# Supplementary material for: Transcriptome remodeling of mouse hearts during postnatal cardiac maturation and under proteotoxic stress
Source: Mol Biol Rep. 2026 Feb 7;53(1):369. doi: 10.1007/s11033-026-11535-1 (PMC12882862; doi:10.1007/s11033-026-11535-1)
Supplement: Supplementary file 1 — Supplementary Material 1 [file 11033_2026_11535_MOESM1_ESM.zip]

Archive with 10 entries (9 files):
- SBK2 RNA seq Supplementals/
- SBK2 RNA seq Supplementals/Figure S1. RNA sequencing Psomagen RNA Quality Control.docx
- SBK2 RNA seq Supplementals/Figure S2. Logs and Scripts Process RNA-seq data.docx
- SBK2 RNA seq Supplementals/Figure S3. Western blot membranes and whole gels.docx
- SBK2 RNA seq Supplementals/Table S1. Mouse_transcript_count_matrix_version39_raw_counts.xlsm
- SBK2 RNA seq Supplementals/Table S2. Differentially expressed Mouse_genes list _IHW_39.LFC1adjp0.05.annot_final.xlsx
- SBK2 RNA seq Supplementals/Table S3. NTG & R120G Groups Statistical Analysis.xlsx
- SBK2 RNA seq Supplementals/Table S4. NTG vs R120G Clusters.xlsx
- SBK2 RNA seq Supplementals/Table S5. One month DEG overlapping Andley et al. 2018.xlsx
- SBK2 RNA seq Supplementals/Table S6. RNAseq Enriched Ingenuity Pathways 1,3,6 mo NTG vs R120G.xlsx
