# Supplementary material for: Transcriptome remodeling of mouse hearts during postnatal cardiac maturation and under proteotoxic stress
Source: Mol Biol Rep. 2026 Feb 7;53(1):369. doi: 10.1007/s11033-026-11535-1 (PMC12882862; doi:10.1007/s11033-026-11535-1)
Supplement: Supplementary file 1 — Supplementary Material 1 [file 11033_2026_11535_MOESM1_ESM.zip › SBK2 RNA seq Supplementals/Table S1. Mouse_transcript_count_matrix_version39_raw_counts.xlsm]

## Sheet: Sample description
Sample name	Description
W1	FVB.B6. 1month old male replicate 1
W2	FVB.B6. 1month old male replicate 2
W3	FVB.B6. 1month old male replicate 3
W4	FVB.B6.-Tg(Myh6-Cryab*R120G)134Rbns 1month old male replicate 1
W5	FVB.B6.-Tg(Myh6-Cryab*R120G)134Rbns 1month old male replicate 2
W6	FVB.B6.-Tg(Myh6-Cryab*R120G)134Rbns 1month old male replicate 3
W7	FVB.B6. 3month old male replicate 1
W8	FVB.B6. 3month old male replicate 2
W9	FVB.B6. 3month old male replicate 3
W10	FVB.B6.-Tg(Myh6-Cryab*R120G)134Rbns 3month old male replicate 1
W11	FVB.B6.-Tg(Myh6-Cryab*R120G)134Rbns 3month old male replicate 2
W12	FVB.B6.-Tg(Myh6-Cryab*R120G)134Rbns 3month old male replicate 3
W13	FVB.B6. 6month old male replicate 1
W14	FVB.B6. 6month old male replicate 2
W15	FVB.B6. 6month old male replicate 3
W16	FVB.B6.-Tg(Myh6-Cryab*R120G)134Rbns 6month old male replicate 1
W17	FVB.B6.-Tg(Myh6-Cryab*R120G)134Rbns 6month old male replicate 2
W18	FVB.B6.-Tg(Myh6-Cryab*R120G)134Rbns 6month old male replicate 3

## Sheet: Count Matrix
gene_id	gene	W1	W2	W3	W4	W5	W6	W7	W8	W9	W10	W11	W12	W13	W14	W15	W16	W17	W18
ENSMUSG00000118917	Gm22307	1	0	2	0	0	0	0	2	1	0	0	0	2	0	2	0	0	2
ENSMUSG00000102175	Gm6119	1	1	1	1	1	1	1	0	0	1	1	0	0	0	1	0	1	0
ENSMUSG00000098104	Gm6085	2	1	1	1	2	2	1	2	2	2	1	1	1	1	0	3	1	1
ENSMUSG00000025902	Sox17	289	252	363	240	215	190	359	152	235	169	179	271	281	160	229	246	353	523
ENSMUSG00000104238	Gm37587	0	0	5	0	0	0	1	3	0	0	4	0	0	0	0	0	0	0
ENSMUSG00000103922	Gm6123	137	154	109	180	140	162	122	162	95	131	156	111	181	136	142	98	106	96
ENSMUSG00000051951	Xkr4	14	12	6	31	22	4	12	2	3	14	11	13	4	6	4	0	15	14
ENSMUSG00000102851	Gm18956	0	0	0	0	0	0	0	0	0	0	0	0	0	0	0	0	0	0
ENSMUSG00000103377	Gm37180	0	0	0	0	0	0	0	0	0	0	0	0	0	0	0	0	0	0
ENSMUSG00000104017	Gm37363	0	0	0	0	0	0	0	0	0	0	0	0	0	0	0	0	0	0
ENSMUSG00000103025	Gm37686	0	0	0	0	0	0	0	0	0	0	0	0	0	0	0	0	0	0
ENSMUSG00000089699	Gm1992	0	0	0	0	0	0	0	0	0	0	0	0	0	0	0	0	0	0
ENSMUSG00000103201	Gm37329	0	0	0	0	0	0	0	0	0	0	0	0	0	0	0	0	0	0
ENSMUSG00000103161	Gm38148	0	0	0	0	0	0	0	0	0	0	0	0	0	0	0	1	0	0
ENSMUSG00000102331	Gm19938	0	0	0	0	0	0	4	0	0	0	0	0	1	0	0	6	4	0
ENSMUSG00000103147	Gm7341	1	0	0	0	0	0	0	0	0	1	0	0	0	0	0	0	0	0
ENSMUSG00000102948	Gm6101	0	0	0	0	0	0	0	0	0	0	0	0	0	0	0	0	0	0
ENSMUSG00000025900	Rp1	16	27	76	8	54	34	37	30	71	48	95	68	51	41	35	3	20	34
ENSMUSG00000104123	Gm37483	0	0	0	0	0	0	0	0	0	0	0	0	0	0	0	0	0	0
ENSMUSG00000033845	Mrpl15	2382	2514	2440	2367	2139	2070	1813	2154	1964	2316	2524	2293	2085	2097	2081	2417	1999	1491
ENSMUSG00000102275	Gm37144	9	2	10	10	16	7	13	6	9	3	4	3	1	4	5	12	3	9
ENSMUSG00000025903	Lypla1	2101	2105	2647	2354	2285	1992	1855	1966	1221	2647	2852	2054	2237	1366	1662	694	2713	2349
ENSMUSG00000033813	Tcea1	989	1041	1194	1108	990	828	900	955	634	1151	1180	873	970	702	772	642	1246	1210
ENSMUSG00000104217	Gm37988	2	0	1	1	5	1	3	8	1	12	2	2	1	2	1	0	1	7
ENSMUSG00000062588	Gm6104	27	30	27	32	24	25	26	19	23	20	25	24	27	29	23	21	21	21
ENSMUSG00000002459	Rgs20	0	0	0	0	0	0	0	0	0	0	0	0	0	0	4	0	0	0
ENSMUSG00000091305	Gm17100	0	0	0	0	0	0	0	0	0	0	0	0	0	0	0	0	0	0
ENSMUSG00000102653	Gm37079	0	0	0	0	0	0	0	0	0	0	0	0	0	0	0	0	0	0
ENSMUSG00000085623	Gm16041	0	0	0	0	0	0	0	0	0	0	0	0	0	0	0	0	0	0
ENSMUSG00000091665	Gm17101	0	0	0	0	0	0	0	0	0	0	0	0	0	0	0	0	0	0
ENSMUSG00000033793	Atp6v1h	460	488	461	596	503	559	450	501	323	770	716	796	584	565	525	1493	1528	1442
ENSMUSG00000087247	Alkal1	0	0	0	0	0	0	0	0	0	0	0	0	0	0	0	0	0	0
ENSMUSG00000102706	Gm7417	0	0	0	0	0	0	0	0	0	0	0	0	0	0	0	0	0	0
ENSMUSG00000103355	Gm2147	7	5	1	1	7	2	4	4	5	4	5	3	2	4	3	2	2	3
ENSMUSG00000103845	Gm19026	6	2	4	1	5	3	4	4	1	5	5	4	5	3	3	3	6	4
ENSMUSG00000104385	Gm7449	1	0	0	0	1	0	1	0	0	1	0	1	1	1	1	1	0	0
ENSMUSG00000102135	Gm37108	3	2	2	4	6	3	1	2	2	6	3	4	4	5	3	4	2	1
ENSMUSG00000025907	Rb1cc1	1841	2210	2392	2216	2002	1767	1921	1864	1385	2373	2203	1895	2083	1738	1803	990	2426	2399
ENSMUSG00000090031	4732440D04Rik	65	85	67	92	70	42	54	40	31	40	45	31	52	14	39	40	27	72
ENSMUSG00000048538	Gm9826	9	4	12	8	11	9	11	5	9	12	18	14	9	17	11	12	17	11
ENSMUSG00000103903	Rps2-ps2	1	1	1	1	1	1	1	1	1	1	1	1	1	1	1	0	1	1
ENSMUSG00000097797	Gm26901	2	0	2	0	5	0	0	0	0	2	0	6	0	0	0	10	3	0
ENSMUSG00000051285	Pcmtd1	2040	2249	2526	2260	2075	1697	2355	2142	1743	2257	2683	2020	2566	1863	2046	979	2381	1936
ENSMUSG00000098201	Gm26983	1	1	0	0	1	1	1	0	1	1	1	1	1	1	1	1	1	1
ENSMUSG00000103509	Gm38372	27	35	21	35	18	15	9	6	5	17	20	14	16	3	12	4	12	18
ENSMUSG00000101571	Gm6187	0	0	0	0	0	0	0	0	0	0	0	0	0	0	0	0	1	0
ENSMUSG00000025912	Mybl1	48	40	40	50	38	35	63	26	9	64	50	119	20	28	24	44	254	159
ENSMUSG00000097893	1700034P13Rik	3	0	0	5	4	6	0	0	0	2	9	0	8	0	0	7	6	2
ENSMUSG00000045210	Vcpip1	678	653	813	717	736	657	648	578	446	798	883	673	623	546	521	272	885	979
ENSMUSG00000025909	Sntg1	0	0	0	0	0	0	0	0	0	0	0	0	0	0	0	0	0	0
ENSMUSG00000102647	Gm38024	0	0	0	0	0	0	0	0	0	0	0	0	0	0	0	0	0	0
ENSMUSG00000086235	Gm16284	0	1	1	1	1	0	0	0	1	1	1	0	0	3	0	1	1	1
ENSMUSG00000102253	Gm38259	0	0	0	0	0	0	0	0	0	0	0	0	0	0	0	0	0	0
ENSMUSG00002074990		0	0	0	0	0	0	0	0	0	0	0	0	0	0	0	0	0	0
ENSMUSG00000103884	Gm37005	0	0	0	0	0	0	0	0	0	0	0	0	0	0	0	0	0	0
ENSMUSG00000084353	Gm15452	0	1	1	1	1	1	0	0	0	1	0	0	1	0	0	1	0	1
ENSMUSG00000104504	Gm7445	0	0	0	0	0	0	0	0	0	0	0	0	1	0	0	0	0	0
ENSMUSG00000102316	Gm37629	0	0	0	0	0	0	0	0	0	0	0	0	0	0	0	0	0	0
ENSMUSG00000103819	Gm38008	0	0	0	0	0	0	0	0	0	0	0	0	0	0	0	0	0	0
ENSMUSG00000102871	Gm37143	0	0	0	0	0	0	0	0	0	0	0	0	0	0	0	0	0	0
ENSMUSG00000103933	Gm36964	1	1	1	3	2	1	1	1	1	2	1	1	1	3	1	3	3	1
ENSMUSG00002075967		1	1	1	1	1	1	1	1	1	1	1	1	1	1	1	1	2	1
ENSMUSG00000086195	Gm6152	1	0	1	1	0	0	0	0	0	0	0	0	0	0	0	0	0	0
ENSMUSG00000066693	Gm7493	1	2	1	2	1	1	1	1	2	1	2	2	2	2	1	2	2	2
ENSMUSG00000103411	Gm18300	0	0	0	0	0	0	0	0	0	0	0	0	0	0	0	0	0	3
ENSMUSG00000025911	Adhfe1	1724	2036	1996	1658	1646	1779	1412	2002	1325	1640	1723	1278	1887	1658	1374	512	770	1037
ENSMUSG00000061024	Rrs1	475	542	655	560	517	468	476	481	482	498	569	485	534	356	408	335	499	399
ENSMUSG00000079671	2610203C22Rik	118	97	167	180	144	81	71	66	58	130	131	110	66	48	55	98	170	99
ENSMUSG00000081441	Gm6161	13	13	10	13	12	15	14	12	9	12	15	15	13	12	13	15	21	19
ENSMUSG00000067879	Vxn	6	2	2	7	1	2	4	1	1	7	1	3	1	0	3	3	7	0
ENSMUSG00000104025	E330040D14Rik	0	0	0	0	0	0	0	0	0	0	2	0	0	0	0	0	0	0
ENSMUSG00000025916	Ppp1r42	0	0	0	9	0	0	9	0	0	0	6	0	9	0	0	6	8	0
ENSMUSG00000087199	Gm15818	0	0	0	0	0	0	0	0	0	0	0	0	0	0	0	0	0	0
ENSMUSG00000099032	Tcf24	19	17	8	12	20	14	21	9	3	11	20	21	19	11	12	7	34	25
ENSMUSG00000046101	Mcmdc2	0	0	0	0	0	0	0	0	0	0	0	0	0	0	0	0	0	0
ENSMUSG00000098234	Snhg6	57	43	54	77	64	48	50	26	33	56	41	50	30	19	53	55	60	42
ENSMUSG00000093178	Snord87	0	2	1	2	1	2	0	0	0	0	1	0	0	0	0	2	0	0
ENSMUSG00000025915	Sgk3	364	373	489	409	356	354	416	272	287	417	499	424	403	254	365	227	547	457
ENSMUSG00000046334	Gm6195	0	0	0	1	0	0	0	0	0	1	0	0	0	0	0	1	1	1
ENSMUSG00002075801	U6	0	0	0	0	0	0	0	0	0	0	0	0	0	0	0	0	0	0
ENSMUSG00000056763	Cspp1	171	138	216	224	172	139	117	154	102	168	174	155	117	90	117	63	174	146
ENSMUSG00000102356	1700047N06Rik	0	0	0	0	0	0	0	0	0	0	0	0	0	0	0	0	0	0
ENSMUSG00000025917	Cops5	1323	1410	1436	1548	1529	1292	1171	1329	1084	1893	1781	1562	1369	1166	1227	1776	2028	2054
ENSMUSG00000100212	Gm5522	1	1	0	3	2	2	2	3	0	7	17	12	0	0	7	47	48	17
ENSMUSG00000100648	Gm28659	1	1	1	1	1	1	1	1	1	1	1	1	1	1	1	1	1	1
ENSMUSG00000042501	Cpa6	0	0	0	0	0	0	0	0	0	0	0	0	0	0	0	0	0	0
ENSMUSG00000103810	Gm38005	0	0	0	0	0	0	0	0	0	0	0	0	0	0	1	0	0	1
ENSMUSG00000119312	Gm25253	0	0	0	0	0	0	0	0	0	0	0	0	0	0	0	0	0	0
ENSMUSG00000081417	Gm15603	0	0	0	0	0	0	0	0	0	0	0	0	0	0	0	0	0	0
ENSMUSG00000083422	Gm15604	1	1	1	1	1	1	1	1	1	1	1	1	1	1	1	1	2	1
ENSMUSG00002076532	7SK	0	0	0	0	0	0	0	0	0	0	0	0	0	0	0	0	0	0
ENSMUSG00000102556	Gm37569	0	3	0	0	0	0	0	0	0	0	0	0	0	0	0	0	0	0
ENSMUSG00000067851	Arfgef1	3305	3786	3565	3683	3244	2587	3608	3531	2725	4364	4648	3560	3934	3418	3859	1466	3218	3196
ENSMUSG00000101610	Gm7560	1	1	1	1	1	2	1	1	1	1	3	1	1	1	2	2	1	2
ENSMUSG00000097628	Gm2383	2	3	2	2	2	2	1	1	3	2	2	2	2	2	2	5	5	3
ENSMUSG00000077318	Gm24173	0	0	0	0	0	0	0	0	0	0	0	0	0	0	0	0	0	0
ENSMUSG00000101827	Gm28686	0	0	0	1	1	0	0	0	1	0	1	1	1	1	1	1	1	1
ENSMUSG00000048960	Prex2	1707	1778	2533	2144	1804	1301	1634	1082	1178	1458	1436	1244	1657	1103	1491	354	1425	1289
ENSMUSG00000016918	Sulf1	1024	696	1116	1153	995	860	948	546	443	1004	746	1210	689	669	861	1336	2185	1433
ENSMUSG00000025938	Slco5a1	711	695	917	848	779	853	846	904	802	928	1257	1025	1122	1021	958	233	585	614
ENSMUSG00000005886	Ncoa2	1922	2158	2420	2212	2170	1625	2126	1801	1684	2197	2362	1843	2291	2058	2050	701	2183	2304
ENSMUSG00000103506	Gm38376	0	0	0	0	0	0	0	0	0	4	0	0	0	0	0	0	0	3
ENSMUSG00000103495	Gm37409	0	0	0	0	0	0	0	0	0	0	0	0	0	0	0	0	0	0
ENSMUSG00002076346		0	0	0	0	0	0	0	0	0	0	0	0	0	0	0	0	0	0
ENSMUSG00000102639	Gm38223	0	0	0	2	0	0	0	0	0	0	0	0	0	0	0	0	3	0
ENSMUSG00000104170	Gm37702	0	0	0	0	0	2	0	0	0	0	0	0	0	0	0	0	0	0
ENSMUSG00000087782	Gm23169	0	0	0	2	0	0	0	0	0	0	0	0	0	0	0	0	0	0
ENSMUSG00000103085	Gm38120	0	4	0	7	5	1	0	4	0	0	0	0	3	2	0	0	5	0
ENSMUSG00000102664	Gm38380	0	0	0	0	0	0	0	0	0	0	0	0	0	0	2	2	0	0
ENSMUSG00000025935	Tram1	1456	1249	1581	1533	1324	1160	1228	1017	787	1248	1355	1216	1069	1017	1116	1120	1781	1632
ENSMUSG00000097711	Gm5523	2	1	3	3	4	5	2	5	4	4	5	3	3	4	4	12	5	6
ENSMUSG00000025937	Lactb2	702	591	698	465	465	395	525	523	439	363	395	303	630	469	481	222	362	430
ENSMUSG00000102982	Gm38319	2	0	6	0	1	0	0	4	0	4	0	0	3	1	1	1	0	0
ENSMUSG00000103492	Gm37412	3	0	0	0	0	0	4	2	0	0	6	6	5	0	0	0	3	3
ENSMUSG00000054493	Gm9947	7	15	2	13	12	2	16	9	5	2	4	6	13	9	4	0	5	8
ENSMUSG00000025930	Msc	102	90	92	78	124	47	91	93	47	51	44	18	55	11	47	41	36	33
ENSMUSG00000025932	Eya1	28	4	44	38	11	11	20	46	33	51	32	62	50	94	54	17	35	16
ENSMUSG00002075819		0	0	0	0	0	0	0	0	0	0	0	0	0	0	0	0	0	0
ENSMUSG00000102588	Gm37444	0	0	0	0	0	0	0	0	0	0	0	0	0	0	0	0	0	0
ENSMUSG00000081201	Smt3h2-ps4	13	14	17	14	14	10	10	11	10	15	13	15	12	11	13	12	13	11
ENSMUSG00000082193	Rpl5-ps1	141	128	150	159	149	132	139	151	125	180	201	171	143	152	138	217	173	116
ENSMUSG00000101652	Gm6060	0	0	0	0	0	0	0	0	0	0	0	0	0	0	0	0	0	0
ENSMUSG00000073737	Gm10566	293	267	227	270	263	242	252	236	310	263	276	262	242	328	306	713	458	396
ENSMUSG00000025925	Terf1	117	96	127	137	103	117	84	66	97	142	133	132	116	48	96	94	132	100
ENSMUSG00002076565	7SK	0	0	0	0	0	0	0	0	0	0	0	0	0	0	0	0	0	0
ENSMUSG00000104379	Gm37509	4	1	3	0	6	2	1	0	0	0	0	0	4	0	4	2	0	7
ENSMUSG00000032719	Sbspon	8	5	0	0	0	0	6	0	0	5	0	0	0	0	0	0	0	0
ENSMUSG00000043716	Rpl7	8653	8495	9422	9738	8672	8309	7731	6874	6614	9541	9464	9053	7407	7460	7466	11113	10389	7109
ENSMUSG00000025921	Rdh10	206	176	216	202	182	161	169	172	121	187	230	204	189	130	154	187	263	276
ENSMUSG00000025939	Ube2w	458	465	541	561	487	448	416	378	328	456	572	450	313	328	336	402	676	439
ENSMUSG00000102457	Gm38342	4	0	0	0	0	0	4	0	0	3	0	6	0	0	0	5	0	3
ENSMUSG00000079658	Eloc	1201	1358	1364	1265	1172	982	1043	1016	958	1353	1412	1209	1172	1071	1139	1199	1554	1278
ENSMUSG00000100868	Gm28095	0	0	0	0	0	0	0	0	0	0	0	0	0	0	0	0	0	0
ENSMUSG00000025920	Stau2	1668	1953	1866	1847	1635	1497	1986	1986	1628	2085	2081	1807	2124	1971	2147	1555	2258	2386
ENSMUSG00000089982	Gm7568	0	0	0	0	0	0	0	0	0	0	0	0	0	0	0	0	0	0
ENSMUSG00000091020	Gm5828	9	6	6	17	14	5	7	8	10	2	6	8	6	16	8	4	9	10
ENSMUSG00000025779	Ly96	66	68	42	78	57	37	28	39	19	39	55	47	56	40	28	43	59	67
ENSMUSG00000025940	Tmem70	1723	1889	1720	1721	1612	1351	1186	1346	1238	1455	1700	1395	1483	1087	1194	1055	1441	849
ENSMUSG00000102048	Gm6075	1	0	0	1	1	1	0	1	1	1	1	1	0	0	1	1	1	1
ENSMUSG00000101589	Rbm6-ps1	4	6	2	3	4	2	6	6	4	3	6	1	2	1	4	3	1	4
ENSMUSG00000025777	Gdap1	3	2	2	6	2	0	0	0	0	2	2	4	2	3	5	3	5	0
ENSMUSG00000101640	Gm28376	0	0	1	0	1	0	0	0	1	1	1	1	1	0	0	0	1	1
ENSMUSG00000104133	4921511E07Rik	0	0	0	0	0	0	0	0	0	0	0	0	0	0	0	0	0	0
ENSMUSG00000042686	Jph1	574	753	761	573	544	431	694	795	663	773	945	609	948	677	748	143	527	554
ENSMUSG00000100053	Gm28154	0	0	0	0	5	0	0	0	0	0	0	0	0	0	3	0	4	2
ENSMUSG00000067780	Pi15	602	398	565	567	679	245	201	101	58	170	268	122	87	55	67	96	248	194
ENSMUSG00000085125	Gm16070	0	0	3	0	0	0	0	0	4	4	0	0	0	0	0	0	0	3
ENSMUSG00000025776	Crispld1	76	65	66	75	106	50	71	36	36	30	82	65	73	27	39	36	102	109
ENSMUSG00000099895	Gm28153	0	0	0	0	0	0	0	0	0	0	0	0	0	0	0	0	0	0
ENSMUSG00000100204	Gm4849	1	1	2	1	1	1	0	3	1	1	1	1	1	0	2	1	1	2
ENSMUSG00000025927	Tfap2b	4	0	0	0	7	0	0	0	0	0	0	0	0	0	0	0	0	8
ENSMUSG00000089787	Gm15825	0	0	0	0	0	0	0	0	0	0	0	0	0	0	0	0	0	0
ENSMUSG00000042596	Tfap2d	0	0	0	0	0	0	0	0	0	0	0	0	0	0	0	0	0	0
ENSMUSG00000100720	Gm10075	16	16	20	21	18	22	15	18	15	19	21	21	20	16	12	17	19	20
ENSMUSG00000041809	Efhc1	18	18	15	45	33	14	14	0	8	19	27	18	17	0	21	32	32	17
ENSMUSG00000041859	Mcm3	422	233	382	280	228	443	191	108	161	168	167	273	205	191	166	323	339	138
ENSMUSG00000077314	Gm24171	0	0	0	0	0	0	0	0	0	0	0	0	0	0	0	0	0	0
ENSMUSG00000025931	Paqr8	108	122	129	96	75	68	82	78	44	65	91	83	100	42	64	82	96	110
ENSMUSG00000043760	Pkhd1	0	0	0	0	0	0	0	0	0	0	0	0	0	0	0	0	0	0
ENSMUSG00000104095	Gm37315	0	0	0	0	0	0	0	0	0	0	0	0	0	0	1	0	1	0
ENSMUSG00000089914	4930486I03Rik	0	0	0	0	0	0	0	0	0	0	0	0	0	0	0	0	0	0
ENSMUSG00000070175	Gm24162	0	0	0	0	0	0	0	0	0	0	0	0	0	0	0	0	0	0
ENSMUSG00000090142	Gm15795	1	1	1	1	1	1	1	1	1	1	1	1	0	1	1	1	1	0
ENSMUSG00000100819	Gm2693	4	0	0	2	0	0	0	0	4	5	0	0	6	0	0	0	3	0
ENSMUSG00000025933	Tmem14a	51	41	98	42	82	47	79	98	71	87	55	65	95	56	85	55	100	55
ENSMUSG00000099343	Gm28836	0	0	0	0	0	0	0	0	0	0	0	0	0	0	0	0	0	0
ENSMUSG00000025934	Gsta3	57	98	104	57	61	69	270	149	260	120	151	163	248	259	260	276	259	455
ENSMUSG00000041779	Tram2	610	563	702	635	477	460	402	274	269	450	520	403	263	345	351	461	664	613
ENSMUSG00000028033	Kcnq5	49	83	89	59	42	69	9	14	12	18	31	42	40	14	21	38	49	90
ENSMUSG00000104138	Gm36949	0	0	0	0	0	0	0	0	0	0	0	0	0	0	0	0	0	0
ENSMUSG00000103748	Gm38243	0	0	0	0	0	0	0	0	0	0	0	0	0	0	0	0	0	0
ENSMUSG00000082935	Gm7658	161	155	159	170	167	137	147	139	148	176	224	200	135	118	120	189	203	208
ENSMUSG00000097920	Gm7784	1	1	1	1	1	1	0	1	1	1	1	1	0	1	1	1	0	1
ENSMUSG00000041670	Rims1	0	0	8	0	0	0	0	0	0	4	0	0	0	0	0	0	4	0
ENSMUSG00000097642	Gm26866	0	0	0	0	0	0	0	0	0	0	0	0	0	0	0	0	0	0
ENSMUSG00000026158	Ogfrl1	806	895	1002	965	1026	773	583	488	511	881	972	896	705	473	494	526	1164	978
ENSMUSG00000026154	Sdhaf4	626	673	622	766	613	489	649	649	581	740	680	692	657	582	630	763	818	533
ENSMUSG00000102495	Gm26524	1	0	1	0	3	0	0	0	0	0	0	1	0	1	1	0	1	0
ENSMUSG00000026156	B3gat2	13	7	15	16	8	10	0	11	0	0	12	15	4	13	13	14	23	16
ENSMUSG00000026155	Smap1	515	429	473	612	453	394	352	308	270	485	487	467	340	256	314	484	788	430
ENSMUSG00000026147	Col9a1	5	0	4	0	15	0	0	0	0	0	0	0	0	0	0	0	0	0
ENSMUSG00000026153	Fam135a	906	930	1030	1011	1045	688	926	798	494	1026	1176	942	935	662	845	347	1111	1308
ENSMUSG00000073725	Lmbrd1	1017	1056	1233	1234	1048	1025	1239	1118	986	1264	1348	1126	1211	1149	1200	874	1295	1134
ENSMUSG00000086240	Gm7846	1	1	0	1	1	1	1	1	1	1	1	1	1	1	2	1	1	1
ENSMUSG00000099492	Gm5525	67	50	41	34	51	42	41	49	42	56	44	44	40	42	43	44	51	29
ENSMUSG00000101726	Gm7858	1	1	1	1	0	1	0	0	1	1	1	1	1	1	0	1	1	1
ENSMUSG00000100261	Gm6473	9	12	12	11	16	11	12	12	13	17	14	17	12	10	13	21	10	12
ENSMUSG00000048874	Phf3	1335	1331	1509	1449	1246	1094	1204	1196	930	1529	1632	1138	1348	1103	1197	960	1781	2028
ENSMUSG00000103783	Gm37522	0	0	0	0	0	0	0	0	0	0	0	0	0	0	0	0	0	0
ENSMUSG00000104315	Gm37906	0	0	0	0	0	0	0	0	0	1	0	0	0	3	0	0	0	4
ENSMUSG00000070960	Gm19680	30	26	19	16	26	18	12	11	5	21	14	23	12	4	11	35	37	28
ENSMUSG00000026064	Ptp4a1	670	481	57	939	254	504	588	72	14	1320	1632	207	767	82	159	61	892	2359
ENSMUSG00000117310	Ptp4a1	1065	1192	1988	1130	1429	1104	1334	1347	1514	2220	1934	2813	1196	1984	2158	1695	2850	2063
ENSMUSG00000100481	Gm7114	19	8	13	20	13	9	13	21	13	21	25	21	24	16	16	22	26	18
ENSMUSG00000101612	Gm7933	6	7	4	2	2	4	5	3	3	0	8	9	4	0	2	2	3	4
ENSMUSG00000026058	Khdrbs2	0	0	0	0	0	0	0	0	0	0	0	0	0	0	0	0	0	0
ENSMUSG00000064688	Gm25814	0	0	0	0	0	0	0	0	0	0	0	0	0	0	0	0	0	0
ENSMUSG00000103482	Gm37999	0	0	0	0	0	0	0	0	0	0	0	0	0	0	0	0	0	0
ENSMUSG00000104313	Gm37911	0	0	0	0	0	0	0	0	0	0	0	0	0	0	0	0	0	0
ENSMUSG00000102865	Gm9839	0	0	0	0	0	0	0	0	0	0	0	0	0	0	0	0	0	0
ENSMUSG00000102321	Gm37792	0	0	0	0	0	0	0	0	0	0	0	0	0	0	0	0	0	0
ENSMUSG00000091318	Semp2l1	0	0	0	0	0	0	0	0	0	0	0	0	0	0	0	0	0	0
ENSMUSG00000089489	Gm24732	0	0	0	0	0	0	0	0	0	0	0	0	0	0	0	0	0	0
ENSMUSG00000104498	Gm37110	1	1	1	1	1	1	1	1	1	2	1	1	1	1	2	2	1	1
ENSMUSG00000004768	Rab23	407	380	417	414	336	274	246	207	177	358	318	250	212	157	193	273	426	468
ENSMUSG00000026134	Prim2	149	101	98	116	72	81	56	53	34	69	48	53	71	33	56	78	98	65
ENSMUSG00000102714	Gm37618	0	0	0	0	0	0	0	0	0	0	0	0	0	0	0	0	0	0
ENSMUSG00000102093	Gm17813	0	0	0	0	0	0	0	0	0	0	0	0	0	0	0	0	0	0
ENSMUSG00000101682	Gm29228	1	1	1	1	1	1	1	1	1	1	1	1	1	1	1	2	1	1
ENSMUSG00000103746	1700001G17Rik	4	0	0	3	2	2	0	0	2	2	0	2	2	4	6	2	3	0
ENSMUSG00000103072	Gm37905	0	0	0	1	0	0	0	0	0	2	1	0	0	0	0	1	0	0
ENSMUSG00000042215	Bag2	1486	1402	1595	1873	1509	1350	1113	1134	892	1838	1863	2048	1387	1111	1184	1443	1770	1228
ENSMUSG00000081402	Gm15455	4	2	3	6	3	7	4	2	4	3	2	4	4	1	2	3	6	3
ENSMUSG00000042182	Bend6	36	32	31	47	29	23	27	21	12	40	20	48	16	15	31	166	260	108
ENSMUSG00000104416	Gm37067	0	0	0	0	0	0	0	0	0	4	0	0	0	0	0	0	0	2
ENSMUSG00000042197	Zfp451	609	607	823	643	574	503	446	451	335	497	571	446	464	360	430	304	645	529
ENSMUSG00000101462	Gm3052	4	8	17	18	19	5	0	0	10	1	18	7	6	4	13	9	12	11
ENSMUSG00000092852	Mir5103	0	1	0	0	1	0	0	0	0	1	1	1	1	0	0	1	1	0
ENSMUSG00000102336	Gm37233	25	39	54	53	54	23	17	10	10	28	22	25	29	17	23	16	36	38
ENSMUSG00000026126	Ptpn18	123	79	120	125	119	91	57	56	56	101	110	86	63	57	39	223	137	99
ENSMUSG00000100280	Gm28417	5	3	1	25	5	0	3	1	0	8	7	2	4	0	0	4	3	9
ENSMUSG00000026127	Imp4	743	704	775	817	670	623	588	549	474	712	789	778	566	563	622	838	920	708
ENSMUSG00000042111	Ccdc115	583	450	587	640	538	359	445	407	338	590	594	556	413	309	386	505	604	610
ENSMUSG00000101711	Gm28306	3	0	1	2	1	1	0	0	0	0	1	1	1	0	1	1	1	1
ENSMUSG00000037509	Arhgef4	9	12	25	21	19	11	20	0	4	3	13	22	12	0	6	36	26	19
ENSMUSG00000102537	Gm37224	0	0	0	0	0	0	0	0	0	0	0	0	0	0	0	0	0	0
ENSMUSG00000102612	Gm37845	0	0	0	0	0	0	0	0	0	0	0	0	0	0	0	0	0	0
ENSMUSG00000118272	SMIM39	0	0	0	0	0	0	0	0	0	0	0	0	0	0	0	1	0	0
ENSMUSG00000037503	Fam168b	3188	2923	3311	3006	2707	2323	2161	1969	1504	2275	2518	1968	1944	2018	2084	1534	2370	2158
ENSMUSG00000104358	Gm37127	0	0	0	0	0	0	0	0	0	0	0	0	0	0	0	0	0	0
ENSMUSG00000104002	Gm38336	9	14	7	6	6	6	3	13	13	10	11	4	3	0	9	11	8	3
ENSMUSG00000103548	Gm37670	1	0	1	0	1	0	0	0	1	0	1	1	1	1	0	1	1	1
ENSMUSG00000102531	1110002O04Rik	0	13	5	5	7	2	6	14	0	13	24	11	4	5	8	15	18	0
ENSMUSG00000026123	Plekhb2	3299	3276	3116	2900	2694	2284	3132	3075	2416	2869	3152	2704	3631	3305	3209	2460	3431	3777
ENSMUSG00000103596	Gm37354	0	0	0	0	0	0	0	0	0	0	0	0	0	0	0	0	0	0
ENSMUSG00000099382	Gm28631	0	0	0	0	0	0	0	0	0	0	0	0	0	0	0	0	0	0
ENSMUSG00000084506	Gm23792	0	0	0	0	0	0	0	0	0	0	0	0	0	0	0	0	0	0
ENSMUSG00000026131	Dst	20278	22243	21730	23765	21640	18503	20365	18366	13771	28500	28530	20537	21819	21225	20791	16027	32692	26650
ENSMUSG00000105982	Mir6896	0	0	0	0	0	0	0	0	0	0	0	0	0	0	0	0	0	0
ENSMUSG00000103364	Gm38157	6	0	0	5	3	3	2	2	6	11	6	6	3	0	0	10	2	0
ENSMUSG00000096992	Gm26788	2	0	7	1	1	0	0	1	1	3	1	1	0	1	0	0	3	3
ENSMUSG00000103001	A930005N03Rik	1	1	1	1	1	1	1	1	1	1	1	1	1	1	1	1	1	1
ENSMUSG00000045216	Hs6st1	1301	1222	1032	1337	1151	758	953	784	839	1011	1229	943	809	748	860	772	1033	787
ENSMUSG00000104523	Gm37335	1	1	1	1	1	1	1	1	1	1	1	1	1	1	1	1	1	1
ENSMUSG00000047180	Neurl3	256	232	220	258	260	185	166	133	116	157	211	234	160	102	90	311	374	141
ENSMUSG00000037447	Arid5a	376	343	427	308	280	303	372	235	152	481	509	442	258	689	557	687	777	754
ENSMUSG00000098752	Mir6897	0	0	0	0	0	0	0	0	0	0	0	0	1	0	0	0	0	0
ENSMUSG00000037470	Uggt1	1815	1752	1762	1858	1910	1714	1564	1449	1287	1765	1947	1642	1459	1549	1475	1763	1997	1494
ENSMUSG00000104316	Gm37909	0	0	2	2	2	0	0	0	3	0	0	0	0	0	0	0	0	0
ENSMUSG00000037408	Cnnm4	191	194	190	179	172	175	193	176	150	177	233	246	171	241	234	191	259	211
ENSMUSG00002075980		1	1	1	1	1	1	1	1	1	1	1	1	1	1	1	1	1	1
ENSMUSG00000037432	Fer1l5	0	0	0	0	0	0	30	17	16	23	26	23	44	0	0	36	29	0
ENSMUSG00000001143	Lman2l	749	627	695	731	630	584	722	553	526	726	889	793	683	774	746	783	749	336
ENSMUSG00000098680	Mir6898	0	0	0	0	0	0	0	0	0	0	0	0	0	0	0	0	0	0
ENSMUSG00000010453	Kansl3	2115	2222	2539	2207	2095	1753	2109	2072	1758	2207	2499	2195	2212	1882	1909	2309	2812	2872
ENSMUSG00000102845	Gm38033	0	0	0	0	0	0	0	0	0	0	0	0	0	0	0	0	0	0
ENSMUSG00000001138	Cnnm3	634	683	577	652	551	497	509	457	408	476	608	572	495	320	417	517	563	533
ENSMUSG00000026121	Sema4c	940	952	740	1039	872	551	582	492	358	469	567	459	425	437	569	383	486	534
ENSMUSG00000046337	Fam178b	7	9	9	0	13	0	0	0	3	0	4	5	7	0	0	5	0	0
ENSMUSG00002075377		0	0	0	0	0	0	0	0	0	0	0	0	0	0	0	0	0	0
ENSMUSG00000087589	D430040D24Rik	124	99	65	118	80	62	56	49	22	57	27	25	30	16	32	60	45	39
ENSMUSG00000089906	Gm6428	1	2	2	2	2	2	2	3	3	3	2	2	2	2	3	3	3	2
ENSMUSG00000067653	Ankrd23	16864	14710	10982	25462	18005	10448	19157	15472	7534	43136	49028	41430	16815	17005	17857	50514	55286	35215
ENSMUSG00000109510	Gm42417	2324	126	147	3700	284	474	317	1094	1660	5400	1999	1994	338	346	618	3853	1099	2554
ENSMUSG00000079610	Ankrd39	178	189	201	208	195	111	123	103	98	149	148	123	129	91	126	205	181	218
ENSMUSG00000037351	Actr1b	3502	3304	3473	3434	3111	2909	2840	2635	2327	3447	3653	3277	2938	2683	2888	3197	3696	3498
ENSMUSG00000102416	4933424G06Rik	0	0	3	0	0	0	0	0	0	0	0	3	0	0	3	4	0	0
ENSMUSG00000104237	Gm33533	0	0	0	0	0	0	0	0	0	0	0	0	0	0	0	0	0	0
ENSMUSG00000061518	Cox5b	12348	11682	10949	11304	10387	9069	9808	11175	11795	10472	11535	11301	11471	9602	9236	10758	9225	7459
ENSMUSG00000080054	Rpl12-ps1	1	1	1	1	1	1	1	1	1	1	1	4	2	1	1	1	2	1
ENSMUSG00000026114	Cnga3	136	95	137	94	107	66	196	156	73	204	292	216	248	180	158	79	162	64
ENSMUSG00000026116	Tmem131	2498	2473	2509	2342	2503	2065	2002	1814	1380	2179	2463	1922	1826	1867	2042	1518	2360	1986
ENSMUSG00000103016	Gm37506	0	0	0	0	0	0	0	0	0	0	0	0	0	0	0	0	0	0
ENSMUSG00000102930	Gm38115	0	0	0	0	0	0	0	0	0	0	0	0	0	2	0	0	0	0
ENSMUSG00000103159	F830112A20Rik	0	0	0	0	0	0	2	0	0	0	0	0	0	0	0	0	0	0
ENSMUSG00000026113	Inpp4a	777	751	806	848	753	442	713	570	425	852	851	746	686	562	653	481	932	916
ENSMUSG00000086064	4930439A04Rik	0	0	0	2	0	0	0	0	0	0	0	0	0	0	0	0	0	0
ENSMUSG00000102879	Gm37135	0	0	0	0	0	0	0	0	0	0	0	0	0	0	0	0	0	0
ENSMUSG00000026090	Cracdl	8	13	12	8	15	0	50	24	21	26	33	27	25	27	59	34	25	51
ENSMUSG00000089767	4930556I23Rik	0	0	0	0	0	0	0	0	0	0	0	0	0	0	0	0	0	0
ENSMUSG00000104365	4930470B04Rik	0	0	0	0	0	0	0	0	0	0	0	0	0	0	0	0	0	0
ENSMUSG00000102650	Gm19863	0	0	0	0	0	0	0	0	0	0	0	0	0	0	0	0	0	0
ENSMUSG00000026110	Mgat4a	811	833	983	889	687	580	574	386	474	598	676	588	638	648	612	468	907	833
ENSMUSG00000103948	4930594C11Rik	6	0	4	8	0	0	0	0	1	0	0	1	0	0	0	1	4	1
ENSMUSG00000087233	Gm43213	1	0	1	1	0	0	3	3	3	0	0	1	0	2	2	1	1	3
ENSMUSG00000060771	Tsga10	140	90	107	149	140	101	152	140	85	209	206	173	144	93	118	119	246	119
ENSMUSG00000097268	Gm26805	0	0	0	0	0	0	0	0	0	0	0	0	0	0	0	0	0	0
ENSMUSG00000026112	Coa5	6505	6833	6359	6809	6123	4482	5668	5319	5211	6563	7334	6064	6809	4678	5994	4632	7680	6240
ENSMUSG00000026111	Unc50	508	573	553	628	521	382	436	348	337	606	566	578	486	389	401	585	726	707
ENSMUSG00000037216	Lipt1	149	177	168	159	181	194	121	217	148	223	248	252	189	152	178	268	276	138
ENSMUSG00000026088	Mitd1	79	116	117	145	84	77	89	46	62	56	63	57	60	41	67	85	88	56
ENSMUSG00000026087	Mrpl30	3043	3456	3275	3423	2922	2640	3058	2777	2897	3242	3572	3114	3175	3022	3283	3312	3097	2187
ENSMUSG00000102447	Gm6621	1	0	0	1	1	0	1	0	0	1	1	1	1	0	1	1	1	1
ENSMUSG00000048814	Lonrf2	148	192	148	127	171	142	196	181	201	193	217	159	230	195	158	78	216	139
ENSMUSG00000026080	Chst10	50	26	45	25	23	31	37	20	28	19	31	37	12	14	27	46	75	14
ENSMUSG00000103647	Gm37707	0	0	0	0	0	0	0	0	0	0	0	0	0	0	0	0	0	0
ENSMUSG00000037138	Aff3	257	163	280	243	251	108	260	144	120	194	212	194	181	97	137	287	479	441
ENSMUSG00000085391	Gm16150	0	0	0	0	0	0	0	0	0	0	0	0	0	0	0	0	0	0
ENSMUSG00000085280	Gm16151	0	0	0	0	0	0	0	0	0	0	0	0	0	0	0	0	0	0
ENSMUSG00000087131	Gm16152	0	0	0	0	0	0	0	0	0	0	0	0	0	0	0	0	0	0
ENSMUSG00000102984	Gm34727	0	0	0	0	0	0	0	0	0	0	0	0	0	0	0	0	0	0
ENSMUSG00000058407	Txndc9	948	1018	1017	975	886	822	901	898	857	1080	1093	1015	1118	881	910	966	1204	1101
ENSMUSG00000026083	Eif5b	2847	2708	2882	3037	2830	2660	3111	3198	2963	3740	4059	3727	3400	3201	3289	5053	4871	4233
ENSMUSG00000026082	Rev1	333	408	466	329	294	371	414	364	313	400	406	396	360	367	368	221	352	373
ENSMUSG00000103804	Gm37062	1	2	1	0	0	0	4	2	0	0	0	4	2	4	0	0	0	3
ENSMUSG00000026078	Pdcl3	934	1066	921	1057	882	865	948	893	781	1050	1190	1050	1003	942	951	1097	1383	1732
ENSMUSG00000103046	Gm37309	10	12	0	5	11	15	14	6	4	2	3	10	10	6	9	9	4	10
ENSMUSG00000026077	Npas2	174	179	60	292	185	64	23	63	36	131	140	43	27	46	15	37	48	114
ENSMUSG00000092563	Gm3617	0	1	2	1	1	0	0	0	0	1	1	1	0	0	1	1	1	1
ENSMUSG00000092553	Gm20428	1	1	1	3	0	1	1	1	0	1	1	0	1	1	1	0	1	0
ENSMUSG00000003135	Cnot11	630	610	599	639	611	528	503	481	555	611	661	638	510	455	433	592	659	711
ENSMUSG00000102471	Gm5100	1	1	1	1	1	1	1	0	1	1	1	1	1	1	1	1	1	1
ENSMUSG00000097083	D930019O06Rik	0	0	0	0	0	0	0	0	0	0	0	0	0	0	0	0	0	0
ENSMUSG00000050967	Creg2	3	0	0	0	0	0	0	0	0	3	0	0	0	0	0	8	0	0
ENSMUSG00000077704	Snord89	0	0	2	1	2	0	0	0	1	3	0	3	0	0	1	0	1	0
ENSMUSG00000048234	Rnf149	218	180	197	248	209	155	198	110	101	191	245	215	145	103	121	233	332	384
ENSMUSG00000064936	Gm23722	0	0	0	0	0	0	0	0	0	0	0	0	0	0	0	0	1	0
ENSMUSG00000085894	Gm15832	12	12	18	15	8	6	12	0	9	5	9	11	9	0	15	5	25	14
ENSMUSG00000057173	Rfx8	0	7	11	0	13	8	4	0	0	10	0	6	8	0	9	19	10	13
ENSMUSG00000091937	Gm3646	62	91	65	60	62	67	77	55	54	113	84	75	63	65	64	63	94	68
ENSMUSG00000101634	1700066B17Rik	0	0	0	0	0	0	0	0	0	0	0	0	0	0	0	0	4	0
ENSMUSG00000003134	Tbc1d8	334	334	390	341	277	247	272	217	237	242	250	234	270	200	236	167	209	189
ENSMUSG00000102607	Gm37265	0	0	0	0	0	0	0	0	0	0	0	0	0	0	0	0	0	0
ENSMUSG00000073702	Rpl31	5003	4955	5584	5866	4784	4191	4256	3645	4186	4952	5323	4853	3900	3933	4024	6938	5672	3532
ENSMUSG00000026073	Il1r2	1	0	3	2	0	0	0	0	5	2	0	0	0	3	0	15	5	5
ENSMUSG00000097899	Gm16894	0	0	0	0	0	0	0	0	0	0	0	7	0	0	6	0	0	0
ENSMUSG00000102975	Gm37347	0	0	0	0	0	0	0	0	0	0	0	0	0	0	0	0	0	3
ENSMUSG00000026070	Il18r1	0	9	0	5	0	4	8	5	0	7	13	6	0	5	6	19	23	9
ENSMUSG00000070942	Il1rl2	156	138	215	178	157	127	89	47	37	71	89	97	103	43	84	80	179	112
ENSMUSG00000103230	Gm17970	2	2	3	3	4	0	0	0	3	0	1	0	0	0	7	0	0	2
ENSMUSG00000026072	Il1r1	531	527	531	599	524	312	473	345	284	559	467	434	426	399	351	580	1033	1271
ENSMUSG00000103560	Gm38070	1	0	0	0	0	0	0	0	1	0	0	0	0	0	0	0	1	0
ENSMUSG00000026069	Il1rl1	33	23	46	45	50	46	20	12	11	21	40	26	0	10	12	10	16	0
ENSMUSG00000026068	Il18rap	5	10	4	6	6	5	0	4	7	11	15	4	0	9	0	14	15	15
ENSMUSG00000104441	Gm35801	0	0	0	0	0	0	0	0	0	0	0	0	0	0	0	0	0	0
ENSMUSG00000026065	Slc9a4	0	2	5	2	3	5	15	14	11	38	53	35	10	31	14	24	27	6
ENSMUSG00000102676	Gm37435	27	37	24	44	45	32	84	54	40	93	176	79	56	14	45	55	37	10
ENSMUSG00000103270	Gm37915	0	0	0	5	6	0	0	6	0	0	0	0	0	0	0	0	0	0
ENSMUSG00000041945	Mfsd9	47	30	25	53	22	29	37	31	33	40	49	48	36	5	26	47	61	40
ENSMUSG00000103679	Gm37623	0	0	0	0	0	0	0	0	0	0	0	0	0	0	0	0	0	0
ENSMUSG00000026062	Slc9a2	155	309	256	202	364	298	348	350	302	304	655	331	326	296	290	120	183	73
ENSMUSG00000100178	Gm5267	1	1	0	1	0	0	1	1	1	0	1	0	1	1	0	1	1	1
ENSMUSG00000026074	Map4k4	6988	6824	7040	7202	6847	5386	4093	3763	2894	4844	5150	4179	3994	3995	4189	3807	6063	5967
ENSMUSG00000079588	Tmem182	4087	4646	4786	4726	4235	3845	5322	5152	4756	5757	6954	5245	5103	5234	5398	3064	5308	5868
ENSMUSG00000077448	Gm23126	0	0	0	0	0	0	0	0	0	0	0	0	0	0	0	0	0	0
ENSMUSG00000060679	Mrps9	1860	1908	1859	1800	1721	1652	1524	1990	1576	1585	1844	1549	2083	1681	1625	1520	1378	1184
ENSMUSG00000100269	Gm28782	0	0	0	0	0	0	0	0	0	0	0	0	0	0	0	0	0	0
ENSMUSG00000070939	Tgfbrap1	986	1008	1126	1116	967	825	841	725	631	937	1031	867	841	697	798	671	991	1029
ENSMUSG00000041878	8430432A02Rik	4	0	4	4	2	0	8	0	7	3	3	2	2	2	3	4	2	3
ENSMUSG00000010290	AI597479	887	849	906	924	884	698	880	862	663	1151	1272	885	915	698	748	595	1076	714
ENSMUSG00000099694	Gm29610	0	0	1	0	0	1	0	0	0	0	0	0	0	0	0	0	1	0
ENSMUSG00000099576	Gm29040	139	220	173	89	125	88	93	112	63	15	22	7	109	80	51	0	4	24
ENSMUSG00000100480	Gm29156	8	0	4	0	0	2	1	3	2	0	4	0	4	0	2	10	1	11
ENSMUSG00000100764	Gm29155	0	0	2	0	0	2	1	0	0	0	0	0	0	0	0	3	0	0
ENSMUSG00000100635	Gm29157	0	0	0	0	2	0	3	0	0	0	0	0	0	0	0	0	0	0
ENSMUSG00000026051	Ecrg4	140	6	39	10	47	5	148	8	9	21	16	8	9	0	0	124	123	22
ENSMUSG00000100701	Gm19587	2	2	1	2	2	3	1	2	2	2	3	2	2	3	3	4	4	3
ENSMUSG00000066877	Nck2	661	658	848	768	612	498	351	359	333	477	452	461	325	310	348	285	497	360
ENSMUSG00000103422	Gm37536	0	0	0	0	0	0	0	0	0	0	0	0	2	0	0	0	0	0
ENSMUSG00000103945	Gm38228	5	0	8	9	5	11	12	5	3	3	5	4	0	4	3	2	0	6
ENSMUSG00000057363	Uxs1	400	390	420	461	422	368	256	329	219	482	487	441	364	262	329	575	609	618
ENSMUSG00000090243	Gm16103	1	0	1	0	1	1	0	0	0	0	0	0	0	0	1	1	0	1
ENSMUSG00000091844	Gm8251	7	0	3	0	0	0	2	0	0	0	2	0	2	0	0	2	0	0
ENSMUSG00000041763	Tpp2	1529	1459	1549	1813	1637	1720	1199	1439	1026	1908	1981	1568	1761	1461	1421	1128	1850	1790
ENSMUSG00000026049	Tex30	96	88	91	99	68	75	85	53	50	82	94	70	102	55	60	69	129	104
ENSMUSG00000101104	Gm29247	0	0	0	0	0	0	0	0	0	0	0	0	0	0	0	0	0	0
ENSMUSG00000026047	Poglut2	525	566	517	524	499	385	310	345	263	332	401	377	300	216	321	284	419	310
ENSMUSG00000041684	Bivm	286	283	396	350	318	225	239	261	207	324	299	290	295	189	180	171	313	211
ENSMUSG00000046828	Mettl21e	11	34	0	6	6	0	8	12	12	0	15	4	19	0	0	0	0	10
ENSMUSG00000089703	Gm15833	1	0	0	1	1	0	0	0	0	1	0	0	0	0	0	0	0	0
ENSMUSG00000101567	Txn-ps1	1	0	1	0	0	0	0	1	1	0	0	0	0	0	0	1	0	1
ENSMUSG00000026048	Ercc5	409	400	415	386	421	367	432	375	280	428	425	388	464	376	381	282	400	452
ENSMUSG00000100434	Gm3489	1	0	0	0	0	0	0	0	0	0	0	1	0	0	0	0	0	0
ENSMUSG00000056870	Gulp1	197	154	243	211	208	123	173	110	93	117	139	96	139	61	118	50	183	168
ENSMUSG00000102319	Gm37626	0	0	0	3	3	0	0	0	0	1	0	3	0	0	0	0	0	8
ENSMUSG00000101701	4930521E06Rik	0	0	0	0	0	0	0	0	0	0	0	0	0	0	0	0	0	0
ENSMUSG00000089877	Gm16102	1	1	1	1	1	2	1	1	1	1	2	2	1	1	1	3	1	2
ENSMUSG00000103071	Gm38110	1	0	1	1	0	0	0	0	0	0	0	0	0	0	0	0	1	0
ENSMUSG00000008136	Fhl2	37761	43287	34609	32741	33220	25106	25486	23758	16506	12111	14029	10102	26970	20512	22925	8449	10410	12314
ENSMUSG00000094497	Gm8210	1762	1470	1644	2000	1536	1408	1434	1438	1429	1552	1962	1771	1398	1248	1256	2120	1576	1120
ENSMUSG00000084817	Gm5526	33	26	37	31	27	30	46	18	27	38	24	27	21	15	21	53	40	34
ENSMUSG00000025995	Wdr75	366	334	417	509	471	459	356	383	286	572	632	573	417	374	321	397	689	477
ENSMUSG00000070896	Rpl23a-ps1	2	1	2	1	2	2	2	1	2	2	2	1	1	1	1	2	2	1
ENSMUSG00000090682	Gm3852	1	0	1	2	1	0	0	0	1	1	1	1	0	0	1	1	1	0
ENSMUSG00000025993	Slc40a1	367	290	354	437	352	280	338	337	309	443	538	360	364	236	151	197	383	226
ENSMUSG00000101262	Gm8326	5	4	4	5	5	5	6	10	8	10	12	7	7	17	11	9	11	6
ENSMUSG00000104476	Gm38211	0	0	1	0	0	2	0	0	0	0	0	3	0	0	2	0	0	0
ENSMUSG00000026042	Col5a2	3861	2153	3403	2977	2854	2276	1081	829	505	1314	1513	1429	721	722	864	3630	4125	2027
ENSMUSG00000041144	Dnah7b	13	13	12	16	8	0	11	6	0	24	19	14	23	8	6	35	47	17
ENSMUSG00000100160	Gm28527	2	1	2	2	2	1	2	2	2	1	1	1	2	3	2	1	2	2
ENSMUSG00000081185	Gm4852	1	1	1	1	1	1	1	1	1	1	1	1	2	1	1	1	1	2
ENSMUSG00000100033	Gm8337	7	6	5	8	10	15	9	19	12	14	16	11	15	29	21	17	17	9
ENSMUSG00000101337	Dnah7c	0	0	0	0	0	0	0	0	0	0	0	0	0	0	0	2	8	0
ENSMUSG00000025986	Slc39a10	776	713	831	851	810	499	472	433	330	455	506	471	399	352	446	173	564	536
ENSMUSG00000103129	Gm37393	0	0	0	0	0	0	0	0	0	0	0	0	0	0	0	0	0	0
ENSMUSG00000100213	Gm28151	12	17	13	32	10	6	11	3	5	9	4	17	3	8	20	10	6	12
ENSMUSG00000099454	Gm8367	0	0	0	0	0	0	0	0	0	0	0	0	0	0	0	0	0	0
ENSMUSG00000026043	Col3a1	39167	22725	35244	27994	31281	24894	6656	5807	3202	10737	12935	11148	4445	2199	4641	46299	47322	8288
ENSMUSG00002074901		1	1	1	1	1	1	1	1	1	1	1	1	1	1	1	1	1	1
ENSMUSG00000101799	9330175M20Rik	0	4	0	3	0	1	0	0	0	0	0	0	0	4	0	7	0	0
ENSMUSG00000099741	Gm5253	0	0	0	0	0	0	0	0	0	0	0	0	0	2	0	0	0	1
ENSMUSG00000045954	Cavin2	5389	4975	6675	5241	4855	4471	3969	4096	2885	3801	4906	3088	4448	2840	3447	1797	3573	3173
ENSMUSG00000101741	Gm28055	0	0	0	0	0	0	4	0	0	0	0	0	0	0	0	0	0	0
ENSMUSG00000026107	Nabp1	1976	2361	2467	3325	2809	2005	2497	2158	1631	3939	3517	3625	2975	1862	2649	2330	5846	3845
ENSMUSG00000100696	Gm8419	1	0	0	0	1	0	0	0	0	1	0	0	0	0	0	0	0	1
ENSMUSG00000072324	Gm8420	1	1	1	1	1	1	1	1	1	1	3	1	1	1	1	1	1	1
ENSMUSG00000018417	Myo1b	1860	1625	1815	1735	1353	1414	976	790	818	1026	1017	874	981	825	942	453	955	707
ENSMUSG00000101724	Gm29453	0	0	0	1	0	0	0	0	0	0	0	0	0	0	0	0	0	0
ENSMUSG00000100313	Gm28323	0	0	0	0	0	0	1	0	0	1	0	0	0	0	0	0	5	0
ENSMUSG00000062939	Stat4	2	4	0	2	0	0	0	0	0	0	10	5	0	0	7	29	7	0
ENSMUSG00000101628	Gm28177	0	2	0	5	3	0	9	0	0	0	0	0	25	6	7	0	1	0
ENSMUSG00000026104	Stat1	1051	1034	1151	1065	1016	863	1349	918	748	1010	1253	917	1028	1610	851	869	1234	706
ENSMUSG00000078291	Gm3940	1	1	1	1	1	1	2	1	1	2	1	1	1	1	1	1	2	1
ENSMUSG00000109599	Gm31812	4	3	4	7	8	2	3	5	13	12	12	15	16	2	4	8	7	7
ENSMUSG00000099569	Gm18301	2	0	0	0	0	0	0	0	0	0	0	0	0	0	0	0	0	0
ENSMUSG00000026103	Gls	2045	2181	2384	2382	2050	1772	1761	1912	1271	2558	2588	2214	1789	1630	1857	1465	2944	2421
ENSMUSG00000097833	Gm5976	2	1	1	2	5	5	2	2	3	2	3	4	2	3	2	6	6	2
ENSMUSG00000101501	Rps27a-ps1	1	1	0	1	4	1	2	1	1	4	1	1	1	0	1	4	1	6
ENSMUSG00000099878	Gm28178	0	0	0	0	0	0	0	0	0	0	0	0	0	0	0	0	0	0
ENSMUSG00000100120	Gm53065	2	0	0	0	0	0	0	0	0	0	0	0	0	0	0	0	0	0
ENSMUSG00000002881	Nab1	1357	1189	1647	1314	1239	929	1104	898	722	1197	1248	1183	944	895	985	1000	1950	2260
ENSMUSG00000100007	Gm5527	56	37	56	47	65	50	53	68	72	60	52	48	71	40	49	46	69	65
ENSMUSG00000103630	Gm37242	2	0	4	4	0	4	2	5	0	0	0	5	2	2	5	0	3	1
ENSMUSG00000043015	Nemp2	84	86	119	103	119	58	75	27	50	59	55	54	55	19	52	50	56	53
ENSMUSG00000041439	Mfsd6	977	925	1111	986	885	837	1019	681	669	1105	1213	1091	999	677	736	1021	1859	1360
ENSMUSG00000100302	Gm29670	0	0	0	0	0	0	0	0	0	0	0	0	0	0	0	0	0	0
ENSMUSG00000026102	Inpp1	661	580	603	635	584	368	498	401	304	446	479	453	505	320	335	256	377	420
ENSMUSG00000060715	1700019A02Rik	0	0	0	0	0	0	0	0	0	0	0	0	0	0	0	0	0	0
ENSMUSG00000041426	Hibch	1798	1973	1935	2109	1950	1907	1623	2148	1467	2790	2825	2185	2448	1968	1961	1839	2284	1706
ENSMUSG00000089802	Gm16107	0	0	0	0	0	0	0	0	0	0	0	0	0	0	0	0	0	0
ENSMUSG00000043629	1700019D03Rik	46	47	64	55	25	31	41	13	17	12	11	21	21	21	38	21	42	56
ENSMUSG00000026094	Stk17b	412	380	527	370	402	320	416	325	251	291	378	367	416	323	300	314	695	495
ENSMUSG00000025983	Ccdc150	0	0	0	0	0	0	0	10	4	16	9	6	0	0	0	0	5	10
ENSMUSG00000100763	Gm28777	0	0	0	0	0	0	0	0	0	0	0	0	0	0	0	0	0	0
ENSMUSG00000026098	Pms1	65	66	81	72	77	70	55	68	82	86	109	69	96	82	58	66	77	95
ENSMUSG00000100679	Gm28778	0	0	0	0	0	0	0	0	0	0	0	0	0	0	0	0	0	0
ENSMUSG00000026096	Osgepl1	1291	1533	1572	1330	1326	1219	1211	1346	932	1543	1623	1197	1485	1123	1149	815	1046	639
ENSMUSG00000101838	Gm18800	0	0	0	0	0	0	0	0	0	0	0	0	0	0	0	0	0	0
ENSMUSG00000026095	Asnsd1	1891	2376	2188	2122	1894	1762	1922	1790	1583	2545	2808	2482	2047	1789	1983	2305	2739	1807
ENSMUSG00000026097	Ormdl1	212	261	278	263	257	275	240	272	222	350	332	331	346	206	264	264	380	391
ENSMUSG00000099913	Gm28551	2	0	0	7	0	8	3	0	0	0	8	138	8	7	0	0	0	9
ENSMUSG00000117809	Gm50478	4	3	3	3	3	1	3	5	2	5	2	3	4	2	3	1	5	7
ENSMUSG00000042807	Hecw2	345	395	424	548	354	287	498	332	443	643	541	726	713	454	487	271	897	1024
ENSMUSG00000098443	Mir7681	0	0	0	0	0	0	0	0	0	0	0	0	0	0	0	0	0	0
ENSMUSG00000087949	Gm24251	0	0	0	0	0	0	0	0	0	0	0	0	0	0	0	0	0	0
ENSMUSG00000102868	Gm37633	0	0	0	0	2	0	0	0	0	0	0	0	0	0	0	3	0	0
ENSMUSG00000041303	Gtf3c3	473	431	491	467	383	384	354	373	265	447	416	444	460	335	417	321	554	628
ENSMUSG00000104136	Gm36955	0	0	0	0	3	0	0	0	0	0	0	0	0	0	0	0	0	0
ENSMUSG00000073678	Pgap1	172	190	209	158	189	148	190	132	136	126	190	132	161	131	115	59	112	144
ENSMUSG00000052331	Ankrd44	411	368	413	372	367	285	303	281	230	350	390	298	307	238	263	172	394	310
ENSMUSG00000101674	4930444A19Rik	0	0	0	0	0	0	0	0	0	0	0	0	0	0	0	0	0	0
ENSMUSG00002075552		0	0	0	0	0	0	0	0	0	0	0	0	0	0	0	0	0	0
ENSMUSG00000102642	A130048G24Rik	0	4	0	4	0	0	0	0	0	0	0	0	2	0	0	0	0	4
ENSMUSG00000102503	Gm37370	8	0	2	0	0	0	0	0	0	0	0	0	0	2	0	0	1	0
ENSMUSG00000103030	E330011M16Rik	16	0	2	12	3	9	7	3	11	9	14	13	3	10	2	11	31	21
ENSMUSG00000025981	Coq10b	779	846	1677	759	735	1219	1070	1011	1036	989	1040	1028	1236	1600	1559	1177	1747	1303
ENSMUSG00000101122	Gm17971	4	10	19	4	2	4	7	4	4	5	10	9	11	8	11	3	14	1
ENSMUSG00000025982	Sf3b1	3823	4088	4625	4454	3892	3810	3222	3369	2618	3650	3802	3506	3965	3810	3275	2763	4101	5296
ENSMUSG00000089670	Gm16581	2	7	4	5	6	2	2	5	7	3	4	1	3	5	3	1	5	3
ENSMUSG00000061863	Gm6822	2	3	3	4	3	3	3	3	3	4	3	3	3	3	3	4	3	4
ENSMUSG00000025979	Mob4	832	913	1012	1012	939	834	871	862	595	1050	1172	905	849	738	729	573	988	1123
ENSMUSG00000025978	Rftn2	263	259	274	266	340	183	203	110	118	137	144	123	93	104	87	143	163	159
ENSMUSG00000097649	Gm10561	22	7	5	9	13	6	12	4	0	21	13	5	5	4	11	30	21	8
ENSMUSG00000046994	Mars2	536	622	553	518	534	483	423	479	359	447	567	499	469	372	370	266	403	433
ENSMUSG00000025977	Boll	0	0	0	0	0	0	0	0	0	0	0	0	0	0	0	0	0	0
ENSMUSG00000100215	Gm8292	5	4	6	5	4	5	9	4	3	8	4	6	4	6	4	9	6	6
ENSMUSG00000025980	Hspd1	7379	7453	6922	7501	7385	8719	5805	8446	6271	8638	9943	7974	9881	11206	9194	7009	8238	5678
ENSMUSG00000073676	Hspe1	1987	1848	2023	2063	1881	1697	1680	1561	1676	2006	2478	2269	1885	2166	2132	2428	2149	1173
ENSMUSG00000099950	9130227L01Rik	0	0	0	0	0	0	0	0	0	0	0	0	0	0	0	0	0	0
ENSMUSG00000102491	Gm36986	0	0	0	0	0	0	0	0	0	0	0	0	0	0	0	0	0	0
ENSMUSG00000100944	Gm28900	1	0	1	1	0	1	1	1	1	1	1	1	0	1	1	1	1	1
ENSMUSG00000102831	Gm37382	0	0	0	0	0	0	0	0	0	0	0	0	0	0	0	0	0	0
ENSMUSG00000038349	Plcl1	171	187	267	215	181	186	185	95	88	188	142	197	122	162	127	117	262	218
ENSMUSG00000102145	Gm38056	145	157	175	152	157	119	131	128	139	156	159	178	139	143	166	219	155	129
ENSMUSG00000100309	Gm6644	356	424	449	352	351	310	333	353	337	403	407	419	415	428	403	505	426	360
ENSMUSG00000038331	Satb2	21	24	34	17	12	25	20	12	16	15	13	11	6	13	0	9	17	20
ENSMUSG00000087022	9130024F11Rik	0	3	0	0	0	0	0	0	0	0	0	0	0	0	0	5	0	0
ENSMUSG00000104310	Gm4081	0	0	0	0	0	0	0	0	0	0	0	0	0	0	0	0	0	0
ENSMUSG00002075847		0	0	0	0	0	1	0	0	0	0	1	0	1	0	0	0	0	0
ENSMUSG00000097519	4930558J18Rik	9	0	0	0	0	0	0	0	0	0	0	3	0	0	0	0	0	0
ENSMUSG00000038323	1700066M21Rik	116	102	118	146	101	70	128	64	78	110	152	77	89	56	118	40	109	116
ENSMUSG00000048495	Tyw5	88	64	75	93	73	70	82	53	56	89	77	75	67	61	44	83	190	136
ENSMUSG00000025971	Maip1	526	546	549	637	472	453	415	529	493	581	579	527	523	470	450	525	569	492
ENSMUSG00000038305	Spats2l	287	240	339	326	324	271	234	191	199	171	216	262	227	232	235	208	279	235
ENSMUSG00000091283	Gm17234	0	0	0	0	0	0	0	0	0	0	0	0	0	0	0	0	0	0
ENSMUSG00000054770	Kctd18	166	192	224	219	155	155	192	134	92	168	199	176	158	144	164	152	198	258
ENSMUSG00000026039	Sgo2a	284	331	359	334	271	289	418	442	345	391	534	381	467	333	357	173	365	271
ENSMUSG00000064294	Aox3	0	7	13	6	16	7	48	13	15	32	18	35	34	16	18	0	29	17
ENSMUSG00000089275	Gm24548	0	0	0	0	0	0	0	0	0	0	0	0	0	0	0	0	0	0
ENSMUSG00000103839	Gm37607	7	20	9	8	16	3	14	5	14	8	13	19	12	4	9	12	15	8
ENSMUSG00000063558	Aox1	391	350	469	819	683	760	783	755	599	1846	2165	1701	1108	923	764	1578	2203	1883
ENSMUSG00000051223	Bzw1	3031	3044	3559	3427	2985	2545	2089	2191	1747	2842	2990	2655	2593	2392	2228	1919	3426	3141
ENSMUSG00000026034	Clk1	1152	1499	1344	1511	1257	730	1095	1048	720	999	1239	1109	988	628	1053	797	1208	1152
ENSMUSG00000026035	Ppil3	212	166	286	208	228	187	124	206	127	300	275	259	186	149	130	332	347	194
ENSMUSG00000026036	Nif3l1	385	364	363	374	404	324	311	334	307	437	420	484	431	333	340	582	545	326
ENSMUSG00000026037	Orc2	335	409	456	393	363	305	312	305	208	432	403	336	317	319	322	330	481	466
ENSMUSG00000119442	Gm23966	2	1	0	1	0	0	0	0	0	1	1	0	0	0	0	2	0	0
ENSMUSG00000047528	Flacc1	0	1	0	1	0	1	0	0	0	0	0	1	1	0	0	6	0	0
ENSMUSG00000059647	Cbx3-ps7	15	15	20	16	14	10	9	14	8	17	22	12	9	9	11	12	19	17
ENSMUSG00000102059	Gm20257	11	24	9	15	18	2	18	9	9	11	11	13	10	9	2	3	1	29
ENSMUSG00000085054	Gm15834	0	0	0	0	1	0	0	0	0	0	0	3	0	0	0	0	1	4
ENSMUSG00000038174	Fam126b	387	378	478	448	393	277	480	373	317	619	581	535	401	354	442	124	617	659
ENSMUSG00000026032	Ndufb3	3010	3273	3158	3091	2792	2619	2761	3127	3020	3598	3686	3415	3409	2863	3194	3170	3330	2907
ENSMUSG00000100236	Gm3841	1	1	1	1	1	1	1	1	1	1	2	1	1	1	1	1	1	1
ENSMUSG00000026029	Casp8	397	354	418	465	339	291	240	208	182	212	231	221	326	166	243	296	326	314
ENSMUSG00000102719	Gm37760	3	4	3	6	7	6	0	3	0	2	6	0	0	0	0	3	4	1
ENSMUSG00000026031	Cflar	1832	1950	2223	1942	1678	1345	1687	1331	1006	1426	1641	1236	1455	1549	1598	754	1591	1458
ENSMUSG00000041075	Fzd7	325	257	379	363	366	220	505	303	330	341	482	409	389	187	297	272	616	442
ENSMUSG00000026023	Cdk15	0	0	3	0	4	0	0	2	5	0	0	4	0	0	3	9	9	6
ENSMUSG00000101400	Gm29596	2	3	0	0	3	0	0	0	2	2	0	4	0	0	0	0	0	1
ENSMUSG00000038079	Tmem237	111	74	114	127	94	84	86	89	67	117	108	128	111	105	100	155	167	149
ENSMUSG00000079550	Mpp4	6	6	5	0	0	2	8	0	8	6	10	6	8	0	0	3	4	4
ENSMUSG00000101586	Gm29017	0	0	0	0	0	0	0	0	0	0	0	1	0	0	0	0	0	0
ENSMUSG00000099563	Gm19125	0	0	0	0	0	0	0	0	0	0	0	0	0	0	0	0	0	0
ENSMUSG00000026024	Als2	513	508	512	604	482	511	501	468	406	533	676	523	644	511	522	413	581	558
ENSMUSG00000097573	G730003C15Rik	25	31	27	19	39	21	18	20	16	30	24	17	45	15	26	29	36	24
ENSMUSG00000047361	Gm973	0	0	0	0	0	3	0	0	0	3	0	0	0	0	0	0	0	0
ENSMUSG00000099811	Gm28411	0	0	0	0	0	0	0	0	0	0	0	0	0	0	0	0	0	0
ENSMUSG00000101409	1700122D07Rik	0	0	0	0	0	0	0	0	0	0	0	0	0	0	0	0	0	0
ENSMUSG00000026021	Sumo1	1042	1046	1342	1264	1128	1044	1115	940	864	1491	1568	1444	1107	1091	1108	1106	1487	1025
ENSMUSG00002075401	7SK	0	0	0	0	0	0	0	0	0	0	0	0	0	0	0	0	0	0
ENSMUSG00000103821	D430013B06Rik	0	5	3	0	0	3	5	3	2	1	4	5	1	0	2	0	0	4
ENSMUSG00000026020	Nop58	482	509	501	561	531	556	406	527	361	672	729	588	516	535	448	482	703	457
ENSMUSG00000077345	Snord70	0	0	0	0	0	0	0	0	0	0	0	0	0	0	0	0	0	0
ENSMUSG00000077358	Gm26293	0	0	0	0	1	0	1	0	0	0	0	0	0	0	0	1	1	0
ENSMUSG00000089512	Gm26287	0	0	0	0	0	0	0	0	0	0	0	0	0	0	0	0	0	0
ENSMUSG00000089093	Snord11	0	0	0	0	0	0	0	0	0	0	0	0	0	0	0	0	0	0
ENSMUSG00000026141	Col19a1	0	0	0	0	0	0	8	0	0	0	0	0	0	0	7	0	0	0
ENSMUSG00000077463	Gm26418	0	0	0	0	0	0	0	0	0	0	0	0	0	0	0	0	0	0
ENSMUSG00000099997	Tubb4b-ps2	5	4	3	3	5	9	8	9	7	5	5	6	6	5	5	12	7	3
ENSMUSG00000100131	Gm28439	168661	190759	159175	120548	161585	147428	169636	196016	168357	143497	179524	99375	201382	191331	168346	45023	109492	84965
ENSMUSG00000067736	Gm10222	57784	63988	51635	38675	59929	55042	59706	72180	61137	53174	64691	30605	82869	71400	61290	12005	33599	31327
ENSMUSG00000101939	Gm28438	29156	30913	31027	29029	27537	23121	31060	26315	29733	25464	29597	22083	27533	27800	25641	15171	20347	12821
ENSMUSG00000101111	Gm28437	374129	434063	379571	349000	335241	308247	392087	374232	414469	317336	380378	282815	374961	418216	376843	282723	266983	190084
ENSMUSG00000100862	Gm10925	335588	404641	337850	284772	298464	257849	354394	359086	352642	267500	325835	225620	361256	352279	331070	143216	215579	172684
ENSMUSG00000102070	Gm28661	300756	361171	296293	321469	286387	248223	351232	326426	372996	255892	322991	261831	319655	313676	325599	198942	221744	154510
ENSMUSG00000101249	Gm29216	480443	569226	475209	465463	427110	400485	502676	472583	582745	366443	464846	365697	467904	518819	494645	297779	314024	248530
ENSMUSG00000026028	Trak2	11919	12245	10914	10693	9244	7296	10317	8772	7981	9717	10250	9106	11182	8647	10382	9296	16271	16945
ENSMUSG00000026027	Stradb	1758	1755	1643	1836	1666	1325	1838	1526	1452	2276	2599	2350	1897	1737	1961	1614	2008	1600
ENSMUSG00000104052	Gm38125	0	0	0	0	2	0	0	0	0	0	0	0	0	0	0	0	0	3
ENSMUSG00000067336	Bmpr2	3148	3389	4099	3659	3637	2543	3916	3106	2337	3984	4352	3109	3521	2777	3296	1414	4237	4997
ENSMUSG00000103696	Gm37531	0	3	0	0	0	0	2	0	0	1	0	0	0	0	0	0	0	0
ENSMUSG00000100901	Gm18829	0	0	0	0	0	0	0	0	0	0	0	0	0	0	0	0	0	0
ENSMUSG00000041040	Fam117b	673	731	679	687	633	633	737	416	861	504	609	676	1003	599	707	554	959	1427
ENSMUSG00000026018	Ica1l	4	0	0	0	4	0	6	0	1	0	9	5	4	1	0	0	1	7
ENSMUSG00000026019	Wdr12	444	362	437	443	341	415	423	398	412	716	675	643	501	473	453	864	771	618
ENSMUSG00000026017	Carf	133	200	167	189	151	102	180	153	133	213	252	162	121	104	113	50	204	193
ENSMUSG00000082609	Gm15464	5	7	4	6	6	5	5	5	5	5	7	7	4	8	7	11	8	5
ENSMUSG00000103822	6030460B20Rik	0	0	0	3	0	0	0	0	0	0	0	0	0	0	0	0	0	0
ENSMUSG00000049439	Cyp20a1	351	274	386	356	371	293	296	239	222	359	293	323	262	224	254	307	393	374
ENSMUSG00000073664	Nbeal1	2270	2574	2887	2601	2455	1750	2085	1962	1427	2504	2901	2009	2325	1635	1872	769	2341	2841
ENSMUSG00000100516	Gm29332	0	0	0	0	0	0	0	0	0	0	0	0	0	0	0	0	0	0
ENSMUSG00000082160	Gm11578	13	10	5	10	13	7	11	10	6	9	7	5	10	6	8	12	15	8
ENSMUSG00000083355	Gm11581	0	0	3	13	0	0	4	0	0	0	8	0	0	0	0	8	0	7
ENSMUSG00000080800	Gm11582	1	0	1	0	0	1	1	0	0	0	2	0	0	1	1	1	1	1
ENSMUSG00000082804	Rpl17-ps1	1	1	1	1	1	1	1	1	1	1	1	1	1	1	2	1	1	1
ENSMUSG00000084151	Gm11577	0	0	0	0	0	0	0	0	0	0	0	0	0	0	0	0	0	0
ENSMUSG00000026012	Cd28	103	119	119	119	88	90	137	118	127	230	254	225	183	173	118	94	147	123
ENSMUSG00000101188	Eif4a-ps4	144	146	157	173	180	183	117	108	120	207	183	220	143	170	146	335	296	220
ENSMUSG00000026009	Icos	11	12	12	13	16	7	10	9	9	4	6	8	7	7	0	10	11	6
ENSMUSG00000102561	Gm37039	0	0	5	0	0	0	0	0	0	0	0	0	0	0	0	0	0	0
ENSMUSG00000026011	Ctla4	46	102	88	72	60	30	45	66	45	35	62	45	63	23	26	17	12	37
ENSMUSG00000102549	Gm38137	4	2	0	8	2	2	0	4	0	0	0	0	4	3	4	0	4	13
ENSMUSG00000081382	Rpl18-ps1	14	12	9	14	14	15	19	9	15	17	18	16	17	10	12	23	16	11
ENSMUSG00000026782	Abi2	609	608	699	686	591	471	372	395	383	633	585	490	435	404	434	338	679	512
ENSMUSG00000026014	Raph1	4265	4573	5327	4030	4184	3060	3855	2931	2702	4047	4501	3464	3609	3400	3675	1959	3900	5929
ENSMUSG00000084400	Gm11576	0	0	0	0	0	0	0	0	0	0	0	0	0	0	0	0	0	0
ENSMUSG00000081562	Gm11575	1	2	1	2	1	1	2	1	2	1	2	2	1	1	1	2	1	1
ENSMUSG00000084333	Gm11599	38	34	36	35	36	28	28	25	30	25	28	26	26	30	24	38	26	16
ENSMUSG00000052062	Pard3b	642	641	630	500	521	430	572	529	473	535	539	479	585	586	548	205	538	555
ENSMUSG00000103656	Gm37205	0	3	0	0	0	0	0	0	0	0	0	0	0	0	0	0	0	0
ENSMUSG00000104402	Gm38012	0	0	0	0	0	0	0	0	2	0	0	0	0	0	0	0	0	2
ENSMUSG00000104081	Gm38278	0	0	0	0	0	0	0	0	0	0	0	0	0	0	0	0	0	0
ENSMUSG00000085842	Pard3bos1	0	0	0	0	0	0	0	0	0	0	0	0	0	0	0	0	0	0
ENSMUSG00000103002	Gm38075	0	0	0	2	0	0	0	0	0	0	0	0	0	0	0	0	0	0
ENSMUSG00000100344	Gm29640	0	0	0	0	0	0	0	0	0	0	0	0	0	0	0	0	0	0
ENSMUSG00000101509	Gm29641	0	0	0	0	0	0	0	0	0	0	0	0	0	0	0	0	0	0
ENSMUSG00000085019	Pard3bos2	0	3	0	1	0	3	0	0	0	0	0	0	0	0	0	0	0	0
ENSMUSG00000102359	Gm38351	0	0	0	0	0	0	0	0	0	0	0	0	0	0	0	0	0	0
ENSMUSG00000085400	Pard3bos3	0	0	0	0	0	0	3	0	0	0	0	0	0	0	0	0	0	0
ENSMUSG00000100750	Gm29084	6	9	3	7	10	5	3	4	6	5	9	4	6	3	5	6	6	7
ENSMUSG00000100811	Gm29083	0	0	0	0	0	0	0	0	0	0	0	0	0	0	0	0	0	0
ENSMUSG00000025969	Nrp2	4849	3991	4570	4902	3397	3542	2052	1897	1800	1828	2025	1892	2189	1709	1488	1009	2102	1181
ENSMUSG00000103032	Gm37121	34	35	25	47	32	8	9	19	8	11	6	7	6	0	7	0	2	7
ENSMUSG00000081643	Gm11605	36	32	41	34	28	33	25	19	18	18	27	32	23	17	25	77	49	39
ENSMUSG00002076057		0	0	0	0	0	0	0	0	0	0	0	0	0	0	0	0	0	0
ENSMUSG00000027520	Zdbf2	7	12	5	11	10	7	0	4	10	0	0	4	0	0	0	0	0	0
ENSMUSG00000119074	Gm23448	0	0	0	0	0	0	0	0	0	0	0	0	0	0	0	0	0	0
ENSMUSG00000025964	Adam23	166	235	229	191	160	129	135	94	97	85	147	120	168	118	156	100	109	119
ENSMUSG00000087823	Gm22281	0	0	0	0	0	0	0	0	0	0	0	0	0	0	0	0	0	0
ENSMUSG00000025962	Fastkd2	874	932	847	845	951	670	651	719	548	947	1028	892	931	615	770	684	885	611
ENSMUSG00000086721	Gm13750	1	1	1	1	1	2	1	3	1	1	1	1	1	1	1	1	1	1
ENSMUSG00000098487	Mir6899	0	0	0	0	0	0	0	0	0	0	0	0	0	0	0	0	0	0
ENSMUSG00000086836	Gm13748	0	0	0	2	0	0	0	0	0	0	0	3	0	0	0	0	0	0
ENSMUSG00000025959	Klf7	1357	1462	1429	1633	1335	918	1032	1103	892	1154	1124	901	906	894	1179	441	1144	1108
ENSMUSG00000040865	Ino80d	1058	1225	1349	1180	1141	711	911	692	595	876	990	772	749	683	774	282	877	896
ENSMUSG00000104991	Gm44468	0	0	0	0	0	0	0	0	0	0	0	0	0	0	0	0	0	0
ENSMUSG00000088953	Gm24942	0	0	0	0	0	0	0	0	0	0	0	0	0	0	0	0	0	0
ENSMUSG00000081617	Rps13-ps7	0	0	0	0	0	0	0	0	1	0	0	0	0	0	0	0	0	0
ENSMUSG00000084799	Ino80dos	18	15	25	39	20	23	11	7	14	17	10	12	15	3	29	13	30	39
ENSMUSG00002076280		0	0	0	0	0	0	0	0	0	0	0	0	0	0	0	0	0	0
ENSMUSG00000025967	Eef1b2	4125	3733	4071	4417	3850	3479	3678	3420	2989	4828	4916	4707	3905	3650	3787	5712	4882	3269
ENSMUSG00000081429	Rps27-ps1	2	2	2	3	3	3	3	3	3	4	4	4	3	3	4	5	4	3
ENSMUSG00000101599	Gm20342	37	53	45	81	67	28	54	16	28	34	27	33	34	13	46	37	27	29
ENSMUSG00000025968	Ndufs1	14843	16261	15680	14766	16995	20149	12392	22135	12705	18463	19844	14018	23352	20551	17538	9595	12939	12816
ENSMUSG00002076939		1	1	1	1	1	1	1	1	1	1	1	1	1	1	1	1	0	1
ENSMUSG00000064612	Gm26457	2	0	3	1	1	0	2	2	0	1	0	1	1	0	0	3	0	2
ENSMUSG00002074855	snoZ196	1	0	1	1	1	0	1	1	0	0	0	1	1	0	0	1	0	1
ENSMUSG00000064602	Snora41	3	0	2	0	2	1	0	3	0	0	0	3	1	0	0	1	2	1
ENSMUSG00000025958	Creb1	970	1018	1190	1026	979	679	684	677	452	783	881	612	667	684	779	310	815	733
ENSMUSG00000025956	Mettl21a	205	217	236	225	173	158	164	144	132	177	215	176	161	109	158	205	276	213
ENSMUSG00000101832	Gm28982	0	0	0	3	0	0	0	0	0	0	0	0	0	0	0	0	0	0
ENSMUSG00000045005	Fzd5	257	292	194	218	283	134	193	190	126	210	198	130	205	116	143	74	157	121
ENSMUSG00000102140	Gm38058	1	0	0	1	0	0	1	1	0	0	0	0	0	0	0	0	0	0
ENSMUSG00000087213	2810408I11Rik	6	4	3	5	0	5	0	0	0	0	0	0	0	0	3	7	1	0
ENSMUSG00000070871	Ccnyl1	768	641	741	712	583	508	465	422	390	467	538	521	440	366	418	397	636	707
ENSMUSG00000051344	Plekhm3	406	395	346	466	497	323	310	250	300	485	524	415	390	284	322	342	592	514
ENSMUSG00000097264	Rpl31-ps24	0	0	0	0	0	0	1	0	0	0	0	1	0	0	0	0	0	0
ENSMUSG00000084416	Rpl10a-ps1	251	244	277	359	311	266	281	243	249	367	355	351	232	226	232	533	437	275
ENSMUSG00000100774	Gm7329	48	64	69	71	95	77	69	53	55	91	118	91	63	58	61	71	89	94
ENSMUSG00000025950	Idh1	1488	1470	1597	1665	1461	1494	1302	1506	1373	1760	1991	1858	2061	1298	1336	1251	1620	1759
ENSMUSG00000099819	Gm28728	1	1	1	1	0	1	1	1	1	2	1	1	0	0	0	1	0	0
ENSMUSG00000082774	Gm8805	1	0	1	2	1	1	0	1	1	1	1	1	0	1	1	1	0	1
ENSMUSG00000083289	Gm8812	1	0	0	0	0	0	0	0	0	0	0	0	0	0	1	0	1	0
ENSMUSG00000025949	Pikfyve	486	472	530	555	497	399	379	348	245	567	546	476	315	287	347	203	503	536
ENSMUSG00000103553	Gm38218	18	9	0	4	4	9	5	0	6	0	7	4	6	0	5	0	2	15
ENSMUSG00000055567	Unc80	6	11	14	6	2	3	29	10	3	0	6	2	9	6	4	0	9	12
ENSMUSG00000103375	Gm37181	0	0	0	0	0	0	0	0	0	0	0	0	0	0	0	0	0	0
ENSMUSG00000026005	Rpe	377	395	479	360	430	283	257	250	177	394	423	327	292	220	258	215	448	316
ENSMUSG00000082057	Gm15789	0	0	0	0	0	0	3	0	0	0	1	0	0	0	0	0	0	0
ENSMUSG00000103706	6820402A03Rik	0	0	0	0	0	0	0	0	0	0	0	0	0	0	0	0	0	0
ENSMUSG00000103756	Gm37285	0	4	0	0	0	0	0	0	0	0	2	1	0	0	3	0	0	5
ENSMUSG00000103382	Gm37755	0	2	0	4	2	0	2	0	0	1	0	3	0	0	0	0	0	0
ENSMUSG00000026004	Kansl1l	580	732	816	805	703	612	544	642	399	663	703	563	645	551	589	191	548	542
ENSMUSG00000102559	Gm37570	9	20	6	4	12	7	3	5	4	5	17	6	13	4	6	1	7	6
ENSMUSG00000102374	Gm38387	5	3	8	2	9	0	0	3	0	4	0	1	3	4	0	0	0	1
ENSMUSG00000102776	Gm38162	1	0	4	1	0	0	0	3	0	1	0	1	0	0	0	0	0	2
ENSMUSG00000015222	Map2	161	125	165	134	119	70	117	96	75	58	113	62	135	99	106	48	85	68
ENSMUSG00000088850	Gm24729	0	0	0	0	0	0	0	0	0	0	0	0	0	0	0	0	0	0
ENSMUSG00000073656	Gm10558	0	0	0	0	0	0	0	0	0	0	0	0	0	0	0	0	0	0
ENSMUSG00000065694	Gm25411	0	0	0	0	0	0	0	0	0	0	0	0	0	0	0	0	0	0
ENSMUSG00000094191	Rpl31-ps14	12	9	12	17	12	11	9	9	11	10	12	8	9	9	12	16	16	7
ENSMUSG00000061816	Myl1	1656	926	1599	1514	1177	976	1447	1468	1185	3177	1860	1794	1917	877	879	1941	2134	1467
ENSMUSG00000026000	Lancl1	539	429	502	591	547	545	405	510	412	702	726	655	501	467	558	1059	787	666
ENSMUSG00000026003	Acadl	20851	22323	21988	21418	22343	23559	21094	29387	22253	28478	33237	23321	31521	28088	24767	19120	21462	30211
ENSMUSG00000089420	Gm27934	0	0	0	0	0	0	0	0	0	0	0	0	0	0	0	0	0	0
ENSMUSG00000082769	Gm15793	9	4	5	8	4	1	6	6	10	6	6	10	2	12	7	9	12	5
ENSMUSG00000101156	Gm29114	0	0	0	0	0	0	0	0	0	0	0	0	0	0	0	0	0	0
ENSMUSG00000025997	Ikzf2	90	149	142	193	117	76	113	124	140	168	162	134	139	75	116	39	105	104
ENSMUSG00000100815	Gm29112	0	0	0	0	0	0	0	0	0	0	0	0	3	0	0	0	0	0
ENSMUSG00000099954	Gm28112	0	0	0	0	0	0	0	0	0	0	0	0	0	0	0	0	0	0
ENSMUSG00000089965	Gm16236	0	0	1	0	0	0	0	0	0	0	0	0	0	0	0	0	0	0
ENSMUSG00000026196	Bard1	46	27	72	54	25	27	13	15	9	25	18	46	22	12	7	22	28	11
ENSMUSG00000050296	Abca12	194	218	169	211	218	235	231	366	176	311	389	252	299	379	261	111	172	133
ENSMUSG00000026192	Atic	576	498	613	734	624	772	629	735	694	1062	1287	1138	824	876	843	1197	1287	745
ENSMUSG00000101834	Gm5829	1	1	1	1	0	0	2	0	1	2	1	1	1	1	1	1	1	2
ENSMUSG00000100319	Gm5256	2	1	1	3	1	3	1	3	1	4	2	4	1	3	1	3	2	3
ENSMUSG00000101496	Gm8885	2	1	2	2	2	2	2	1	2	2	2	1	2	1	1	1	2	1
ENSMUSG00000062209	Erbb4	495	697	712	729	814	563	573	605	405	783	1076	703	553	517	436	194	595	787
ENSMUSG00000083795	Gm15670	0	0	0	0	0	0	0	0	0	0	0	0	0	0	0	0	0	0
ENSMUSG00000080539	Gm25542	0	0	0	0	0	0	0	0	0	0	0	0	0	0	0	0	0	0
ENSMUSG00000103307	Gm19335	0	0	0	0	0	0	0	0	0	0	0	0	0	0	0	0	0	0
ENSMUSG00000104508	Gm37735	0	3	0	0	0	0	0	0	0	0	0	0	0	0	0	0	0	0
ENSMUSG00000103642	Gm37769	0	0	0	0	4	0	0	0	0	0	0	0	0	3	0	0	0	0
ENSMUSG00000103809	Gm37061	0	0	0	0	0	0	0	0	0	0	0	0	0	0	0	0	0	0
ENSMUSG00000102449	Gm37100	6	0	0	0	0	0	0	0	0	0	0	0	1	0	0	0	0	0
ENSMUSG00000087514	Gm16076	3	0	2	0	0	0	4	0	0	3	0	0	2	0	0	0	0	0
ENSMUSG00000101848	4933417E11Rik	0	0	0	0	0	0	0	0	0	0	0	0	0	0	0	0	0	0
ENSMUSG00000101764	4930556G22Rik	0	0	0	0	0	0	0	0	0	0	0	0	0	0	0	0	0	0
ENSMUSG00000059483	Gm5528	1	0	1	1	1	1	1	1	1	1	1	3	1	1	1	1	1	0
ENSMUSG00000039395	Mreg	543	577	651	734	665	720	828	795	702	1120	1310	1135	985	817	849	318	729	748
ENSMUSG00000026188	Tmem169	2	3	6	6	7	0	0	0	0	0	0	4	0	0	0	0	0	0
ENSMUSG00000026189	Pecr	186	150	176	174	176	182	131	209	175	237	318	182	242	246	157	281	219	212
ENSMUSG00000039372	Marchf4	0	0	0	0	0	0	0	0	0	0	0	0	0	0	0	0	0	0
ENSMUSG00000085812	Gm15843	1	1	1	2	1	2	1	2	2	2	2	4	1	2	2	3	3	1
ENSMUSG00000026187	Xrcc5	340	359	357	330	319	303	376	430	380	612	575	498	496	474	457	535	582	391
ENSMUSG00000026193	Fn1	5383	2970	4955	4281	4180	4069	2942	1382	1214	2031	1806	1669	1849	1621	1716	4197	4001	1420
ENSMUSG00000073652	Apol7d	0	0	0	0	0	0	0	7	0	0	0	0	3	0	0	0	0	0
ENSMUSG00000039354	Smarcal1	497	621	634	624	610	600	547	608	513	842	1042	834	681	664	671	824	778	526
ENSMUSG00000046330	Rpl37a	3771	3837	4066	4705	3739	3481	3700	3004	3527	4337	4712	5087	3406	3328	3408	6104	4587	2988
ENSMUSG00000100301	6030407O03Rik	0	0	0	0	4	0	0	0	0	8	0	0	0	0	0	6	0	0
ENSMUSG00000101344	Gm29183	0	0	0	0	0	0	0	0	0	0	0	0	0	0	0	0	0	0
ENSMUSG00002076885	5S_rRNA	0	0	0	0	0	0	0	0	0	0	0	0	0	0	0	0	0	0
ENSMUSG00000098504	Mir6351	0	0	0	0	0	0	0	0	0	0	0	0	0	0	0	0	0	0
ENSMUSG00000026185	Igfbp5	5682	4817	6954	6088	7020	4121	7004	3916	3270	9605	8550	9091	4313	4342	4752	3998	7059	4275
ENSMUSG00000061815	Rufy4	17	12	29	8	15	5	26	16	15	12	22	14	33	21	26	71	46	50
ENSMUSG00000006304	Arpc2	3844	3404	4079	4173	3693	3532	3218	2865	2346	3992	4253	4137	3146	3195	3075	5786	6426	5612
ENSMUSG00000073650	Catip	0	5	21	25	10	11	12	4	3	0	13	10	15	4	0	29	18	12
ENSMUSG00000055322	Tns1	38405	41248	36380	36093	34225	25655	47483	41345	31880	50284	51114	35893	45398	45023	43261	37378	57330	96334
ENSMUSG00000026177	Slc11a1	188	178	192	211	180	172	121	72	68	190	170	167	93	145	95	320	231	272
ENSMUSG00000101503	Gm28364	0	0	0	0	1	0	0	0	0	0	0	0	0	0	0	0	1	0
ENSMUSG00000103013	Gm37503	0	5	5	3	2	0	0	0	0	0	0	1	0	0	0	0	2	0
ENSMUSG00000006301	Tmbim1	2070	1953	2192	2537	2169	1971	2101	1727	1429	3201	3330	3379	1931	2150	2021	5747	5620	7460
ENSMUSG00000099931	Gm29358	2	1	1	5	1	3	1	0	0	1	0	1	1	2	1	0	2	2
ENSMUSG00000006299	Aamp	2663	2553	2891	3038	2810	2812	2334	2351	2023	3246	3653	3348	2799	2735	2780	3688	3113	2402
ENSMUSG00000026179	Pnkd	3051	2916	3053	3223	2864	2383	1885	2027	1943	1925	2557	1923	2027	1672	1731	2338	2096	1641
ENSMUSG00000103403	Gm37931	1	5	0	5	2	5	3	0	0	0	3	0	0	0	2	2	3	0
ENSMUSG00000065468	Mir26b	0	0	0	0	0	0	0	0	0	0	0	0	0	0	0	0	0	0
ENSMUSG00000026176	Ctdsp1	4354	4552	4692	4783	4218	3514	3954	3121	3084	3574	4503	4273	3435	3491	3668	3948	3854	2899
ENSMUSG00000033276	Stk36	18	28	11	34	24	29	10	14	0	35	57	41	23	6	23	66	77	77
ENSMUSG00000033257	Ttll4	653	689	744	897	708	519	477	514	363	672	798	617	513	437	511	281	669	743
ENSMUSG00000099472	Gm29539	0	0	0	0	0	0	0	0	0	0	0	0	0	0	0	0	0	0
ENSMUSG00000033227	Wnt6	9	10	9	4	3	0	15	11	13	4	13	14	12	0	0	7	7	4
ENSMUSG00000026170	Cyp27a1	471	524	503	648	580	348	618	572	515	681	740	766	623	440	518	1485	1310	827
ENSMUSG00000006542	Prkag3	123	112	80	113	109	65	110	110	34	223	244	235	114	76	69	141	212	59
ENSMUSG00000026205	Slc23a3	0	0	0	0	0	0	0	0	0	0	0	0	0	0	0	0	0	0
ENSMUSG00000026175	Vil1	11	17	9	6	4	4	0	0	6	22	10	7	16	0	6	69	69	42
ENSMUSG00000033364	Usp37	355	431	442	415	358	328	251	239	282	309	357	324	287	244	277	177	350	249
ENSMUSG00000103227	Gm37733	0	0	0	2	1	0	0	0	0	5	0	0	0	3	0	0	0	0
ENSMUSG00000026173	Plcd4	3	1	1	2	3	0	2	3	1	1	1	1	1	0	3	0	3	0
ENSMUSG00000026135	Zfp142	751	660	725	712	693	469	488	514	488	657	734	614	548	430	497	410	646	537
ENSMUSG00002075545		0	0	0	0	0	0	0	0	0	0	0	0	0	0	0	0	0	0
ENSMUSG00000026171	Rnf25	324	314	342	446	360	306	300	320	268	360	358	346	273	310	223	589	503	462
ENSMUSG00000026174	Cnot9	697	632	773	756	610	510	443	414	357	564	541	527	415	343	376	399	552	512
ENSMUSG00000026172	Bcs1l	796	881	868	839	737	658	633	733	593	760	776	748	757	632	680	979	918	354
ENSMUSG00000026162	Nhej1	98	130	118	130	126	142	132	94	111	173	184	183	137	97	91	214	160	160
ENSMUSG00000033159	Cnppd1	767	798	736	795	682	711	662	552	649	837	867	883	696	697	704	1279	1161	961
ENSMUSG00000049339	Retreg2	855	825	1000	1076	836	729	846	564	565	793	799	910	638	611	711	1330	1180	1033
ENSMUSG00000101840	Gm28294	0	0	0	0	0	0	0	0	0	0	0	0	0	0	0	0	0	0
ENSMUSG00000026204	Ptprn	93	94	126	176	133	127	202	256	140	410	367	436	190	261	337	976	749	595
ENSMUSG00000026203	Dnajb2	2263	2344	2138	2793	2372	2056	2520	2308	2294	2921	3338	3144	2525	2550	2756	3543	3473	2556
ENSMUSG00000026209	Dnpep	1351	1324	1292	1288	1390	1451	1174	1292	1105	1521	1674	1605	1507	1632	1457	2592	1866	1819
ENSMUSG00000026197	Zfand2b	243	277	340	358	275	267	266	223	245	289	324	283	264	199	188	492	381	386
ENSMUSG00000026198	Abcb6	540	1092	906	550	483	497	733	940	306	1126	1361	1270	585	476	394	538	519	319
ENSMUSG00000033124	Atg9a	3360	3867	3536	3148	3035	2828	2909	2927	2515	3195	3586	3543	3226	2874	2932	2922	2948	2824
ENSMUSG00000026199	Ankzf1	275	328	341	401	285	304	331	299	275	244	307	312	363	211	252	392	323	323
ENSMUSG00000026200	Glb1l	146	107	146	98	81	84	74	33	42	86	97	128	69	55	33	150	132	114
ENSMUSG00002076477		0	1	1	0	0	0	1	0	2	0	1	1	0	1	0	0	0	1
ENSMUSG00000026201	Stk16	1012	1023	1049	874	762	625	633	580	493	735	608	688	693	503	562	963	822	506
ENSMUSG00000026202	Tuba4a	21739	23554	17034	22638	19299	18833	17796	18749	18705	8424	11868	9401	18770	22751	22436	11128	6448	2224
ENSMUSG00000096094	A630095N17Rik	0	0	0	0	0	0	0	0	0	0	0	0	0	0	0	0	0	0
ENSMUSG00000118482	Gm50472	0	0	0	0	0	0	3	0	0	0	0	0	0	0	0	0	0	0
ENSMUSG00000099519	Gm29253	859	8	8	1123	929	723	321	68	745	5	8	6	828	766	867	1108	815	599
ENSMUSG00000033021	Gmppa	715	626	768	803	670	653	699	635	606	726	874	797	714	680	638	1257	1148	723
ENSMUSG00000082745	Gm15181	2	1	2	1	4	3	2	3	1	2	2	2	1	3	1	1	1	1
ENSMUSG00000026213	Stk11ip	570	508	554	588	552	415	478	320	412	562	600	612	432	325	400	624	638	491
ENSMUSG00000032997	Chpf	1472	975	1207	1440	1301	1096	967	581	720	1090	1246	1633	745	868	914	3349	2617	1406
ENSMUSG00000026211	Obsl1	4115	3937	3646	3857	4290	4159	2808	3341	2480	2790	3605	2934	3178	3603	3061	2663	2283	1271
ENSMUSG00000051703	Tmem198	33	28	30	35	28	15	12	9	15	17	33	28	15	14	13	45	66	29
ENSMUSG00000032968	Inha	146	177	186	182	156	173	163	113	113	97	147	180	108	59	97	139	113	187
ENSMUSG00000085653	Gm15179	7	6	11	7	0	0	12	11	12	0	14	7	9	5	10	0	0	12
ENSMUSG00000026207	Speg	8127	7773	6909	8343	7229	5627	6900	6324	5791	6411	7705	6965	6249	7023	6867	6438	7625	6426
ENSMUSG00000086053	Gm15178	0	0	0	0	0	0	0	0	0	0	0	0	0	0	0	0	0	0
ENSMUSG00000026208	Des	38835	39232	34346	42897	37354	33306	43099	42738	46822	85357	91648	109889	44664	55790	51793	303599	209843	191485
ENSMUSG00000082012	Gm5257	1	1	1	1	1	1	1	1	1	1	1	1	1	1	1	1	1	1
ENSMUSG00000099996	Gm29065	0	0	0	5	7	5	0	0	0	4	0	0	7	0	0	0	0	0
ENSMUSG00000101849	Gm28386	2	0	2	6	6	4	6	3	2	0	2	9	2	0	0	0	0	0
ENSMUSG00000006576	Slc4a3	8196	8885	8185	7434	7858	7523	8249	8532	8224	7688	9762	8444	9799	9678	8458	8867	7269	8076
ENSMUSG00000026235	Epha4	1062	1259	1160	810	704	596	1186	1517	798	586	674	680	1581	1471	1336	160	326	323
ENSMUSG00000099141	Mir6352	0	0	0	0	0	0	0	0	0	0	0	0	0	0	0	0	0	0
ENSMUSG00000032908	Sgpp2	0	0	0	0	0	0	0	0	0	0	0	0	0	0	0	0	0	0
ENSMUSG00000099561	Gm28410	0	0	0	0	0	0	0	0	0	0	0	0	0	0	0	0	0	0
ENSMUSG00000102945	Gm37884	0	0	0	0	0	0	0	0	0	0	0	0	0	0	0	0	0	0
ENSMUSG00000101798	Gm28995	0	0	0	0	0	0	0	0	0	0	0	0	0	0	0	0	0	0
ENSMUSG00000026245	Farsb	1194	1211	1047	1264	1187	1175	1004	1153	959	1392	1460	1249	1254	1254	1126	1470	1242	732
ENSMUSG00000104018	4833412K13Rik	4	2	0	1	0	0	0	0	3	0	0	0	2	0	0	0	0	1
ENSMUSG00000099364	5730419F03Rik	0	0	0	0	0	3	0	0	0	0	0	0	0	0	0	0	0	0
ENSMUSG00000099377	Gm6159	31	24	31	26	26	23	18	14	16	21	25	30	24	20	20	21	31	24
ENSMUSG00000032883	Acsl3	177	147	156	198	160	114	154	151	132	221	219	166	118	148	190	168	234	221
ENSMUSG00000079470	Utp14b	38	39	43	32	33	24	33	15	14	18	31	29	29	20	24	21	32	22
ENSMUSG00000050711	Scg2	3	0	0	0	0	0	0	0	0	0	0	0	0	0	0	42	43	16
ENSMUSG00000054702	Ap1s3	13	2	4	6	0	0	4	0	4	5	0	10	0	0	0	17	19	8
ENSMUSG00000102235	Gm37886	0	0	0	0	0	0	0	0	0	0	0	0	0	0	0	0	0	0
ENSMUSG00000099706	Gm29536	0	0	0	0	0	0	0	0	0	0	0	0	0	0	0	0	0	0
ENSMUSG00000047330	Kcne4	169	124	189	166	134	82	138	34	68	95	81	104	68	65	87	412	420	558
ENSMUSG00000101324	Gm29187	0	0	0	3	0	0	3	0	0	0	0	0	0	0	0	5	0	0
ENSMUSG00000072978	Gm5830	9	9	8	12	10	10	8	8	8	10	13	8	8	9	14	12	12	10
ENSMUSG00000067106	Gm5529	23	18	12	17	20	34	12	21	18	17	28	15	21	22	17	31	30	27
ENSMUSG00000026249	Serpine2	1108	899	1183	1074	929	778	1008	615	658	1087	1127	1541	813	819	932	3345	3519	2641
ENSMUSG00000073643	Wdfy1	1433	1463	1444	1881	1558	1232	1408	1118	967	2057	2458	2057	1255	1138	1195	1310	2545	2129
ENSMUSG00000104497	Gm10555	0	0	0	0	0	0	0	0	0	0	0	0	0	0	0	0	0	0
ENSMUSG00000026248	Mrpl44	1315	1305	1261	1479	1436	1243	1103	1247	1016	1481	1698	1519	1300	1140	1066	1325	1326	1010
ENSMUSG00000101257	2310015K22Rik	35	28	14	9	12	4	7	3	0	0	0	0	4	0	0	0	0	0
ENSMUSG00000043230	Fam124b	95	113	28	133	80	29	14	53	0	49	45	7	6	0	9	0	4	8
ENSMUSG00000101722	Gm29125	0	0	4	0	0	0	0	0	0	0	0	0	0	0	0	0	0	0
ENSMUSG00000090637	Gm6189	3	0	0	0	0	0	0	0	0	0	0	0	0	0	0	0	3	0
ENSMUSG00000103525	Gm37262	0	2	0	0	0	0	0	0	0	0	0	0	0	0	0	0	0	0
ENSMUSG00000004364	Cul3	3699	3914	3897	3971	3558	3071	3544	3878	2883	3782	4383	3397	3825	3555	3591	2239	4094	3962
ENSMUSG00000103076	Gm37902	4	6	11	8	8	4	3	6	0	0	3	6	9	0	5	0	1	8
ENSMUSG00000038608	Dock10	189	233	220	299	199	203	167	116	108	111	223	207	153	118	149	110	256	151
ENSMUSG00000103192	Gm37645	0	0	0	0	0	0	0	0	0	0	0	0	0	0	0	0	0	0
ENSMUSG00000104488	Gm38062	0	0	0	0	0	0	0	0	0	0	0	0	0	0	0	0	0	0
ENSMUSG00000102721	A630081D01Rik	1	6	0	0	0	0	0	3	0	0	0	0	0	2	0	0	0	0
ENSMUSG00000087008	Gm5530	1	0	4	1	1	1	1	1	2	1	1	1	1	1	1	4	2	3
ENSMUSG00000100561	Gm7516	1	1	0	1	2	2	1	1	1	1	0	1	1	2	1	2	1	1
ENSMUSG00000055980	Irs1	3150	3322	2602	2956	3088	1749	2012	1454	1299	1535	2021	1422	1577	1916	2025	694	1563	1336
ENSMUSG00000022591	Gm9747	18	10	8	9	14	13	10	4	9	10	9	7	5	6	8	3	9	3
ENSMUSG00000026142	Rhbdd1	492	535	587	542	569	450	469	361	301	531	574	518	463	402	464	522	738	689
ENSMUSG00000104493	Gm19552	0	0	6	0	2	0	0	0	0	0	0	0	0	2	0	0	0	1
ENSMUSG00000100786	Gm28940	0	0	1	0	0	0	0	1	1	0	0	1	0	0	0	0	1	0
ENSMUSG00002075724		1	1	1	0	1	1	0	0	1	0	0	0	1	0	1	1	1	0
ENSMUSG00000067158	Col4a4	1116	795	1235	1316	928	762	388	299	205	371	501	478	376	254	326	373	671	250
ENSMUSG00000038496	Slc19a3	9	23	35	19	21	24	29	18	9	47	49	42	15	27	14	18	64	44
ENSMUSG00000100432	Gm7539	0	0	0	0	0	1	0	0	0	0	0	0	0	1	0	0	0	0
ENSMUSG00000026159	Agfg1	1582	1503	1565	1624	1326	1231	1164	1034	862	1267	1401	1266	1093	943	963	726	1475	1236
ENSMUSG00002074851		1	0	0	0	0	0	1	1	0	1	0	1	1	1	1	1	0	0
ENSMUSG00000026163	Sphkap	24	49	26	37	28	0	7	9	0	16	10	10	4	0	0	4	4	0
ENSMUSG00000104374	Gm37517	0	0	0	0	0	0	0	0	0	0	0	0	0	0	0	0	0	0
ENSMUSG00000079140	Gm6374	1	0	3	1	1	0	1	0	1	1	1	2	1	1	3	1	1	1
ENSMUSG00002075966	5S_rRNA	0	0	0	0	0	0	0	0	0	0	0	0	0	0	0	0	0	0
ENSMUSG00000097564	C430014B12Rik	3	6	17	14	7	8	0	1	5	6	21	16	9	16	12	17	17	16
ENSMUSG00000079465	Col4a3	375	264	447	469	368	242	109	78	51	120	132	132	83	68	69	56	294	89
ENSMUSG00000026150	Mff	2682	2936	2828	2834	2652	2057	2186	2246	1702	2866	3020	2531	2546	1942	2075	2007	2676	2885
ENSMUSG00000101450	Gm28941	14	26	16	8	12	15	9	11	5	12	17	6	5	7	7	0	11	31
ENSMUSG00000045658	Pid1	389	411	560	484	377	311	275	218	190	312	385	386	249	164	229	408	579	433
ENSMUSG00000101934	Gm18304	0	0	0	0	0	0	0	0	0	0	0	1	0	0	0	0	0	0
ENSMUSG00000098851	Mir6353	0	0	0	0	0	0	0	0	0	0	0	0	0	0	0	0	0	0
ENSMUSG00000102750	Gm37058	11	0	3	0	0	0	0	0	0	0	0	0	0	0	0	0	0	0
ENSMUSG00000104396	Gm37959	0	0	0	0	0	0	0	0	0	0	0	0	0	0	0	0	0	0
ENSMUSG00000036766	Dner	3	6	0	0	13	5	0	4	0	0	0	0	0	0	0	4	8	0
ENSMUSG00000102481	Gm37925	0	0	0	0	0	0	0	0	0	0	0	0	0	0	0	0	0	0
ENSMUSG00000093254	Mir5126	0	0	0	0	0	0	0	0	0	0	0	0	0	0	0	0	0	0
ENSMUSG00000118590	Gm15433	3	3	2	10	3	4	5	5	13	7	2	7	14	10	10	9	11	4
ENSMUSG00000118591	Gm52955	3	2	1	1	1	1	0	1	1	2	0	1	3	5	3	6	10	2
ENSMUSG00000101751	Gm2427	0	0	2	4	3	0	0	3	5	4	0	3	0	0	5	0	7	0
ENSMUSG00000118632		0	0	2	3	2	3	2	2	1	1	1	2	3	2	2	1	3	2
ENSMUSG00000089714	Gm16092	2	2	1	2	4	2	4	0	0	0	3	2	3	1	3	3	3	3
ENSMUSG00000118607	Gm7592	9	9	10	13	10	18	15	9	14	14	10	27	42	10	17	19	31	35
ENSMUSG00000094127	G530012D18Rik	0	0	0	0	0	0	1	0	0	0	0	0	0	0	0	1	0	0
ENSMUSG00000070034	Sp110	218	172	170	197	131	180	115	123	111	126	172	119	172	85	100	210	243	155
ENSMUSG00000099693	Gm29284	0	0	0	4	4	4	0	0	0	4	0	0	0	0	0	4	0	3
ENSMUSG00000052477	C130026I21Rik	7	0	4	4	7	4	10	2	4	6	4	2	7	13	3	30	21	25
ENSMUSG00000089844	A530032D15Rik	3	0	1	9	1	2	4	5	4	6	2	3	0	2	1	9	9	8
ENSMUSG00000073631	Gm10553	1	0	0	0	0	1	3	0	0	0	0	0	0	0	0	0	2	0
ENSMUSG00000072109	A530040E14Rik	3	2	3	0	0	1	0	0	0	0	4	0	0	0	2	3	8	1
ENSMUSG00000090128	Gm16038	0	0	1	0	0	0	0	0	0	0	0	0	1	0	0	1	1	0
ENSMUSG00000089716	Gm6264	2	2	1	3	7	2	3	1	1	1	2	1	1	1	1	3	2	4
ENSMUSG00000079457	Gm7609	22	12	30	22	23	32	27	36	31	28	15	30	60	18	39	20	32	31
ENSMUSG00000118618	Gm52950	1	0	4	3	2	2	3	2	1	4	1	3	6	0	4	2	4	2
ENSMUSG00000090252	Gm16028	0	0	0	0	0	0	0	0	0	0	0	0	0	0	0	0	0	0
ENSMUSG00000079455	Gm16026	0	3	0	0	0	0	0	0	0	0	0	0	0	0	4	9	0	0
ENSMUSG00000089652	Gm16025	1	0	1	6	3	1	5	0	1	0	1	6	5	1	5	0	2	1
ENSMUSG00000064281	Rpl19-ps1	20	20	22	23	25	20	27	25	19	30	31	25	22	24	16	38	33	25
ENSMUSG00002076475		2	1	1	1	2	1	1	2	1	2	3	2	1	2	1	2	2	2
ENSMUSG00000118640	Gm7582	2	2	1	3	1	1	2	4	1	2	1	3	3	1	2	6	4	4
ENSMUSG00000061852	Gm53056	2	1	3	4	6	4	2	2	2	3	4	3	5	6	11	2	8	2
ENSMUSG00000089976	Gm2389	1	0	0	1	1	1	1	0	0	1	1	1	0	0	0	1	0	1
ENSMUSG00000101279	Gm18342	3	0	0	1	1	2	1	2	3	0	1	1	3	2	1	4	6	1
ENSMUSG00000090186	Gm52951	2	1	1	1	1	1	1	1	1	2	0	0	3	3	2	3	8	2
ENSMUSG00000091199	Gm2619	2	4	0	7	0	5	0	0	5	4	5	3	7	6	5	6	3	4
ENSMUSG00000089937	Gm7281	4	0	0	2	0	0	0	0	0	0	0	0	0	0	0	0	0	3
ENSMUSG00000104503	Gm37738	0	0	0	2	0	2	2	0	0	2	0	1	0	0	0	0	0	0
ENSMUSG00000073633	Fbxo36	23	20	11	77	69	58	41	31	50	105	123	99	36	38	42	148	130	206
ENSMUSG00000026219	Trip12	5372	5332	5416	5494	5390	4281	4434	4423	3296	5028	5696	4530	4895	5018	4993	3381	5799	5732
ENSMUSG00000103505	Gm38374	4	5	5	1	3	2	3	2	2	3	5	3	2	2	6	0	2	4
ENSMUSG00000052760	A630001G21Rik	67	56	81	94	67	35	34	20	14	35	32	55	17	6	11	52	69	39
ENSMUSG00000098634	Mir8096	0	0	0	0	0	0	0	0	0	0	0	0	0	0	0	0	0	0
ENSMUSG00002076791		0	0	0	0	0	0	0	0	0	0	0	0	0	0	0	0	0	0
ENSMUSG00000100217	9930111H07Rik	0	0	0	0	0	0	0	0	0	0	0	0	0	0	0	0	0	0
ENSMUSG00000070031	Sp140	72	49	65	74	86	62	82	40	62	65	73	97	77	38	42	146	139	70
ENSMUSG00000073628	Gm10552	0	0	0	0	0	0	0	0	0	0	0	0	0	0	0	1	1	2
ENSMUSG00000026222	Sp100	861	818	948	972	877	652	690	598	509	553	647	576	631	489	488	610	729	532
ENSMUSG00000090246	Gm17017	1	3	3	9	2	1	8	4	2	1	1	2	1	1	1	1	6	4
ENSMUSG00002075189	5S_rRNA	1	1	1	1	0	0	1	1	2	0	1	0	0	0	0	0	1	1
ENSMUSG00000036707	Cab39	3559	3839	4256	3991	3732	2954	3313	3242	2617	3762	4238	3639	3731	3134	3259	2434	4295	4228
ENSMUSG00000099342	Gm18180	111	101	141	109	136	112	68	113	77	93	112	117	90	79	86	55	139	107
ENSMUSG00000026223	Itm2c	2220	1918	2211	2197	2172	1823	1595	1117	1168	1613	1769	1850	1202	1064	1127	3138	2711	1871
ENSMUSG00000079445	B3gnt7	4	5	0	10	4	2	0	3	0	9	5	12	0	0	0	49	11	12
ENSMUSG00000099644	Gm28626	0	0	0	0	0	0	0	0	0	0	0	0	0	0	0	0	0	0
ENSMUSG00000026229	Psmd1	2707	2728	2786	2555	2598	3026	2637	3478	2421	3530	3878	3325	3537	3833	3288	3896	4226	4077
ENSMUSG00000026228	Htr2b	5	0	5	4	8	0	6	0	0	13	10	0	4	0	0	13	18	14
ENSMUSG00000103272	Gm37914	0	0	0	3	0	2	0	0	0	2	0	3	2	4	3	0	0	0
ENSMUSG00000062590	Armc9	91	92	119	113	113	103	78	68	58	111	142	112	82	76	66	120	138	134
ENSMUSG00000087538	Gm16341	0	0	0	0	0	0	0	0	0	0	0	0	0	0	0	0	0	0
ENSMUSG00000077274	Gm22786	1	0	0	0	0	0	0	0	0	0	0	0	1	0	2	0	0	0
ENSMUSG00000094638	Gm21972	1	0	0	0	0	0	1	0	4	0	0	0	0	2	0	2	0	0
ENSMUSG00000110510	Gm45908	3	0	0	2	0	4	2	3	3	0	0	0	4	0	0	2	0	1
ENSMUSG00000064837	Snora75	0	0	0	0	1	0	1	0	0	0	0	0	0	1	1	0	1	1
ENSMUSG00000104627	Mir3535	0	1	0	0	0	0	1	0	0	1	0	0	1	0	1	3	2	1
ENSMUSG00002076827	SNORD20	0	1	0	0	0	0	1	0	0	0	0	0	1	0	0	1	1	0
ENSMUSG00000064823	Snord82	0	0	0	0	0	0	0	0	0	0	0	0	0	0	0	0	0	0
ENSMUSG00000073627	C130036L24Rik	4	15	19	25	18	13	17	6	18	14	13	12	14	4	14	21	16	6
ENSMUSG00000026234	Ncl	4321	4102	4557	4646	4497	5262	4384	4695	4059	6379	7034	6807	5361	5678	4960	8608	9430	8169
ENSMUSG00000103609	Gm37022	1	0	0	0	0	0	0	0	0	0	0	0	0	0	0	0	0	0
ENSMUSG00000026241	Nppc	5	0	0	6	0	0	0	0	0	0	0	0	0	0	0	0	5	0
ENSMUSG00000026239	Pde6d	627	660	623	671	596	477	563	557	517	748	680	743	533	447	528	1019	1042	1003
ENSMUSG00000102927	Gm37152	0	0	0	0	0	0	0	3	0	0	3	3	3	0	0	0	4	0
ENSMUSG00000026240	Cops7b	420	430	508	535	434	366	345	351	313	402	487	423	328	252	323	408	392	344
ENSMUSG00000026238	Ptma	5603	4158	5860	5200	4336	4829	3999	2748	2989	3260	3412	3853	3302	2940	3071	3354	5365	3752
ENSMUSG00000101940	Akp-ps1	7	0	13	0	11	0	14	5	9	7	9	0	0	0	0	0	7	0
ENSMUSG00000100225	Gm29097	0	0	0	0	0	0	0	0	0	0	0	0	0	0	0	0	0	0
ENSMUSG00000100768	Gm29055	0	0	0	0	0	0	0	0	1	0	1	0	1	0	0	0	0	0
ENSMUSG00000104121	Gm37485	0	0	0	0	0	0	0	0	1	1	0	0	0	0	0	0	0	0
ENSMUSG00000102383	Gm38142	0	0	0	0	0	0	0	0	0	0	0	0	0	0	0	0	0	0
ENSMUSG00000104400	Gm38010	0	0	0	0	0	0	0	0	0	0	0	0	0	2	0	0	0	0
ENSMUSG00000102293	Gm37541	0	1	0	0	0	0	0	0	9	0	0	0	0	0	0	0	0	0
ENSMUSG00000102571	Gm37967	0	1	0	1	0	2	0	0	0	0	0	3	0	0	4	2	0	0
ENSMUSG00000099401	Gm28375	0	0	0	0	0	0	0	0	0	0	0	0	0	0	0	0	0	0
ENSMUSG00000102956	Gm37017	0	0	0	0	0	0	0	0	0	0	1	0	0	0	0	0	0	0
ENSMUSG00000053333	Dis3l2	332	312	349	322	317	354	248	350	259	284	344	375	387	346	333	413	293	315
ENSMUSG00000102649	Gm38021	4	5	0	0	3	6	3	0	0	0	0	2	4	2	0	0	3	4
ENSMUSG00000084106	Gm6136	516	443	494	594	493	564	481	406	449	610	600	620	449	460	490	813	607	408
ENSMUSG00000103984	Gm37447	5	0	4	0	9	3	3	0	2	0	4	0	0	5	3	7	2	2
ENSMUSG00000026255	Efhd1	226	163	174	198	193	94	227	45	37	117	84	38	51	44	61	74	97	94
ENSMUSG00000089821	Efhd1os	1	0	0	0	0	0	0	0	0	0	0	0	0	0	0	0	0	0
ENSMUSG00000026254	Eif4e2	1652	1663	1563	1739	1603	1392	1241	1337	1055	2109	2133	1885	1324	1326	1376	1914	2284	1577
ENSMUSG00000026259	Ngef	0	12	0	7	9	0	26	4	0	8	16	38	8	0	14	173	158	75
ENSMUSG00000079434	Neu2	0	0	0	0	0	0	0	0	0	0	0	0	0	0	0	0	0	0
ENSMUSG00000091123	Gm17181	0	0	0	0	0	1	0	0	0	0	0	1	0	0	0	0	0	0
ENSMUSG00000090994	Gm6153	1	1	1	1	1	1	1	1	1	1	1	1	1	1	0	1	1	1
ENSMUSG00000048000	Gigyf2	1309	1229	1227	1379	1227	1140	1029	1142	874	1348	1508	1236	1188	1165	1222	970	1615	1389
ENSMUSG00000119117	Gm22549	0	0	0	0	0	0	0	0	0	0	0	0	0	0	0	0	0	0
ENSMUSG00000079436	Kcnj13	0	0	0	0	0	0	0	0	0	0	0	0	0	0	0	0	0	0
ENSMUSG00002076368	U6	0	0	0	0	0	0	0	0	0	0	0	0	0	0	0	0	0	0
ENSMUSG00000026288	Inpp5d	454	402	415	568	412	357	267	169	194	324	288	368	179	279	243	546	465	429
ENSMUSG00000056055	Sag	7	11	9	5	0	0	6	0	6	10	16	5	0	12	0	10	14	19
ENSMUSG00000026289	Atg16l1	1109	1109	1116	1174	1028	913	855	845	913	1135	1289	1053	1074	974	980	1052	1105	927
ENSMUSG00000087968	Gm25395	0	0	4	0	0	0	0	0	0	1	0	0	1	0	0	0	0	0
ENSMUSG00000089281	Scarna6	6	0	0	0	0	0	0	0	0	0	0	0	0	0	0	0	0	0
ENSMUSG00000090165	Ugt1a10	7	0	8	0	0	0	0	0	0	4	0	0	0	0	0	7	0	0
ENSMUSG00000118583	Gm52971	0	0	0	0	0	0	0	0	0	0	0	0	0	0	0	0	0	0
ENSMUSG00000090175	Ugt1a9	0	0	7	0	0	0	0	0	0	3	0	0	0	0	0	0	0	0
ENSMUSG00000090124	Ugt1a7c	44	59	79	44	87	67	81	47	15	135	167	93	54	47	57	169	260	77
ENSMUSG00000082837	Gm15373	0	0	0	0	0	0	0	0	0	0	0	0	0	0	0	0	0	0
ENSMUSG00000084195	Gm15372	0	0	0	0	0	0	0	0	0	0	0	0	0	0	0	0	0	0
ENSMUSG00000081261	Gm15370	0	0	0	0	0	0	0	0	0	0	0	0	0	0	0	0	0	0
ENSMUSG00000054545	Ugt1a6a	74	43	49	95	69	25	43	35	38	50	59	61	92	68	49	96	67	102
ENSMUSG00000081602	Gm15369	0	0	0	0	0	0	0	0	0	0	0	0	0	0	0	0	0	0
ENSMUSG00000082513	Gm15374	0	7	0	0	0	0	0	0	0	0	0	0	0	0	0	0	0	0
ENSMUSG00000082677	Gm15371	0	0	0	0	0	0	0	0	0	0	0	0	0	0	0	0	2	0
ENSMUSG00000118621	Gm52972	0	0	0	0	0	0	0	0	0	0	0	0	0	0	0	0	0	0
ENSMUSG00000081488	Gm15368	0	0	0	0	0	0	0	0	0	2	0	0	0	0	0	0	1	0
ENSMUSG00000083277	Gm15376	0	0	0	0	0	0	0	0	0	0	0	0	0	0	0	0	0	0
ENSMUSG00000090171	Ugt1a2	0	0	8	0	0	0	5	0	0	3	0	0	3	0	0	6	0	19
ENSMUSG00000089960	Ugt1a1	0	0	7	0	0	0	7	0	0	3	0	0	0	0	0	6	0	19
ENSMUSG00000092220	Gm20528	1	1	0	1	1	0	1	0	0	0	1	1	1	0	2	1	0	2
ENSMUSG00000089675	Ugt1a8	7	0	7	0	0	0	0	0	0	3	0	0	0	0	0	5	0	0
ENSMUSG00000090145	Ugt1a6b	158	28	127	109	84	89	78	72	123	79	122	108	55	65	80	267	258	275
ENSMUSG00000089943	Ugt1a5	3	0	8	0	0	0	2	0	0	3	0	0	3	0	0	6	0	13
ENSMUSG00000081984	Dnajb3	3	3	9	3	2	3	4	6	5	6	6	3	8	4	3	10	10	14
ENSMUSG00000101942	Gm19582	0	4	0	4	0	0	0	0	0	0	0	0	0	0	0	5	0	0
ENSMUSG00000103996	4833421G17Rik	0	0	0	0	0	0	0	0	0	0	0	0	0	0	0	0	3	0
ENSMUSG00000103591	Gm38365	0	0	0	0	2	0	2	0	0	0	0	0	0	0	0	0	0	0
ENSMUSG00000070738	Dgkd	2697	2944	2817	3087	2638	2197	1828	1575	1308	2142	2464	2213	1991	1683	1889	1651	2815	2112
ENSMUSG00000005501	Usp40	741	657	707	888	804	534	546	522	348	702	842	708	502	410	495	555	905	568
ENSMUSG00000079429	Mroh2a	0	0	5	0	0	0	0	0	0	0	0	0	0	0	0	0	0	0
ENSMUSG00000044783	Hjurp	280	196	253	255	155	127	73	75	49	78	114	143	90	67	79	97	128	134
ENSMUSG00000049866	Arl4c	713	516	549	806	505	543	285	221	205	421	524	454	250	199	260	481	694	417
ENSMUSG00000102083	Gm5259	1	1	0	0	1	1	1	1	1	1	2	1	1	1	1	1	1	1
ENSMUSG00000102700	Gm38312	0	0	0	0	0	0	0	0	0	0	0	0	1	0	0	1	0	1
ENSMUSG00000036206	Sh3bp4	690	696	790	772	648	646	632	403	508	541	550	703	573	520	774	731	953	979
ENSMUSG00000067081	Asb18	783	986	744	910	966	540	741	812	685	1199	1396	783	903	677	641	746	921	1177
ENSMUSG00000104114	Gm37297	0	0	0	3	0	0	0	0	1	0	0	0	0	0	0	0	2	0
ENSMUSG00002075930	5S_rRNA	0	0	0	0	0	0	0	0	0	0	0	0	0	0	0	0	0	0
ENSMUSG00000102009	4933400F21Rik	0	0	0	0	0	0	0	0	0	0	0	0	0	0	0	0	0	0
ENSMUSG00002076983	7SK	0	0	0	0	0	0	0	0	0	0	0	0	0	0	0	0	0	0
ENSMUSG00000055013	Agap1	1805	1748	1886	2021	1795	1405	1395	1279	1114	1605	1855	1276	1231	1216	1285	1230	1804	2221
ENSMUSG00000101662	Gm28499	1	3	0	0	2	0	0	0	0	3	2	0	0	0	0	0	0	4
ENSMUSG00000103252	Gm37521	1	0	0	1	0	0	1	0	0	0	0	0	0	0	0	0	1	0
ENSMUSG00000103292	Gm35048	2	0	3	3	2	0	0	0	0	0	0	0	0	0	3	0	3	5
ENSMUSG00000104087	Gm38277	0	0	1	0	0	0	0	1	0	0	0	0	0	0	0	1	0	0
ENSMUSG00000101951	Gm28721	0	0	0	0	0	0	0	0	0	0	0	0	0	0	0	0	0	0
ENSMUSG00000044337	Ackr3	2802	2557	2372	3139	2308	2068	2678	2641	1611	3802	4156	3579	2490	3081	3414	2085	2660	2269
ENSMUSG00000101028	Gm28723	7	0	5	0	0	0	11	0	0	0	24	14	7	0	0	9	16	0
ENSMUSG00000034432	Cops8	1628	1694	1759	1948	1548	1441	1483	1506	1347	2133	2033	2171	1818	1721	1664	2121	2183	2009
ENSMUSG00000026304	Rab17	34	22	18	17	23	28	13	22	0	18	9	12	28	7	27	30	15	28
ENSMUSG00000026303	Mlph	22	15	28	23	15	9	59	8	20	51	36	31	17	27	17	56	81	125
ENSMUSG00000048126	Col6a3	4404	2646	3214	3633	3267	3317	1466	1158	644	1693	1977	1701	953	923	1061	2957	3554	1314
ENSMUSG00000103061	Gm36970	0	0	0	0	0	0	0	0	0	0	0	0	0	0	0	3	0	0
ENSMUSG00000034353	Ramp1	73	110	113	82	109	81	100	50	61	51	38	30	28	34	20	60	39	29
ENSMUSG00000026305	Lrrfip1	2333	2163	1966	2774	2510	1788	1281	1364	1052	2071	2651	2029	1212	1157	1189	1850	2469	1995
ENSMUSG00000083064	Gm7785	6	4	4	3	1	1	1	0	0	4	3	2	5	3	1	6	2	9
ENSMUSG00000034343	Ube2f	1534	1515	1448	1597	1495	1137	932	892	905	1448	1700	1463	1018	783	1124	1811	1995	1641
ENSMUSG00000049515	Espnl	6	4	0	5	0	6	0	0	7	0	10	8	0	0	0	7	4	0
ENSMUSG00000026307	Scly	493	460	462	543	494	424	416	421	382	432	500	423	471	368	360	655	598	337
ENSMUSG00000090322	Gm17090	0	0	0	0	0	0	0	0	0	0	3	0	0	0	0	0	0	0
ENSMUSG00000026308	Klhl30	1819	2012	1686	1594	1822	1654	913	1496	1169	1294	1701	1157	1322	1226	1071	1322	1059	810
ENSMUSG00000100253	1700020N18Rik	3	0	0	0	0	0	4	0	0	0	0	0	0	0	0	0	0	0
ENSMUSG00000067071	Hes6	353	481	455	379	347	245	297	387	314	412	319	343	392	327	368	520	348	283
ENSMUSG00000047443	Erfe	9	0	8	5	0	4	0	0	0	0	0	0	0	0	0	8	5	0
ENSMUSG00000026309	Ilkap	837	802	931	941	782	636	779	744	753	809	821	836	784	654	762	1072	957	714
ENSMUSG00000055866	Per2	105	102	685	126	118	465	904	319	694	298	279	822	759	1284	1469	557	1062	791
ENSMUSG00000034292	Traf3ip1	196	231	199	211	216	250	158	171	154	224	230	194	162	179	232	165	259	227
ENSMUSG00000026311	Asb1	729	809	800	709	616	586	511	564	500	699	757	558	522	558	629	370	692	665
ENSMUSG00000101414	Gm29101	0	0	0	0	2	0	0	0	0	0	0	0	0	0	6	4	0	0
ENSMUSG00000100980	Gm29100	3	0	5	2	0	0	1	0	0	1	2	0	0	0	0	0	3	3
ENSMUSG00000007805	Twist2	36	30	39	28	43	16	26	8	20	22	11	10	16	11	19	19	19	30
ENSMUSG00000026313	Hdac4	979	986	1313	977	743	856	1228	736	956	786	897	1126	1310	1295	1464	601	1101	994
ENSMUSG00000103101	Gm37048	0	0	0	0	0	0	0	0	0	0	0	0	0	0	0	0	0	0
ENSMUSG00000102565	Gm37036	0	0	0	0	0	0	0	0	0	0	0	0	0	0	0	0	0	0
ENSMUSG00000073616	Cops9	732	832	1000	896	745	665	754	595	538	948	910	912	614	614	610	1570	1311	1043
ENSMUSG00000098288	Mir6900	0	0	0	0	0	0	0	0	0	0	0	0	0	0	0	0	0	0
ENSMUSG00000026260	Ndufa10	13210	14165	13267	13241	12555	11887	11234	13803	13089	11841	13450	10680	13951	14018	12538	13006	10569	9087
ENSMUSG00000026270	Capn10	217	198	284	277	231	163	242	175	142	184	216	218	228	185	179	351	258	385
ENSMUSG00000100632	9430060I03Rik	7	0	0	0	3	0	3	6	0	3	0	3	0	0	0	4	0	5
ENSMUSG00000026271	Gpr35	17	18	15	17	24	9	18	3	0	25	18	27	15	17	19	57	35	85
ENSMUSG00000100781	Gm29481	0	0	0	0	0	0	0	0	0	0	0	0	0	0	0	0	0	0
ENSMUSG00000034220	Gpc1	12882	12807	12070	19118	15518	13619	16121	13997	12919	22068	23367	23233	16944	17219	17525	14023	14526	9128
ENSMUSG00000101995	Gm29480	0	0	0	0	0	0	0	0	0	0	0	0	0	0	0	0	0	0
ENSMUSG00000065470	Mir149	0	0	0	0	0	0	0	0	0	0	0	0	0	0	0	0	0	0
ENSMUSG00000034212	Ankmy1	2	2	1	3	3	4	2	1	10	2	4	4	1	4	2	4	2	1
ENSMUSG00000084989	Crocc2	16	13	17	15	12	10	3	0	5	0	13	0	8	5	0	0	0	6
ENSMUSG00000014602	Kif1a	72	38	68	65	49	33	101	20	45	75	69	72	55	48	73	141	265	219
ENSMUSG00000047067	Dusp28	384	384	414	470	386	346	330	353	360	432	519	488	362	294	341	445	454	386
ENSMUSG00000097251	5033417F24Rik	28	24	18	42	39	13	21	12	20	43	35	35	41	20	13	31	35	28
ENSMUSG00000026269	Rnpepl1	3356	3208	3470	3278	2727	2499	2754	2235	2427	2436	2640	3031	2491	2618	2591	2887	2434	1886
ENSMUSG00000047793	Sned1	685	853	939	867	716	532	541	374	304	328	403	314	432	229	279	329	357	433
ENSMUSG00000026273	Mterf4	273	306	287	251	255	259	189	280	245	253	305	220	231	207	262	271	263	179
ENSMUSG00000098997	Mir6901	1	1	0	1	1	1	1	1	1	1	1	1	1	1	0	0	1	1
ENSMUSG00000101172	Gm28535	0	0	0	2	0	0	0	0	0	0	0	0	0	0	0	0	0	0
ENSMUSG00000026274	Pask	81	49	51	49	44	66	11	8	10	25	26	40	9	16	0	23	36	20
ENSMUSG00000026275	Ppp1r7	712	796	883	894	792	793	751	689	691	949	989	978	811	742	755	1316	1329	1107
ENSMUSG00000106302	Mir6902	0	0	0	0	0	0	0	0	0	0	0	0	0	0	0	0	0	0
ENSMUSG00000098689	Mir6345	0	0	0	0	0	0	0	0	0	0	0	0	0	0	0	0	0	0
ENSMUSG00000100351	Gm7867	6	5	5	9	9	9	5	4	8	9	10	6	7	5	6	15	7	7
ENSMUSG00000064389	Gm26446	1	0	0	0	0	0	0	0	0	0	0	0	0	0	0	1	0	2
ENSMUSG00000026278	Bok	224	192	222	167	174	162	131	99	105	126	138	159	145	67	87	436	294	316
ENSMUSG00000103854	Gm37250	0	0	0	0	0	0	5	0	2	0	3	0	0	0	0	0	4	0
ENSMUSG00000034066	Farp2	345	371	332	362	429	319	545	481	355	471	521	336	594	565	570	305	351	320
ENSMUSG00000026277	Stk25	2083	2031	2435	2220	2069	1641	1819	1687	1678	2191	2220	1927	1807	1487	1585	2037	2072	1720
ENSMUSG00000100927	Gm28536	1	0	0	0	2	0	0	0	0	3	0	2	0	3	0	0	1	1
ENSMUSG00000026283	Ing5	321	396	366	406	313	253	300	329	284	350	395	354	351	289	325	230	333	373
ENSMUSG00000088961	Gm22089	0	0	0	0	0	0	0	0	0	0	0	0	0	0	0	0	0	0
ENSMUSG00000026281	Dtymk	291	249	306	322	266	278	210	227	161	351	309	347	219	179	204	418	354	246
ENSMUSG00000026280	Atg4b	792	828	823	951	815	669	605	554	477	735	778	770	707	631	614	1076	950	725
ENSMUSG00000026279	Thap4	786	782	824	810	797	690	753	729	790	880	1041	911	814	839	842	1123	1000	742
ENSMUSG00000101952	Gm10550	6	1	0	4	3	2	1	4	2	1	8	3	4	3	2	4	2	2
ENSMUSG00000026285	Pdcd1	0	0	0	0	0	0	0	0	0	0	6	0	0	7	0	0	0	4
ENSMUSG00000100347	Gm7895	50	68	67	81	67	50	87	80	55	83	100	61	78	61	71	52	115	103
ENSMUSG00000073609	D2hgdh	509	591	503	557	602	693	514	816	513	758	768	560	811	859	704	441	491	391
ENSMUSG00000094651	Gal3st2	5	0	7	0	0	4	5	4	0	0	0	0	3	0	0	5	0	0
ENSMUSG00000093805	Gal3st2b	25	26	22	24	22	16	14	21	10	17	13	10	16	21	12	6	5	20
ENSMUSG00000101660	Gm18666	82	112	104	109	97	96	101	126	82	106	127	91	138	138	119	67	85	66
ENSMUSG00000099624	Gm7889	196	219	197	215	156	160	174	250	153	203	246	185	229	233	213	96	144	91
ENSMUSG00000073608	Gal3st2c	69	102	77	40	59	55	76	86	60	29	52	21	77	66	66	7	10	13
ENSMUSG00000099592	Gm5264	1	0	0	1	0	0	0	0	0	1	0	0	0	0	0	0	0	0
ENSMUSG00000103973	BC055308	0	3	0	3	5	0	3	0	0	3	1	1	0	0	4	0	1	0
ENSMUSG00000051185	Fam174a	710	629	758	711	710	546	714	626	504	884	965	902	710	523	550	536	955	799
ENSMUSG00000026276	Septin2	920	942	1634	2784	2056	2113	858	1516	1687	1282	3659	940	784	1463	1290	2693	500	2045
ENSMUSG00000116048	Septin2	3517	3386	3541	2175	2619	1902	2428	1494	753	3186	882	3185	2796	1447	2076	243	4783	1839
ENSMUSG00000034088	Hdlbp	16675	18468	16931	16760	16604	15308	17288	18129	14214	16053	19238	13909	18289	20300	18435	13949	16105	15304
ENSMUSG00000090489	Gm17415	1	2	1	1	2	2	1	1	1	1	1	1	1	1	1	1	1	1
ENSMUSG00000081051	Gm15427	190	145	156	186	132	154	207	157	165	225	216	237	138	154	157	384	203	152
ENSMUSG00000103197	Gm37642	0	0	0	0	0	0	0	0	0	0	0	0	1	0	2	0	0	0
ENSMUSG00000040710	St8sia4	604	625	799	821	596	511	447	448	401	499	677	379	656	223	332	156	527	195
ENSMUSG00000119061	Gm22360	2	1	0	1	0	1	0	1	1	0	1	0	1	1	1	0	1	0
ENSMUSG00000100589	4930533P14Rik	0	0	0	0	0	0	0	0	0	0	0	0	0	0	0	0	0	0
ENSMUSG00000119190	Gm26245	0	0	0	0	0	0	0	0	0	0	0	0	0	1	0	0	0	0
ENSMUSG00000100362	Gm1833	1	0	0	0	1	0	0	0	0	2	1	0	1	0	0	0	1	0
ENSMUSG00000100454	Gm28901	3	2	5	4	3	4	2	3	3	5	5	2	2	2	2	2	3	3
ENSMUSG00000044757	Gm6430	412	369	481	463	375	403	301	326	278	379	361	383	323	329	310	287	413	366
ENSMUSG00000044768	Macir	122	155	196	170	171	138	93	92	83	131	197	180	110	85	64	153	284	207
ENSMUSG00000118489	Gm53038	0	0	0	0	0	0	0	0	0	0	0	0	0	0	0	0	0	0
ENSMUSG00000026333	Gin1	130	157	179	133	135	103	104	122	96	169	205	136	176	57	81	109	129	103
ENSMUSG00000040648	Ppip5k2	3304	4599	4174	3576	3885	2585	4090	4673	2481	4441	5991	3171	3968	3214	3395	1319	3021	5890
ENSMUSG00000100182	1810006J02Rik	8	6	3	9	9	5	1	0	0	0	0	0	6	4	2	0	0	8
ENSMUSG00000099634	Gm29462	2	0	1	3	1	1	1	2	1	1	2	1	2	1	1	2	2	0
ENSMUSG00000100009	Gm7967	12	11	4	12	10	0	11	0	4	2	5	1	3	4	4	5	4	0
ENSMUSG00000026336	Slco6d1	0	0	0	0	0	0	0	0	0	0	0	0	0	0	0	0	0	0
ENSMUSG00000089791	Gm3555	26	33	35	21	30	23	24	33	24	27	25	25	26	25	23	30	44	57
ENSMUSG00002076269	7SK	0	0	0	0	0	0	0	0	0	0	0	0	0	0	0	0	0	0
ENSMUSG00000026335	Pam	16321	15886	20989	20275	18711	14837	20944	15634	12273	40900	41590	43368	20817	19329	20352	56799	86772	62545
ENSMUSG00000089706	B230216N24Rik	10	3	1	13	10	5	5	0	0	8	7	4	6	6	0	2	3	8
ENSMUSG00000119063	Gm24465	0	0	0	0	0	0	0	0	0	0	0	0	0	0	0	0	0	0
ENSMUSG00000104140	Gm37140	4	0	0	2	0	0	0	2	0	0	0	0	3	0	2	0	2	2
ENSMUSG00000089782	Btf3-ps1	14	16	20	19	21	17	14	12	15	21	26	23	16	10	15	21	26	16
ENSMUSG00000067028	Cntnap5b	0	0	0	0	0	0	0	0	0	0	0	0	0	0	0	0	0	0
ENSMUSG00000104104	Gm37877	0	0	0	0	0	0	0	0	0	0	0	0	0	0	0	0	0	0
ENSMUSG00000087883	Gm23602	0	0	0	0	0	0	0	0	0	0	0	0	0	0	0	0	0	0
ENSMUSG00000082431	Prdx2-ps1	49	43	43	63	47	53	39	53	44	58	59	57	47	50	40	84	74	43
ENSMUSG00000100662	Gm19029	1	0	0	0	0	0	1	0	0	0	0	0	0	1	0	1	1	0
ENSMUSG00000099835	Gm29668	43	41	32	46	44	43	47	46	52	45	53	49	36	52	52	122	85	64
ENSMUSG00000100794	Gm29667	3	3	3	4	4	3	3	3	5	3	3	3	4	4	3	6	7	4
ENSMUSG00000101890	Gm53054	0	0	0	0	0	0	0	0	0	0	0	0	0	0	0	0	0	0
ENSMUSG00000099989	Gm20281	1	0	1	0	0	0	0	0	1	0	0	1	0	0	0	0	1	0
ENSMUSG00000103991	Gm38031	0	0	0	0	0	0	0	0	0	0	0	0	0	0	0	0	0	0
ENSMUSG00002075223	5S_rRNA	0	0	0	0	0	0	0	0	0	0	0	0	0	0	0	0	0	0
ENSMUSG00000103060	Gm36969	0	0	0	0	0	0	0	0	0	0	0	2	0	0	0	0	0	0
ENSMUSG00000089866	Gm15699	0	0	0	0	0	0	0	0	0	0	0	0	0	0	0	0	0	0
ENSMUSG00000050840	Cdh20	54	65	83	73	39	88	28	55	24	32	38	38	57	43	40	8	21	4
ENSMUSG00000047496	Rnf152	271	234	294	322	266	159	187	115	125	129	150	107	159	48	97	68	160	165
ENSMUSG00000099582	Gm29014	0	0	0	0	0	0	0	0	0	0	0	0	0	0	0	0	0	0
ENSMUSG00000097482	Gm17634	0	4	0	0	1	2	1	5	0	0	3	0	0	0	0	8	0	0
ENSMUSG00000101330	Gm10193	6	3	4	6	10	7	4	5	4	6	5	6	7	6	7	6	6	8
ENSMUSG00000026321	Tnfrsf11a	94	108	149	148	166	79	85	41	58	83	99	117	72	21	28	83	129	84
ENSMUSG00000026319	Relch	569	697	697	730	618	495	517	514	262	677	689	595	536	468	461	286	684	585
ENSMUSG00000104044	Gm37566	0	0	0	0	2	0	0	0	0	0	0	0	0	0	0	1	0	1
ENSMUSG00000097612	Gm26509	2	0	0	0	3	2	0	0	0	0	0	2	0	0	0	3	0	0
ENSMUSG00000101214	Gm28403	0	0	0	0	0	0	0	0	0	0	0	3	0	0	0	0	0	0
ENSMUSG00000056536	Pign	612	579	597	625	593	400	437	406	267	529	698	464	498	308	395	286	575	594
ENSMUSG00000100672	Gm28404	0	3	10	2	3	1	0	6	5	0	9	7	0	0	7	1	2	5
ENSMUSG00002075378		0	1	1	1	1	1	1	1	1	1	1	1	1	0	0	1	0	1
ENSMUSG00000101656	Gm8004	0	0	0	0	0	0	0	0	0	0	0	0	0	0	0	1	0	0
ENSMUSG00000067017	Capza1-ps1	952	958	1121	1000	830	702	530	458	362	632	746	653	465	516	490	736	1048	988
ENSMUSG00000101219	Gm20302	1	1	1	1	2	2	2	1	1	2	2	2	1	1	1	2	1	1
ENSMUSG00000038866	Zcchc2	544	511	652	635	491	369	414	442	335	564	575	522	387	408	475	351	649	678
ENSMUSG00000099843	Gm7160	30	29	29	27	21	30	35	20	21	21	51	36	33	26	24	12	46	23
ENSMUSG00000099604	Gm6651	3	2	2	2	2	3	4	3	2	3	2	2	4	2	2	1	4	1
ENSMUSG00000009905	Kdsr	225	228	363	325	259	185	267	159	182	264	333	347	288	162	240	232	446	368
ENSMUSG00000054006	D630008O14Rik	1	0	0	0	1	0	0	0	0	1	0	1	0	0	1	0	1	0
ENSMUSG00000098344	Mir3473f	0	0	0	0	0	0	0	0	0	0	0	0	0	0	0	0	0	0
ENSMUSG00000103348	Gm37053	0	0	0	2	0	0	0	0	0	0	0	0	0	0	0	0	0	0
ENSMUSG00000057329	Bcl2	449	440	609	643	529	418	452	297	240	741	583	554	342	342	515	508	1122	744
ENSMUSG00000103291	Gm38235	0	0	2	0	0	4	0	0	1	2	0	0	0	0	0	0	0	0
ENSMUSG00000044340	Phlpp1	1284	1283	1298	1234	1108	959	1053	1005	962	1010	1143	1024	1128	1066	1144	489	933	823
ENSMUSG00000101583	Gm20753	3	0	0	0	0	0	4	0	0	3	0	3	0	0	0	0	0	0
ENSMUSG00000009907	Vps4b	968	1058	1101	1108	983	789	807	677	599	967	1013	920	853	638	798	717	1192	1147
ENSMUSG00000062345	Serpinb2	0	0	0	0	0	0	0	0	0	0	0	0	0	0	3	0	0	0
ENSMUSG00000092572	Serpinb10	0	0	0	3	0	0	0	7	0	0	0	4	0	0	0	0	5	0
ENSMUSG00000026315	Serpinb8	97	85	81	92	147	69	76	48	34	40	92	58	28	51	36	29	82	78
ENSMUSG00000101477	Gm18448	0	1	0	1	0	3	0	0	2	1	0	2	0	2	4	0	0	0
ENSMUSG00000099484	Gm28282	0	0	0	0	0	0	0	0	0	0	0	0	0	0	0	0	0	0
ENSMUSG00000100457	D830032E09Rik	94	76	100	65	76	46	142	127	108	137	127	107	133	71	127	73	106	124
ENSMUSG00000100041	Gm5702	1	1	0	1	0	0	0	0	0	0	1	1	0	1	1	0	1	1
ENSMUSG00000100025	Gm8141	2	2	2	3	3	3	3	3	4	3	4	4	3	10	7	4	5	4
ENSMUSG00000047216	Cdh19	69	84	132	108	105	72	187	91	81	80	107	106	133	74	145	39	142	77
ENSMUSG00000102788	Gm38255	0	1	3	3	2	0	2	0	0	0	0	0	0	0	0	2	2	0
ENSMUSG00000102160	Gm36944	0	0	0	3	6	0	3	0	0	0	3	0	3	0	4	0	0	0
ENSMUSG00000100555	Gm8173	0	0	0	0	0	0	0	0	0	0	0	0	0	0	0	0	0	0
ENSMUSG00000101875	Gm6028	1	1	2	2	1	1	2	1	2	1	1	2	1	1	1	2	2	1
ENSMUSG00000038702	Dsel	302	262	452	403	326	238	270	149	117	295	246	230	150	61	186	167	404	378
ENSMUSG00000101220	Gm6717	1	0	0	0	0	0	0	0	0	1	0	1	1	0	0	0	1	1
ENSMUSG00000026374	Tsn	1454	1518	1428	1530	1363	1258	1256	1246	1034	1380	1670	1453	1309	1124	1256	1553	1636	1828
ENSMUSG00000099936	Gm28867	7	27	26	33	23	9	6	15	14	10	23	16	14	14	19	17	27	27
ENSMUSG00000026377	Nifk	577	463	588	634	633	523	385	442	373	749	677	573	530	433	475	648	712	487
ENSMUSG00000026380	Tfcp2l1	6	16	12	17	5	6	23	8	19	31	25	46	28	17	27	14	34	29
ENSMUSG00002076551	5S_rRNA	0	0	0	0	0	0	0	0	0	0	0	0	0	0	0	0	0	0
ENSMUSG00000101624	Gm28882	0	0	0	1	0	0	0	0	0	0	0	0	0	0	0	0	0	0
ENSMUSG00000088363	Gm23497	0	1	0	1	0	0	1	0	1	0	0	1	0	0	0	0	0	0
ENSMUSG00000100767	Gm3508	1	0	1	1	1	1	1	1	1	1	0	1	1	1	1	1	1	1
ENSMUSG00000037035	Inhbb	76	35	26	76	46	15	70	34	25	165	105	56	40	71	53	166	177	323
ENSMUSG00000048402	Gli2	126	87	139	167	111	102	134	61	50	90	99	95	75	45	76	90	145	97
ENSMUSG00000098273	Mir6346	0	0	0	0	0	0	0	0	0	0	0	0	0	0	0	0	0	0
ENSMUSG00000098447	Gm27184	0	0	0	3	0	2	0	0	3	8	0	4	3	0	3	5	0	0
ENSMUSG00000098923	Tmem185b	443	417	422	465	403	372	308	302	308	380	462	366	307	387	352	389	542	287
ENSMUSG00000101437	Gm29454	0	0	0	0	0	0	0	0	0	0	0	0	0	0	0	0	0	0
ENSMUSG00000004451	Ralb	1379	1125	1406	1436	1242	1067	832	723	638	843	946	870	788	788	777	1240	1350	930
ENSMUSG00000026383	Epb41l5	131	224	233	166	161	198	278	227	201	280	325	248	259	193	259	236	280	304
ENSMUSG00000102687	Gm37219	0	0	0	0	0	0	0	0	0	0	0	0	0	0	0	0	0	0
ENSMUSG00000036975	Tmem177	421	490	404	431	433	370	395	354	362	426	531	518	444	324	339	475	464	313
ENSMUSG00000026387	Sctr	3	0	0	0	0	0	0	0	0	0	0	0	0	0	0	0	0	0
ENSMUSG00000050777	Tmem37	303	304	286	248	206	189	290	263	305	263	359	223	344	295	308	342	267	236
ENSMUSG00000026384	Ptpn4	1171	1327	1487	1391	1290	765	1090	1286	774	1606	2202	1031	1048	808	865	347	1078	1238
ENSMUSG00000103146	Gm37745	0	1	0	3	0	2	0	0	0	0	0	0	2	0	0	0	1	0
ENSMUSG00000100436	Gm29657	0	0	0	0	0	0	0	0	0	0	0	0	0	0	0	0	0	0
ENSMUSG00000090277	Gm8338	0	0	0	0	0	0	0	0	0	0	0	0	0	0	0	0	0	0
ENSMUSG00000091876	Gm3851	2	3	3	3	6	4	3	2	2	3	4	4	4	3	5	4	7	3
ENSMUSG00000026388	3110009E18Rik	29	35	29	35	28	22	35	47	36	35	34	39	47	25	19	35	25	38
ENSMUSG00000026385	Dbi	2360	2300	2469	2170	2030	1768	1885	1904	1726	1781	2500	1935	1849	1610	1700	2493	2207	3265
ENSMUSG00000101386	Gm29346	5	12	0	11	0	6	0	0	0	13	10	12	7	9	0	0	0	0
ENSMUSG00000026389	Steap3	2146	1704	2247	1939	1917	1807	1645	1324	1479	1584	1622	1882	1698	1429	1739	2530	2630	1596
ENSMUSG00000064302	Clasp1	13424	15621	9867	13471	13773	8704	9879	12702	7960	13603	16230	10036	10846	11080	10892	8897	12618	6466
ENSMUSG00000077257	Gm26080	0	0	0	0	0	0	0	0	0	0	0	0	0	0	0	0	0	0
ENSMUSG00000107722	2900060B14Rik	0	0	1	0	1	0	3	2	0	1	0	2	0	0	1	4	1	1
ENSMUSG00000080542	Rnu4atac	0	0	2	0	2	0	0	2	0	2	0	1	0	0	3	1	1	2
ENSMUSG00000100770	Gm28466	0	0	0	0	0	0	0	0	0	0	0	0	0	0	0	0	0	0
ENSMUSG00000003721	Insig2	1585	1687	1705	1793	1659	1235	1643	1379	1098	2170	2118	1885	1573	1211	1513	1386	2301	2115
ENSMUSG00000104253	Gm37174	11	13	9	13	10	2	4	4	5	8	9	7	6	4	8	4	5	1
ENSMUSG00000026339	Ccdc93	1235	1302	1332	1587	1213	1034	1116	1123	943	1282	1416	1274	1164	1052	1164	688	1180	1013
ENSMUSG00000085857	Gm15392	0	0	0	0	0	0	0	0	0	0	0	0	0	0	0	0	0	0
ENSMUSG00000001674	Ddx18	437	417	435	480	409	485	373	520	403	525	626	516	447	454	422	560	567	390
ENSMUSG00000100405	Gm28911	4	4	4	3	4	8	3	4	6	4	5	3	4	5	3	6	5	3
ENSMUSG00000026341	Actr3	3975	3897	4169	4546	4381	3491	2464	2315	1703	3608	4400	3566	2501	2202	2204	2856	5022	5012
ENSMUSG00000026342	Slc35f5	4249	4515	3791	4720	4158	3099	3808	3886	2552	6317	6864	5302	3779	3530	3599	2775	5018	3556
ENSMUSG00000051590	Map3k19	4	0	0	0	0	0	6	0	0	6	0	0	0	0	0	0	0	9
ENSMUSG00000036155	Mgat5	982	1007	1020	975	885	645	614	792	543	592	788	561	641	725	762	426	825	803
ENSMUSG00000104039	Gm37772	0	0	0	0	0	0	0	0	0	0	0	0	0	0	3	0	0	0
ENSMUSG00000106307	Gm23370	0	0	0	0	0	0	0	0	0	0	0	0	0	0	0	0	0	0
ENSMUSG00002075922		0	0	0	0	0	0	0	0	0	0	0	0	0	0	0	0	0	0
ENSMUSG00000065687	Gm23734	0	0	0	0	0	0	0	0	0	0	0	0	0	0	0	0	0	0
ENSMUSG00000103390	Gm38301	0	0	0	0	0	0	0	0	0	0	0	0	0	0	0	0	0	0
ENSMUSG00000026347	Tmem163	15	12	60	4	13	6	59	10	22	4	12	7	11	12	10	0	8	1
ENSMUSG00000104378	Gm37510	5	9	3	3	11	3	4	9	5	10	3	7	5	3	6	1	1	2
ENSMUSG00000099471	Gm8451	79	85	94	104	116	84	89	86	82	97	127	111	87	79	85	184	125	99
ENSMUSG00000026348	Acmsd	0	0	7	0	0	0	0	0	0	0	0	0	0	0	0	0	0	0
ENSMUSG00000102014	2900009J06Rik	5	9	8	18	12	0	23	17	18	14	14	12	15	3	4	15	20	11
ENSMUSG00000026349	Ccnt2	1155	1195	1438	1482	1091	804	1116	941	767	1059	1094	998	911	581	764	461	987	1046
ENSMUSG00000049690	Nckap5	238	301	297	204	195	200	114	232	110	200	268	181	200	216	148	50	129	90
ENSMUSG00000104519	Gm37161	0	0	14	2	0	0	0	0	2	0	0	0	5	0	0	0	0	0
ENSMUSG00000102723	Gm37936	0	0	0	0	0	0	0	0	0	0	0	0	0	0	0	0	0	0
ENSMUSG00000103824	Gm38177	0	0	0	0	0	0	0	0	0	0	0	0	0	0	0	0	0	0
ENSMUSG00000036104	Rab3gap1	1344	1473	1605	1581	1444	1371	1386	1445	1126	1997	1947	1662	1687	1489	1425	1794	2284	2478
ENSMUSG00000036086	Zranb3	88	98	168	120	68	87	76	115	54	104	147	106	68	100	101	89	79	108
ENSMUSG00000099760	Gm28800	0	0	0	0	0	0	4	0	0	0	0	6	4	0	0	0	5	0
ENSMUSG00000103999	Gm38026	0	0	0	0	0	0	0	0	0	0	0	0	0	0	0	0	0	0
ENSMUSG00000104164	Gm38248	2	11	3	4	10	0	11	2	0	0	7	0	3	2	3	0	3	6
ENSMUSG00000058603	Rpl28-ps1	89	65	77	88	75	75	81	58	99	65	98	71	67	80	71	151	92	62
ENSMUSG00000102782	Gm37625	1	0	0	0	0	0	0	0	0	1	0	0	1	0	0	0	2	0
ENSMUSG00000101535	Gm29383	0	0	0	0	0	0	0	0	0	0	0	0	0	0	0	0	0	0
ENSMUSG00000104239	Gm37588	0	0	2	0	0	0	3	0	0	0	0	0	0	0	0	0	0	0
ENSMUSG00000056211	R3hdm1	1934	2147	2004	2085	1864	1507	1626	1418	1280	1978	2066	1633	1693	1529	1719	1226	1979	1518
ENSMUSG00000102179	Gm37868	0	0	0	0	0	0	0	0	0	0	0	0	0	0	0	0	0	0
ENSMUSG00000103497	Gm37407	0	3	0	0	0	0	0	0	0	0	0	0	0	0	0	0	0	0
ENSMUSG00000065520	Mir128-1	0	0	0	0	0	0	0	0	0	0	0	0	0	0	0	0	0	0
ENSMUSG00000026353	Ubxn4	1283	1522	1518	1650	1323	1271	1242	1214	1070	1760	1957	1685	1255	1210	1208	1891	2307	2125
ENSMUSG00000026355	Mcm6	387	253	418	364	187	362	105	63	114	86	101	235	107	94	75	162	182	49
ENSMUSG00000100078	Gm6170	116	91	130	134	110	89	107	62	68	85	83	94	83	73	70	274	229	138
ENSMUSG00000026356	Dars	1156	1156	1243	1339	1247	1229	1002	1502	844	1818	1936	1359	1600	1285	1284	1148	1615	1001
ENSMUSG00000045382	Cxcr4	495	382	500	596	382	408	218	241	209	277	357	215	225	107	149	197	321	96
ENSMUSG00000026401	Cd55b	0	0	12	0	0	5	0	0	0	0	0	0	2	0	0	0	0	5
ENSMUSG00000087691	Cd55os	0	0	0	0	0	0	0	0	0	0	0	0	0	0	0	0	0	0
ENSMUSG00000086825	Gm15675	35	52	66	62	58	25	45	21	8	26	32	9	12	15	18	22	43	65
ENSMUSG00000085526	Gm16083	0	2	0	0	2	0	0	0	0	3	1	0	0	0	0	5	0	0
ENSMUSG00000102139	Gm37109	0	0	0	0	2	0	0	0	0	0	0	0	0	0	0	0	0	0
ENSMUSG00000103751	Gm37283	0	0	0	0	0	0	0	0	0	0	0	0	0	0	0	0	0	1
ENSMUSG00000026399	Cd55	477	350	524	453	411	249	328	167	155	387	254	248	234	128	206	431	713	385
ENSMUSG00000042510	AA986860	33	21	16	40	31	25	24	21	16	37	32	31	37	22	17	54	62	84
ENSMUSG00000099556	Gm28857	0	0	0	0	0	0	0	0	0	0	0	0	0	0	0	0	0	0
ENSMUSG00000042581	Thsd7b	0	7	6	5	4	6	4	0	0	8	3	0	14	4	0	0	3	4
ENSMUSG00000103742	Gm38240	0	0	0	0	0	0	0	0	0	0	0	0	0	0	0	0	0	0
ENSMUSG00000103637	Gm38330	0	0	0	0	0	0	0	0	0	0	0	0	0	0	0	0	0	0
ENSMUSG00000104130	Gm36951	0	0	0	0	0	0	0	0	0	0	0	0	0	0	0	0	1	0
ENSMUSG00000089648	Gm15790	0	2	2	2	1	1	2	2	1	2	2	4	1	2	2	1	3	1
ENSMUSG00000102800	Gm37479	0	0	0	0	0	0	0	0	0	0	0	0	0	0	0	0	0	0
ENSMUSG00000103803	Gm37064	0	1	1	0	0	0	0	0	0	0	0	0	0	0	0	0	0	0
ENSMUSG00000103281	Gm37278	0	0	0	0	0	0	0	0	0	0	0	0	0	0	0	0	0	0
ENSMUSG00000100623	Gm29428	0	0	1	0	0	0	0	0	0	0	0	0	1	0	0	0	0	0
ENSMUSG00000094122	Rpl31-ps9	23	15	19	25	16	20	19	15	23	19	20	19	15	14	19	28	26	15
ENSMUSG00000100257	C4bp-ps1	0	0	0	0	0	0	0	0	0	0	0	0	0	0	0	0	0	0
ENSMUSG00000026409	Pfkfb2	1161	1327	1132	1730	1074	952	2125	1776	1197	1541	1636	1570	2089	1693	2247	439	1120	810
ENSMUSG00000104515	Gm37163	0	0	0	0	0	0	0	0	0	0	0	0	0	0	0	0	0	0
ENSMUSG00000101904	Gm29427	8	0	0	0	0	0	18	8	10	7	0	0	9	4	0	10	0	8
ENSMUSG00000046404	Yod1	207	241	304	229	240	154	184	182	137	198	284	177	174	144	221	92	199	169
ENSMUSG00000042349	Ikbke	62	76	43	74	58	34	46	23	22	43	40	31	16	13	23	63	91	81
ENSMUSG00000102027	Gm28914	0	0	0	0	0	0	0	0	0	0	0	0	0	0	0	0	0	0
ENSMUSG00000102055	Gm28913	0	0	0	0	0	0	0	0	0	0	0	0	0	0	0	0	0	0
ENSMUSG00000026427	Eif2d	949	1052	1078	898	996	857	877	735	724	1012	1185	1101	984	780	811	1234	1098	802
ENSMUSG00000026430	Rassf5	111	114	90	153	111	81	63	50	38	68	112	88	42	89	66	120	146	122
ENSMUSG00000101729	Gm17796	0	0	0	0	0	0	0	0	0	0	0	0	0	0	0	0	0	0
ENSMUSG00000055184	Fam72a	27	18	50	29	26	22	23	17	23	60	43	48	31	16	33	35	85	43
ENSMUSG00000004552	Ctse	0	19	11	5	6	14	9	9	8	16	32	11	4	9	7	26	46	9
ENSMUSG00000016528	Mapkapk2	11782	12214	10835	12508	10876	9434	11340	9856	9429	11618	13586	12020	11724	12532	12967	13299	12577	11491
ENSMUSG00000088705	Gm25549	0	0	0	1	0	0	0	0	0	0	0	0	0	0	0	0	0	0
ENSMUSG00000102856	Gm37084	0	15	7	11	12	4	9	14	8	3	4	5	8	16	16	2	8	4
ENSMUSG00000052688	Rab7b	191	140	229	189	177	142	125	73	74	152	139	198	85	88	113	176	267	212
ENSMUSG00000026425	Srgap2	1306	1307	1549	1416	1334	1215	897	702	781	966	1112	938	842	686	906	1068	1322	1056
ENSMUSG00000102733	Gm38262	0	0	0	0	0	0	0	0	0	0	0	0	0	0	0	0	0	0
ENSMUSG00000104060	Gm37954	0	0	0	0	0	0	0	0	0	0	0	0	0	0	0	0	0	3
ENSMUSG00000101778	Gm29488	0	6	0	0	0	0	0	2	0	0	0	0	0	0	0	0	0	0
ENSMUSG00000099959	Gm29487	0	0	0	0	0	0	0	0	0	0	0	0	0	0	0	1	0	0
ENSMUSG00002076189		0	0	0	0	0	0	0	0	0	0	0	0	0	0	0	0	0	0
ENSMUSG00000042251	Pm20d1	482	637	684	621	692	553	570	558	565	997	1481	937	611	614	598	1287	1273	933
ENSMUSG00000026433	Rab29	246	152	246	218	208	218	150	148	134	236	262	263	216	164	133	525	393	406
ENSMUSG00000013275	Slc41a1	2263	2516	2554	1920	2208	1886	2241	2106	1673	1558	2305	1573	2210	1880	1784	1442	1951	1709
ENSMUSG00000103569	Gm38067	0	0	0	0	0	0	0	0	0	0	0	0	0	0	3	0	0	0
ENSMUSG00000026434	Nucks1	2103	1870	2225	1996	1935	1640	1694	1494	1278	1800	2100	1647	1782	1376	1599	1161	2124	1616
ENSMUSG00000103975	Gm37676	0	1	1	1	1	1	1	0	1	1	1	1	1	1	1	1	1	1
ENSMUSG00000103966	Gm37120	6	0	7	2	4	6	3	4	3	0	1	6	0	2	4	0	4	5
ENSMUSG00000100037	Gm29103	0	0	0	0	0	0	0	0	0	0	0	5	0	0	0	0	8	0
ENSMUSG00000026435	Slc45a3	74	87	82	91	96	64	134	75	87	82	107	95	63	85	52	101	125	217
ENSMUSG00000026436	Elk4	1264	1438	1442	1475	1268	911	1038	868	788	983	1060	899	945	793	838	651	911	995
ENSMUSG00000059149	Mfsd4a	73	110	73	121	59	71	222	220	209	169	203	115	320	251	393	82	185	103
ENSMUSG00000089808	Gm7241	1	0	1	1	1	0	0	0	0	1	1	1	1	1	1	0	0	0
ENSMUSG00000026437	Cdk18	739	725	845	709	549	674	702	680	943	693	929	901	910	846	844	694	536	496
ENSMUSG00000099874	Gm29629	2	0	0	0	0	0	0	0	0	0	0	0	0	0	0	0	0	0
ENSMUSG00000009772	Nuak2	151	140	108	162	142	108	139	111	92	110	92	147	109	193	138	126	162	128
ENSMUSG00000042115	Klhdc8a	1756	1763	1042	1554	1596	804	420	445	388	555	746	439	359	309	391	1005	697	394
ENSMUSG00000100658	F730311O21Rik	23	38	23	48	28	9	23	21	8	35	12	14	11	29	53	0	6	8
ENSMUSG00000042066	Tmcc2	1000	992	1001	966	736	719	1046	845	913	934	1182	1118	1082	961	1106	725	1022	881
ENSMUSG00000090079	Gm15849	0	0	0	0	0	0	0	0	0	0	0	0	0	0	0	0	0	0
ENSMUSG00000042046	Dstyk	1168	1153	1258	1226	1035	782	820	768	567	925	1128	899	817	632	664	496	1051	1033
ENSMUSG00000097760	6030442K20Rik	9	0	11	9	3	0	7	0	4	0	6	0	3	1	2	0	0	3
ENSMUSG00000026439	Rbbp5	624	686	730	630	557	515	572	557	427	603	718	611	591	526	555	294	639	479
ENSMUSG00000048174	Tmem81	65	53	60	62	46	15	43	41	44	40	52	60	61	37	30	89	63	75
ENSMUSG00000053024	Cntn2	421	252	505	157	158	131	96	312	349	142	108	115	387	313	242	48	103	187
ENSMUSG00000026442	Nfasc	6	0	19	0	4	0	22	0	0	0	0	0	0	0	0	22	39	28
ENSMUSG00000101126	Gm10538	0	0	0	0	0	0	0	0	0	0	0	0	0	0	0	0	0	0
ENSMUSG00000026443	Lrrn2	210	115	224	252	235	162	144	84	143	196	212	216	109	121	150	365	323	310
ENSMUSG00002075842		0	0	0	0	0	0	0	2	0	0	0	0	0	0	0	0	0	0
ENSMUSG00000054387	Mdm4	1182	1310	1461	1658	1313	771	1143	717	652	1006	1256	955	743	623	834	634	1085	1281
ENSMUSG00000100228	Gm29257	6	7	6	8	8	6	7	6	7	6	9	8	3	7	7	14	7	3
ENSMUSG00000026447	Pik3c2b	1595	1727	1740	1738	1409	1212	1142	1161	879	1218	1445	977	1091	819	1043	677	1217	814
ENSMUSG00000101102	Gm28609	0	10	0	0	23	0	0	9	0	20	19	0	26	18	5	16	16	0
ENSMUSG00000046062	Ppp1r15b	1434	1464	1725	1691	1267	1122	1098	820	848	994	1178	1048	1084	1002	963	661	1384	1144
ENSMUSG00000102425	Gm26616	2	7	14	6	3	12	5	6	6	10	4	4	8	5	0	2	14	22
ENSMUSG00000070644	Etnk2	18	16	14	29	8	6	19	14	0	13	4	0	9	14	0	8	17	13
ENSMUSG00000070643	Sox13	999	910	1021	1130	768	761	776	566	535	531	716	613	509	615	682	640	724	593
ENSMUSG00000041757	Plekha6	4271	4509	4941	4765	3947	3518	4936	3256	2817	2444	2920	3444	4114	3054	3894	3680	4953	3789
ENSMUSG00000101693	Gm19461	239	397	237	204	278	199	222	231	187	140	219	181	240	161	141	185	255	251
ENSMUSG00000090553	Snrpe	475	403	494	535	436	463	381	352	415	513	512	511	398	342	337	652	552	391
ENSMUSG00000051998	Lax1	8	0	20	7	4	6	13	4	0	0	8	5	0	0	7	7	7	6
ENSMUSG00000102976	Zc3h11a	307	303	301	334	265	323	563	190	228	381	246	161	232	159	321	1194	238	334
ENSMUSG00000116275	Zc3h11a	36	204	0	67	142	33	0	78	120	232	50	0	21	213	375	0	91	171
ENSMUSG00000094410	Zbed6	3191	3349	4233	3964	3353	2458	2273	2030	1344	2630	3151	2560	2143	1786	1722	114	2724	3454
ENSMUSG00000026463	Atp2b4	1498	1562	1583	1606	1474	883	1301	926	613	1053	991	932	801	782	879	521	1117	1158
ENSMUSG00000102509	Gm37368	0	0	0	0	0	0	0	0	0	0	0	0	0	0	0	0	0	0
ENSMUSG00000098606	Mir6903	1	1	1	1	1	1	1	1	1	1	1	1	1	1	1	0	1	1
ENSMUSG00000010311	Optc	0	0	5	0	26	0	68	0	7	7	3	0	0	0	0	0	8	0
ENSMUSG00000041577	Prelp	3859	2187	3177	2823	3177	1820	5476	1630	1427	2393	2682	2161	1578	1657	1770	4138	4850	2966
ENSMUSG00000090208	Gm15851	2	2	1	2	2	1	4	2	1	1	2	1	1	1	1	2	3	2
ENSMUSG00000041559	Fmod	996	23	498	63	616	55	1145	62	52	29	71	39	11	34	51	161	250	58
ENSMUSG00000073559	Gm8618	1	1	1	1	1	1	1	1	1	1	1	1	1	1	1	1	1	3
ENSMUSG00000020423	Btg2	1263	1540	1373	1968	1300	1354	1006	860	609	1575	1535	1382	893	2808	1440	1231	1758	1238
ENSMUSG00000064246	Chil1	26	10	18	0	16	0	45	0	10	59	37	74	8	13	0	793	492	774
ENSMUSG00000042451	Mybph	0	4	0	11	4	8	0	3	0	1	6	3	0	0	0	5	2	1
ENSMUSG00000042429	Adora1	841	823	888	900	805	675	530	507	478	717	769	964	550	528	420	1320	1508	715
ENSMUSG00000026458	Ppfia4	167	181	218	214	185	178	78	72	51	97	124	149	67	57	69	242	204	92
ENSMUSG00000042305	Tmem183a	669	729	818	725	734	512	503	427	272	514	562	581	460	354	445	542	713	625
ENSMUSG00000050526	Mgat4f	0	0	0	0	0	0	0	0	0	0	0	0	0	0	0	0	0	0
ENSMUSG00000026456	Cyb5r1	1004	974	1095	1186	992	943	780	672	635	1058	1129	1101	839	770	792	1274	1460	1099
ENSMUSG00000026455	Klhl12	665	675	611	592	593	495	545	492	447	663	766	603	621	570	572	500	775	777
ENSMUSG00000026457	Adipor1	6704	6583	6707	7285	6327	5485	5417	5039	4159	6522	6735	6034	5555	4985	5288	5227	6795	6833
ENSMUSG00000042229	Rabif	653	695	485	644	531	395	400	321	308	591	454	374	447	411	335	356	525	555
ENSMUSG00000077202	Gm25612	5	3	3	3	1	5	1	1	1	4	1	0	2	5	2	1	3	3
ENSMUSG00000096712	Gm15454	145	132	122	177	153	135	129	91	135	134	151	158	111	105	123	216	124	87
ENSMUSG00000042207	Kdm5b	757	780	850	846	726	602	485	431	463	450	644	514	498	383	420	531	777	543
ENSMUSG00000026429	Ube2t	57	71	91	62	67	77	58	42	106	61	59	75	81	47	56	62	66	31
ENSMUSG00000097993	Ptprv	25	36	33	43	74	27	43	17	18	26	26	41	18	14	16	46	45	11
ENSMUSG00000097988	Gm10535	0	0	0	0	0	0	0	0	0	0	0	0	0	0	0	0	0	0
ENSMUSG00000042793	Lgr6	156	169	260	279	308	201	362	130	151	286	263	206	181	208	167	206	218	198
ENSMUSG00000031506	Ptpn7	95	96	106	115	92	128	33	33	24	61	79	75	24	80	32	74	104	52
ENSMUSG00000026426	Arl8a	516	386	556	552	464	391	455	227	303	406	405	512	318	386	391	1021	1174	1202
ENSMUSG00002075149	5S_rRNA	0	0	0	0	0	0	0	0	0	0	0	0	0	0	0	0	0	0
ENSMUSG00000085311	Gm15445	4	2	3	2	0	0	4	0	0	6	2	2	0	2	2	0	2	4
ENSMUSG00000026424	Gpr37l1	36	73	32	37	44	36	55	19	20	5	28	17	19	13	20	13	19	20
ENSMUSG00000079139	Gm4204	19	6	20	20	12	17	18	18	14	25	20	25	20	27	21	20	30	17
ENSMUSG00000003051	Elf3	0	0	0	0	0	0	0	0	0	0	0	0	0	0	0	0	0	0
ENSMUSG00000097680	Gm26642	5	0	0	1	1	0	0	0	0	0	0	0	0	0	0	0	1	0
ENSMUSG00000041926	Rnpep	783	635	673	630	529	497	490	441	473	485	570	424	482	527	486	693	571	301
ENSMUSG00000062580	Timm17a	3658	3823	3857	3997	3693	3258	2862	3087	2597	3793	4318	4058	3376	2807	3246	4192	4134	3898
ENSMUSG00000026452	Syt2	4	0	10	3	0	9	0	0	0	0	0	9	5	0	0	4	8	0
ENSMUSG00000073557	Ppp1r12b	10115	10831	10576	9572	9909	8590	9979	8795	7754	9777	11875	9037	11460	9355	9930	7274	12447	12437
ENSMUSG00002075458		0	0	0	0	0	0	0	1	0	0	0	1	1	0	0	0	1	0
ENSMUSG00000103614	Gm37949	5	3	3	0	0	1	0	0	0	0	0	2	0	0	4	3	0	9
ENSMUSG00000103976	Gm37677	2	10	10	1	4	4	9	0	0	5	4	4	1	10	0	3	8	0
ENSMUSG00000101168	Gm28892	1	1	1	1	1	2	1	2	1	1	1	1	1	1	1	1	1	1
ENSMUSG00000041801	Phlda3	286	244	267	296	235	200	165	136	94	219	188	271	89	82	146	505	463	251
ENSMUSG00000026418	Tnni1	14	0	9	13	10	0	7	0	0	7	0	0	0	0	0	5	12	0
ENSMUSG00000041782	Lad1	59	94	135	82	63	110	103	69	75	78	93	102	76	108	103	151	94	94
ENSMUSG00000026421	Csrp1	1553	1412	1733	1627	1483	1024	2429	711	658	729	951	854	895	743	911	1433	1222	882
ENSMUSG00002075633	U6	0	0	0	0	0	0	0	0	0	0	0	0	0	0	0	0	0	0
ENSMUSG00000041879	Ipo9	1590	1391	1612	1664	1295	1268	1161	882	741	1149	1245	1211	1050	1131	1149	1043	1512	1368
ENSMUSG00000100620	Gm28277	0	2	0	0	0	0	0	0	0	0	0	0	0	2	0	0	0	0
ENSMUSG00000009418	Nav1	2266	1953	2211	2156	1858	1389	1417	1082	744	1487	1429	1039	986	772	929	1277	1807	1834
ENSMUSG00000093515	Mir1231	0	0	1	1	0	0	0	0	0	0	2	0	0	0	0	0	2	0
ENSMUSG00000102474	2610012C04Rik	0	2	0	0	0	0	0	0	0	0	0	0	0	0	0	2	0	0
ENSMUSG00000054412	Gm4793	0	0	0	0	0	0	0	0	0	4	4	4	0	0	4	0	7	0
ENSMUSG00000048096	Lmod1	84	164	126	100	251	54	583	82	71	83	116	115	77	69	94	116	97	82
ENSMUSG00000041889	Shisa4	103	61	102	115	81	85	108	44	20	126	98	206	36	19	35	324	368	158
ENSMUSG00000104524	Gm37333	3	0	0	2	0	0	3	0	3	0	6	4	0	0	0	12	3	0
ENSMUSG00000026411	Tmem9	276	362	351	354	296	269	264	212	258	250	339	302	293	205	207	415	334	270
ENSMUSG00000026407	Cacna1s	72	122	117	66	89	113	340	362	374	276	335	239	413	434	396	215	243	119
ENSMUSG00000102838	Gm37014	0	0	0	0	0	0	0	0	0	0	0	0	0	0	0	0	0	0
ENSMUSG00000102717	Gm37759	0	0	0	2	0	0	1	1	1	0	2	0	1	1	1	2	0	0
ENSMUSG00000041642	Kif21b	125	129	112	123	131	88	94	44	51	121	147	112	71	33	46	196	283	163
ENSMUSG00000026404	Ddx59	183	161	160	203	206	163	218	199	180	220	231	250	253	212	187	177	148	162
ENSMUSG00000097403	9230116N13Rik	20	21	0	21	12	11	4	7	9	10	25	8	7	5	20	0	17	11
ENSMUSG00000041498	Kif14	54	43	57	77	45	28	6	16	0	23	21	23	11	4	13	18	33	7
ENSMUSG00000099337	Gm29486	0	0	0	0	0	0	0	0	0	0	0	0	0	0	0	0	0	0
ENSMUSG00000101413	Gm29485	1	1	0	0	1	0	0	0	1	1	1	1	0	1	0	1	1	0
ENSMUSG00000097433	Gm26781	0	0	0	0	0	0	0	0	0	0	0	0	0	0	0	0	0	0
ENSMUSG00000052759	Gpr25	0	2	0	0	0	0	0	2	0	0	2	0	0	0	0	0	0	0
ENSMUSG00000041570	Camsap2	1297	1210	1516	1447	1184	914	909	923	742	1218	1297	933	1002	948	972	661	1466	1815
ENSMUSG00000097113	Gm19705	0	0	0	0	5	0	8	0	0	0	0	0	0	5	0	0	4	0
ENSMUSG00000041483	Zfp281	552	570	538	552	505	430	479	437	310	485	558	351	398	402	401	194	456	486
ENSMUSG00000104360	Mif-ps1	2	0	0	1	0	1	1	1	1	1	2	2	0	1	1	1	2	1
ENSMUSG00000103953	Gm29718	1	2	0	2	1	1	1	1	2	1	2	1	1	1	2	1	0	1
ENSMUSG00000026398	Nr5a2	127	94	163	153	134	100	52	46	60	51	59	65	61	6	10	6	62	22
ENSMUSG00000098243	Gm4258	0	0	0	0	0	0	0	0	2	0	0	0	0	4	0	0	2	1
ENSMUSG00000098045	Gm26979	0	0	0	0	0	0	0	0	0	0	0	0	0	0	0	0	0	0
ENSMUSG00000103038	Gm37124	0	0	2	3	0	4	0	1	0	0	0	0	0	0	0	0	5	0
ENSMUSG00000102277	A130050O07Rik	0	5	0	0	0	0	0	0	0	3	2	0	0	0	0	0	0	0
ENSMUSG00000098145	Gm26936	0	0	0	0	0	0	0	0	0	0	0	0	0	0	0	0	0	0
ENSMUSG00000104145	D130019J16Rik	0	3	0	1	3	5	0	0	5	0	0	2	0	1	5	2	4	0
ENSMUSG00000065565	Mir181a-1	0	0	0	0	0	0	0	0	0	0	0	0	0	0	0	0	0	0
ENSMUSG00000065458	Mir181b-1	0	0	0	0	0	0	0	0	0	1	0	0	0	0	0	0	0	0
ENSMUSG00000104197	Gm37632	0	0	0	0	0	5	0	0	0	0	0	0	0	0	0	0	2	0
ENSMUSG00002075181	5S_rRNA	0	0	0	0	0	0	0	0	0	0	0	0	0	0	0	0	0	0
ENSMUSG00000104118	Gm37298	2	6	4	15	3	0	0	8	0	1	4	6	0	0	0	0	0	0
ENSMUSG00000102142	Gm26930	2	0	0	0	0	7	0	0	0	0	0	0	3	0	0	0	0	0
ENSMUSG00000103427	Gm37534	5	2	8	0	5	2	0	0	0	0	0	0	0	0	0	0	0	0
ENSMUSG00000098206	Mir181a-1hg	3	10	13	12	6	4	7	2	6	2	4	7	2	3	0	8	2	0
ENSMUSG00000026395	Ptprc	249	264	314	385	308	270	235	154	96	271	365	244	165	115	139	209	418	235
ENSMUSG00000104291	A130071D04Rik	0	0	3	0	0	0	0	2	0	0	3	2	0	0	3	5	3	0
ENSMUSG00000079283	2310009B15Rik	107	103	96	115	68	90	97	70	121	92	106	100	116	97	71	87	110	120
ENSMUSG00000102365	Gm37045	2	6	11	0	0	2	0	2	0	0	0	0	0	6	0	3	3	3
ENSMUSG00000026393	Nek7	2844	3406	3457	3478	3102	2643	3351	3190	2577	3755	4347	3195	3445	2762	2924	1988	3985	5364
ENSMUSG00000099510	Gm28501	0	0	0	0	0	0	0	0	0	0	0	0	0	0	0	0	0	0
ENSMUSG00000102651	Gm37080	0	0	0	0	2	6	0	0	0	0	1	0	0	0	0	0	0	3
ENSMUSG00000102448	Gm37101	0	0	0	3	0	0	2	0	0	0	0	0	0	0	0	0	0	0
ENSMUSG00000063681	Crb1	6	17	6	2	5	0	24	7	2	29	29	13	26	27	10	0	18	7
ENSMUSG00000056268	Dennd1b	633	745	844	887	776	734	627	570	627	809	870	678	776	651	616	263	671	609
ENSMUSG00000104900	4930596I21Rik	0	0	0	0	0	0	3	0	0	0	0	0	0	0	0	0	0	0
ENSMUSG00000102626	Gm18553	0	0	0	0	0	0	0	0	0	0	0	0	0	0	0	0	0	0
ENSMUSG00000102157	Gm37470	0	0	3	0	0	0	0	0	0	0	0	0	0	0	0	0	0	0
ENSMUSG00000105936	Gm43544	0	3	0	0	2	0	0	0	0	0	0	0	0	1	1	0	0	0
ENSMUSG00000102451	Gm37655	0	0	0	0	0	0	0	0	0	0	0	0	0	0	0	0	0	0
ENSMUSG00000104436	Gm37423	2	0	0	0	0	0	0	0	0	3	3	0	0	0	0	0	0	1
ENSMUSG00000085361	Gm16305	1	1	1	1	1	1	1	1	1	1	1	1	1	1	1	1	1	0
ENSMUSG00000085481	Gm16304	1	0	0	0	0	0	1	0	0	0	0	0	0	1	0	0	0	0
ENSMUSG00000102243	Gm37718	3	0	0	0	0	0	0	2	0	0	0	0	0	0	0	2	0	3
ENSMUSG00000033964	Zbtb41	828	872	1015	878	824	575	653	662	464	923	937	734	679	580	761	318	980	959
ENSMUSG00000033952	Aspm	231	96	141	161	137	118	37	19	0	44	54	61	26	15	6	14	44	18
ENSMUSG00000070594	Cfhr4	23	0	25	26	29	0	0	27	18	47	19	34	25	27	34	72	130	171
ENSMUSG00000033898	Cfhr2	21	0	24	13	22	24	47	31	10	30	20	14	36	27	18	26	83	119
ENSMUSG00000102500	Gm37371	4	1	2	2	1	2	3	2	1	1	1	3	1	1	1	3	1	1
ENSMUSG00000102740	Gm37599	2	1	1	1	1	2	1	2	2	2	1	2	1	2	2	1	2	0
ENSMUSG00000052726	Kcnt2	145	89	213	124	157	89	144	98	64	142	145	117	109	71	75	68	250	197
ENSMUSG00000102698	Gm37777	0	0	0	3	0	0	0	0	0	0	0	0	0	0	0	0	0	0
ENSMUSG00000102368	4930590L20Rik	0	0	0	0	0	0	0	0	0	0	0	0	0	0	0	0	0	0
ENSMUSG00000085867	Gm5834	0	0	0	0	0	0	0	0	0	0	0	0	0	0	0	0	0	7
ENSMUSG00000102905	Gm38266	0	0	0	0	0	0	0	0	0	0	0	0	0	0	0	0	0	0
ENSMUSG00000087930	Gm26048	0	0	0	0	0	0	0	0	0	0	0	0	0	0	0	0	0	0
ENSMUSG00000103691	Gm38019	0	0	0	0	0	0	0	0	0	0	0	0	0	0	0	0	0	0
ENSMUSG00000026365	Cfh	3181	1911	4396	2492	4076	2589	6471	4177	2101	5754	3597	3332	4143	3808	3139	6788	15780	18538
ENSMUSG00000089991	Gm16332	41	30	66	30	60	40	100	78	27	87	42	39	68	70	48	82	208	238
ENSMUSG00000104496	Gm5837	6	4	2	9	5	7	8	4	6	13	4	7	7	8	3	8	5	9
ENSMUSG00000101795	Gm5835	9	13	15	11	15	20	15	18	19	22	19	14	17	16	18	26	24	21
ENSMUSG00000026360	Rgs2	727	845	1206	857	878	744	1108	802	1680	664	786	951	1373	1588	645	973	939	1939
ENSMUSG00000100441	Gm7266	1	2	1	2	2	2	1	1	2	2	3	2	1	2	3	2	2	1
ENSMUSG00000026361	Cdc73	1034	1137	1422	1286	1228	991	1202	1131	864	1336	1699	1169	1105	1190	1165	565	1195	973
ENSMUSG00000018196	Glrx2	442	488	496	522	494	361	373	388	417	511	575	548	417	345	319	520	442	417
ENSMUSG00000018199	Ro60	532	566	735	697	521	520	546	518	433	816	915	705	626	386	451	396	1077	1216
ENSMUSG00000018189	Uchl5	335	432	441	416	422	365	413	487	351	666	633	578	476	442	407	732	632	790
ENSMUSG00000033849	B3galt2	158	221	209	270	194	172	233	405	146	412	729	467	343	286	194	29	254	53
ENSMUSG00000089640	Gm6397	13	14	12	13	12	15	15	12	12	16	15	17	18	14	10	17	21	21
ENSMUSG00000100455	Gm29170	114	113	142	107	100	99	110	59	97	63	86	80	112	97	112	45	75	93
ENSMUSG00000088323	Gm25663	1	1	1	1	1	1	1	1	1	0	1	1	1	1	1	1	1	1
ENSMUSG00000026357	Rgs18	11	18	19	14	21	9	11	13	20	21	30	14	17	7	20	16	41	14
ENSMUSG00000099617	Gm6550	1	0	0	0	1	0	1	1	0	0	0	1	1	1	1	1	1	1
ENSMUSG00000097130	Gm5262	1	0	0	0	1	1	0	0	1	1	1	1	1	1	0	1	1	0
ENSMUSG00000099964	Gm29514	0	0	0	0	0	0	0	0	0	0	0	0	0	0	0	0	0	0
ENSMUSG00000102403	Gm38187	0	0	0	0	0	0	0	0	0	0	0	0	0	0	0	0	0	0
ENSMUSG00000035131	Brinp3	0	0	9	0	0	5	0	0	0	0	4	0	2	0	2	0	0	0
ENSMUSG00000087627	A230059L01Rik	0	1	0	0	0	1	0	0	0	0	0	0	1	0	0	0	0	1
ENSMUSG00000085822	Gm15584	0	0	0	0	0	0	0	0	0	0	0	0	0	0	0	0	0	0
ENSMUSG00000090323	Gm5263	2	1	2	1	2	1	3	2	1	3	2	3	1	2	2	4	4	3
ENSMUSG00000080078	Gm15583	148	179	198	150	137	135	80	136	82	134	134	103	127	130	142	22	122	108
ENSMUSG00000101735	Gm18505	1	0	0	1	1	1	0	1	1	1	0	1	0	1	0	0	0	1
ENSMUSG00000082588	Gm15443	7	5	14	14	8	7	8	8	4	6	7	12	24	6	3	4	14	14
ENSMUSG00000102309	Gm38189	2	0	0	0	0	0	0	0	0	0	3	1	0	0	0	0	0	0
ENSMUSG00000101199	Gm9687	1	1	1	1	1	1	1	1	1	1	1	1	1	1	1	1	1	0
ENSMUSG00000097028	Ptgs2os	0	0	0	4	2	0	0	0	0	0	0	0	0	0	0	0	7	0
ENSMUSG00000032487	Ptgs2	20	13	36	16	36	14	44	11	9	38	12	25	9	85	43	26	50	66
ENSMUSG00000056220	Pla2g4a	106	106	125	145	166	108	138	57	56	120	109	168	94	52	90	155	314	154
ENSMUSG00002076362	5S_rRNA	0	0	0	0	0	0	0	0	0	0	0	0	0	0	0	0	0	0
ENSMUSG00000099875	Rbm3-ps	8	8	8	8	6	8	7	5	6	8	13	6	7	5	4	9	12	18
ENSMUSG00000101519	Ska2l-ps	1	0	0	0	0	0	0	1	0	0	1	1	0	0	1	0	0	0
ENSMUSG00000099622	Gm29188	9	5	3	9	19	13	17	10	3	27	52	30	13	5	9	37	53	36
ENSMUSG00000119402	Gm22756	1	0	0	0	0	0	0	0	0	0	0	0	1	0	0	1	0	0
ENSMUSG00000100595	Gm19087	1	0	0	0	0	1	1	0	0	1	0	0	0	0	0	1	0	0
ENSMUSG00000114212	Gm47985	1	0	2	2	1	2	1	2	1	5	5	3	3	3	5	11	6	2
ENSMUSG00000114943	Gm8947	1	0	6	5	9	7	7	7	5	9	6	3	5	2	6	6	15	8
ENSMUSG00000114694	Gm47995	3	2	5	10	12	15	7	5	5	18	14	10	7	9	8	14	21	7
ENSMUSG00000114582	3110040M04Rik	2	2	3	2	4	4	2	1	5	5	6	2	4	1	4	3	4	3
ENSMUSG00000114591	Gm47996	2	2	3	1	3	2	1	2	1	8	7	2	2	1	3	2	3	2
ENSMUSG00000006010	Odr4	634	718	679	660	608	558	653	697	493	906	834	707	806	604	582	623	1134	1164
ENSMUSG00000006005	Tpr	3857	4082	3993	3914	4242	3676	3434	3752	2740	4628	5278	4066	4517	4189	4067	4394	6065	5610
ENSMUSG00000006014	Prg4	615	32	297	54	172	29	710	114	115	299	271	423	220	163	213	3920	2845	10833
ENSMUSG00000066842	Hmcn1	878	1096	1537	986	1098	748	809	792	524	858	902	768	804	807	933	228	610	748
ENSMUSG00000093650	Gm20631	0	0	0	0	0	0	0	0	0	0	0	0	0	0	0	0	0	0
ENSMUSG00000026414	Tnnt2	124530	149145	133325	140242	144165	125324	133059	160948	147333	149785	189582	140996	156298	162390	155096	221321	182030	241385
ENSMUSG00000052748	Swt1	164	245	209	228	179	163	167	173	148	252	256	206	192	248	240	149	284	203
ENSMUSG00000100551	Gm19503	2	2	3	5	4	3	4	3	4	3	3	2	2	1	1	3	2	4
ENSMUSG00000100594	2810414N06Rik	19	28	25	40	36	46	45	48	47	43	46	50	43	51	45	56	63	18
ENSMUSG00000106406	Mir7682	0	0	0	0	1	0	0	0	0	0	0	0	0	0	0	0	0	0
ENSMUSG00000026484	Rnf2	463	536	638	627	615	538	477	439	304	581	596	535	466	479	419	252	766	705
ENSMUSG00000053286	Trmt1l	594	669	632	682	703	600	565	727	563	762	777	647	674	783	799	667	786	495
ENSMUSG00000103928	Gm37893	24	21	29	27	29	19	32	8	11	16	17	12	18	40	22	6	30	26
ENSMUSG00000103238	Gm36527	3	7	0	0	0	0	3	0	2	3	0	0	0	2	2	1	3	12
ENSMUSG00000026483	Niban1	1386	1263	1681	1318	1506	1155	1455	637	545	758	926	857	772	624	839	766	1103	756
ENSMUSG00000043019	Edem3	1182	1345	1407	1474	1364	919	1171	937	698	1277	1448	1128	1000	853	904	471	1602	1600
ENSMUSG00000102090	Gm8964	1	0	0	0	1	1	1	0	0	0	1	1	0	0	1	0	0	0
ENSMUSG00000014980	Tsen15	366	399	342	364	372	267	300	282	303	371	390	361	321	242	303	321	360	245
ENSMUSG00000084557	Gm25279	0	0	0	1	0	0	0	0	0	0	0	0	0	0	0	0	0	0
ENSMUSG00000032666	1700025G04Rik	1977	2133	2592	1897	1961	1500	2111	1779	1347	1940	2322	2228	2062	1814	2047	2187	2987	2772
ENSMUSG00000100685	Gm28610	1	0	0	1	1	1	1	1	0	1	1	1	0	0	1	1	1	0
ENSMUSG00000080878	Btf3-ps14	0	0	0	0	0	0	0	0	0	0	0	0	0	0	0	0	0	0
ENSMUSG00000032649	Colgalt2	680	618	654	659	497	426	339	347	275	331	363	375	398	194	254	235	336	277
ENSMUSG00000100954	Gm10138	53	96	86	57	81	55	81	87	109	128	111	143	135	80	86	178	126	183
ENSMUSG00000023150	Ivns1abp	22614	26496	26629	29279	22980	22952	41976	39587	29263	49156	51977	45360	48579	40676	48471	17423	37218	23608
ENSMUSG00000026482	Rgl1	1776	1772	1800	1808	1707	1317	1125	991	795	1160	1441	1417	1217	607	823	1574	2173	1863
ENSMUSG00000086145	Gm15479	0	1	0	0	0	0	1	0	0	0	0	0	0	0	0	0	0	0
ENSMUSG00000099868	Gm28792	0	0	0	0	0	0	0	0	0	0	0	0	0	0	3	0	0	0
ENSMUSG00000055547	Apobec4	0	0	0	0	0	0	0	0	0	0	0	0	0	0	0	0	0	0
ENSMUSG00000008475	Arpc5	1557	1396	1865	1737	1514	1283	931	714	628	1110	1156	1295	831	718	667	1397	1865	1460
ENSMUSG00000080950	Gm7278	6	3	8	6	6	4	2	2	2	3	6	7	4	4	8	14	8	3
ENSMUSG00000100702	Gm8976	1	2	1	1	2	1	1	1	2	1	1	1	1	1	1	1	1	1
ENSMUSG00000042751	Nmnat2	13	0	9	19	14	0	20	0	6	12	8	0	12	5	11	7	11	16
ENSMUSG00000099969	Gm28960	0	0	0	0	0	0	0	0	0	0	0	0	0	0	0	0	0	0
ENSMUSG00000026479	Lamc2	223	197	243	302	292	179	221	216	106	644	644	776	233	284	191	1035	1443	931
ENSMUSG00000026480	Ncf2	197	172	182	195	197	174	72	67	52	189	215	174	70	173	143	366	287	171
ENSMUSG00000100394	Gm28791	0	0	0	3	0	0	0	0	0	0	5	2	0	0	0	0	0	0
ENSMUSG00000042772	Smg7	2265	2266	2332	2374	2283	1730	1859	1682	1565	2182	2582	2071	1869	1908	1841	1416	2130	1871
ENSMUSG00000073538	E330020D12Rik	0	4	0	0	0	0	0	3	0	0	0	3	0	0	0	6	0	0
ENSMUSG00000099858	Gm6652	56	79	63	74	62	66	100	102	89	131	151	96	125	101	104	66	77	71
ENSMUSG00000042684	Npl	138	65	164	156	128	128	62	65	54	209	143	149	70	74	67	330	281	297
ENSMUSG00000042671	Rgs8	0	0	0	0	0	0	0	0	0	0	0	0	0	0	0	0	0	0
ENSMUSG00000100945	Gm29529	0	0	0	0	0	0	0	0	0	0	0	0	0	0	0	0	0	0
ENSMUSG00000099568	Gm28513	0	0	0	0	0	0	0	0	0	0	0	0	0	0	0	0	0	0
ENSMUSG00000066800	Rnasel	97	74	108	103	106	58	99	66	28	124	91	90	73	45	54	126	185	158
ENSMUSG00000100183	Gm28512	0	0	5	0	0	0	0	0	0	0	0	0	0	0	0	0	0	4
ENSMUSG00000026475	Rgs16	83	77	53	78	73	32	29	25	27	26	17	18	22	42	18	35	44	36
ENSMUSG00000042699	Dhx9	1677	1500	1768	1717	1670	2328	1344	1710	1178	1830	1828	1560	2116	1887	1675	1384	2179	2029
ENSMUSG00000079138	Gm8818	0	0	1	2	2	1	1	1	0	1	1	3	0	0	1	0	1	0
ENSMUSG00000026478	Lamc1	17915	14039	17645	16477	14385	12104	7949	6109	6389	7597	8295	8427	7357	6602	7000	7907	13038	10212
ENSMUSG00000103818	Gm38009	1	0	0	5	0	4	0	1	0	0	0	1	2	1	1	0	2	0
ENSMUSG00000045968	Teddm2	12	20	15	15	22	15	17	17	22	10	12	14	11	30	22	15	18	14
ENSMUSG00000043282	Teddm1b	0	0	0	0	0	0	0	0	1	0	0	0	0	0	0	0	0	0
ENSMUSG00000102459	Gm38352	0	0	0	2	0	0	3	3	0	0	0	0	0	0	3	0	4	0
ENSMUSG00000047053	Teddm1a	0	0	0	0	0	0	0	0	0	0	0	0	0	0	0	0	0	0
ENSMUSG00000026473	Glul	3944	3558	4369	6994	4536	5857	9492	5401	7739	13753	11897	14591	10371	11235	10697	15714	17872	13446
ENSMUSG00000099227	Mir8114	2	1	1	3	4	1	3	2	1	7	2	2	3	1	2	6	2	6
ENSMUSG00000004110	Cacna1e	4	4	5	10	9	0	4	4	9	4	0	0	8	0	6	3	4	0
ENSMUSG00000096950	Gm9530	0	4	4	0	0	0	4	0	0	0	0	0	0	0	0	5	0	8
ENSMUSG00000026471	Mr1	401	337	378	411	366	298	400	364	222	609	655	720	428	424	371	461	966	779
ENSMUSG00000026470	Stx6	892	820	885	974	743	546	471	411	398	627	572	603	420	479	519	683	708	609
ENSMUSG00000104181	Gm8850	0	0	1	0	1	1	0	2	1	1	2	1	1	0	2	0	0	0
ENSMUSG00000056708	Ier5	874	712	930	792	679	897	683	904	549	1439	1610	1360	615	1780	1165	1155	1540	761
ENSMUSG00000033722	BC034090	2096	1929	1628	1615	1636	1112	1293	1316	1085	1094	1522	1320	1312	1345	1236	1016	1217	1144
ENSMUSG00000103670	Gm37622	0	0	0	0	0	0	0	0	0	0	0	0	0	0	0	0	0	0
ENSMUSG00002076398		0	0	0	0	0	0	0	0	0	0	0	0	0	0	0	0	0	0
ENSMUSG00000026469	Xpr1	2034	2049	1973	2336	1987	1526	2022	1439	1279	2832	2960	2513	1975	1621	1915	1815	3213	3288
ENSMUSG00000073535	Gm5532	1931	1685	1814	2179	2075	1646	2372	2505	1835	4520	4702	3657	2917	1910	2383	1795	3065	2033
ENSMUSG00000033701	Acbd6	600	592	605	705	583	449	608	553	750	676	792	832	700	648	512	1029	762	572
ENSMUSG00000033684	Qsox1	1376	1141	1340	1600	1215	1208	1155	769	677	1934	1773	2328	982	935	1178	4600	3574	3117
ENSMUSG00000102299	Gm37539	0	0	1	1	1	0	0	0	0	0	1	1	0	0	0	1	0	0
ENSMUSG00000102558	Gm37571	0	0	0	0	0	0	0	0	0	0	0	0	0	0	0	0	0	0
ENSMUSG00000033671	Cep350	1458	1792	1873	1575	1504	1098	1300	1249	869	1520	1673	1121	1290	1332	1330	571	1378	1472
ENSMUSG00000103717	Gm38038	0	0	0	0	0	0	0	0	0	0	0	0	0	0	0	0	0	0
ENSMUSG00000103771	Gm36934	0	0	0	0	0	0	0	0	0	0	0	0	0	0	0	0	0	0
ENSMUSG00000102837	Gm37383	0	0	0	0	0	0	0	0	0	2	0	0	0	0	0	0	0	0
ENSMUSG00000077419	Gm23744	0	0	0	0	0	0	0	0	0	0	0	0	0	0	0	0	0	0
ENSMUSG00000102833	Gm9694	2	0	2	3	0	0	0	3	3	0	3	8	2	0	3	0	7	7
ENSMUSG00000026602	Nphs2	0	0	0	0	0	0	0	0	0	0	0	0	0	0	0	0	0	0
ENSMUSG00000026601	Axdnd1	0	0	0	5	0	0	0	0	0	0	0	0	0	0	0	0	3	0
ENSMUSG00000078193	Gm2000	119	126	130	189	166	172	156	153	177	194	212	188	131	138	147	306	269	137
ENSMUSG00000026600	Soat1	256	203	319	287	211	215	182	122	109	237	238	250	164	135	134	356	428	292
ENSMUSG00000103199	Gm37648	0	0	0	0	0	0	0	0	0	0	0	0	0	0	0	0	0	0
ENSMUSG00000101523	Csnk2a1-ps3	497	496	466	510	496	406	449	391	344	436	539	461	433	390	411	300	496	447
ENSMUSG00000026466	Tor1aip1	3015	3116	3385	3560	2932	2621	3250	2993	2447	3565	3677	3104	3371	3159	2817	1791	3493	3760
ENSMUSG00000050565	Tor1aip2	1896	1912	2091	1955	1784	1671	1542	1313	1122	1731	1783	1894	1679	1580	1588	1345	2195	1883
ENSMUSG00000102964	9430034N14Rik	3	4	1	1	2	5	0	4	3	0	3	4	7	4	2	0	4	6
ENSMUSG00000104293	Gm38043	0	1	0	0	2	0	0	1	0	0	0	2	0	0	0	0	2	2
ENSMUSG00000026596	Abl2	889	960	969	956	909	742	790	788	612	955	1109	785	868	789	829	373	990	999
ENSMUSG00000060519	Tor3a	532	450	579	558	466	378	468	319	292	400	497	442	367	331	363	557	756	554
ENSMUSG00000046057	Gm15428	1	0	0	1	1	1	0	0	0	1	0	0	0	0	0	0	1	0
ENSMUSG00000033557	Fam20b	2110	2288	2382	2325	2175	1772	2426	2139	1554	2581	2922	2170	2373	1968	2291	1577	2489	2445
ENSMUSG00000102961	Gm19918	1	1	1	1	1	1	1	1	1	1	1	1	0	1	1	1	1	1
ENSMUSG00000026594	Ralgps2	379	483	517	515	407	381	305	325	268	344	470	325	348	275	258	261	405	386
ENSMUSG00000101964	Gm28693	0	0	4	0	0	0	0	0	0	0	0	0	0	0	0	0	0	2
ENSMUSG00000103303	Gm37802	0	1	0	2	0	1	1	0	0	0	0	0	1	1	0	0	1	0
ENSMUSG00000033544	Angptl1	71	53	69	51	75	50	56	28	47	27	35	24	55	34	55	76	107	41
ENSMUSG00000102960	Gm37943	3	2	3	1	0	0	0	0	0	0	0	1	0	0	0	0	0	0
ENSMUSG00000033488	Cryzl2	138	99	177	150	145	133	110	86	88	218	191	173	145	76	74	435	372	223
ENSMUSG00000102245		1	1	1	1	1	0	0	1	1	0	0	0	1	1	0	1	1	1
ENSMUSG00000087093	Gm15486	0	0	0	0	0	0	0	0	0	0	0	0	0	0	0	0	0	0
ENSMUSG00000026589	Sec16b	122	170	209	234	182	77	108	66	40	115	132	116	68	43	72	198	245	221
ENSMUSG00000004031	Brinp2	24	0	6	9	17	4	0	5	6	9	8	5	0	0	8	4	6	5
ENSMUSG00000070565	Rasal2	1497	1597	1719	1389	1365	1127	1045	1074	924	1615	1700	1112	1189	926	1028	565	1548	1899
ENSMUSG00000102326	Gm37788	0	0	0	0	0	0	0	0	0	0	0	0	1	0	0	0	2	0
ENSMUSG00000102391	Gm37578	0	0	3	0	0	0	0	0	0	0	0	0	0	0	0	0	0	0
ENSMUSG00000087632	Gm6058	0	2	0	2	0	0	0	0	0	0	0	0	0	0	0	0	0	0
ENSMUSG00000103808	Gm37060	0	0	0	3	0	0	2	0	0	0	0	0	0	0	0	0	3	0
ENSMUSG00000049881	2810025M15Rik	657	696	690	704	531	525	422	346	390	464	501	528	440	342	263	937	693	654
ENSMUSG00000061992	Gm4953	1	1	2	1	2	2	2	2	2	1	2	1	2	3	2	2	1	1
ENSMUSG00000104014	4930562F17Rik	0	0	0	0	0	0	0	0	0	0	0	0	0	0	0	0	0	0
ENSMUSG00000073530	Pappa2	41	0	67	11	0	0	30	0	0	0	0	5	0	0	0	24	29	10
ENSMUSG00000047661	1600012P17Rik	0	0	0	0	0	0	0	0	0	0	0	0	0	0	0	0	0	0
ENSMUSG00000026587	Astn1	129	162	108	135	101	63	91	57	47	45	75	58	75	55	68	34	81	35
ENSMUSG00000103762	Gm37861	0	0	0	0	0	0	0	0	0	0	0	0	0	0	0	0	0	0
ENSMUSG00000103971	Gm37679	0	0	0	0	0	0	0	0	0	0	0	0	0	0	0	0	0	0
ENSMUSG00000070103	Mir488	0	0	0	0	0	0	0	0	0	0	0	0	0	0	0	0	0	0
ENSMUSG00000102508	Gm37367	0	0	0	0	0	0	0	0	0	0	0	0	0	0	0	0	0	0
ENSMUSG00000102618	Gm37848	0	0	0	3	0	0	0	0	0	3	0	1	0	0	2	0	0	0
ENSMUSG00000015829	Tnr	14	9	18	18	10	0	4	3	5	7	9	3	7	7	3	0	0	0
ENSMUSG00000103225	Gm37731	0	0	0	0	0	0	0	0	0	0	0	0	0	0	0	0	0	0
ENSMUSG00000073528	Gm10530	0	0	0	0	0	0	0	0	0	0	0	0	0	0	0	0	0	0
ENSMUSG00000103719	Gm38039	0	0	0	0	0	0	0	0	0	0	0	0	0	0	0	0	0	0
ENSMUSG00000026725	Tnn	0	0	0	0	0	0	0	0	0	0	0	0	0	0	0	0	0	0
ENSMUSG00000103572	Gm37115	0	0	0	2	0	0	0	0	0	0	0	0	0	0	0	0	0	0
ENSMUSG00000040782	Cop1	2455	2819	2683	2865	2368	1912	2280	2182	1696	2503	2803	2374	2198	2035	2375	1522	2349	1532
ENSMUSG00000103186	Gm37088	0	0	0	0	0	0	0	0	0	0	0	0	0	0	0	0	0	0
ENSMUSG00002074853		2	0	0	0	0	2	0	2	0	0	0	0	0	0	0	0	2	1
ENSMUSG00000105399	Mir1843b	1	0	0	0	0	1	0	1	0	0	0	0	0	0	0	0	1	1
ENSMUSG00000026729	4930562F07Rik	1	2	3	1	2	2	2	1	1	1	2	1	2	0	1	3	1	5
ENSMUSG00000090394	4930523C07Rik	1048	1105	1180	1132	973	760	927	664	782	958	977	784	711	626	610	936	1174	1308
ENSMUSG00000058267	Mrps14	1066	1053	1184	1245	976	972	908	978	851	1157	1249	945	1018	851	968	1012	1033	719
ENSMUSG00000014226	Cacybp	1129	1143	1219	1238	1255	1200	980	1277	877	1671	1618	1300	1510	1605	1346	894	1557	1004
ENSMUSG00000057499	Gm6177	1	1	1	1	2	1	1	1	1	1	1	1	1	1	1	1	1	1
ENSMUSG00000040423	Rc3h1	1564	1960	2117	1845	1817	1382	1601	1410	1094	2268	2159	1567	1537	1510	1572	787	1968	2481
ENSMUSG00000103343	Gm37052	0	1	0	0	0	0	0	0	2	0	0	1	0	0	0	0	0	0
ENSMUSG00000103846	Gm37809	0	0	0	0	0	0	0	0	0	0	0	0	0	0	0	0	0	0
ENSMUSG00000103739	Gm37653	0	2	2	0	0	3	0	0	3	0	0	0	0	0	2	0	0	0
ENSMUSG00000026721	Rabgap1l	1233	1318	1460	1281	1138	1010	1037	1143	729	1746	1577	1280	1282	979	1105	1482	2269	4206
ENSMUSG00000104302	Gm36975	0	0	0	0	0	0	0	0	0	0	0	0	0	0	0	0	0	0
ENSMUSG00000089204	Mir1927	0	0	0	0	0	0	0	0	0	0	0	0	0	0	0	0	0	0
ENSMUSG00000103522	9430087J23Rik	0	0	0	0	0	0	0	0	0	0	0	0	0	3	0	0	0	0
ENSMUSG00000103693	Gm37529	0	0	0	0	0	2	0	0	0	0	0	0	3	0	0	0	0	0
ENSMUSG00000104026	Gm37212	0	3	0	0	0	0	0	0	0	0	0	0	0	0	0	0	0	0
ENSMUSG00000118401	Gpr52	0	2	4	0	2	2	2	3	2	2	0	3	0	6	0	2	12	21
ENSMUSG00000104020	Gm37215	0	0	0	0	0	0	0	0	0	0	0	0	0	0	0	0	0	0
ENSMUSG00000103391	Gm38302	0	0	0	0	0	0	0	0	0	0	0	0	1	0	0	0	0	0
ENSMUSG00000103432	6720464F23Rik	0	0	0	0	0	0	0	0	0	0	0	3	0	0	0	0	2	1
ENSMUSG00000077759	Gm23528	0	0	0	0	0	0	0	0	0	0	0	0	0	0	0	0	0	0
ENSMUSG00000102172	Gm37873	0	0	0	0	0	0	0	0	0	0	0	0	0	0	0	0	0	0
ENSMUSG00000103200	Gm37328	0	6	7	5	4	2	6	2	2	0	7	0	2	0	0	3	0	6
ENSMUSG00000104053	Gm38126	0	0	1	0	0	0	0	0	0	0	0	0	0	0	0	1	0	0
ENSMUSG00000103632	Gm38329	1	9	0	7	0	5	5	3	6	3	4	0	0	5	10	6	4	3
ENSMUSG00000102864	Gm37634	0	0	0	0	0	0	0	0	0	0	0	0	0	0	0	0	0	0
ENSMUSG00000026709	Dars2	483	403	515	367	420	435	409	533	451	514	586	452	680	502	562	488	572	320
ENSMUSG00000026708	Cenpl	79	50	43	73	44	47	25	16	12	42	50	59	29	13	6	26	44	76
ENSMUSG00000044835	Ankrd45	48	45	15	64	53	19	119	60	40	380	244	299	151	87	140	352	599	619
ENSMUSG00000049160	Tex50	0	0	0	0	0	0	0	0	0	0	0	0	0	0	0	0	0	0
ENSMUSG00000026705	Klhl20	592	635	568	586	562	451	491	387	373	570	635	535	451	386	453	345	731	600
ENSMUSG00000026715	Serpinc1	4	16	1	5	1	2	5	5	0	3	9	2	4	8	3	4	1	5
ENSMUSG00000103680	Gm37072	0	0	0	0	0	0	0	0	0	0	0	0	0	0	0	0	0	0
ENSMUSG00000043467	Zbtb37	590	648	718	642	647	484	576	487	379	507	593	395	579	380	435	196	430	577
ENSMUSG00000104016	Gm37362	0	0	0	0	0	0	0	0	0	0	0	0	0	0	0	0	0	0
ENSMUSG00000053332	Gas5	649	753	787	755	706	503	655	530	496	687	851	835	511	455	515	1027	1087	899
ENSMUSG00000064968	Snord47	0	1	1	1	1	1	1	1	1	1	1	1	0	1	1	1	1	1
ENSMUSG00000103222	Gm37729	1	0	0	0	0	3	0	0	0	3	0	0	0	0	0	0	0	0
ENSMUSG00000064440	Gm26224	1	1	1	1	1	1	0	1	1	1	0	1	1	0	0	1	1	1
ENSMUSG00000080463	Gm22489	1	1	1	1	1	1	1	1	1	0	1	0	1	1	0	0	1	1
ENSMUSG00000064816	Gm22357	1	1	1	1	1	1	1	1	1	1	1	1	1	0	1	1	1	1
ENSMUSG00000084667	Gm23212	1	1	1	1	1	1	1	1	1	1	1	1	1	1	1	1	1	1
ENSMUSG00000077220	Snord78	1	1	1	1	1	1	1	1	1	1	1	1	1	1	1	1	1	1
ENSMUSG00000065160	Gm50452	1	1	0	1	1	1	1	1	1	1	0	1	1	1	1	1	1	1
ENSMUSG00000065735	Snord80	1	1	1	1	1	1	0	0	1	1	1	1	1	0	1	1	1	1
ENSMUSG00002075950		1	1	1	1	1	1	0	0	1	1	1	1	1	0	1	1	1	1
ENSMUSG00000065228	Gm25789	1	1	1	1	1	1	1	1	1	1	1	1	1	1	1	1	1	1
ENSMUSG00000066755	Tnfsf18	21	5	7	15	4	0	11	6	4	35	21	30	6	11	13	0	19	7
ENSMUSG00000026701	Prdx6	5020	5044	4894	6137	5611	5087	4885	4776	4687	7245	8791	7957	5609	5566	5031	9315	7754	4509
ENSMUSG00000040323	Gm15429	237	219	255	261	208	212	165	173	162	187	244	265	181	211	197	272	232	234
ENSMUSG00000102254	Gm7496	0	0	0	0	0	0	0	0	0	0	0	0	0	0	0	0	0	0
ENSMUSG00000040297	Suco	565	721	707	652	650	478	494	530	337	653	680	655	516	403	527	280	656	698
ENSMUSG00000026694	Eef1aknmt	222	234	259	304	248	226	196	210	227	281	275	281	241	190	193	245	298	233
ENSMUSG00000026696	Vamp4	337	336	345	349	374	313	468	362	307	427	486	383	408	302	362	356	520	478
ENSMUSG00000091060	Myocos	0	0	0	0	0	0	0	0	0	0	0	0	0	0	0	0	0	0
ENSMUSG00000026697	Myoc	87	27	108	59	76	45	339	108	64	100	91	84	94	99	91	262	273	422
ENSMUSG00000086277	4930558K02Rik	0	0	0	0	0	0	0	0	0	0	0	0	0	0	0	0	0	3
ENSMUSG00000103393	Gm38304	0	2	0	0	0	0	1	2	0	0	0	0	0	0	0	0	0	0
ENSMUSG00000040265	Dnm3	169	214	178	223	177	111	137	128	93	131	173	126	123	76	116	255	189	275
ENSMUSG00000090260	2810442N19Rik	2	0	0	2	0	0	6	0	0	0	0	0	0	0	0	1	4	5
ENSMUSG00000102994	Gm37767	0	0	0	1	0	0	1	0	0	0	0	0	0	0	0	0	0	0
ENSMUSG00000078190	Dnm3os	96	50	75	95	46	19	57	32	29	91	52	52	27	32	47	69	55	156
ENSMUSG00000070126	Mir199a-2	0	1	0	1	0	0	0	0	0	0	0	1	0	0	0	0	0	0
ENSMUSG00000089933	Gm16101	0	0	0	0	0	0	0	0	0	0	0	0	0	0	0	0	0	0
ENSMUSG00000066752	Gm10176	0	0	0	0	0	0	0	0	0	0	0	0	0	0	0	0	0	0
ENSMUSG00000026698	Pigc	468	435	436	475	391	347	277	256	226	294	294	271	241	209	244	302	368	270
ENSMUSG00000065516	Mir214	1	1	1	1	1	0	0	1	1	1	1	1	0	1	0	1	1	1
ENSMUSG00000026692	Fmo4	0	0	0	0	0	0	11	0	10	4	0	7	2	0	3	0	8	14
ENSMUSG00000040225	Prrc2c	2911	3022	3147	3092	3096	2399	2351	2128	1709	2462	2730	2020	2429	2389	2232	1048	2428	2421
ENSMUSG00000098259	Gm27616	2	2	2	0	3	1	3	2	1	1	1	1	2	2	1	0	4	1
ENSMUSG00000040170	Fmo2	323	352	575	241	457	237	2383	936	1347	1152	1045	1344	2100	1386	2119	1607	2238	5020
ENSMUSG00000040181	Fmo1	1088	1128	1074	939	982	873	1092	852	905	887	965	1005	1265	849	1126	1046	1215	1074
ENSMUSG00000040124	Gorab	110	78	162	103	109	74	82	76	75	125	120	104	96	75	80	77	161	128
ENSMUSG00000088951	Gm24940	0	0	0	0	0	0	0	0	0	0	0	0	0	0	0	0	0	0
ENSMUSG00000102117	Rpsa-ps1	5	11	11	9	9	11	6	8	9	9	10	8	7	11	9	10	7	5
ENSMUSG00000026586	Prrx1	2302	2548	2621	2906	2922	2266	1860	2017	1217	3014	3762	3052	2100	1615	1835	1275	2976	1991
ENSMUSG00000092188	Gm20471	0	0	0	0	0	0	0	0	0	0	0	3	0	0	3	0	0	0
ENSMUSG00000103195	Gm37644	0	2	0	0	0	0	3	0	0	0	0	0	2	0	0	0	0	0
ENSMUSG00000026582	Sele	29	28	42	67	27	22	43	14	12	11	32	66	30	40	19	38	70	113
ENSMUSG00000026581	Sell	19	21	22	0	11	14	9	20	8	22	38	11	17	5	7	18	19	8
ENSMUSG00000026584	Scyl3	246	251	309	304	232	215	223	178	153	268	230	267	224	147	197	194	299	270
ENSMUSG00000041406	BC055324	21	19	35	51	24	32	16	25	18	23	35	32	35	10	14	29	49	15
ENSMUSG00000041396	Mettl18	66	57	80	58	69	68	73	59	66	66	57	69	93	47	62	46	68	60
ENSMUSG00000026585	Kifap3	882	888	953	1035	972	878	919	887	732	1134	1224	1107	1113	979	934	859	1353	1118
ENSMUSG00000026580	Selp	43	32	44	18	57	0	43	11	4	24	25	14	5	15	21	115	79	84
ENSMUSG00000090081	Gm16587	0	0	0	0	0	0	0	0	0	0	0	0	0	0	0	0	0	0
ENSMUSG00000086593	Gm16548	0	0	0	0	0	0	0	0	0	0	0	0	0	0	0	0	0	0
ENSMUSG00000089790	Gm16588	0	0	0	0	0	0	0	0	0	0	0	0	0	0	0	0	0	0
ENSMUSG00000026579	F5	7	4	26	0	9	7	4	3	6	4	15	2	8	10	7	6	7	14
ENSMUSG00000040918	Slc19a2	271	269	361	325	256	209	262	303	228	381	390	334	254	185	227	203	412	247
ENSMUSG00000026578	Ccdc181	138	168	216	208	171	182	166	207	146	377	384	353	200	184	146	450	470	341
ENSMUSG00000097281	Gm26685	0	0	0	8	4	0	0	0	0	0	3	0	0	0	0	0	0	0
ENSMUSG00000026577	Blzf1	633	600	764	661	634	582	604	531	399	661	742	681	596	582	606	398	669	575
ENSMUSG00000026575	Nme7	70	91	79	109	109	67	75	65	59	94	96	127	88	68	62	186	166	137
ENSMUSG00000103493	Gm37411	0	0	0	6	0	0	0	0	0	0	0	0	0	0	0	0	0	2
ENSMUSG00000026576	Atp1b1	13203	12552	13864	11790	11828	10208	8375	8724	7457	10017	10431	10336	9786	7664	8976	10108	14820	13392
ENSMUSG00000104011	Gm32391	30	49	55	27	30	39	22	19	31	26	30	19	47	31	22	23	19	14
ENSMUSG00000040848	Sft2d2	983	1073	1198	1144	1128	867	1178	777	624	1004	1244	961	895	667	793	853	1172	1149
ENSMUSG00000103659	Gm32569	0	0	0	0	0	0	0	0	0	0	3	0	0	0	0	0	0	0
ENSMUSG00000104117	Gm20743	0	0	0	0	0	0	0	0	0	0	0	0	0	0	0	3	0	0
ENSMUSG00000103320	Gm37403	0	0	0	3	0	0	0	3	0	0	0	2	0	0	0	0	0	3
ENSMUSG00000026574	Dpt	3819	2628	4474	3254	3325	2121	3051	1508	1486	2232	2060	2084	1756	1488	1653	4517	4783	2687
ENSMUSG00000026573	Xcl1	1	0	0	0	2	0	7	4	0	3	7	9	5	5	0	0	10	0
ENSMUSG00000040843	Tiprl	1013	1068	1051	1073	887	724	699	874	702	919	1016	830	926	739	824	655	962	950
ENSMUSG00000102302	Gm38190	33	15	38	27	27	10	26	17	5	16	25	11	18	16	19	1	19	19
ENSMUSG00000040836	Gpr161	203	187	295	264	195	177	160	97	95	136	146	151	132	95	152	97	232	195
ENSMUSG00000104427	Gm38368	0	0	0	0	0	0	0	0	0	0	0	0	0	0	0	0	0	0
ENSMUSG00000089299	Gm24637	0	0	0	0	0	0	0	0	0	0	0	0	0	0	0	0	0	0
ENSMUSG00000102401	Gm37864	0	0	0	0	0	0	2	0	4	3	0	0	0	0	0	0	0	0
ENSMUSG00000026571	Dcaf6	2716	3084	2900	3125	2893	2463	2731	2738	2103	3089	3749	2593	3021	2626	2633	1735	2826	2703
ENSMUSG00000104517	Gm18407	5	1	16	13	6	7	0	3	5	8	0	4	2	7	2	0	3	4
ENSMUSG00000103763	Gm37860	0	0	0	3	4	2	2	0	0	0	0	0	0	2	2	0	1	0
ENSMUSG00000026568	Mpc2	6292	6579	6415	5780	5684	4662	5388	5903	5527	6012	5821	5018	6132	4546	4709	5329	4488	4695
ENSMUSG00000026566	Mpzl1	1073	901	821	983	853	653	444	425	350	471	524	460	408	233	304	589	619	563
ENSMUSG00000103098	Gm37559	0	0	6	3	0	0	0	0	0	0	0	2	0	3	2	0	0	0
ENSMUSG00002075583		0	0	0	0	0	0	0	0	0	0	0	0	0	0	0	0	0	0
ENSMUSG00000040723	Rcsd1	2358	2496	2584	2314	2319	2131	1643	1991	1889	1546	2005	1696	1868	1526	1461	1494	1804	2071
ENSMUSG00000040713	Creg1	1851	2118	2055	2169	2055	1705	2548	2339	2234	4108	4427	3516	3053	2197	2390	3198	3765	3161
ENSMUSG00000102890	Gm7626	1	1	1	1	1	1	1	1	0	0	1	0	1	1	0	1	1	0
ENSMUSG00002076221	5S_rRNA	0	0	0	0	0	0	0	0	0	0	0	0	0	0	0	0	0	0
ENSMUSG00000005763	Cd247	44	19	15	35	38	28	20	14	7	11	23	26	34	12	6	0	15	0
ENSMUSG00000118799	Gm23402	0	0	0	0	0	0	0	0	0	0	0	0	0	0	0	0	0	0
ENSMUSG00000102363	Gm32999	0	0	2	2	0	0	3	0	2	1	2	2	0	0	2	0	0	0
ENSMUSG00000103768	Gm37856	0	2	2	3	2	2	0	0	0	0	0	0	2	0	1	2	0	0
ENSMUSG00000102154	Gm37469	0	0	0	0	0	0	2	0	0	0	0	0	0	0	0	0	3	0
ENSMUSG00000026565	Pou2f1	583	608	655	614	614	428	495	451	381	539	557	408	469	280	323	185	430	590
ENSMUSG00000099008	Gm17976	0	0	0	0	0	0	0	0	0	0	0	0	0	0	0	0	0	0
ENSMUSG00000089829	Gm16565	29	12	27	19	33	11	20	10	0	4	10	25	29	0	9	4	9	0
ENSMUSG00000040612	Ildr2	104	46	91	55	57	34	87	25	29	115	125	320	53	31	24	375	940	866
ENSMUSG00000091393	5330438I03Rik	0	0	0	0	0	0	0	0	0	0	0	0	0	0	0	0	1	1
ENSMUSG00000026564	Dusp27	1400	1477	1317	1431	1454	1195	940	1482	883	1242	1576	973	880	1563	1086	1695	1542	1399
ENSMUSG00000084093	Gm16418	7	7	13	10	9	5	7	7	9	8	7	10	7	8	8	9	8	5
ENSMUSG00000026563	Tada1	243	243	277	317	240	285	180	187	132	237	217	270	182	176	182	222	285	211
ENSMUSG00000040596	Pogk	1067	976	1046	989	889	678	835	692	567	717	701	651	551	684	564	309	709	745
ENSMUSG00000103400	Gm15853	29	19	11	45	38	33	28	28	18	28	26	32	18	18	10	32	54	33
ENSMUSG00000086925	Gm6286	15	18	13	10	14	15	12	20	10	9	11	10	8	10	11	19	11	6
ENSMUSG00000102870	Gm17868	1	0	1	2	1	2	2	0	1	0	1	0	0	0	0	2	2	1
ENSMUSG00000060568	Fam78b	320	281	410	354	267	278	209	148	233	156	160	168	186	248	206	125	183	135
ENSMUSG00000102548	Gm16701	11	3	0	15	11	6	5	1	1	1	5	5	4	0	3	1	0	5
ENSMUSG00000097823	Gm16701	14	7	0	10	9	0	13	4	6	6	10	9	7	4	7	8	8	5
ENSMUSG00000026558	Uck2	2260	1860	1614	2624	2017	1299	957	869	770	1796	1873	1950	841	1041	977	3111	3407	1596
ENSMUSG00000103139	Gm37982	0	0	0	0	0	0	0	0	0	0	0	0	0	0	0	0	0	0
ENSMUSG00000102909	Gm2453	0	0	0	0	0	0	0	0	0	0	0	0	0	0	0	0	4	0
ENSMUSG00002075501		5	5	2	6	6	5	5	4	6	3	4	1	3	6	3	14	4	5
ENSMUSG00000119799	Gm24182	1	1	0	1	0	0	0	1	0	1	1	1	1	0	0	0	1	1
ENSMUSG00000052428	Tmco1	1701	1848	1858	1745	1656	1543	1468	1652	1293	1966	1875	1752	1892	1376	1625	1731	2176	1293
ENSMUSG00000026687	Aldh9a1	614	620	729	776	660	660	632	405	616	658	681	621	593	365	421	698	958	866
ENSMUSG00000040485	Lrrc52	14	18	5	7	11	8	33	15	5	12	17	5	43	31	27	24	15	42
ENSMUSG00000026688	Mgst3	3710	3524	3754	4209	4094	4038	4309	5235	5040	5372	6655	4889	4765	5779	4991	4101	3198	3581
ENSMUSG00000015843	Rxrg	1481	1611	1413	1428	1291	1151	1568	1703	1569	1460	1613	1102	1721	1376	1439	927	934	878
ENSMUSG00000058622	Gm5265	1	1	1	1	1	1	1	1	1	1	1	1	1	1	1	1	1	2
ENSMUSG00000093538	Gm20711	0	0	0	0	0	0	0	0	0	0	0	0	0	0	0	0	0	0
ENSMUSG00000052534	Pbx1	2068	2180	2140	2286	1963	1802	1815	1664	1718	2184	2578	1967	1846	1716	1719	1310	2145	2199
ENSMUSG00000103780	Gm37524	0	0	0	0	0	0	0	0	0	0	0	0	0	3	0	0	0	0
ENSMUSG00000102594	Gm38381	0	1	0	0	3	0	0	0	0	0	0	3	0	0	0	0	0	0
ENSMUSG00000026683	Nuf2	104	43	51	75	72	64	15	0	9	27	34	30	18	14	0	22	42	6
ENSMUSG00000026675	Hsd17b7	94	76	100	121	103	90	56	44	47	94	59	81	68	34	35	58	174	217
ENSMUSG00000038530	Rgs4	1309	1336	1566	1271	983	878	785	688	639	723	726	545	649	522	708	467	588	551
ENSMUSG00000103908	Gm37502	0	0	0	0	0	0	0	0	0	0	0	0	0	0	0	0	0	0
ENSMUSG00000104266	Gm37748	2	2	0	0	0	0	0	3	0	0	3	0	2	0	0	1	1	0
ENSMUSG00000097503	3110045C21Rik	0	0	0	0	0	0	0	0	0	0	0	6	0	0	0	0	0	0
ENSMUSG00000026674	Ddr2	2207	1867	2525	2080	1886	1385	1937	1112	1041	1650	1553	1420	1328	1229	1431	1150	2501	2244
ENSMUSG00000026670	Uap1	1212	1095	1354	1230	1056	897	1033	939	822	1244	1127	1089	1002	1536	1063	1267	1464	2228
ENSMUSG00000026678	Rgs5	20470	19368	22696	19402	17120	12837	12519	11214	10695	11109	12159	9863	12876	9902	12226	7737	11241	8542
ENSMUSG00000026667	Uhmk1	1409	1566	1862	1580	1558	1257	1384	1280	976	1644	1689	1261	1367	1507	1504	910	1667	1618
ENSMUSG00000044306	4930500M09Rik	5	0	0	2	0	1	0	0	0	0	0	0	0	0	0	0	3	4
ENSMUSG00000102193	Gm7299	2	1	2	2	2	2	2	1	2	2	1	2	2	1	1	4	3	3
ENSMUSG00000042800	Spata46	0	0	0	0	0	0	0	0	0	0	0	0	0	0	0	0	0	0
ENSMUSG00000038473	Nos1ap	60	90	93	73	48	47	71	78	54	60	53	39	73	60	81	31	54	84
ENSMUSG00000102752	Gm7694	197	222	263	232	195	151	193	141	178	190	242	149	144	173	187	163	166	219
ENSMUSG00000038421	Fcrla	0	2	6	0	0	4	0	0	0	0	0	4	0	0	0	0	0	0
ENSMUSG00000089838	Gm2962	3	3	2	4	7	4	6	6	4	3	4	4	6	7	3	4	3	2
ENSMUSG00000053925	Gm9929	0	0	0	2	0	0	0	0	0	3	0	0	0	0	0	0	0	0
ENSMUSG00000026659	Dusp12	216	201	214	215	251	202	195	180	200	244	295	259	201	172	162	314	254	209
ENSMUSG00000096968	Gm26620	3	3	4	1	8	5	2	7	4	2	10	4	3	6	7	4	6	6
ENSMUSG00000065905	Gm26110	0	0	0	0	0	0	0	0	0	0	0	0	0	0	0	0	0	0
ENSMUSG00000059089	Fcgr4	7	12	0	20	14	19	8	0	0	14	2	0	0	22	0	31	32	28
ENSMUSG00000026656	Fcgr2b	214	170	231	285	280	175	225	126	116	354	334	287	172	173	208	792	917	645
ENSMUSG00000103676	Gm38204	0	0	0	0	0	0	0	0	0	0	0	0	0	0	0	0	0	0
ENSMUSG00000059498	Fcgr3	333	276	392	489	502	303	217	169	154	431	422	362	206	230	200	872	765	560
ENSMUSG00000118979	Mir6546	0	0	0	0	0	0	0	0	0	0	0	0	0	0	0	0	0	0
ENSMUSG00000026649	Cfap126	22	20	12	31	21	30	30	7	15	26	45	29	20	16	34	35	30	22
ENSMUSG00000119556	Gm23523	0	0	0	0	0	0	0	0	0	0	0	0	0	0	0	0	0	0
ENSMUSG00000119049	Gm25235	0	0	0	0	0	0	0	0	0	0	0	0	0	0	0	0	0	0
ENSMUSG00000038463	Olfml2b	1582	1306	1616	1159	1185	852	1175	1026	541	770	850	731	696	794	806	819	1359	1592
ENSMUSG00000026663	Atf6	3770	4027	4025	4454	4039	3116	4012	3500	2946	5497	6127	4819	4148	3911	4227	3024	4744	5308
ENSMUSG00000056569	Mpz	14	4	10	6	8	0	0	0	0	0	17	7	0	4	0	15	10	23
ENSMUSG00000038370	Pcp4l1	2839	3207	3055	2453	2600	2049	2601	2451	2532	1944	2800	2455	2225	2003	1820	2963	2645	2683
ENSMUSG00000058076	Sdhc	12178	13620	13569	13425	12286	11734	10539	11418	10731	11701	13253	11785	12513	11854	10898	10472	10880	10226
ENSMUSG00000058715	Fcer1g	233	220	190	307	229	202	122	87	93	162	219	231	93	129	93	509	331	295
ENSMUSG00000005677	Nr1i3	5	9	9	16	5	17	4	6	5	10	14	14	18	10	8	21	15	4
ENSMUSG00000005674	Tomm40l	2474	2747	2809	2160	2200	1891	1974	1904	1643	1651	2002	1786	2095	1678	1808	2430	2055	1500
ENSMUSG00000052423	B4galt3	547	509	583	592	444	479	366	357	358	448	535	507	344	303	365	624	572	417
ENSMUSG00000062729	Ppox	312	353	318	333	352	272	267	237	181	272	265	259	287	206	208	464	338	309
ENSMUSG00000053483	Usp21	828	850	938	838	773	649	711	585	576	537	740	786	655	524	570	773	781	556
ENSMUSG00000079137	Rpl27-ps1	8	10	6	7	13	6	6	5	6	12	11	6	8	7	6	9	10	8
ENSMUSG00000103983	Gm20045	39	76	39	86	37	33	24	24	21	33	37	48	18	9	29	15	15	38
ENSMUSG00000062963	Ufc1	953	978	1089	1174	933	885	822	760	741	1063	1058	1076	881	760	805	1766	1294	1298
ENSMUSG00000006411	Nectin4	12	17	31	28	24	19	22	13	5	21	28	31	10	7	13	34	35	16
ENSMUSG00000048865	Arhgap30	246	215	263	291	255	230	154	131	78	190	265	295	147	174	143	267	380	246
ENSMUSG00000013973	Dedd	629	494	500	611	541	399	477	378	415	591	583	523	473	388	496	456	687	626
ENSMUSG00000013997	Nit1	720	807	814	704	613	625	560	691	503	764	849	839	798	678	569	901	866	530
ENSMUSG00000006412	Pfdn2	734	672	730	778	684	631	617	611	720	845	824	865	646	647	680	1014	956	678
ENSMUSG00000102929	Gm37154	8	3	5	2	4	2	2	2	3	0	2	2	5	2	6	0	0	0
ENSMUSG00000045259	Klhdc9	1	3	3	0	1	1	1	0	1	1	0	0	0	1	0	1	1	0
ENSMUSG00000026641	Usf1	781	826	921	863	845	706	665	682	642	756	827	833	672	496	576	1009	823	786
ENSMUSG00000103711	Tstd1	11	4	1	12	4	9	0	12	6	10	7	3	5	2	8	4	10	0
ENSMUSG00000006403	Adamts4	179	153	73	213	111	32	0	12	0	105	72	22	17	13	5	63	83	314
ENSMUSG00000013593	Ndufs2	23850	24512	23781	23767	23058	22678	19944	27569	21896	26113	26875	22539	30254	27161	26040	27168	23512	22893
ENSMUSG00000091993	B930036N10Rik	0	4	3	3	0	1	0	8	7	4	0	9	3	0	1	7	9	7
ENSMUSG00000119640	Gm24871	0	0	1	0	0	0	0	0	0	0	0	0	0	0	0	0	0	0
ENSMUSG00000060244	Alyref2	57	58	43	69	40	42	37	36	36	63	29	58	43	18	42	84	86	48
ENSMUSG00000038235	F11r	1769	1935	2082	1952	1937	1781	1563	1531	1298	2239	2332	2137	1626	1552	1727	2295	2279	1858
ENSMUSG00000004709	Cd244a	10	0	5	3	0	0	0	4	2	0	8	0	8	0	0	5	4	0
ENSMUSG00000004707	Ly9	5	9	3	11	0	9	17	0	0	13	21	23	17	13	9	61	45	20
ENSMUSG00000038179	Slamf7	0	0	4	0	0	0	17	0	3	4	11	7	4	0	3	14	17	6
ENSMUSG00000103219	Gm37787	0	0	0	0	0	0	0	0	0	0	0	0	0	0	0	0	0	0
ENSMUSG00000098316	Mir7683	0	0	0	0	0	0	0	0	0	0	0	0	0	0	0	0	0	0
ENSMUSG00000103083	A630035G10Rik	0	2	0	0	0	0	0	0	0	0	0	0	0	0	0	0	0	0
ENSMUSG00000015355	Cd48	51	64	68	85	57	39	20	22	29	81	51	67	26	30	24	116	96	51
ENSMUSG00000103883	Gm37010	0	0	0	0	0	0	0	0	0	0	2	0	3	0	0	0	0	0
ENSMUSG00000103137	Gm37981	1	0	3	1	1	1	0	1	1	1	0	1	0	1	1	1	0	0
ENSMUSG00000059058	Tma7-ps	72	81	109	116	126	91	58	55	70	111	115	121	73	81	61	121	118	100
ENSMUSG00000015316	Slamf1	14	14	30	13	34	13	0	7	7	9	9	4	1	11	6	0	0	3
ENSMUSG00000073492	Gm10521	6	1	1	4	6	0	0	0	0	0	3	0	0	0	0	4	1	0
ENSMUSG00000038147	Cd84	147	98	100	132	144	81	53	47	27	138	122	115	21	31	36	229	277	193
ENSMUSG00000104413	Gm37065	0	0	0	0	0	0	0	0	0	0	0	0	0	0	0	0	0	0
ENSMUSG00000015314	Slamf6	8	3	2	5	8	5	3	9	2	6	9	12	5	2	4	13	14	13
ENSMUSG00000026556	Vangl2	156	126	166	185	159	96	83	86	63	50	99	84	88	32	56	40	84	82
ENSMUSG00000003458	Ncstn	1610	1617	1841	1631	1606	1469	1292	1186	1068	1573	1749	1703	1404	1200	1258	1742	1847	1925
ENSMUSG00000026553	Copa	3478	3502	3784	3726	3384	3481	3383	3366	2569	3718	3861	3371	3658	3716	3578	4370	4475	4142
ENSMUSG00000102779	Gm38164	0	0	0	0	0	0	0	0	0	0	0	0	0	0	0	0	0	0
ENSMUSG00000103380	Gm37756	0	0	0	0	0	0	0	0	0	0	0	0	0	0	0	0	0	0
ENSMUSG00000003464	Pex19	4057	4079	4625	3951	3637	3067	3277	3232	2771	3931	5040	4059	3849	2850	3219	3111	3539	4430
ENSMUSG00000089803	Gm10171	76	73	63	72	64	55	51	58	60	62	70	53	68	56	62	69	65	45
ENSMUSG00000013698	Pea15a	4979	4349	5401	5194	4539	3994	3482	2761	2275	4194	4313	4800	2868	3277	3369	7040	7631	3371
ENSMUSG00000026554	Dcaf8	5290	5658	5874	5045	4941	4736	5176	5662	4241	6308	7053	5898	6388	5412	5190	5331	6076	6216
ENSMUSG00000007107	Atp1a4	0	6	10	0	0	0	20	13	12	0	9	0	0	0	0	7	0	12
ENSMUSG00000103617	Gm37950	0	0	0	0	0	0	0	0	0	0	0	0	0	0	0	0	0	0
ENSMUSG00000007122	Casq1	12785	9394	8945	12073	12379	8478	2780	2744	1054	2855	4575	3581	2438	2844	2692	758	1101	425
ENSMUSG00000092085	Gm17224	1	4	0	3	0	6	0	0	0	0	0	0	0	0	0	0	2	0
ENSMUSG00000044708	Kcnj10	31	5	15	14	19	23	20	11	4	5	26	21	7	7	17	34	47	27
ENSMUSG00000050229	Pigm	287	284	344	422	303	279	304	242	184	250	270	231	244	127	179	195	311	280
ENSMUSG00000026548	Slamf9	226	182	227	292	232	232	89	82	102	170	152	276	119	72	92	216	180	66
ENSMUSG00000037995	Igsf9	33	17	32	29	32	23	0	0	3	5	21	3	18	0	8	19	12	0
ENSMUSG00000053318	Slamf8	4	5	1	6	10	10	9	9	4	18	10	12	0	7	0	23	29	11
ENSMUSG00000026546	Cfap45	19	14	14	13	3	3	3	9	9	0	0	12	10	0	6	3	9	15
ENSMUSG00000085184	4933439K11Rik	0	0	0	0	3	0	0	3	0	0	0	0	0	0	0	0	0	7
ENSMUSG00000049598	Vsig8	3	0	0	0	5	0	0	0	0	0	0	0	0	0	0	0	0	0
ENSMUSG00000026544	Dusp23	315	329	324	314	320	265	277	291	290	218	254	161	292	216	225	111	99	99
ENSMUSG00000060128	Gm2710	4	4	5	6	5	5	4	5	5	5	4	6	5	4	5	4	6	7
ENSMUSG00000026547	Tagln2	3918	2398	3707	3269	2608	2601	2369	1436	1480	1706	1753	2160	1689	2054	1881	2936	2759	2150
ENSMUSG00000070501	Ifi214	17	0	0	8	1	0	1	0	0	0	7	3	1	0	0	3	5	6
ENSMUSG00002076661		0	0	0	0	0	0	0	0	0	0	0	0	0	0	0	0	0	0
ENSMUSG00000073491	Ifi213	0	0	0	0	0	0	0	0	0	0	0	0	0	0	0	0	2	0
ENSMUSG00000043263	Ifi209	22	16	29	36	18	13	10	13	9	17	40	10	11	9	6	31	38	7
ENSMUSG00002076962		0	0	0	0	0	0	0	0	0	0	0	0	0	0	0	1	0	0
ENSMUSG00000066677	Ifi208	0	5	0	0	3	7	0	0	0	0	0	0	0	0	6	0	5	0
ENSMUSG00000037872	Ackr1	14	15	8	8	9	4	8	5	9	0	8	0	0	0	0	22	17	13
ENSMUSG00000005338	Cadm3	213	107	181	203	113	72	102	40	90	78	51	125	93	84	73	251	260	173
ENSMUSG00000037860	Aim2	83	121	96	132	94	69	47	40	44	76	93	84	66	22	66	122	159	143
ENSMUSG00000045381	Olfr433	1	1	1	0	5	0	0	3	1	0	0	0	0	0	0	1	1	0
ENSMUSG00000102371	Olfr258-ps1	3	0	0	0	0	0	0	0	0	0	0	0	0	0	0	0	0	0
ENSMUSG00000038034	Igsf8	344	291	327	293	306	278	429	245	269	265	257	413	329	292	241	704	568	445
ENSMUSG00000007097	Atp1a2	22072	24054	20199	22607	21486	19030	17414	19406	17440	20126	21868	20163	17448	24224	20371	11187	12847	5365
ENSMUSG00000026532	Spta1	393	446	524	494	661	708	225	340	310	370	565	416	327	295	158	179	483	205
ENSMUSG00000050069	Grem2	10	0	0	0	9	0	15	0	0	0	0	4	0	0	0	0	0	0
ENSMUSG00000073490	Ifi207	154	175	160	225	205	87	146	86	81	224	165	208	148	200	106	302	423	505
ENSMUSG00000102187	Gm7897	0	0	0	0	0	0	0	0	0	0	0	0	0	0	0	0	0	0
ENSMUSG00000090272	Mndal	55	50	44	55	38	24	50	56	57	84	41	43	50	54	46	77	113	150
ENSMUSG00000102433	Gm38050	0	0	0	0	0	0	0	0	0	0	0	0	0	0	0	0	0	0
ENSMUSG00000039997	Ifi203	1076	1316	1285	1471	1078	713	761	566	578	744	745	600	775	404	580	306	694	397
ENSMUSG00000103588	Gm18445	0	0	0	0	0	0	0	0	3	0	0	0	6	0	4	12	0	3
ENSMUSG00000073489	Ifi204	74	62	92	131	90	45	86	81	76	134	82	115	134	114	76	214	323	287
ENSMUSG00000090222	Ifi203-ps	313	474	365	400	302	201	207	172	165	211	212	171	206	122	162	51	176	104
ENSMUSG00000026536	Ifi211	20	11	17	22	36	10	34	46	68	80	51	63	80	95	58	178	163	201
ENSMUSG00000026535	Ifi202b	92	78	88	97	84	62	80	61	41	164	125	67	54	84	33	167	251	237
ENSMUSG00000054203	Ifi205	28	21	41	25	37	13	129	115	209	221	129	173	248	215	180	412	416	728
ENSMUSG00000028354	Fmn2	9	14	3	7	0	0	8	0	3	0	0	0	4	0	0	0	0	0
ENSMUSG00000026527	Rgs7	125	109	129	85	88	87	55	29	45	75	109	58	57	40	33	47	155	68
ENSMUSG00000104343	5730408A14Rik	0	0	0	0	3	0	0	0	0	0	0	0	0	0	0	0	0	0
ENSMUSG00000078185	Chml	435	414	550	432	418	344	308	274	236	300	351	228	344	211	266	94	350	336
ENSMUSG00000026525	Opn3	102	90	111	75	90	60	68	53	45	49	43	61	39	54	32	57	58	37
ENSMUSG00000104158	Becn2	3	0	0	0	0	0	0	0	3	0	0	0	0	0	0	0	0	0
ENSMUSG00000039748	Exo1	44	33	39	35	12	46	12	9	11	8	21	19	6	0	0	16	13	2
ENSMUSG00000118715	Gm23805	0	0	1	1	0	0	0	1	0	0	0	0	0	0	0	0	0	0
ENSMUSG00000055214	Pld5	9	9	16	20	21	12	4	6	0	10	12	28	9	11	9	12	26	7
ENSMUSG00000104363	Gm38081	0	0	0	0	0	0	0	0	0	0	0	0	0	0	0	0	0	0
ENSMUSG00000103277	Gm37916	0	0	0	0	0	0	0	0	0	0	0	0	0	0	0	0	0	0
ENSMUSG00000078184	Rbm8a2	1	2	1	2	2	1	1	3	1	1	1	3	1	2	1	2	1	1
ENSMUSG00000026526	Fh1	7491	7994	7652	7245	8410	9722	6232	10398	8175	7994	8957	6620	10468	10279	8245	6849	6423	5366
ENSMUSG00000039783	Kmo	6	16	16	11	19	0	16	9	0	10	25	15	10	0	7	34	54	25
ENSMUSG00000057335	Cep170	768	735	873	899	769	638	543	606	440	693	730	547	533	487	535	295	994	1011
ENSMUSG00000103634	3110062G12Rik	0	0	0	0	0	0	0	0	0	0	0	0	0	0	0	0	0	0
ENSMUSG00000104154	Gm38104	0	2	5	4	0	0	4	0	2	1	2	0	0	3	0	0	0	3
ENSMUSG00000103435	Gm36992	0	0	0	0	0	0	0	0	0	0	0	0	0	0	0	0	0	0
ENSMUSG00000065573	Mir350	0	0	0	0	0	0	0	0	0	0	0	0	0	0	0	0	0	0
ENSMUSG00002076271	7SK	0	0	0	0	0	0	0	0	0	0	0	0	0	0	0	0	0	0
ENSMUSG00000103767	Gm37858	3	9	2	12	12	5	7	5	2	4	3	3	1	2	0	4	3	8
ENSMUSG00000097892	Gm26801	0	0	0	0	0	0	0	0	0	0	0	5	0	0	0	0	0	0
ENSMUSG00000063659	Zbtb18	1318	1485	1408	1333	1124	869	1418	1358	1067	1156	1395	1049	1413	1131	1341	359	847	932
ENSMUSG00000015961	Adss	328	362	402	429	353	241	299	166	166	242	307	311	182	108	191	234	399	224
ENSMUSG00000089657	Gm16585	1	1	1	1	1	1	1	1	1	1	1	1	1	1	1	1	1	1
ENSMUSG00000026504	Sdccag8	156	136	188	144	124	134	140	126	115	158	215	140	154	138	119	176	197	189
ENSMUSG00000103367	Gm38158	0	0	0	0	3	0	3	0	0	0	0	0	0	0	0	1	0	0
ENSMUSG00000103584	Gm38053	0	0	0	0	1	0	0	1	1	0	0	0	0	1	0	0	1	0
ENSMUSG00002076339		0	0	0	0	0	0	0	0	0	0	0	0	0	0	0	0	0	0
ENSMUSG00000102475	Gm37246	0	0	0	0	0	0	0	0	0	0	0	0	0	0	0	0	0	0
ENSMUSG00000102211	Gm37490	0	0	0	0	0	2	0	0	0	0	0	0	0	0	0	5	0	0
ENSMUSG00000087082	Gm15423	0	0	0	0	0	0	0	0	0	0	0	0	0	0	0	0	0	0
ENSMUSG00000103251	Gm37519	0	0	0	0	2	2	0	0	0	0	0	3	0	0	0	3	0	2
ENSMUSG00000102133	Gm37106	0	0	0	0	0	0	0	0	0	0	0	0	0	0	0	0	0	0
ENSMUSG00000102749	Gm37598	0	0	0	0	0	0	0	0	0	0	0	0	0	0	0	0	0	0
ENSMUSG00000103163	Gm38146	0	0	0	0	0	0	0	0	0	0	0	0	0	0	0	0	0	0
ENSMUSG00000103646	Gm37706	0	3	0	0	0	0	0	0	0	0	0	0	0	0	0	0	0	0
ENSMUSG00000102427	Gm37463	0	0	0	0	0	0	0	0	0	0	0	0	0	0	0	0	0	0
ENSMUSG00000019699	Akt3	1053	993	1161	1094	870	658	946	543	475	690	742	678	794	620	701	454	974	975
ENSMUSG00000104391	Gm37960	4	3	6	0	2	1	0	0	0	5	3	5	3	3	4	0	0	5
ENSMUSG00000104126	Gm37486	1	3	1	1	2	1	1	2	1	1	3	1	2	3	1	3	1	3
ENSMUSG00000086350	B230369F24Rik	152	199	201	258	190	153	169	212	177	224	188	169	179	171	183	92	131	32
ENSMUSG00000091476	Catspere2	0	0	10	4	6	9	29	5	9	23	0	25	13	0	0	24	65	42
ENSMUSG00000104097	Gm37313	0	0	0	0	0	0	0	0	0	0	0	0	0	0	0	0	0	0
ENSMUSG00000119789	Gm25312	0	0	0	0	0	0	0	0	0	0	0	0	0	1	0	0	0	0
ENSMUSG00000102493	Gm8010	0	0	0	0	0	0	13	13	12	0	20	6	8	0	9	11	15	15
ENSMUSG00000026502	Desi2	1012	971	1093	997	1043	747	606	655	613	914	963	775	692	536	607	598	1035	1012
ENSMUSG00000104279	Gm38300	80	62	73	79	47	53	54	31	68	54	96	91	53	55	73	82	75	35
ENSMUSG00000039630	Hnrnpu	5682	5748	6119	6019	5438	5073	4454	4797	3769	5016	5387	4921	4584	4777	4553	4085	5461	5719
ENSMUSG00000026500	Cox20	777	1000	828	697	690	665	701	859	817	851	918	911	825	793	735	917	1059	513
ENSMUSG00000026495	Efcab2	2208	2608	2439	1999	2040	1726	2593	3119	2269	2813	3569	2413	3368	2763	2499	1402	2090	1872
ENSMUSG00000064967	Gm24405	0	0	0	0	0	0	0	0	0	0	0	0	0	0	0	0	0	0
ENSMUSG00000102922	Gm34176	0	0	0	0	0	0	0	0	0	0	0	0	0	0	0	0	0	0
ENSMUSG00000026494	Kif26b	353	427	524	686	514	559	487	502	331	1010	934	973	535	660	536	635	877	505
ENSMUSG00000089713	Gm16564	0	0	1	0	1	0	0	0	0	0	1	1	0	0	0	0	0	0
ENSMUSG00000096474	Gm5561	18	16	15	16	17	15	15	10	16	13	12	17	11	11	12	34	13	8
ENSMUSG00000055067	Smyd3	96	93	114	97	125	99	87	115	109	121	172	126	152	125	125	130	126	130
ENSMUSG00000026492	Tfb2m	1175	1360	1405	1553	1401	1087	1587	1618	1235	2498	2855	2264	1949	1400	1646	1273	2467	1703
ENSMUSG00000082395	Gm15480	0	0	0	0	0	0	0	0	0	0	0	0	0	0	0	0	0	0
ENSMUSG00000038949	Cnst	2459	2748	2750	2699	2515	1908	2429	2323	2011	1994	2525	2262	2481	2341	2331	1374	2157	2233
ENSMUSG00000038936	Sccpdh	3200	3068	3434	3114	3360	2978	1957	2564	1852	2370	2756	2158	2369	2335	2520	2745	3071	3859
ENSMUSG00000104418	Gm37070	1	1	1	1	1	1	1	2	1	1	1	1	1	1	1	1	2	1
ENSMUSG00000087236	Kif28	37	45	28	57	45	34	17	28	23	34	26	22	44	30	35	17	35	8
ENSMUSG00000026491	Ahctf1	1127	1276	1540	1188	1069	1073	1298	956	901	1212	1217	1193	1072	1109	1226	548	1211	1268
ENSMUSG00000073486	Gm10518	0	0	0	1	0	0	0	0	0	1	0	0	0	0	0	0	0	0
ENSMUSG00000104520	Gm37336	0	0	0	2	7	0	0	0	0	0	0	0	0	0	0	0	0	0
ENSMUSG00000010609	Psen2	354	368	367	396	403	355	345	293	293	386	447	403	348	310	321	563	468	399
ENSMUSG00000102923	Gm31728	0	0	0	0	0	0	0	0	0	0	0	0	0	0	0	0	0	0
ENSMUSG00000053963	Stum	85	125	146	163	177	150	358	216	203	425	347	207	260	59	311	84	117	64
ENSMUSG00000104210	Gm37984	0	0	0	0	0	0	0	0	0	0	0	0	0	0	0	0	0	3
ENSMUSG00000058729	Lin9	104	89	104	93	91	103	77	64	92	58	72	97	88	31	50	44	108	50
ENSMUSG00000103123	Gm37390	0	0	0	0	0	0	0	0	0	0	0	0	0	0	0	0	0	0
ENSMUSG00000055676	Gm5069	136	118	95	99	130	99	80	82	94	108	109	75	81	63	102	79	61	37
ENSMUSG00000038855	Itpkb	5093	5225	5280	6020	4319	3907	4218	3394	3603	2973	3622	3133	3704	3687	4093	2146	3056	1846
ENSMUSG00000104388	Gm37033	8	12	6	8	3	6	13	2	3	8	3	2	3	7	4	15	0	2
ENSMUSG00000103772	Gm36933	5	3	0	3	3	4	0	0	0	0	2	0	0	0	2	0	0	0
ENSMUSG00000026496	Parp1	1561	1611	1701	1675	1647	1796	1184	1464	1274	1490	1719	1532	1630	1531	1240	1496	1477	840
ENSMUSG00000098926	Mir6904	1	1	1	1	1	1	1	1	1	1	1	1	1	1	1	1	1	1
ENSMUSG00000103156	Gm38293	7	3	0	0	8	3	0	3	6	0	0	7	9	0	0	0	0	0
ENSMUSG00000103649	Gm37768	0	0	0	0	0	0	0	0	0	0	0	0	0	0	0	0	0	0
ENSMUSG00000026499	Acbd3	810	886	990	907	913	758	653	712	528	887	1061	822	665	698	755	586	1376	1212
ENSMUSG00000026490	Cdc42bpa	2262	2291	2361	2438	2027	1568	2090	1636	1452	2192	2594	1878	2051	1561	1743	1337	2712	2540
ENSMUSG00000102194	Gm38169	0	0	0	2	0	0	0	0	0	0	0	0	0	0	0	0	0	0
ENSMUSG00000103636	Gm38331	0	0	0	0	0	0	0	0	0	0	2	0	0	0	0	0	0	0
ENSMUSG00000026489	Coq8a	16027	17860	15580	16698	18146	18317	12821	18010	13472	16896	20161	14885	18176	18263	15911	15495	12929	10307
ENSMUSG00000038793	Lefty1	28	13	61	53	24	36	54	14	32	43	14	53	33	26	42	86	64	49
ENSMUSG00000026520	Pycr2	341	254	292	356	325	276	248	217	260	271	313	320	274	200	191	496	372	271
ENSMUSG00000038806	Sde2	420	497	525	418	439	366	391	369	321	422	474	370	343	475	463	288	554	413
ENSMUSG00000103979	Gm20305	1	4	0	1	1	1	1	1	1	0	1	1	1	0	0	1	1	1
ENSMUSG00000060743	H3f3a	4267	4008	5376	4618	4646	4688	3053	3495	2576	4082	4664	3933	3779	2925	2772	2967	4395	3766
ENSMUSG00000073485	H3f3aos	8	25	26	36	24	20	16	17	21	24	22	16	23	17	31	10	9	16
ENSMUSG00000026519	Tmem63a	725	744	794	763	722	645	701	533	516	693	720	842	622	556	685	837	746	655
ENSMUSG00000085563	2210411M09Rik	0	0	0	0	0	0	0	0	0	0	0	0	0	0	0	0	0	0
ENSMUSG00000103516	Gm37431	1	0	0	0	0	0	0	0	0	0	0	0	0	0	0	0	0	0
ENSMUSG00000038776	Ephx1	677	590	985	745	673	1000	1350	716	1070	1187	1046	1756	1393	1078	1172	3177	2538	1857
ENSMUSG00000103930	Gm36961	1	1	1	1	1	1	1	1	1	1	1	1	1	1	1	1	1	1
ENSMUSG00000103178	Fgfr3-ps	0	1	0	1	0	0	1	0	0	1	1	1	1	0	1	1	0	1
ENSMUSG00000026516	Nvl	562	537	678	732	573	641	517	521	420	727	873	563	609	512	505	429	704	520
ENSMUSG00000062169	Cnih4	748	684	820	746	639	589	633	616	588	800	874	811	728	520	631	837	1072	990
ENSMUSG00000054135	A430110L20Rik	10	22	28	29	30	11	12	16	15	17	16	4	13	10	10	11	5	15
ENSMUSG00000103260	Gm8146	1	0	0	1	0	0	0	1	0	0	0	0	2	0	0	0	1	0
ENSMUSG00000081214	Rpl35a-ps2	298	364	388	414	357	310	306	291	274	449	432	383	280	295	283	516	463	287
ENSMUSG00000038733	Wdr26	4746	5189	5702	5668	4980	4219	3806	3784	3162	5565	6180	5318	4518	3597	3820	2817	5373	6110
ENSMUSG00000047369	Dnah14	5	0	3	5	0	0	1	1	0	3	0	0	1	5	0	2	0	1
ENSMUSG00000103100	Gm37664	0	0	0	0	0	0	0	0	0	0	0	0	0	0	0	0	0	0
ENSMUSG00000064970	Gm23690	0	1	0	1	1	0	0	0	0	0	0	0	0	1	0	0	0	0
ENSMUSG00000004880	Lbr	788	800	742	774	698	590	511	521	475	508	663	562	534	499	506	311	488	379
ENSMUSG00002075457	5S_rRNA	2	0	0	0	0	0	0	0	0	0	1	1	0	0	0	0	0	2
ENSMUSG00000103018	Gm17968	0	0	0	0	0	0	0	0	0	2	0	0	0	0	0	0	0	0
ENSMUSG00000026511	Srp9	666	655	595	748	579	561	638	636	576	714	674	709	573	528	613	605	713	588
ENSMUSG00000022995	Enah	5264	4347	3987	6238	4828	3502	7339	4761	4354	9116	9271	10249	6791	6472	6534	11553	20035	12628
ENSMUSG00000103317	Gm38359	0	0	0	0	0	1	5	0	0	0	2	0	0	3	4	0	5	0
ENSMUSG00000102760	Gm37258	0	0	0	0	0	0	0	0	0	0	0	0	0	0	2	0	0	0
ENSMUSG00000103722	2700078F05Rik	3	0	0	0	0	1	0	0	0	0	0	0	0	0	0	0	0	0
ENSMUSG00000102950	Gm37018	5	2	2	0	2	2	0	0	0	0	0	0	0	0	0	0	0	1
ENSMUSG00000100147	1700047M11Rik	14	36	11	6	12	8	10	12	13	0	15	0	2	5	11	12	3	8
ENSMUSG00000038633	Degs1	2143	2020	2327	2289	2041	1844	1641	1424	1250	1934	2173	1989	1745	1408	1695	2279	2798	1979
ENSMUSG00000097260	Gm5706	1	1	1	1	1	1	1	1	1	1	1	1	1	1	1	1	1	1
ENSMUSG00000047539	Fbxo28	808	721	877	922	866	641	641	684	580	846	989	913	692	534	619	678	1045	809
ENSMUSG00000026510	Trp53bp2	430	386	444	395	385	327	356	364	332	334	422	353	374	339	292	311	442	381
ENSMUSG00000079164	Tlr5	54	43	43	54	39	26	49	22	14	22	34	49	16	40	35	41	63	103
ENSMUSG00002076589		1	1	2	1	1	0	2	1	1	1	0	1	1	0	2	1	1	1
ENSMUSG00000038576	Susd4	6	5	0	17	11	4	10	7	9	11	10	5	12	7	10	14	0	11
ENSMUSG00000104415	Gm37069	0	0	5	3	0	3	15	0	0	2	3	4	3	0	0	0	0	6
ENSMUSG00000026509	Capn2	2333	2068	2469	2607	2198	2018	2206	1848	1560	2630	2808	2659	1909	1880	2112	2930	3727	3248
ENSMUSG00000102234	Gm37885	2	4	2	0	0	0	2	3	0	0	2	0	0	1	2	4	0	1
ENSMUSG00000030768	Disp1	462	376	468	427	330	362	347	284	242	299	355	297	234	259	290	364	452	294
ENSMUSG00000102478	BC085271	11	10	7	7	9	10	8	4	6	7	7	11	4	10	6	7	12	12
ENSMUSG00000046836	Brox	1324	1639	1417	1507	1398	1193	1088	1147	862	1430	1545	1332	1176	1106	1127	971	1566	1374
ENSMUSG00000042901	Aida	977	1003	1246	1140	828	791	1000	728	626	1083	1181	1135	927	758	906	1031	1529	1641
ENSMUSG00000104212	Gm37986	5	2	4	8	4	0	10	7	13	5	0	2	11	4	5	9	12	3
ENSMUSG00000072258	Taf1a	261	309	303	328	313	266	390	502	400	644	598	495	524	547	482	579	575	505
ENSMUSG00000053461	Hhipl2	0	0	0	0	0	0	0	0	0	2	0	4	0	0	0	7	0	0
ENSMUSG00000104022	Gm37214	0	0	0	0	0	0	0	0	0	0	0	0	0	0	0	0	0	0
ENSMUSG00000056050	Mia3	2354	2226	2292	2373	2349	1994	2167	2166	1630	2632	2760	2272	2492	2423	2166	2096	2671	2495
ENSMUSG00000039384	Dusp10	358	380	435	364	383	378	305	243	252	259	298	281	368	130	159	144	166	158
ENSMUSG00000044854	1700056E22Rik	21	26	6	4	16	11	24	21	21	23	24	22	15	21	15	42	11	13
ENSMUSG00000103308	Gm37800	0	0	0	0	3	0	0	0	0	4	0	0	0	0	0	0	0	0
ENSMUSG00000102606	Rpl21-ps1	1	0	1	1	1	1	1	2	1	1	1	1	1	1	1	1	1	1
ENSMUSG00000103314	Gm38358	1	1	1	1	1	1	1	1	1	1	1	1	1	1	1	1	1	1
ENSMUSG00000039377	Hlx	461	383	388	440	319	337	230	276	243	229	292	245	266	129	223	351	357	116
ENSMUSG00000073481	Mtarc2	723	714	727	736	664	655	588	650	720	861	803	853	727	679	682	1088	948	1132
ENSMUSG00000088559	Mir1981	1	1	1	0	1	0	0	2	0	0	1	0	0	1	1	1	1	1
ENSMUSG00000039349	C130074G19Rik	1181	986	1153	1143	1056	815	656	717	520	611	685	629	803	485	531	547	562	537
ENSMUSG00000026620	Mark1	306	331	456	380	430	227	434	349	243	485	435	528	366	313	298	677	926	976
ENSMUSG00000102784	Gm38251	0	0	0	0	0	0	0	0	0	0	0	0	0	0	0	0	0	0
ENSMUSG00000102546	Gm9722	1	1	1	1	1	1	1	0	1	1	1	1	1	1	1	1	2	1
ENSMUSG00000026615	Eprs	2273	2326	2178	2463	2300	2564	2306	2659	2046	3079	3254	2764	2809	2715	2683	3332	3539	2931
ENSMUSG00000103056	Gm38268	0	0	0	1	0	0	1	0	0	0	0	0	0	0	1	0	0	0
ENSMUSG00000039246	Lyplal1	113	84	108	136	121	96	90	65	62	211	155	219	127	66	66	252	262	226
ENSMUSG00002075146	SNORA36B	0	0	0	0	0	0	3	0	0	1	0	0	0	0	0	0	0	0
ENSMUSG00000105770	Mir664	0	0	0	0	0	0	1	0	0	1	0	0	0	0	0	0	0	0
ENSMUSG00000103613	Gm34882	0	0	0	0	0	0	0	0	0	0	0	0	0	0	0	0	0	0
ENSMUSG00000039318	Rab3gap2	804	834	866	935	782	718	733	635	535	905	984	971	820	739	780	918	1453	1056
ENSMUSG00000104368	2010103J01Rik	0	0	0	1	0	0	0	0	0	0	0	0	0	0	0	0	0	0
ENSMUSG00000065581	Mir194-1	0	0	0	0	0	0	0	0	0	0	0	0	0	0	0	0	0	0
ENSMUSG00000065562	Mir215	0	0	0	0	0	0	0	0	0	0	0	0	0	0	0	0	0	0
[truncated: 53,415 more rows]
