# Supplementary material for: Transcriptome remodeling of mouse hearts during postnatal cardiac maturation and under proteotoxic stress
Source: Mol Biol Rep. 2026 Feb 7;53(1):369. doi: 10.1007/s11033-026-11535-1 (PMC12882862; doi:10.1007/s11033-026-11535-1)
Supplement: Supplementary file 1 — Supplementary Material 1 [file 11033_2026_11535_MOESM1_ESM.zip › SBK2 RNA seq Supplementals/Table S2. Differentially expressed Mouse_genes list _IHW_39.LFC1adjp0.05.annot_final.xlsx]

## Sheet: Table S2
Table S2. Differentially expressed Mouse_genes list _IHW_39.LFC1adjp0.05.annot_final
0 = Not significant
1 = Significant

## Sheet: Differentailly expressed Mouse_
Name		Biotype	Description	R120G_1_vs_NTG_1	R120G_3_vs_NTG_3	R120G_6_vs_NTG_6	NTG_3_vs_NTG_1	NTG_6_vs_NTG_1	NTG_6_vs_NTG_3	R120G_3_vs_R120G_1	R120G_6_vs_R120G_1	R120G_6_vs_R120G_3
ENSMUSG00000001494	Sost	protein_coding	sclerostin [Source:MGI Symbol;Acc:MGI:1921749]	NA	NA	NA	NA	NA	NA	NA	NA	NA
ENSMUSG00000029335	Bmp3	protein_coding	bone morphogenetic protein 3 [Source:MGI Symbol;Acc:MGI:88179]	NA	NA	NA	NA	0	NA	NA	0	NA
ENSMUSG00000090996	Gm20458	protein_coding	predicted gene 20458 [Source:MGI Symbol;Acc:MGI:5141923]	NA	NA	NA	0	0	0	NA	NA	0
ENSMUSG00000098950	Gm28036	protein_coding	predicted gene, 28036 [Source:MGI Symbol;Acc:MGI:5547772]	NA	NA	NA	0	NA	NA	0	NA	NA
ENSMUSG00000108815	Gm49388	protein_coding	predicted gene, 49388 [Source:MGI Symbol;Acc:MGI:6121614]	NA	NA	NA	NA	NA	0	NA	NA	NA
ENSMUSG00000116069	Gm49510	protein_coding	predicted gene, 49510 [Source:MGI Symbol;Acc:MGI:6155200]	NA	NA	NA	0	NA	NA	NA	NA	NA
ENSMUSG00000027364	Usp50	protein_coding	ubiquitin specific peptidase 50 [Source:MGI Symbol;Acc:MGI:1922333]	NA	NA	0	NA	NA	NA	0	NA	NA
ENSMUSG00000107705	Gm45062	protein_coding	predicted gene 45062 [Source:MGI Symbol;Acc:MGI:5753638]	NA	0	0	0	NA	NA	NA	0	NA
ENSMUSG00000000889	Dbh	protein_coding	dopamine beta hydroxylase [Source:MGI Symbol;Acc:MGI:94864]	1	1	1	0	0	0	1	1	0
ENSMUSG00000004939	Nmrk2	protein_coding	nicotinamide riboside kinase 2 [Source:MGI Symbol;Acc:MGI:1916814]	1	1	1	0	0	0	1	1	0
ENSMUSG00000027524	Edn3	protein_coding	endothelin 3 [Source:MGI Symbol;Acc:MGI:95285]	1	1	1	1	1	0	1	1	0
ENSMUSG00000030433	Sbk2	protein_coding	SH3-binding domain kinase family, member 2 [Source:MGI Symbol;Acc:MGI:2685925]	1	1	1	0	0	0	1	1	0
ENSMUSG00000032060	Cryab	protein_coding	crystallin, alpha B [Source:MGI Symbol;Acc:MGI:88516]	1	1	1	0	0	0	0	0	0
ENSMUSG00000035948	Acss3	protein_coding	acyl-CoA synthetase short-chain family member 3 [Source:MGI Symbol;Acc:MGI:2685720]	1	1	1	0	0	0	0	1	1
ENSMUSG00000073633	Fbxo36	protein_coding	F-box protein 36 [Source:MGI Symbol;Acc:MGI:1289192]	1	1	1	1	1	0	0	1	0
ENSMUSG00000084850	Gm12092	lncRNA	predicted gene 12092 [Source:MGI Symbol;Acc:MGI:3650092]	1	1	1	0	1	0	1	1	0
ENSMUSG00000085272	Sbk3	protein_coding	SH3 domain binding kinase family, member 3 [Source:MGI Symbol;Acc:MGI:2685924]	1	1	1	0	0	0	0	0	0
ENSMUSG00000111709	Gm3776	protein_coding	predicted gene 3776 [Source:MGI Symbol;Acc:MGI:3826440]	1	1	1	1	1	0	1	1	0
ENSMUSG00000003849	Nqo1	protein_coding	NAD(P)H dehydrogenase, quinone 1 [Source:MGI Symbol;Acc:MGI:103187]	1	1	0	0	0	0	0	0	0
ENSMUSG00000038801	Scgb1c1	protein_coding	secretoglobin, family 1C, member 1 [Source:MGI Symbol;Acc:MGI:2655401]	1	1	0	1	1	0	0	0	0
ENSMUSG00000041798	Gck	protein_coding	glucokinase [Source:MGI Symbol;Acc:MGI:1270854]	1	1	0	1	1	0	1	0	1
ENSMUSG00000053825	Ppfia2	protein_coding	protein tyrosine phosphatase, receptor type, f polypeptide (PTPRF), interacting protein (liprin), alpha 2 [Source:MGI Symbol;Acc:MGI:2443834]	1	1	0	0	1	0	0	1	1
ENSMUSG00000058952	Cfi	protein_coding	complement component factor i [Source:MGI Symbol;Acc:MGI:105937]	1	0	1	0	0	0	1	1	1
ENSMUSG00000086324	Gm15564	lncRNA	predicted gene 15564 [Source:MGI Symbol;Acc:MGI:3783013]	1	0	1	0	1	1	1	1	0
ENSMUSG00000033578	Tmem35a	protein_coding	transmembrane protein 35A [Source:MGI Symbol;Acc:MGI:1914814]	1	0	0	1	1	0	1	1	0
ENSMUSG00000039639	Kcne1	protein_coding	potassium voltage-gated channel, Isk-related subfamily, member 1 [Source:MGI Symbol;Acc:MGI:96673]	1	0	0	1	1	0	1	1	0
ENSMUSG00000089739	Gm20431	protein_coding	predicted gene 20431 [Source:MGI Symbol;Acc:MGI:5141896]	1	0	0	1	1	0	0	0	0
ENSMUSG00000115180	Gm30556	lncRNA	predicted gene, 30556 [Source:MGI Symbol;Acc:MGI:5589715]	1	0	0	1	1	0	1	0	0
ENSMUSG00000107724	Gm16042	processed_pseudogene	predicted gene 16042 [Source:MGI Symbol;Acc:MGI:3801935]	0	NA	NA	NA	0	NA	NA	NA	0
ENSMUSG00000026691	Fmo3	protein_coding	flavin containing monooxygenase 3 [Source:MGI Symbol;Acc:MGI:1100496]	0	NA	0	NA	0	NA	0	0	0
ENSMUSG00000026768	Itga8	protein_coding	integrin alpha 8 [Source:MGI Symbol;Acc:MGI:109442]	0	NA	0	NA	0	NA	NA	NA	0
ENSMUSG00000037362	Ccn3	protein_coding	cellular communication network factor 3 [Source:MGI Symbol;Acc:MGI:109185]	0	NA	0	NA	0	NA	NA	NA	0
ENSMUSG00000037868	Egr2	protein_coding	early growth response 2 [Source:MGI Symbol;Acc:MGI:95296]	0	NA	0	0	NA	NA	0	0	0
ENSMUSG00000038677	Scube3	protein_coding	signal peptide, CUB domain, EGF-like 3 [Source:MGI Symbol;Acc:MGI:3045253]	0	NA	0	NA	0	NA	NA	NA	0
ENSMUSG00000063142	Kcnma1	protein_coding	potassium large conductance calcium-activated channel, subfamily M, alpha member 1 [Source:MGI Symbol;Acc:MGI:99923]	0	NA	0	0	NA	NA	NA	NA	0
ENSMUSG00000000182	Fgf23	protein_coding	fibroblast growth factor 23 [Source:MGI Symbol;Acc:MGI:1891427]	0	1	1	0	0	0	0	0	0
ENSMUSG00000000301	Pemt	protein_coding	phosphatidylethanolamine N-methyltransferase [Source:MGI Symbol;Acc:MGI:104535]	0	1	1	0	0	0	0	1	0
ENSMUSG00000000305	Cdh4	protein_coding	cadherin 4 [Source:MGI Symbol;Acc:MGI:99218]	0	1	1	1	1	0	1	1	1
ENSMUSG00000000308	Ckmt1	protein_coding	creatine kinase, mitochondrial 1, ubiquitous [Source:MGI Symbol;Acc:MGI:99441]	0	1	1	0	0	0	1	1	1
ENSMUSG00000000326	Comt	protein_coding	catechol-O-methyltransferase [Source:MGI Symbol;Acc:MGI:88470]	0	1	1	0	0	0	1	1	0
ENSMUSG00000001131	Timp1	protein_coding	tissue inhibitor of metalloproteinase 1 [Source:MGI Symbol;Acc:MGI:98752]	0	1	1	0	0	0	0	1	1
ENSMUSG00000002500	Rpl3l	protein_coding	ribosomal protein L3-like [Source:MGI Symbol;Acc:MGI:1913461]	0	1	1	0	0	0	0	1	1
ENSMUSG00000003228	Grk5	protein_coding	G protein-coupled receptor kinase 5 [Source:MGI Symbol;Acc:MGI:109161]	0	1	1	0	0	0	0	1	0
ENSMUSG00000003617	Cp	protein_coding	ceruloplasmin [Source:MGI Symbol;Acc:MGI:88476]	0	1	1	0	0	0	1	1	0
ENSMUSG00000003934	Efnb3	protein_coding	ephrin B3 [Source:MGI Symbol;Acc:MGI:109196]	0	1	1	0	0	0	0	1	1
ENSMUSG00000003949	Hlf	protein_coding	hepatic leukemia factor [Source:MGI Symbol;Acc:MGI:96108]	0	1	1	0	0	0	0	0	0
ENSMUSG00000005087	Cd44	protein_coding	CD44 antigen [Source:MGI Symbol;Acc:MGI:88338]	0	1	1	0	0	0	0	1	1
ENSMUSG00000005089	Slc1a2	protein_coding	solute carrier family 1 (glial high affinity glutamate transporter), member 2 [Source:MGI Symbol;Acc:MGI:101931]	0	1	1	0	0	0	1	1	0
ENSMUSG00000006204	Cdcp3	protein_coding	CUB domain containing protein 3 [Source:MGI Symbol;Acc:MGI:1918645]	0	1	1	0	0	0	1	1	0
ENSMUSG00000006403	Adamts4	protein_coding	a disintegrin-like and metallopeptidase (reprolysin type) with thrombospondin type 1 motif, 4 [Source:MGI Symbol;Acc:MGI:1339949]	0	1	1	1	1	0	0	0	0
ENSMUSG00000006587	Snai3	protein_coding	snail family zinc finger 3 [Source:MGI Symbol;Acc:MGI:1353563]	0	1	1	0	0	0	0	1	1
ENSMUSG00000006731	B4galnt1	protein_coding	beta-1,4-N-acetyl-galactosaminyl transferase 1 [Source:MGI Symbol;Acc:MGI:1342057]	0	1	1	0	0	0	1	1	1
ENSMUSG00000008136	Fhl2	protein_coding	four and a half LIM domains 2 [Source:MGI Symbol;Acc:MGI:1338762]	0	1	1	0	0	0	1	1	0
ENSMUSG00000008658	Rbfox1	protein_coding	RNA binding protein, fox-1 homolog (C. elegans) 1 [Source:MGI Symbol;Acc:MGI:1926224]	0	1	1	0	0	0	0	1	1
ENSMUSG00000010066	Cacna2d2	protein_coding	calcium channel, voltage-dependent, alpha 2/delta subunit 2 [Source:MGI Symbol;Acc:MGI:1929813]	0	1	1	0	0	0	1	1	1
ENSMUSG00000010492	Uckl1os	lncRNA	uridine-cytidine kinase 1-like 1, opposite strand [Source:MGI Symbol;Acc:MGI:3801877]	0	1	1	0	0	0	1	1	1
ENSMUSG00000011751	Sptbn4	protein_coding	spectrin beta, non-erythrocytic 4 [Source:MGI Symbol;Acc:MGI:1890574]	0	1	1	0	0	0	1	1	0
ENSMUSG00000013033	Adgrl1	protein_coding	adhesion G protein-coupled receptor L1 [Source:MGI Symbol;Acc:MGI:1929461]	0	1	1	0	0	0	0	1	0
ENSMUSG00000015355	Cd48	protein_coding	CD48 antigen [Source:MGI Symbol;Acc:MGI:88339]	0	1	1	0	0	0	0	0	0
ENSMUSG00000018554	Ybx2	protein_coding	Y box protein 2 [Source:MGI Symbol;Acc:MGI:1096372]	0	1	1	0	0	0	0	1	1
ENSMUSG00000019577	Pdk4	protein_coding	pyruvate dehydrogenase kinase, isoenzyme 4 [Source:MGI Symbol;Acc:MGI:1351481]	0	1	1	0	0	0	1	1	0
ENSMUSG00000019796	Lrp11	protein_coding	low density lipoprotein receptor-related protein 11 [Source:MGI Symbol;Acc:MGI:2442989]	0	1	1	0	0	0	1	1	0
ENSMUSG00000019936	Epyc	protein_coding	epiphycan [Source:MGI Symbol;Acc:MGI:107942]	0	1	1	0	1	1	1	0	1
ENSMUSG00000019997	Ccn2	protein_coding	cellular communication network factor 2 [Source:MGI Symbol;Acc:MGI:95537]	0	1	1	1	1	0	1	1	1
ENSMUSG00000020051	Pah	protein_coding	phenylalanine hydroxylase [Source:MGI Symbol;Acc:MGI:97473]	0	1	1	1	1	0	1	1	1
ENSMUSG00000020098	Pcbd1	protein_coding	pterin 4 alpha carbinolamine dehydratase/dimerization cofactor of hepatocyte nuclear factor 1 alpha (TCF1) 1 [Source:MGI Symbol;Acc:MGI:94873]	0	1	1	0	0	0	0	1	1
ENSMUSG00000020173	Cobl	protein_coding	cordon-bleu WH2 repeat [Source:MGI Symbol;Acc:MGI:105056]	0	1	1	0	0	0	0	0	0
ENSMUSG00000020256	Aldh1l2	protein_coding	aldehyde dehydrogenase 1 family, member L2 [Source:MGI Symbol;Acc:MGI:2444680]	0	1	1	0	0	0	1	1	0
ENSMUSG00000020264	Slc36a2	protein_coding	solute carrier family 36 (proton/amino acid symporter), member 2 [Source:MGI Symbol;Acc:MGI:1891430]	0	1	1	0	0	0	0	1	1
ENSMUSG00000020325	Fstl3	protein_coding	follistatin-like 3 [Source:MGI Symbol;Acc:MGI:1890391]	0	1	1	0	0	0	1	1	0
ENSMUSG00000020400	Tnip1	protein_coding	TNFAIP3 interacting protein 1 [Source:MGI Symbol;Acc:MGI:1926194]	0	1	1	0	0	0	0	1	0
ENSMUSG00000020431	Adcy1	protein_coding	adenylate cyclase 1 [Source:MGI Symbol;Acc:MGI:99677]	0	1	1	0	0	0	1	1	0
ENSMUSG00000020458	Rtn4	protein_coding	reticulon 4 [Source:MGI Symbol;Acc:MGI:1915835]	0	1	1	0	0	0	1	1	1
ENSMUSG00000020866	Cacna1g	protein_coding	calcium channel, voltage-dependent, T type, alpha 1G subunit [Source:MGI Symbol;Acc:MGI:1201678]	0	1	1	1	1	0	1	1	1
ENSMUSG00000020961	Ston2	protein_coding	stonin 2 [Source:MGI Symbol;Acc:MGI:1918272]	0	1	1	0	0	0	0	0	0
ENSMUSG00000021070	Bdkrb2	protein_coding	bradykinin receptor, beta 2 [Source:MGI Symbol;Acc:MGI:102845]	0	1	1	0	0	0	1	1	0
ENSMUSG00000021091	Serpina3n	protein_coding	serine (or cysteine) peptidase inhibitor, clade A, member 3N [Source:MGI Symbol;Acc:MGI:105045]	0	1	1	0	1	0	1	1	1
ENSMUSG00000021259	Cyp46a1	protein_coding	cytochrome P450, family 46, subfamily a, polypeptide 1 [Source:MGI Symbol;Acc:MGI:1341877]	0	1	1	0	0	0	0	1	1
ENSMUSG00000021643	Serf1	protein_coding	small EDRK-rich factor 1 [Source:MGI Symbol;Acc:MGI:1337114]	0	1	1	0	0	0	0	0	0
ENSMUSG00000021773	Comtd1	protein_coding	catechol-O-methyltransferase domain containing 1 [Source:MGI Symbol;Acc:MGI:1916406]	0	1	1	0	0	0	1	1	1
ENSMUSG00000022037	Clu	protein_coding	clusterin [Source:MGI Symbol;Acc:MGI:88423]	0	1	1	1	1	0	1	1	1
ENSMUSG00000022181	C6	protein_coding	complement component 6 [Source:MGI Symbol;Acc:MGI:88233]	0	1	1	0	1	0	1	1	1
ENSMUSG00000022296	Baalc	protein_coding	brain and acute leukemia, cytoplasmic [Source:MGI Symbol;Acc:MGI:1928704]	0	1	1	0	0	0	0	1	0
ENSMUSG00000022449	Adamts20	protein_coding	a disintegrin-like and metallopeptidase (reprolysin type) with thrombospondin type 1 motif, 20 [Source:MGI Symbol;Acc:MGI:2660628]	0	1	1	0	0	0	1	1	0
ENSMUSG00000022510	Trp63	protein_coding	transformation related protein 63 [Source:MGI Symbol;Acc:MGI:1330810]	0	1	1	0	0	0	0	0	0
ENSMUSG00000022546	Gpt	protein_coding	glutamic pyruvic transaminase, soluble [Source:MGI Symbol;Acc:MGI:95802]	0	1	1	0	0	0	1	1	0
ENSMUSG00000023043	Krt18	protein_coding	keratin 18 [Source:MGI Symbol;Acc:MGI:96692]	0	1	1	0	0	0	1	1	1
ENSMUSG00000023044	Csad	protein_coding	cysteine sulfinic acid decarboxylase [Source:MGI Symbol;Acc:MGI:2180098]	0	1	1	0	0	0	0	0	0
ENSMUSG00000023169	Slc38a1	protein_coding	solute carrier family 38, member 1 [Source:MGI Symbol;Acc:MGI:2145895]	0	1	1	1	1	0	0	0	0
ENSMUSG00000023905	Tnfrsf12a	protein_coding	tumor necrosis factor receptor superfamily, member 12a [Source:MGI Symbol;Acc:MGI:1351484]	0	1	1	0	0	0	1	1	0
ENSMUSG00000023992	Trem2	protein_coding	triggering receptor expressed on myeloid cells 2 [Source:MGI Symbol;Acc:MGI:1913150]	0	1	1	1	0	0	0	1	1
ENSMUSG00000024007	Ppil1	protein_coding	peptidylprolyl isomerase (cyclophilin)-like 1 [Source:MGI Symbol;Acc:MGI:1916066]	0	1	1	0	0	0	0	0	0
ENSMUSG00000024008	Cpne5	protein_coding	copine V [Source:MGI Symbol;Acc:MGI:2385908]	0	1	1	0	0	0	0	0	0
ENSMUSG00000024158	Hagh	protein_coding	hydroxyacyl glutathione hydrolase [Source:MGI Symbol;Acc:MGI:95745]	0	1	1	0	0	0	0	0	0
ENSMUSG00000024330	Col11a2	protein_coding	collagen, type XI, alpha 2 [Source:MGI Symbol;Acc:MGI:88447]	0	1	1	0	0	0	0	1	0
ENSMUSG00000024501	Dpysl3	protein_coding	dihydropyrimidinase-like 3 [Source:MGI Symbol;Acc:MGI:1349762]	0	1	1	1	1	0	0	1	1
ENSMUSG00000024672	Ms4a7	protein_coding	membrane-spanning 4-domains, subfamily A, member 7 [Source:MGI Symbol;Acc:MGI:1918846]	0	1	1	0	0	0	0	1	1
ENSMUSG00000024743	Syt7	protein_coding	synaptotagmin VII [Source:MGI Symbol;Acc:MGI:1859545]	0	1	1	0	0	0	1	1	0
ENSMUSG00000024806	Mlana	protein_coding	melan-A [Source:MGI Symbol;Acc:MGI:108454]	0	1	1	0	0	0	0	0	0
ENSMUSG00000025271	Pfkfb1	protein_coding	6-phosphofructo-2-kinase/fructose-2,6-biphosphatase 1 [Source:MGI Symbol;Acc:MGI:107816]	0	1	1	1	0	0	0	0	1
ENSMUSG00000025533	Asl	protein_coding	argininosuccinate lyase [Source:MGI Symbol;Acc:MGI:88084]	0	1	1	0	0	0	0	1	0
ENSMUSG00000025739	Gng13	protein_coding	guanine nucleotide binding protein (G protein), gamma 13 [Source:MGI Symbol;Acc:MGI:1925616]	0	1	1	0	0	0	1	1	1
ENSMUSG00000025887	Casp12	protein_coding	caspase 12 [Source:MGI Symbol;Acc:MGI:1312922]	0	1	1	0	0	0	1	1	0
ENSMUSG00000026202	Tuba4a	protein_coding	tubulin, alpha 4A [Source:MGI Symbol;Acc:MGI:1095410]	0	1	1	0	0	0	1	1	0
ENSMUSG00000026235	Epha4	protein_coding	Eph receptor A4 [Source:MGI Symbol;Acc:MGI:98277]	0	1	1	0	0	0	0	1	1
ENSMUSG00000026335	Pam	protein_coding	peptidylglycine alpha-amidating monooxygenase [Source:MGI Symbol;Acc:MGI:97475]	0	1	1	0	0	0	1	1	0
ENSMUSG00000026479	Lamc2	protein_coding	laminin, gamma 2 [Source:MGI Symbol;Acc:MGI:99913]	0	1	1	0	0	0	1	1	0
ENSMUSG00000026605	Cenpf	protein_coding	centromere protein F [Source:MGI Symbol;Acc:MGI:1313302]	0	1	1	0	0	0	0	1	0
ENSMUSG00000026679	Enkur	protein_coding	enkurin, TRPC channel interacting protein [Source:MGI Symbol;Acc:MGI:1918483]	0	1	1	0	0	0	1	1	0
ENSMUSG00000026764	Kif5c	protein_coding	kinesin family member 5C [Source:MGI Symbol;Acc:MGI:1098269]	0	1	1	0	0	0	1	1	1
ENSMUSG00000026778	Prkcq	protein_coding	protein kinase C, theta [Source:MGI Symbol;Acc:MGI:97601]	0	1	1	0	1	0	1	1	0
ENSMUSG00000027082	Tfpi	protein_coding	tissue factor pathway inhibitor [Source:MGI Symbol;Acc:MGI:1095418]	0	1	1	0	0	0	0	1	0
ENSMUSG00000027220	Syt13	protein_coding	synaptotagmin XIII [Source:MGI Symbol;Acc:MGI:1933945]	0	1	1	0	0	0	1	1	0
ENSMUSG00000027560	Dok5	protein_coding	docking protein 5 [Source:MGI Symbol;Acc:MGI:1924079]	0	1	1	0	0	0	0	1	0
ENSMUSG00000027603	Ggt7	protein_coding	gamma-glutamyltransferase 7 [Source:MGI Symbol;Acc:MGI:1913385]	0	1	1	0	0	0	0	1	0
ENSMUSG00000027712	Anxa5	protein_coding	annexin A5 [Source:MGI Symbol;Acc:MGI:106008]	0	1	1	0	0	0	0	0	0
ENSMUSG00000027796	Smad9	protein_coding	SMAD family member 9 [Source:MGI Symbol;Acc:MGI:1859993]	0	1	1	0	0	0	0	0	0
ENSMUSG00000027868	Tbx15	protein_coding	T-box 15 [Source:MGI Symbol;Acc:MGI:1277234]	0	1	1	0	0	0	1	1	0
ENSMUSG00000027995	Tlr2	protein_coding	toll-like receptor 2 [Source:MGI Symbol;Acc:MGI:1346060]	0	1	1	0	0	0	0	1	0
ENSMUSG00000028111	Ctsk	protein_coding	cathepsin K [Source:MGI Symbol;Acc:MGI:107823]	0	1	1	0	0	0	0	1	1
ENSMUSG00000028364	Tnc	protein_coding	tenascin C [Source:MGI Symbol;Acc:MGI:101922]	0	1	1	1	1	0	0	0	1
ENSMUSG00000028497	Hacd4	protein_coding	3-hydroxyacyl-CoA dehydratase 4 [Source:MGI Symbol;Acc:MGI:1914025]	0	1	1	0	0	0	0	1	0
ENSMUSG00000028755	Cda	protein_coding	cytidine deaminase [Source:MGI Symbol;Acc:MGI:1919519]	0	1	1	0	0	0	1	1	0
ENSMUSG00000029019	Nppb	protein_coding	natriuretic peptide type B [Source:MGI Symbol;Acc:MGI:97368]	0	1	1	0	0	0	1	1	0
ENSMUSG00000029223	Uchl1	protein_coding	ubiquitin carboxy-terminal hydrolase L1 [Source:MGI Symbol;Acc:MGI:103149]	0	1	1	0	0	0	1	1	1
ENSMUSG00000029311	Hsd17b11	protein_coding	hydroxysteroid (17-beta) dehydrogenase 11 [Source:MGI Symbol;Acc:MGI:2149821]	0	1	1	0	0	0	1	1	0
ENSMUSG00000029330	Cds1	protein_coding	CDP-diacylglycerol synthase 1 [Source:MGI Symbol;Acc:MGI:1921846]	0	1	1	1	1	0	1	1	0
ENSMUSG00000029769	Ccdc136	protein_coding	coiled-coil domain containing 136 [Source:MGI Symbol;Acc:MGI:1918128]	0	1	1	0	0	0	0	1	1
ENSMUSG00000029821	Gsdme	protein_coding	gasdermin E [Source:MGI Symbol;Acc:MGI:1889850]	0	1	1	0	0	0	0	1	0
ENSMUSG00000029862	Clcn1	protein_coding	chloride channel, voltage-sensitive 1 [Source:MGI Symbol;Acc:MGI:88417]	0	1	1	0	0	0	1	1	1
ENSMUSG00000029864	Gstk1	protein_coding	glutathione S-transferase kappa 1 [Source:MGI Symbol;Acc:MGI:1923513]	0	1	1	0	0	0	0	0	0
ENSMUSG00000030091	Nup210	protein_coding	nucleoporin 210 [Source:MGI Symbol;Acc:MGI:1859555]	0	1	1	1	0	0	0	1	1
ENSMUSG00000030134	Rasgef1a	protein_coding	RasGEF domain family, member 1A [Source:MGI Symbol;Acc:MGI:1917977]	0	1	1	0	1	0	1	1	1
ENSMUSG00000030148	Clec4a2	protein_coding	C-type lectin domain family 4, member a2 [Source:MGI Symbol;Acc:MGI:1349412]	0	1	1	1	1	0	0	0	0
ENSMUSG00000030598	Fbxo17	protein_coding	F-box protein 17 [Source:MGI Symbol;Acc:MGI:1354707]	0	1	1	0	0	0	0	0	0
ENSMUSG00000030745	Il21r	protein_coding	interleukin 21 receptor [Source:MGI Symbol;Acc:MGI:1890475]	0	1	1	1	1	0	0	0	0
ENSMUSG00000031284	Pak3	protein_coding	p21 (RAC1) activated kinase 3 [Source:MGI Symbol;Acc:MGI:1339656]	0	1	1	0	1	0	1	1	1
ENSMUSG00000031562	Dctd	protein_coding	dCMP deaminase [Source:MGI Symbol;Acc:MGI:2444529]	0	1	1	0	0	0	0	0	0
ENSMUSG00000031574	Star	protein_coding	steroidogenic acute regulatory protein [Source:MGI Symbol;Acc:MGI:102760]	0	1	1	0	0	0	1	1	1
ENSMUSG00000031934	Panx1	protein_coding	pannexin 1 [Source:MGI Symbol;Acc:MGI:1860055]	0	1	1	1	0	0	0	1	1
ENSMUSG00000031972	Acta1	protein_coding	actin alpha 1, skeletal muscle [Source:MGI Symbol;Acc:MGI:87902]	0	1	1	0	1	0	1	0	1
ENSMUSG00000031995	St14	protein_coding	suppression of tumorigenicity 14 (colon carcinoma) [Source:MGI Symbol;Acc:MGI:1338881]	0	1	1	0	0	0	1	1	1
ENSMUSG00000032062	2310030G06Rik	protein_coding	RIKEN cDNA 2310030G06 gene [Source:MGI Symbol;Acc:MGI:1914202]	0	1	1	0	0	0	1	1	0
ENSMUSG00000032068	Plet1	protein_coding	placenta expressed transcript 1 [Source:MGI Symbol;Acc:MGI:1923759]	0	1	1	0	0	0	1	1	0
ENSMUSG00000032338	Hcn4	protein_coding	hyperpolarization-activated, cyclic nucleotide-gated K+ 4 [Source:MGI Symbol;Acc:MGI:1298209]	0	1	1	0	0	0	1	1	1
ENSMUSG00000032363	Adamts7	protein_coding	a disintegrin-like and metallopeptidase (reprolysin type) with thrombospondin type 1 motif, 7 [Source:MGI Symbol;Acc:MGI:1347346]	0	1	1	0	0	0	1	1	0
ENSMUSG00000032420	Nt5e	protein_coding	5' nucleotidase, ecto [Source:MGI Symbol;Acc:MGI:99782]	0	1	1	0	0	0	0	0	0
ENSMUSG00000032802	Srxn1	protein_coding	sulfiredoxin 1 homolog (S. cerevisiae) [Source:MGI Symbol;Acc:MGI:104971]	0	1	1	0	0	0	0	1	0
ENSMUSG00000033276	Stk36	protein_coding	serine/threonine kinase 36 [Source:MGI Symbol;Acc:MGI:1920831]	0	1	1	0	0	0	0	0	0
ENSMUSG00000033419	Snap91	protein_coding	synaptosomal-associated protein 91 [Source:MGI Symbol;Acc:MGI:109132]	0	1	1	0	0	0	0	0	0
ENSMUSG00000034116	Vav1	protein_coding	vav 1 oncogene [Source:MGI Symbol;Acc:MGI:98923]	0	1	1	0	0	0	0	0	0
ENSMUSG00000034145	Tmem63c	protein_coding	transmembrane protein 63c [Source:MGI Symbol;Acc:MGI:2444386]	0	1	1	0	1	0	1	1	1
ENSMUSG00000034472	Rasd2	protein_coding	RASD family, member 2 [Source:MGI Symbol;Acc:MGI:1922391]	0	1	1	1	0	0	0	1	0
ENSMUSG00000034533	Scn10a	protein_coding	sodium channel, voltage-gated, type X, alpha [Source:MGI Symbol;Acc:MGI:108029]	0	1	1	0	0	0	0	0	0
ENSMUSG00000034813	Grip1	protein_coding	glutamate receptor interacting protein 1 [Source:MGI Symbol;Acc:MGI:1921303]	0	1	1	0	0	0	1	1	1
ENSMUSG00000035699	Slc51a	protein_coding	solute carrier family 51, alpha subunit [Source:MGI Symbol;Acc:MGI:2146634]	0	1	1	1	1	0	0	0	0
ENSMUSG00000035783	Acta2	protein_coding	actin alpha 2, smooth muscle, aorta [Source:MGI Symbol;Acc:MGI:87909]	0	1	1	0	1	0	0	1	1
ENSMUSG00000036469	Marchf1	protein_coding	membrane associated ring-CH-type finger 1 [Source:MGI Symbol;Acc:MGI:1920175]	0	1	1	0	1	0	0	0	0
ENSMUSG00000036745	Ttll7	protein_coding	tubulin tyrosine ligase-like family, member 7 [Source:MGI Symbol;Acc:MGI:1918142]	0	1	1	0	1	0	1	1	0
ENSMUSG00000037010	Apln	protein_coding	apelin [Source:MGI Symbol;Acc:MGI:1353624]	0	1	1	1	1	0	1	1	1
ENSMUSG00000037129	Tmprss13	protein_coding	transmembrane protease, serine 13 [Source:MGI Symbol;Acc:MGI:2682935]	0	1	1	0	0	0	0	1	0
ENSMUSG00000037145	Lypd8l	protein_coding	LY6/PLAUR domain containing 8 like [Source:MGI Symbol;Acc:MGI:1925604]	0	1	1	0	1	0	1	1	0
ENSMUSG00000037185	Krt80	protein_coding	keratin 80 [Source:MGI Symbol;Acc:MGI:1921377]	0	1	1	0	0	0	1	1	1
ENSMUSG00000037196	Pacrg	protein_coding	PARK2 co-regulated [Source:MGI Symbol;Acc:MGI:1916560]	0	1	1	0	0	0	1	1	0
ENSMUSG00000037411	Serpine1	protein_coding	serine (or cysteine) peptidase inhibitor, clade E, member 1 [Source:MGI Symbol;Acc:MGI:97608]	0	1	1	0	1	0	1	1	1
ENSMUSG00000037946	Fgd3	protein_coding	FYVE, RhoGEF and PH domain containing 3 [Source:MGI Symbol;Acc:MGI:1353657]	0	1	1	0	0	0	0	1	0
ENSMUSG00000037989	Wnk2	protein_coding	WNK lysine deficient protein kinase 2 [Source:MGI Symbol;Acc:MGI:1922857]	0	1	1	0	0	0	0	0	0
ENSMUSG00000037996	Slc24a2	protein_coding	solute carrier family 24 (sodium/potassium/calcium exchanger), member 2 [Source:MGI Symbol;Acc:MGI:1923626]	0	1	1	0	0	0	1	1	0
ENSMUSG00000038112	AW551984	protein_coding	expressed sequence AW551984 [Source:MGI Symbol;Acc:MGI:2143322]	0	1	1	1	0	1	0	0	0
ENSMUSG00000038147	Cd84	protein_coding	CD84 antigen [Source:MGI Symbol;Acc:MGI:1336885]	0	1	1	1	1	0	0	0	0
ENSMUSG00000038508	Gdf15	protein_coding	growth differentiation factor 15 [Source:MGI Symbol;Acc:MGI:1346047]	0	1	1	0	1	0	1	1	0
ENSMUSG00000038526	Car14	protein_coding	carbonic anhydrase 14 [Source:MGI Symbol;Acc:MGI:1344341]	0	1	1	0	0	0	0	1	0
ENSMUSG00000038618	Rassf7	protein_coding	Ras association (RalGDS/AF-6) domain family (N-terminal) member 7 [Source:MGI Symbol;Acc:MGI:1914235]	0	1	1	0	0	0	0	0	0
ENSMUSG00000039137	Whrn	protein_coding	whirlin [Source:MGI Symbol;Acc:MGI:2682003]	0	1	1	0	0	0	0	1	1
ENSMUSG00000039198	Ptchd3	protein_coding	patched domain containing 3 [Source:MGI Symbol;Acc:MGI:1921925]	0	1	1	0	0	0	1	1	1
ENSMUSG00000039232	Stx11	protein_coding	syntaxin 11 [Source:MGI Symbol;Acc:MGI:1921982]	0	1	1	1	0	0	0	1	0
ENSMUSG00000039239	Tgfb2	protein_coding	transforming growth factor, beta 2 [Source:MGI Symbol;Acc:MGI:98726]	0	1	1	0	0	0	1	1	0
ENSMUSG00000039246	Lyplal1	protein_coding	lysophospholipase-like 1 [Source:MGI Symbol;Acc:MGI:2385115]	0	1	1	0	0	0	0	0	0
ENSMUSG00000039252	Lgi2	protein_coding	leucine-rich repeat LGI family, member 2 [Source:MGI Symbol;Acc:MGI:2180196]	0	1	1	0	0	0	1	1	1
ENSMUSG00000039321	Uts2r	protein_coding	urotensin 2 receptor [Source:MGI Symbol;Acc:MGI:2183450]	0	1	1	0	0	0	1	1	0
ENSMUSG00000039899	Fgl2	protein_coding	fibrinogen-like protein 2 [Source:MGI Symbol;Acc:MGI:103266]	0	1	1	0	0	0	0	0	0
ENSMUSG00000040010	Slc7a5	protein_coding	solute carrier family 7 (cationic amino acid transporter, y+ system), member 5 [Source:MGI Symbol;Acc:MGI:1298205]	0	1	1	0	0	0	1	1	0
ENSMUSG00000040026	Saa3	protein_coding	serum amyloid A 3 [Source:MGI Symbol;Acc:MGI:98223]	0	1	1	0	0	0	0	1	0
ENSMUSG00000040247	Tbc1d10c	protein_coding	TBC1 domain family, member 10c [Source:MGI Symbol;Acc:MGI:1922072]	0	1	1	1	0	0	0	1	1
ENSMUSG00000040557	Mettl27	protein_coding	methyltransferase like 27 [Source:MGI Symbol;Acc:MGI:1933146]	0	1	1	0	0	0	1	1	1
ENSMUSG00000040612	Ildr2	protein_coding	immunoglobulin-like domain containing receptor 2 [Source:MGI Symbol;Acc:MGI:1196370]	0	1	1	0	0	0	1	1	1
ENSMUSG00000040640	Erc2	protein_coding	ELKS/RAB6-interacting/CAST family member 2 [Source:MGI Symbol;Acc:MGI:1098749]	0	1	1	0	1	0	1	1	1
ENSMUSG00000041219	Arhgap11a	protein_coding	Rho GTPase activating protein 11A [Source:MGI Symbol;Acc:MGI:2444300]	0	1	1	1	1	0	0	0	0
ENSMUSG00000041449	Serpina3h	transcribed_unprocessed_pseudogene	serine (or cysteine) peptidase inhibitor, clade A, member 3H [Source:MGI Symbol;Acc:MGI:2182839]	0	1	1	0	0	0	1	1	1
ENSMUSG00000041594	Tmtc4	protein_coding	transmembrane and tetratricopeptide repeat containing 4 [Source:MGI Symbol;Acc:MGI:1921050]	0	1	1	0	0	0	1	1	0
ENSMUSG00000041616	Nppa	protein_coding	natriuretic peptide type A [Source:MGI Symbol;Acc:MGI:97367]	0	1	1	0	0	0	1	1	0
ENSMUSG00000041912	Tdrkh	protein_coding	tudor and KH domain containing protein [Source:MGI Symbol;Acc:MGI:1919884]	0	1	1	0	0	0	1	1	0
ENSMUSG00000042254	Cilp	protein_coding	cartilage intermediate layer protein, nucleotide pyrophosphohydrolase [Source:MGI Symbol;Acc:MGI:2444507]	0	1	1	1	1	0	0	1	1
ENSMUSG00000042515	Pwwp3b	protein_coding	PWWP domain containing 3B [Source:MGI Symbol;Acc:MGI:2445062]	0	1	1	0	0	0	0	1	0
ENSMUSG00000042684	Npl	protein_coding	N-acetylneuraminate pyruvate lyase [Source:MGI Symbol;Acc:MGI:1921341]	0	1	1	0	0	0	0	1	0
ENSMUSG00000042759	Apobr	protein_coding	apolipoprotein B receptor [Source:MGI Symbol;Acc:MGI:2176230]	0	1	1	1	0	0	0	0	0
ENSMUSG00000043085	Tmem82	protein_coding	transmembrane protein 82 [Source:MGI Symbol;Acc:MGI:2384869]	0	1	1	0	0	0	1	1	0
ENSMUSG00000043388	Tmem130	protein_coding	transmembrane protein 130 [Source:MGI Symbol;Acc:MGI:3607706]	0	1	1	0	0	0	1	1	0
ENSMUSG00000043439	Epop	protein_coding	elongin BC and polycomb repressive complex 2 associated protein [Source:MGI Symbol;Acc:MGI:2143991]	0	1	1	1	0	0	0	0	0
ENSMUSG00000043613	Mmp3	protein_coding	matrix metallopeptidase 3 [Source:MGI Symbol;Acc:MGI:97010]	0	1	1	1	0	0	0	1	1
ENSMUSG00000043795	Prr33	protein_coding	proline rich 33 [Source:MGI Symbol;Acc:MGI:3642289]	0	1	1	0	0	0	1	1	0
ENSMUSG00000043832	Clec4a3	protein_coding	C-type lectin domain family 4, member a3 [Source:MGI Symbol;Acc:MGI:1920399]	0	1	1	1	1	0	0	0	0
ENSMUSG00000044067	Gpr22	protein_coding	G protein-coupled receptor 22 [Source:MGI Symbol;Acc:MGI:1920260]	0	1	1	0	0	0	0	0	0
ENSMUSG00000044788	Fads6	protein_coding	fatty acid desaturase domain family, member 6 [Source:MGI Symbol;Acc:MGI:3039592]	0	1	1	0	0	0	1	1	0
ENSMUSG00000044835	Ankrd45	protein_coding	ankyrin repeat domain 45 [Source:MGI Symbol;Acc:MGI:1921094]	0	1	1	1	1	0	1	1	0
ENSMUSG00000044968	Napepld	protein_coding	N-acyl phosphatidylethanolamine phospholipase D [Source:MGI Symbol;Acc:MGI:2140885]	0	1	1	0	0	0	1	1	0
ENSMUSG00000045008	9030612E09Rik	lncRNA	RIKEN cDNA 9030612E09 gene [Source:MGI Symbol;Acc:MGI:1921780]	0	1	1	0	0	0	1	1	0
ENSMUSG00000045932	Ifit2	protein_coding	interferon-induced protein with tetratricopeptide repeats 2 [Source:MGI Symbol;Acc:MGI:99449]	0	1	1	0	0	0	0	0	0
ENSMUSG00000046442	Ppm1e	protein_coding	protein phosphatase 1E (PP2C domain containing) [Source:MGI Symbol;Acc:MGI:2444096]	0	1	1	0	0	0	1	1	0
ENSMUSG00000046694	Tent5b	protein_coding	terminal nucleotidyltransferase 5B [Source:MGI Symbol;Acc:MGI:2140500]	0	1	1	0	1	0	1	1	1
ENSMUSG00000047085	Lrrc4b	protein_coding	leucine rich repeat containing 4B [Source:MGI Symbol;Acc:MGI:3027390]	0	1	1	0	0	0	0	1	1
ENSMUSG00000047171	Helt	protein_coding	helt bHLH transcription factor [Source:MGI Symbol;Acc:MGI:3040955]	0	1	1	0	0	0	0	1	1
ENSMUSG00000047415	Gpr68	protein_coding	G protein-coupled receptor 68 [Source:MGI Symbol;Acc:MGI:2441763]	0	1	1	0	0	0	1	1	0
ENSMUSG00000047419	Cmya5	protein_coding	cardiomyopathy associated 5 [Source:MGI Symbol;Acc:MGI:1923719]	0	1	1	0	0	0	0	1	0
ENSMUSG00000047497	Adamts12	protein_coding	a disintegrin-like and metallopeptidase (reprolysin type) with thrombospondin type 1 motif, 12 [Source:MGI Symbol;Acc:MGI:2146046]	0	1	1	1	1	0	1	1	0
ENSMUSG00000047592	Nxpe5	protein_coding	neurexophilin and PC-esterase domain family, member 5 [Source:MGI Symbol;Acc:MGI:3584036]	0	1	1	0	0	0	0	1	1
ENSMUSG00000048251	Bcl11b	protein_coding	B cell leukemia/lymphoma 11B [Source:MGI Symbol;Acc:MGI:1929913]	0	1	1	0	0	0	0	1	1
ENSMUSG00000048371	Pdp2	protein_coding	pyruvate dehyrogenase phosphatase catalytic subunit 2 [Source:MGI Symbol;Acc:MGI:1918878]	0	1	1	0	0	0	0	1	0
ENSMUSG00000049625	Tifab	protein_coding	TRAF-interacting protein with forkhead-associated domain, family member B [Source:MGI Symbol;Acc:MGI:2385852]	0	1	1	1	1	0	0	0	0
ENSMUSG00000049871	Nlrc3	protein_coding	NLR family, CARD domain containing 3 [Source:MGI Symbol;Acc:MGI:2444070]	0	1	1	1	0	0	0	0	0
ENSMUSG00000049872	Calhm5	protein_coding	calcium homeostasis modulator family member 5 [Source:MGI Symbol;Acc:MGI:2143897]	0	1	1	0	0	0	1	1	0
ENSMUSG00000049907	Rasl11b	protein_coding	RAS-like, family 11, member B [Source:MGI Symbol;Acc:MGI:1916189]	0	1	1	0	0	0	1	0	0
ENSMUSG00000050010	Shisa3	protein_coding	shisa family member 3 [Source:MGI Symbol;Acc:MGI:3041225]	0	1	1	0	0	0	0	1	0
ENSMUSG00000050211	Pla2g4e	protein_coding	phospholipase A2, group IVE [Source:MGI Symbol;Acc:MGI:1919144]	0	1	1	0	0	0	0	1	1
ENSMUSG00000050511	Oprd1	protein_coding	opioid receptor, delta 1 [Source:MGI Symbol;Acc:MGI:97438]	0	1	1	0	1	0	1	1	0
ENSMUSG00000050640	Tmem150c	protein_coding	transmembrane protein 150C [Source:MGI Symbol;Acc:MGI:3041258]	0	1	1	0	0	0	0	1	1
ENSMUSG00000050808	Muc15	protein_coding	mucin 15 [Source:MGI Symbol;Acc:MGI:2442110]	0	1	1	0	0	0	0	1	0
ENSMUSG00000050821	Fam131a	protein_coding	family with sequence similarity 131, member A [Source:MGI Symbol;Acc:MGI:1925658]	0	1	1	0	0	0	1	1	0
ENSMUSG00000051435	Fhad1	protein_coding	forkhead-associated (FHA) phosphopeptide binding domain 1 [Source:MGI Symbol;Acc:MGI:1920323]	0	1	1	0	0	0	1	1	1
ENSMUSG00000051606	2010001K21Rik	lncRNA	RIKEN cDNA 2010001K21 gene [Source:MGI Symbol;Acc:MGI:1917079]	0	1	1	1	1	0	1	1	0
ENSMUSG00000052087	Rgs14	protein_coding	regulator of G-protein signaling 14 [Source:MGI Symbol;Acc:MGI:1859709]	0	1	1	0	0	0	0	0	0
ENSMUSG00000052151	Plpp2	protein_coding	phospholipid phosphatase 2 [Source:MGI Symbol;Acc:MGI:1354945]	0	1	1	0	0	0	1	1	0
ENSMUSG00000052336	Cx3cr1	protein_coding	chemokine (C-X3-C motif) receptor 1 [Source:MGI Symbol;Acc:MGI:1333815]	0	1	1	1	1	1	0	1	0
ENSMUSG00000053024	Cntn2	protein_coding	contactin 2 [Source:MGI Symbol;Acc:MGI:104518]	0	1	1	0	0	0	0	0	0
ENSMUSG00000053025	Sv2b	protein_coding	synaptic vesicle glycoprotein 2 b [Source:MGI Symbol;Acc:MGI:1927338]	0	1	1	0	0	0	1	1	0
ENSMUSG00000053687	Dpep2	protein_coding	dipeptidase 2 [Source:MGI Symbol;Acc:MGI:2442042]	0	1	1	1	0	0	0	0	0
ENSMUSG00000054555	Adam12	protein_coding	a disintegrin and metallopeptidase domain 12 (meltrin alpha) [Source:MGI Symbol;Acc:MGI:105378]	0	1	1	1	1	0	0	0	0
ENSMUSG00000055003	Lrtm2	protein_coding	leucine-rich repeats and transmembrane domains 2 [Source:MGI Symbol;Acc:MGI:2141485]	0	1	1	0	1	0	1	1	0
ENSMUSG00000055541	Lair1	protein_coding	leukocyte-associated Ig-like receptor 1 [Source:MGI Symbol;Acc:MGI:105492]	0	1	1	1	1	0	0	0	0
ENSMUSG00000056069	Otulinl	protein_coding	OTU deubiquitinase with linear linkage specificity like [Source:MGI Symbol;Acc:MGI:2687281]	0	1	1	0	1	0	0	0	0
ENSMUSG00000056271	Lman1l	protein_coding	lectin, mannose-binding 1 like [Source:MGI Symbol;Acc:MGI:2667537]	0	1	1	0	1	0	1	1	0
ENSMUSG00000056413	Adap1	protein_coding	ArfGAP with dual PH domains 1 [Source:MGI Symbol;Acc:MGI:2442201]	0	1	1	0	1	0	1	1	0
ENSMUSG00000057933	Gsta2	protein_coding	glutathione S-transferase, alpha 2 (Yc2) [Source:MGI Symbol;Acc:MGI:95863]	0	1	1	1	1	0	1	1	0
ENSMUSG00000058743	Kcnj14	protein_coding	potassium inwardly-rectifying channel, subfamily J, member 14 [Source:MGI Symbol;Acc:MGI:2384820]	0	1	1	0	1	0	1	1	1
ENSMUSG00000060512	0610040J01Rik	protein_coding	RIKEN cDNA 0610040J01 gene [Source:MGI Symbol;Acc:MGI:1923511]	0	1	1	1	0	0	0	1	1
ENSMUSG00000060600	Eno3	protein_coding	enolase 3, beta muscle [Source:MGI Symbol;Acc:MGI:95395]	0	1	1	0	0	0	0	1	0
ENSMUSG00000060716	Plekhh1	protein_coding	pleckstrin homology domain containing, family H (with MyTH4 domain) member 1 [Source:MGI Symbol;Acc:MGI:2144989]	0	1	1	0	0	0	1	1	0
ENSMUSG00000061718	Ppp1r1b	protein_coding	protein phosphatase 1, regulatory inhibitor subunit 1B [Source:MGI Symbol;Acc:MGI:94860]	0	1	1	0	0	0	1	1	0
ENSMUSG00000061808	Ttr	protein_coding	transthyretin [Source:MGI Symbol;Acc:MGI:98865]	0	1	1	0	0	0	1	1	0
ENSMUSG00000062054	Iah1	protein_coding	isoamyl acetate-hydrolyzing esterase 1 homolog [Source:MGI Symbol;Acc:MGI:1914982]	0	1	1	0	0	0	1	1	1
ENSMUSG00000062309	Rpp25	protein_coding	ribonuclease P/MRP 25 subunit [Source:MGI Symbol;Acc:MGI:2143151]	0	1	1	0	0	0	1	1	0
ENSMUSG00000062753	AI413582	protein_coding	expressed sequence AI413582 [Source:MGI Symbol;Acc:MGI:2146839]	0	1	1	0	0	0	0	1	0
ENSMUSG00000063193	Cd300lb	protein_coding	CD300 molecule like family member B [Source:MGI Symbol;Acc:MGI:2685099]	0	1	1	1	0	0	0	0	0
ENSMUSG00000064307	Lrrc51	protein_coding	leucine rich repeat containing 51 [Source:MGI Symbol;Acc:MGI:1916608]	0	1	1	0	0	0	1	1	0
ENSMUSG00000064338	mt-Tv	Mt_tRNA	mitochondrially encoded tRNA valine [Source:MGI Symbol;Acc:MGI:102472]	0	1	1	1	1	0	0	0	0
ENSMUSG00000064339	mt-Rnr2	Mt_rRNA	mitochondrially encoded 16S rRNA [Source:MGI Symbol;Acc:MGI:102492]	0	1	1	0	0	0	0	0	0
ENSMUSG00000064340	mt-Tl1	Mt_tRNA	mitochondrially encoded tRNA leucine 1 [Source:MGI Symbol;Acc:MGI:102482]	0	1	1	0	0	0	0	0	0
ENSMUSG00000064343	mt-Tq	Mt_tRNA	mitochondrially encoded tRNA glutamine [Source:MGI Symbol;Acc:MGI:102477]	0	1	1	0	0	0	0	0	0
ENSMUSG00000064344	mt-Tm	Mt_tRNA	mitochondrially encoded tRNA methionine [Source:MGI Symbol;Acc:MGI:102480]	0	1	1	0	1	0	0	1	1
ENSMUSG00000064346	mt-Tw	Mt_tRNA	mitochondrially encoded tRNA tryptophan [Source:MGI Symbol;Acc:MGI:102471]	0	1	1	0	0	0	0	0	0
ENSMUSG00000064347	mt-Ta	Mt_tRNA	mitochondrially encoded tRNA alanine [Source:MGI Symbol;Acc:MGI:102491]	0	1	1	0	0	0	0	0	0
ENSMUSG00000064353	mt-Td	Mt_tRNA	mitochondrially encoded tRNA aspartic acid [Source:MGI Symbol;Acc:MGI:102489]	0	1	1	1	1	0	0	0	0
ENSMUSG00000064355	mt-Tk	Mt_tRNA	mitochondrially encoded tRNA lysine [Source:MGI Symbol;Acc:MGI:102483]	0	1	1	1	1	0	0	0	0
ENSMUSG00000064361	mt-Tr	Mt_tRNA	mitochondrially encoded tRNA arginine [Source:MGI Symbol;Acc:MGI:102476]	0	1	1	1	1	0	0	0	1
ENSMUSG00000064371	mt-Tt	Mt_tRNA	mitochondrially encoded tRNA threonine [Source:MGI Symbol;Acc:MGI:102473]	0	1	1	1	1	0	0	0	0
ENSMUSG00000067242	Lgi1	protein_coding	leucine-rich repeat LGI family, member 1 [Source:MGI Symbol;Acc:MGI:1861691]	0	1	1	0	0	0	1	1	1
ENSMUSG00000067653	Ankrd23	protein_coding	ankyrin repeat domain 23 [Source:MGI Symbol;Acc:MGI:1925571]	0	1	1	0	0	0	1	1	0
ENSMUSG00000068196	Col8a1	protein_coding	collagen, type VIII, alpha 1 [Source:MGI Symbol;Acc:MGI:88463]	0	1	1	0	0	0	0	0	0
ENSMUSG00000069910	Spdl1	protein_coding	spindle apparatus coiled-coil protein 1 [Source:MGI Symbol;Acc:MGI:1917635]	0	1	1	1	1	0	0	0	0
ENSMUSG00000073433	Arhgdig	protein_coding	Rho GDP dissociation inhibitor (GDI) gamma [Source:MGI Symbol;Acc:MGI:108430]	0	1	1	0	0	0	1	1	0
ENSMUSG00000073608	Gal3st2c	protein_coding	galactose-3-O-sulfotransferase 2C [Source:MGI Symbol;Acc:MGI:3646771]	0	1	1	0	0	0	0	1	1
ENSMUSG00000074183	Gsta1	protein_coding	glutathione S-transferase, alpha 1 (Ya) [Source:MGI Symbol;Acc:MGI:1095417]	0	1	1	1	1	1	1	1	0
ENSMUSG00000074802	Gas2l3	protein_coding	growth arrest-specific 2 like 3 [Source:MGI Symbol;Acc:MGI:1918780]	0	1	1	0	1	0	0	0	0
ENSMUSG00000074973	Gm11382	unprocessed_pseudogene	predicted pseudogene 11382 [Source:MGI Symbol;Acc:MGI:3650578]	0	1	1	0	0	0	0	1	0
ENSMUSG00000079049	Serpinb1c	protein_coding	serine (or cysteine) peptidase inhibitor, clade B, member 1c [Source:MGI Symbol;Acc:MGI:2445363]	0	1	1	0	1	0	1	1	0
ENSMUSG00000079685	Ulbp1	protein_coding	UL16 binding protein 1 [Source:MGI Symbol;Acc:MGI:1925027]	0	1	1	1	1	0	0	0	0
ENSMUSG00000081209	Gm14890	processed_pseudogene	predicted gene 14890 [Source:MGI Symbol;Acc:MGI:3802134]	0	1	1	0	1	0	1	1	0
ENSMUSG00000085162	Gm12295	lncRNA	predicted gene 12295 [Source:MGI Symbol;Acc:MGI:3650535]	0	1	1	0	0	0	0	1	0
ENSMUSG00000085682	Gm14267	transcribed_processed_pseudogene	predicted gene 14267 [Source:MGI Symbol;Acc:MGI:3649851]	0	1	1	0	0	0	1	0	1
ENSMUSG00000086806	Gm13054	lncRNA	predicted gene 13054 [Source:MGI Symbol;Acc:MGI:3702728]	0	1	1	0	0	0	1	1	0
ENSMUSG00000086863	Gm15543	lncRNA	predicted gene 15543 [Source:MGI Symbol;Acc:MGI:3782992]	0	1	1	0	0	0	0	0	0
ENSMUSG00000089929	Bcl2a1b	protein_coding	B cell leukemia/lymphoma 2 related protein A1b [Source:MGI Symbol;Acc:MGI:1278326]	0	1	1	0	1	0	0	1	0
ENSMUSG00000090157	Gm16534	lncRNA	predicted gene 16534 [Source:MGI Symbol;Acc:MGI:4413442]	0	1	1	0	0	0	0	1	1
ENSMUSG00000090223	Pcp4	protein_coding	Purkinje cell protein 4 [Source:MGI Symbol;Acc:MGI:97509]	0	1	1	0	0	0	1	1	0
ENSMUSG00000090778	Gm3235	lncRNA	predicted gene 3235 [Source:MGI Symbol;Acc:MGI:3781413]	0	1	1	0	0	0	0	1	0
ENSMUSG00000090952	Gm17251	lncRNA	predicted gene, 17251 [Source:MGI Symbol;Acc:MGI:4936885]	0	1	1	0	0	0	0	0	0
ENSMUSG00000091400	Gm6356	protein_coding	predicted gene 6356 [Source:MGI Symbol;Acc:MGI:3646390]	0	1	1	1	0	0	0	1	1
ENSMUSG00000092060	Bend4	protein_coding	BEN domain containing 4 [Source:MGI Symbol;Acc:MGI:3648414]	0	1	1	0	0	0	1	1	0
ENSMUSG00000097039	Pvt1	lncRNA	Pvt1 oncogene [Source:MGI Symbol;Acc:MGI:97824]	0	1	1	0	0	0	0	1	0
ENSMUSG00000097626	4921504A21Rik	lncRNA	RIKEN cDNA 4921504A21 gene [Source:MGI Symbol;Acc:MGI:1918082]	0	1	1	0	0	0	0	0	0
ENSMUSG00000097652	Mhrt	lncRNA	myosin heavy chain associated RNA transcript [Source:MGI Symbol;Acc:MGI:3642848]	0	1	1	0	0	1	0	1	1
ENSMUSG00000097697	4833412C05Rik	lncRNA	RIKEN cDNA 4833412C05 gene [Source:MGI Symbol;Acc:MGI:1921154]	0	1	1	0	0	0	0	1	0
ENSMUSG00000097960	A330074K22Rik	lncRNA	RIKEN cDNA A330074K22 gene [Source:MGI Symbol;Acc:MGI:3045392]	0	1	1	0	0	0	1	1	0
ENSMUSG00000099576	Gm29040	lncRNA	predicted gene 29040 [Source:MGI Symbol;Acc:MGI:5579746]	0	1	1	0	0	0	1	1	0
ENSMUSG00000100550	2310039L15Rik	lncRNA	RIKEN cDNA 2310039L15 gene [Source:MGI Symbol;Acc:MGI:1916879]	0	1	1	0	0	0	0	1	0
ENSMUSG00000103476	Strit1	protein_coding	small transmembrane regulator of ion transport 1 [Source:MGI Symbol;Acc:MGI:5593461]	0	1	1	1	1	0	0	1	1
ENSMUSG00000103586	5830405F06Rik	lncRNA	RIKEN cDNA 5830405F06 gene [Source:MGI Symbol;Acc:MGI:1923265]	0	1	1	0	0	0	1	1	0
ENSMUSG00000104348	Gm37691	TEC	predicted gene, 37691 [Source:MGI Symbol;Acc:MGI:5610919]	0	1	1	0	0	0	0	1	1
ENSMUSG00000105096	Gbp10	protein_coding	guanylate-binding protein 10 [Source:MGI Symbol;Acc:MGI:4359647]	0	1	1	1	1	0	1	0	0
ENSMUSG00000105597	4633401B06Rik	TEC	RIKEN cDNA 4633401B06 gene [Source:MGI Symbol;Acc:MGI:1918078]	0	1	1	0	0	0	0	1	0
ENSMUSG00000106498	Gm43032	TEC	predicted gene 43032 [Source:MGI Symbol;Acc:MGI:5663169]	0	1	1	0	0	0	0	0	0
ENSMUSG00000108994	Gm31663	transcribed_unprocessed_pseudogene	predicted gene, 31663 [Source:MGI Symbol;Acc:MGI:5590822]	0	1	1	0	0	0	0	1	1
ENSMUSG00000109341	Gm30873	lncRNA	predicted gene, 30873 [Source:MGI Symbol;Acc:MGI:5590032]	0	1	1	0	0	0	1	1	0
ENSMUSG00000109770	Gm30085	lncRNA	predicted gene, 30085 [Source:MGI Symbol;Acc:MGI:5589244]	0	1	1	0	0	0	1	0	0
ENSMUSG00000110104	Gm45717	protein_coding	predicted gene 45717 [Source:MGI Symbol;Acc:MGI:5804832]	0	1	1	0	1	0	0	0	0
ENSMUSG00000110353	Gm33543	protein_coding	predicted gene, 33543 [Source:MGI Symbol;Acc:MGI:5592702]	0	1	1	0	0	0	0	0	0
ENSMUSG00000112593	Gm48882	lncRNA	predicted gene, 48882 [Source:MGI Symbol;Acc:MGI:6098637]	0	1	1	0	0	0	0	0	0
ENSMUSG00000114892	Gm5463	lncRNA	predicted gene 5463 [Source:MGI Symbol;Acc:MGI:3779490]	0	1	1	0	0	0	0	0	0
ENSMUSG00000115610	Gm31251	lncRNA	predicted gene, 31251 [Source:MGI Symbol;Acc:MGI:5590410]	0	1	1	0	0	0	0	1	1
ENSMUSG00000115783	Bc1	lncRNA	brain cytoplasmic RNA 1 [Source:MGI Symbol;Acc:MGI:104905]	0	1	1	0	0	0	1	1	0
ENSMUSG00000115869	Gm31814	lncRNA	predicted gene, 31814 [Source:MGI Symbol;Acc:MGI:5590973]	0	1	1	0	1	0	0	0	0
ENSMUSG00000116093	Gm3888	processed_pseudogene	predicted gene 3888 [Source:MGI Symbol;Acc:MGI:3782061]	0	1	1	0	0	0	1	1	1
ENSMUSG00000116617	Gm49767	lncRNA	predicted gene, 49767 [Source:MGI Symbol;Acc:MGI:6215277]	0	1	1	0	0	0	0	1	0
ENSMUSG00000116641	Gm41505	lncRNA	predicted gene, 41505 [Source:MGI Symbol;Acc:MGI:5624390]	0	1	1	0	0	0	0	1	0
ENSMUSG00000116851	Gm35576	lncRNA	predicted gene, 35576 [Source:MGI Symbol;Acc:MGI:5594735]	0	1	1	0	0	0	0	1	0
ENSMUSG00000116879	Gm49794	lncRNA	predicted gene, 49794 [Source:MGI Symbol;Acc:MGI:6215323]	0	1	1	0	0	0	0	0	0
ENSMUSG00000117110	Gm49808	lncRNA	predicted gene, 49808 [Source:MGI Symbol;Acc:MGI:6270474]	0	1	1	1	1	0	1	1	0
ENSMUSG00000117692	Gm50114	lncRNA	predicted gene, 50114 [Source:MGI Symbol;Acc:MGI:6302852]	0	1	1	0	0	0	1	0	0
ENSMUSG00000117919	Gm41717	lncRNA	predicted gene, 41717 [Source:MGI Symbol;Acc:MGI:5624602]	0	1	1	0	0	0	0	1	1
ENSMUSG00000118671	Eppk1	protein_coding	epiplakin 1 [Source:MGI Symbol;Acc:MGI:2386306]	0	1	1	0	0	0	1	1	1
ENSMUSG00000000183	Fgf6	protein_coding	fibroblast growth factor 6 [Source:MGI Symbol;Acc:MGI:95520]	0	1	0	0	1	0	1	0	0
ENSMUSG00000001240	Ramp2	protein_coding	receptor (calcitonin) activity modifying protein 2 [Source:MGI Symbol;Acc:MGI:1859650]	0	1	0	0	0	0	1	0	0
ENSMUSG00000001249	Hpn	protein_coding	hepsin [Source:MGI Symbol;Acc:MGI:1196620]	0	1	0	0	0	0	0	0	0
ENSMUSG00000001349	Cnn1	protein_coding	calponin 1 [Source:MGI Symbol;Acc:MGI:104979]	0	1	0	0	0	0	0	0	0
ENSMUSG00000001663	Gstt1	protein_coding	glutathione S-transferase, theta 1 [Source:MGI Symbol;Acc:MGI:107379]	0	1	0	0	0	0	0	0	0
ENSMUSG00000001930	Vwf	protein_coding	Von Willebrand factor [Source:MGI Symbol;Acc:MGI:98941]	0	1	0	0	0	0	1	0	1
ENSMUSG00000002771	Grin2d	protein_coding	glutamate receptor, ionotropic, NMDA2D (epsilon 4) [Source:MGI Symbol;Acc:MGI:95823]	0	1	0	0	1	0	0	1	1
ENSMUSG00000004791	Pgf	protein_coding	placental growth factor [Source:MGI Symbol;Acc:MGI:105095]	0	1	0	0	0	0	0	0	0
ENSMUSG00000006462	A530013C23Rik	lncRNA	RIKEN cDNA A530013C23 gene [Source:MGI Symbol;Acc:MGI:3041178]	0	1	0	0	1	0	1	1	0
ENSMUSG00000006542	Prkag3	protein_coding	protein kinase, AMP-activated, gamma 3 non-catalytic subunit [Source:MGI Symbol;Acc:MGI:1891343]	0	1	0	0	0	0	1	0	0
ENSMUSG00000007033	Hspa1l	protein_coding	heat shock protein 1-like [Source:MGI Symbol;Acc:MGI:96231]	0	1	0	0	1	0	1	1	0
ENSMUSG00000009633	G0s2	protein_coding	G0/G1 switch gene 2 [Source:MGI Symbol;Acc:MGI:1316737]	0	1	0	0	0	0	0	0	0
ENSMUSG00000010021	Kif19a	protein_coding	kinesin family member 19A [Source:MGI Symbol;Acc:MGI:2447024]	0	1	0	0	0	1	0	0	0
ENSMUSG00000011256	Adam19	protein_coding	a disintegrin and metallopeptidase domain 19 (meltrin beta) [Source:MGI Symbol;Acc:MGI:105377]	0	1	0	1	0	0	0	0	0
ENSMUSG00000013523	Bcas1	protein_coding	brain enriched myelin associated protein 1 [Source:MGI Symbol;Acc:MGI:1924210]	0	1	0	0	0	0	1	0	0
ENSMUSG00000015090	Ptgds	protein_coding	prostaglandin D2 synthase (brain) [Source:MGI Symbol;Acc:MGI:99261]	0	1	0	1	1	0	1	1	0
ENSMUSG00000015957	Wnt11	protein_coding	wingless-type MMTV integration site family, member 11 [Source:MGI Symbol;Acc:MGI:101948]	0	1	0	0	0	0	0	0	0
ENSMUSG00000017718	Afmid	protein_coding	arylformamidase [Source:MGI Symbol;Acc:MGI:2448704]	0	1	0	0	0	0	1	0	1
ENSMUSG00000020044	Timp3	protein_coding	tissue inhibitor of metalloproteinase 3 [Source:MGI Symbol;Acc:MGI:98754]	0	1	0	0	0	0	0	0	0
ENSMUSG00000020186	Csrp2	protein_coding	cysteine and glycine-rich protein 2 [Source:MGI Symbol;Acc:MGI:1202907]	0	1	0	0	1	0	1	0	0
ENSMUSG00000020250	Txnrd1	protein_coding	thioredoxin reductase 1 [Source:MGI Symbol;Acc:MGI:1354175]	0	1	0	0	0	0	0	0	0
ENSMUSG00000020388	Pdlim4	protein_coding	PDZ and LIM domain 4 [Source:MGI Symbol;Acc:MGI:1353470]	0	1	0	0	0	0	0	0	0
ENSMUSG00000020469	Myl7	protein_coding	myosin, light polypeptide 7, regulatory [Source:MGI Symbol;Acc:MGI:107495]	0	1	0	0	1	0	0	0	0
ENSMUSG00000020807	4933427D14Rik	protein_coding	RIKEN cDNA 4933427D14 gene [Source:MGI Symbol;Acc:MGI:1921727]	0	1	0	0	0	0	0	0	0
ENSMUSG00000020897	Aurkb	protein_coding	aurora kinase B [Source:MGI Symbol;Acc:MGI:107168]	0	1	0	1	1	0	0	1	0
ENSMUSG00000021136	Smoc1	protein_coding	SPARC related modular calcium binding 1 [Source:MGI Symbol;Acc:MGI:1929878]	0	1	0	0	0	0	0	0	0
ENSMUSG00000021751	Acox2	protein_coding	acyl-Coenzyme A oxidase 2, branched chain [Source:MGI Symbol;Acc:MGI:1934852]	0	1	0	0	0	0	0	1	0
ENSMUSG00000021983	Atp8a2	protein_coding	ATPase, aminophospholipid transporter-like, class I, type 8A, member 2 [Source:MGI Symbol;Acc:MGI:1354710]	0	1	0	0	0	0	1	1	0
ENSMUSG00000022346	Myc	protein_coding	myelocytomatosis oncogene [Source:MGI Symbol;Acc:MGI:97250]	0	1	0	0	1	1	1	1	0
ENSMUSG00000022464	Slc38a4	protein_coding	solute carrier family 38, member 4 [Source:MGI Symbol;Acc:MGI:1916604]	0	1	0	0	0	0	0	1	1
ENSMUSG00000022951	Rcan1	protein_coding	regulator of calcineurin 1 [Source:MGI Symbol;Acc:MGI:1890564]	0	1	0	0	0	0	0	0	0
ENSMUSG00000023032	Slc4a8	protein_coding	solute carrier family 4 (anion exchanger), member 8 [Source:MGI Symbol;Acc:MGI:1928745]	0	1	0	0	0	0	0	0	0
ENSMUSG00000023336	Wfdc1	protein_coding	WAP four-disulfide core domain 1 [Source:MGI Symbol;Acc:MGI:1915116]	0	1	0	0	0	0	1	1	0
ENSMUSG00000023800	Tiam2	protein_coding	T cell lymphoma invasion and metastasis 2 [Source:MGI Symbol;Acc:MGI:1344338]	0	1	0	0	0	0	0	0	0
ENSMUSG00000024366	Gfra3	protein_coding	glial cell line derived neurotrophic factor family receptor alpha 3 [Source:MGI Symbol;Acc:MGI:1201403]	0	1	0	0	0	0	0	0	0
ENSMUSG00000024803	Ankrd1	protein_coding	ankyrin repeat domain 1 (cardiac muscle) [Source:MGI Symbol;Acc:MGI:1097717]	0	1	0	1	1	0	1	1	0
ENSMUSG00000025176	Hoga1	protein_coding	4-hydroxy-2-oxoglutarate aldolase 1 [Source:MGI Symbol;Acc:MGI:1914682]	0	1	0	0	0	0	0	0	0
ENSMUSG00000025270	Alas2	protein_coding	aminolevulinic acid synthase 2, erythroid [Source:MGI Symbol;Acc:MGI:87990]	0	1	0	0	0	0	1	0	0
ENSMUSG00000025648	Pfkfb4	protein_coding	6-phosphofructo-2-kinase/fructose-2,6-biphosphatase 4 [Source:MGI Symbol;Acc:MGI:2687284]	0	1	0	1	0	0	0	0	0
ENSMUSG00000025723	Nmb	protein_coding	neuromedin B [Source:MGI Symbol;Acc:MGI:1915289]	0	1	0	0	0	0	0	0	0
ENSMUSG00000025817	Nudt5	protein_coding	nudix (nucleoside diphosphate linked moiety X)-type motif 5 [Source:MGI Symbol;Acc:MGI:1858232]	0	1	0	0	0	0	0	0	0
ENSMUSG00000025930	Msc	protein_coding	musculin [Source:MGI Symbol;Acc:MGI:1333884]	0	1	0	0	0	0	0	1	0
ENSMUSG00000026480	Ncf2	protein_coding	neutrophil cytosolic factor 2 [Source:MGI Symbol;Acc:MGI:97284]	0	1	0	1	0	0	0	0	0
ENSMUSG00000026955	Sapcd2	protein_coding	suppressor APC domain containing 2 [Source:MGI Symbol;Acc:MGI:1919330]	0	1	0	1	0	0	0	0	0
ENSMUSG00000027187	Cat	protein_coding	catalase [Source:MGI Symbol;Acc:MGI:88271]	0	1	0	0	0	0	1	1	0
ENSMUSG00000027207	Galk2	protein_coding	galactokinase 2 [Source:MGI Symbol;Acc:MGI:1917226]	0	1	0	0	0	0	0	0	0
ENSMUSG00000027335	Adra1d	protein_coding	adrenergic receptor, alpha 1d [Source:MGI Symbol;Acc:MGI:106673]	0	1	0	0	0	0	0	0	0
ENSMUSG00000027375	Mal	protein_coding	myelin and lymphocyte protein, T cell differentiation protein [Source:MGI Symbol;Acc:MGI:892970]	0	1	0	1	1	0	0	1	1
ENSMUSG00000027456	Sdcbp2	protein_coding	syndecan binding protein (syntenin) 2 [Source:MGI Symbol;Acc:MGI:2385156]	0	1	0	0	0	0	1	0	0
ENSMUSG00000027550	Lrrcc1	protein_coding	leucine rich repeat and coiled-coil domain containing 1 [Source:MGI Symbol;Acc:MGI:1918960]	0	1	0	0	0	0	1	1	0
ENSMUSG00000028444	Cntfr	protein_coding	ciliary neurotrophic factor receptor [Source:MGI Symbol;Acc:MGI:99605]	0	1	0	1	1	0	0	0	0
ENSMUSG00000028780	Sema3c	protein_coding	sema domain, immunoglobulin domain (Ig), short basic domain, secreted, (semaphorin) 3C [Source:MGI Symbol;Acc:MGI:107557]	0	1	0	0	0	0	0	0	0
ENSMUSG00000028782	Adgrb2	protein_coding	adhesion G protein-coupled receptor B2 [Source:MGI Symbol;Acc:MGI:2451244]	0	1	0	0	0	0	0	0	1
ENSMUSG00000028989	Angptl7	protein_coding	angiopoietin-like 7 [Source:MGI Symbol;Acc:MGI:3605801]	0	1	0	0	0	0	0	0	0
ENSMUSG00000030762	Aqp8	protein_coding	aquaporin 8 [Source:MGI Symbol;Acc:MGI:1195271]	0	1	0	1	1	0	1	1	0
ENSMUSG00000031478	Nek3	protein_coding	NIMA (never in mitosis gene a)-related expressed kinase 3 [Source:MGI Symbol;Acc:MGI:1344371]	0	1	0	0	0	0	0	0	0
ENSMUSG00000031626	Sorbs2	protein_coding	sorbin and SH3 domain containing 2 [Source:MGI Symbol;Acc:MGI:1924574]	0	1	0	0	0	0	1	1	0
ENSMUSG00000031661	Nkd1	protein_coding	naked cuticle 1 [Source:MGI Symbol;Acc:MGI:2135954]	0	1	0	0	0	0	1	0	0
ENSMUSG00000031821	Gins2	protein_coding	GINS complex subunit 2 (Psf2 homolog) [Source:MGI Symbol;Acc:MGI:1921019]	0	1	0	1	1	0	0	1	0
ENSMUSG00000031849	Comp	protein_coding	cartilage oligomeric matrix protein [Source:MGI Symbol;Acc:MGI:88469]	0	1	0	0	0	0	0	0	1
ENSMUSG00000031853	Map3k21	protein_coding	mitogen-activated protein kinase kinase kinase 21 [Source:MGI Symbol;Acc:MGI:2385307]	0	1	0	1	1	0	0	1	0
ENSMUSG00000032105	Pdzd3	protein_coding	PDZ domain containing 3 [Source:MGI Symbol;Acc:MGI:2429554]	0	1	0	0	0	0	0	0	1
ENSMUSG00000032118	Fez1	protein_coding	fasciculation and elongation protein zeta 1 (zygin I) [Source:MGI Symbol;Acc:MGI:2670976]	0	1	0	0	0	0	0	0	0
ENSMUSG00000032259	Drd2	protein_coding	dopamine receptor D2 [Source:MGI Symbol;Acc:MGI:94924]	0	1	0	0	0	0	1	0	1
ENSMUSG00000033006	Sox10	protein_coding	SRY (sex determining region Y)-box 10 [Source:MGI Symbol;Acc:MGI:98358]	0	1	0	0	1	1	1	0	0
ENSMUSG00000034161	Scx	protein_coding	scleraxis [Source:MGI Symbol;Acc:MGI:102934]	0	1	0	0	0	0	1	1	0
ENSMUSG00000034334	Fam151b	protein_coding	family with sequence similarity 151, member B [Source:MGI Symbol;Acc:MGI:1921192]	0	1	0	0	0	0	1	1	0
ENSMUSG00000034353	Ramp1	protein_coding	receptor (calcitonin) activity modifying protein 1 [Source:MGI Symbol;Acc:MGI:1858418]	0	1	0	0	1	0	1	1	0
ENSMUSG00000034683	Ppp1r1c	protein_coding	protein phosphatase 1, regulatory inhibitor subunit 1C [Source:MGI Symbol;Acc:MGI:1923185]	0	1	0	0	0	0	0	0	0
ENSMUSG00000034959	Rubcnl	protein_coding	RUN and cysteine rich domain containing beclin 1 interacting protein like [Source:MGI Symbol;Acc:MGI:2685590]	0	1	0	0	0	0	1	0	0
ENSMUSG00000035049	Rrp12	protein_coding	ribosomal RNA processing 12 homolog [Source:MGI Symbol;Acc:MGI:2147437]	0	1	0	0	1	0	0	1	0
ENSMUSG00000035105	Egln3	protein_coding	egl-9 family hypoxia-inducible factor 3 [Source:MGI Symbol;Acc:MGI:1932288]	0	1	0	0	0	0	1	1	0
ENSMUSG00000036510	Cdh8	protein_coding	cadherin 8 [Source:MGI Symbol;Acc:MGI:107434]	0	1	0	0	1	0	1	1	0
ENSMUSG00000036995	Asap3	protein_coding	ArfGAP with SH3 domain, ankyrin repeat and PH domain 3 [Source:MGI Symbol;Acc:MGI:2684986]	0	1	0	0	0	0	1	1	0
ENSMUSG00000037095	Lrg1	protein_coding	leucine-rich alpha-2-glycoprotein 1 [Source:MGI Symbol;Acc:MGI:1924155]	0	1	0	0	0	0	0	0	1
ENSMUSG00000037166	Ppp1r14a	protein_coding	protein phosphatase 1, regulatory inhibitor subunit 14A [Source:MGI Symbol;Acc:MGI:1931139]	0	1	0	0	0	0	0	0	0
ENSMUSG00000037224	Zfyve28	protein_coding	zinc finger, FYVE domain containing 28 [Source:MGI Symbol;Acc:MGI:2684992]	0	1	0	0	0	0	0	0	0
ENSMUSG00000037474	Dtl	protein_coding	denticleless E3 ubiquitin protein ligase [Source:MGI Symbol;Acc:MGI:1924093]	0	1	0	1	1	0	0	1	0
ENSMUSG00000037940	Inpp4b	protein_coding	inositol polyphosphate-4-phosphatase, type II [Source:MGI Symbol;Acc:MGI:2158925]	0	1	0	0	0	0	0	0	0
ENSMUSG00000037949	Ano10	protein_coding	anoctamin 10 [Source:MGI Symbol;Acc:MGI:2143103]	0	1	0	0	0	0	0	0	0
ENSMUSG00000038347	Tcte2	protein_coding	t-complex-associated testis expressed 2 [Source:MGI Symbol;Acc:MGI:98641]	0	1	0	0	0	0	0	0	0
ENSMUSG00000038486	Sv2a	protein_coding	synaptic vesicle glycoprotein 2 a [Source:MGI Symbol;Acc:MGI:1927139]	0	1	0	0	0	0	1	0	0
ENSMUSG00000038670	Mybpc2	protein_coding	myosin binding protein C, fast-type [Source:MGI Symbol;Acc:MGI:1336170]	0	1	0	0	1	0	1	0	1
ENSMUSG00000038777	Sema6c	protein_coding	sema domain, transmembrane domain (TM), and cytoplasmic domain, (semaphorin) 6C [Source:MGI Symbol;Acc:MGI:1338032]	0	1	0	0	0	0	0	0	0
ENSMUSG00000038831	Ralgps1	protein_coding	Ral GEF with PH domain and SH3 binding motif 1 [Source:MGI Symbol;Acc:MGI:1922008]	0	1	0	0	0	0	1	0	0
ENSMUSG00000038943	Prc1	protein_coding	protein regulator of cytokinesis 1 [Source:MGI Symbol;Acc:MGI:1858961]	0	1	0	1	1	0	0	1	0
ENSMUSG00000039005	Tlr4	protein_coding	toll-like receptor 4 [Source:MGI Symbol;Acc:MGI:96824]	0	1	0	0	0	0	0	0	0
ENSMUSG00000039084	Chad	protein_coding	chondroadherin [Source:MGI Symbol;Acc:MGI:1096866]	0	1	0	0	0	0	1	0	1
ENSMUSG00000039376	Synpo2l	protein_coding	synaptopodin 2-like [Source:MGI Symbol;Acc:MGI:1916010]	0	1	0	0	0	0	1	1	0
ENSMUSG00000039457	Ppl	protein_coding	periplakin [Source:MGI Symbol;Acc:MGI:1194898]	0	1	0	1	1	0	0	1	0
ENSMUSG00000039981	Zc3h12d	protein_coding	zinc finger CCCH type containing 12D [Source:MGI Symbol;Acc:MGI:3045313]	0	1	0	0	0	0	0	0	0
ENSMUSG00000040003	Magi2	protein_coding	membrane associated guanylate kinase, WW and PDZ domain containing 2 [Source:MGI Symbol;Acc:MGI:1354953]	0	1	0	0	0	0	0	0	0
ENSMUSG00000040111	Gramd1b	protein_coding	GRAM domain containing 1B [Source:MGI Symbol;Acc:MGI:1925037]	0	1	0	0	0	0	0	0	0
ENSMUSG00000042757	Tmem108	protein_coding	transmembrane protein 108 [Source:MGI Symbol;Acc:MGI:1932411]	0	1	0	0	0	0	0	0	0
ENSMUSG00000044026	Slc35g1	protein_coding	solute carrier family 35, member G1 [Source:MGI Symbol;Acc:MGI:2444789]	0	1	0	0	0	0	0	0	0
ENSMUSG00000044216	Kcnj4	protein_coding	potassium inwardly-rectifying channel, subfamily J, member 4 [Source:MGI Symbol;Acc:MGI:104743]	0	1	0	1	1	0	1	1	0
ENSMUSG00000044556	Tex38	protein_coding	testis expressed 38 [Source:MGI Symbol;Acc:MGI:1922423]	0	1	0	1	0	0	0	1	0
ENSMUSG00000044770	Scml4	protein_coding	Scm polycomb group protein like 4 [Source:MGI Symbol;Acc:MGI:2446140]	0	1	0	1	0	0	0	0	0
ENSMUSG00000045102	Poln	protein_coding	DNA polymerase N [Source:MGI Symbol;Acc:MGI:2675617]	0	1	0	1	1	0	1	0	1
ENSMUSG00000045659	Plekha7	protein_coding	pleckstrin homology domain containing, family A member 7 [Source:MGI Symbol;Acc:MGI:2445094]	0	1	0	0	0	0	1	0	1
ENSMUSG00000046761	Fam83h	protein_coding	family with sequence similarity 83, member H [Source:MGI Symbol;Acc:MGI:2145900]	0	1	0	0	0	0	0	0	0
ENSMUSG00000048004	Tmem196	protein_coding	transmembrane protein 196 [Source:MGI Symbol;Acc:MGI:2685374]	0	1	0	0	0	0	1	1	0
ENSMUSG00000048218	Amigo2	protein_coding	adhesion molecule with Ig like domain 2 [Source:MGI Symbol;Acc:MGI:2145995]	0	1	0	0	0	0	0	0	0
ENSMUSG00000048899	Rimkla	protein_coding	ribosomal modification protein rimK-like family member A [Source:MGI Symbol;Acc:MGI:3040686]	0	1	0	0	0	0	1	0	0
ENSMUSG00000049723	Mmp12	protein_coding	matrix metallopeptidase 12 [Source:MGI Symbol;Acc:MGI:97005]	0	1	0	0	0	0	0	0	0
ENSMUSG00000049811	Fam161a	protein_coding	family with sequence similarity 161, member A [Source:MGI Symbol;Acc:MGI:1921123]	0	1	0	1	0	0	0	0	0
ENSMUSG00000049904	Tmem17	protein_coding	transmembrane protein 17 [Source:MGI Symbol;Acc:MGI:2144205]	0	1	0	0	0	0	0	0	0
ENSMUSG00000049985	Ankrd55	protein_coding	ankyrin repeat domain 55 [Source:MGI Symbol;Acc:MGI:1924568]	0	1	0	1	1	0	1	1	1
ENSMUSG00000050106	Tmc8	protein_coding	transmembrane channel-like gene family 8 [Source:MGI Symbol;Acc:MGI:2669037]	0	1	0	0	0	0	0	1	0
ENSMUSG00000050447	Lypd6	protein_coding	LY6/PLAUR domain containing 6 [Source:MGI Symbol;Acc:MGI:2443848]	0	1	0	1	1	0	0	1	0
ENSMUSG00000052392	Acot4	protein_coding	acyl-CoA thioesterase 4 [Source:MGI Symbol;Acc:MGI:2159621]	0	1	0	0	0	0	1	0	0
ENSMUSG00000053930	Shisa6	protein_coding	shisa family member 6 [Source:MGI Symbol;Acc:MGI:2685725]	0	1	0	0	1	0	0	0	0
ENSMUSG00000053964	Lgals4	protein_coding	lectin, galactose binding, soluble 4 [Source:MGI Symbol;Acc:MGI:107536]	0	1	0	0	0	1	0	0	0
ENSMUSG00000054418	2900041M22Rik	lncRNA	RIKEN cDNA 2900041M22 gene [Source:MGI Symbol;Acc:MGI:1925653]	0	1	0	0	0	0	0	0	0
ENSMUSG00000055775	Myh8	protein_coding	myosin, heavy polypeptide 8, skeletal muscle, perinatal [Source:MGI Symbol;Acc:MGI:1339712]	0	1	0	0	0	0	1	1	0
ENSMUSG00000063430	Wscd2	protein_coding	WSC domain containing 2 [Source:MGI Symbol;Acc:MGI:2445030]	0	1	0	0	0	0	0	0	0
ENSMUSG00000063558	Aox1	protein_coding	aldehyde oxidase 1 [Source:MGI Symbol;Acc:MGI:88035]	0	1	0	1	1	0	1	1	0
ENSMUSG00000063873	Slc24a3	protein_coding	solute carrier family 24 (sodium/potassium/calcium exchanger), member 3 [Source:MGI Symbol;Acc:MGI:2137513]	0	1	0	0	0	0	1	1	0
ENSMUSG00000066975	Cryba4	protein_coding	crystallin, beta A4 [Source:MGI Symbol;Acc:MGI:102716]	0	1	0	0	0	0	0	0	0
ENSMUSG00000069917	Hba-a2	protein_coding	hemoglobin alpha, adult chain 2 [Source:MGI Symbol;Acc:MGI:96016]	0	1	0	0	0	0	1	0	0
ENSMUSG00000069919	Hba-a1	protein_coding	hemoglobin alpha, adult chain 1 [Source:MGI Symbol;Acc:MGI:96015]	0	1	0	0	0	0	1	0	0
ENSMUSG00000070570	Slc17a7	protein_coding	solute carrier family 17 (sodium-dependent inorganic phosphate cotransporter), member 7 [Source:MGI Symbol;Acc:MGI:1920211]	0	1	0	0	1	0	1	1	0
ENSMUSG00000071648	Rom1	protein_coding	rod outer segment membrane protein 1 [Source:MGI Symbol;Acc:MGI:97998]	0	1	0	0	0	0	0	0	0
ENSMUSG00000074179	Gsta5	protein_coding	glutathione S-transferase alpha 5 [Source:MGI Symbol;Acc:MGI:3704339]	0	1	0	0	1	0	1	1	0
ENSMUSG00000074846	Gm10774	processed_pseudogene	predicted pseudogene 10774 [Source:MGI Symbol;Acc:MGI:3642325]	0	1	0	0	0	0	1	0	1
ENSMUSG00000075027	4631405J19Rik	lncRNA	RIKEN cDNA 4631405J19 gene [Source:MGI Symbol;Acc:MGI:3045383]	0	1	0	0	1	0	1	0	1
ENSMUSG00000078137	Ankrd63	protein_coding	ankyrin repeat domain 63 [Source:MGI Symbol;Acc:MGI:2686183]	0	1	0	0	0	0	0	0	0
ENSMUSG00000078234	Klhdc7a	protein_coding	kelch domain containing 7A [Source:MGI Symbol;Acc:MGI:2444612]	0	1	0	0	0	0	0	0	0
ENSMUSG00000078956	Gm14221	lncRNA	predicted gene 14221 [Source:MGI Symbol;Acc:MGI:3650696]	0	1	0	1	0	0	0	0	0
ENSMUSG00000079045	Prox1os	lncRNA	prospero homeobox 1, opposite strand [Source:MGI Symbol;Acc:MGI:4937200]	0	1	0	0	0	0	1	0	0
ENSMUSG00000079339	Ifit1bl1	protein_coding	interferon induced protein with tetratricpeptide repeats 1B like 1 [Source:MGI Symbol;Acc:MGI:3650685]	0	1	0	1	1	0	1	1	0
ENSMUSG00000087484	2900089D17Rik	lncRNA	RIKEN cDNA 2900089D17 gene [Source:MGI Symbol;Acc:MGI:1914527]	0	1	0	0	0	0	1	0	0
ENSMUSG00000087579	Hectd2os	lncRNA	Hectd2, opposite strand [Source:MGI Symbol;Acc:MGI:1919243]	0	1	0	0	0	0	1	0	0
ENSMUSG00000097354	2310001H17Rik	lncRNA	RIKEN cDNA 2310001H17 gene [Source:MGI Symbol;Acc:MGI:1923682]	0	1	0	0	0	0	1	0	0
ENSMUSG00000099519	Gm29253	lncRNA	predicted gene 29253 [Source:MGI Symbol;Acc:MGI:5579959]	0	1	0	0	0	0	1	0	1
ENSMUSG00000101860	Mindy4b-ps	protein_coding	MINDY lysine 48 deubiquitinase 4B, pseudogene [Source:MGI Symbol;Acc:MGI:2140018]	0	1	0	1	0	0	1	0	1
ENSMUSG00000102252	Snrpn	protein_coding	small nuclear ribonucleoprotein N [Source:MGI Symbol;Acc:MGI:98347]	0	1	0	0	0	0	0	0	0
ENSMUSG00000104263	9430062P05Rik	TEC	RIKEN cDNA 9430062P05 gene [Source:MGI Symbol;Acc:MGI:2441746]	0	1	0	0	0	0	0	0	0
ENSMUSG00000105168	Gm30735	lncRNA	predicted gene, 30735 [Source:MGI Symbol;Acc:MGI:5589894]	0	1	0	1	1	0	0	1	1
ENSMUSG00000105444	Gm10727	TEC	predicted gene 10727 [Source:MGI Symbol;Acc:MGI:3642187]	0	1	0	1	1	0	0	1	1
ENSMUSG00000105541	Gm43136	lncRNA	predicted gene 43136 [Source:MGI Symbol;Acc:MGI:5663273]	0	1	0	0	0	0	1	0	0
ENSMUSG00000106140	Gm42208	lncRNA	predicted gene, 42208 [Source:MGI Symbol;Acc:MGI:5625093]	0	1	0	0	1	0	1	0	0
ENSMUSG00000106999	Gm42734	TEC	predicted gene 42734 [Source:MGI Symbol;Acc:MGI:5662871]	0	1	0	1	0	0	0	0	0
ENSMUSG00000107741	Gm2011	transcribed_unprocessed_pseudogene	predicted gene 2011 [Source:MGI Symbol;Acc:MGI:3780180]	0	1	0	0	0	0	1	0	0
ENSMUSG00000108322	5430431A17Rik	lncRNA	RIKEN cDNA 5430431A17 gene [Source:MGI Symbol;Acc:MGI:1918618]	0	1	0	0	0	0	0	0	0
ENSMUSG00000108634	Gm38534	lncRNA	predicted gene, 38534 [Source:MGI Symbol;Acc:MGI:5621419]	0	1	0	1	1	0	1	1	0
ENSMUSG00000111497	Gm38431	protein_coding	predicted gene, 38431 [Source:MGI Symbol;Acc:MGI:5621316]	0	1	0	0	0	0	1	1	0
ENSMUSG00000111761	9230112J17Rik	lncRNA	RIKEN cDNA 9230112J17 gene [Source:MGI Symbol;Acc:MGI:1924999]	0	1	0	0	0	0	1	0	1
ENSMUSG00000113101	Gm33424	lncRNA	predicted gene, 33424 [Source:MGI Symbol;Acc:MGI:5592583]	0	1	0	1	1	0	1	1	1
ENSMUSG00000113346	Eprn	lncRNA	ephemeron, early developmental lncRNA [Source:MGI Symbol;Acc:MGI:3583897]	0	1	0	0	0	0	0	1	1
ENSMUSG00000116604	Gm49745	lncRNA	predicted gene, 49745 [Source:MGI Symbol;Acc:MGI:6215237]	0	1	0	0	0	0	0	0	0
ENSMUSG00000117879	2310015A16Rik	lncRNA	RIKEN cDNA 2310015A16 gene [Source:MGI Symbol;Acc:MGI:1916811]	0	1	0	0	0	0	0	0	0
ENSMUSG00000063388	BC023105	processed_pseudogene	cDNA sequence BC023105 [Source:MGI Symbol;Acc:MGI:2384767]	0	0	NA	NA	NA	0	0	0	NA
ENSMUSG00000117338	Gm49804	protein_coding	predicted gene, 49804 [Source:MGI Symbol;Acc:MGI:6270466]	0	0	NA	0	NA	NA	0	NA	NA
ENSMUSG00000000167	Pih1d2	protein_coding	PIH1 domain containing 2 [Source:MGI Symbol;Acc:MGI:1919864]	0	0	1	0	0	0	0	0	0
ENSMUSG00000000184	Ccnd2	protein_coding	cyclin D2 [Source:MGI Symbol;Acc:MGI:88314]	0	0	1	0	0	0	0	0	0
ENSMUSG00000000244	Tspan32	protein_coding	tetraspanin 32 [Source:MGI Symbol;Acc:MGI:1350360]	0	0	1	0	0	0	0	0	0
ENSMUSG00000000317	Bcl6b	protein_coding	B cell CLL/lymphoma 6, member B [Source:MGI Symbol;Acc:MGI:1278332]	0	0	1	1	0	0	1	1	1
ENSMUSG00000000318	Clec10a	protein_coding	C-type lectin domain family 10, member A [Source:MGI Symbol;Acc:MGI:96975]	0	0	1	0	0	0	0	1	0
ENSMUSG00000000340	Dbt	protein_coding	dihydrolipoamide branched chain transacylase E2 [Source:MGI Symbol;Acc:MGI:105386]	0	0	1	0	0	0	0	1	1
ENSMUSG00000000386	Mx1	polymorphic_pseudogene	MX dynamin-like GTPase 1 [Source:MGI Symbol;Acc:MGI:97243]	0	0	1	0	0	0	0	0	0
ENSMUSG00000000409	Lck	protein_coding	lymphocyte protein tyrosine kinase [Source:MGI Symbol;Acc:MGI:96756]	0	0	1	0	1	0	0	0	0
ENSMUSG00000000628	Hk2	protein_coding	hexokinase 2 [Source:MGI Symbol;Acc:MGI:1315197]	0	0	1	0	0	0	0	0	0
ENSMUSG00000000682	Cd52	protein_coding	CD52 antigen [Source:MGI Symbol;Acc:MGI:1346088]	0	0	1	0	0	0	0	0	0
ENSMUSG00000000693	Loxl3	protein_coding	lysyl oxidase-like 3 [Source:MGI Symbol;Acc:MGI:1337004]	0	0	1	0	0	0	0	1	1
ENSMUSG00000000753	Serpinf1	protein_coding	serine (or cysteine) peptidase inhibitor, clade F, member 1 [Source:MGI Symbol;Acc:MGI:108080]	0	0	1	0	0	0	0	1	1
ENSMUSG00000000794	Kcnn3	protein_coding	potassium intermediate/small conductance calcium-activated channel, subfamily N, member 3 [Source:MGI Symbol;Acc:MGI:2153183]	0	0	1	0	0	0	0	1	1
ENSMUSG00000000861	Bcl11a	protein_coding	B cell CLL/lymphoma 11A (zinc finger protein) [Source:MGI Symbol;Acc:MGI:106190]	0	0	1	0	0	0	0	1	1
ENSMUSG00000000901	Mmp11	protein_coding	matrix metallopeptidase 11 [Source:MGI Symbol;Acc:MGI:97008]	0	0	1	0	0	0	0	0	0
ENSMUSG00000000957	Mmp14	protein_coding	matrix metallopeptidase 14 (membrane-inserted) [Source:MGI Symbol;Acc:MGI:101900]	0	0	1	1	1	0	0	0	1
ENSMUSG00000001020	S100a4	protein_coding	S100 calcium binding protein A4 [Source:MGI Symbol;Acc:MGI:1330282]	0	0	1	0	0	0	0	1	1
ENSMUSG00000001025	S100a6	protein_coding	S100 calcium binding protein A6 (calcyclin) [Source:MGI Symbol;Acc:MGI:1339467]	0	0	1	0	0	0	0	1	1
ENSMUSG00000001027	Scn4a	protein_coding	sodium channel, voltage-gated, type IV, alpha [Source:MGI Symbol;Acc:MGI:98250]	0	0	1	0	0	0	0	1	1
ENSMUSG00000001039	B9d1	protein_coding	B9 protein domain 1 [Source:MGI Symbol;Acc:MGI:1351471]	0	0	1	0	0	0	0	0	0
ENSMUSG00000001119	Col6a1	protein_coding	collagen, type VI, alpha 1 [Source:MGI Symbol;Acc:MGI:88459]	0	0	1	1	1	0	1	0	0
ENSMUSG00000001128	Cfp	protein_coding	complement factor properdin [Source:MGI Symbol;Acc:MGI:97545]	0	0	1	0	0	0	0	1	1
ENSMUSG00000001334	Fndc5	protein_coding	fibronectin type III domain containing 5 [Source:MGI Symbol;Acc:MGI:1917614]	0	0	1	0	0	0	0	1	0
ENSMUSG00000001348	Acp5	protein_coding	acid phosphatase 5, tartrate resistant [Source:MGI Symbol;Acc:MGI:87883]	0	0	1	0	0	0	0	1	1
ENSMUSG00000001506	Col1a1	protein_coding	collagen, type I, alpha 1 [Source:MGI Symbol;Acc:MGI:88467]	0	0	1	1	1	0	0	0	1
ENSMUSG00000001508	Sgca	protein_coding	sarcoglycan, alpha (dystrophin-associated glycoprotein) [Source:MGI Symbol;Acc:MGI:894698]	0	0	1	0	0	0	0	0	0
ENSMUSG00000001604	Tcea3	protein_coding	transcription elongation factor A (SII), 3 [Source:MGI Symbol;Acc:MGI:1196908]	0	0	1	0	0	0	0	0	0
ENSMUSG00000001750	Tcirg1	protein_coding	T cell, immune regulator 1, ATPase, H+ transporting, lysosomal V0 protein A3 [Source:MGI Symbol;Acc:MGI:1350931]	0	0	1	0	0	0	0	0	0
ENSMUSG00000001774	Chordc1	protein_coding	cysteine and histidine-rich domain (CHORD)-containing, zinc-binding protein 1 [Source:MGI Symbol;Acc:MGI:1914167]	0	0	1	0	0	0	0	0	0
ENSMUSG00000001948	Spa17	protein_coding	sperm autoantigenic protein 17 [Source:MGI Symbol;Acc:MGI:1333778]	0	0	1	0	0	0	0	1	0
ENSMUSG00000001983	Taco1	protein_coding	translational activator of mitochondrially encoded cytochrome c oxidase I [Source:MGI Symbol;Acc:MGI:1917457]	0	0	1	0	0	0	0	1	0
ENSMUSG00000002020	Ltbp2	protein_coding	latent transforming growth factor beta binding protein 2 [Source:MGI Symbol;Acc:MGI:99502]	0	0	1	0	0	0	0	1	1
ENSMUSG00000002032	Tmem25	protein_coding	transmembrane protein 25 [Source:MGI Symbol;Acc:MGI:1918937]	0	0	1	0	0	0	0	1	0
ENSMUSG00000002076	Hsf2bp	protein_coding	heat shock transcription factor 2 binding protein [Source:MGI Symbol;Acc:MGI:1921627]	0	0	1	0	0	0	0	0	0
ENSMUSG00000002105	Slc39a13	protein_coding	solute carrier family 39 (metal ion transporter), member 13 [Source:MGI Symbol;Acc:MGI:1915677]	0	0	1	0	0	0	0	0	0
ENSMUSG00000002111	Spi1	protein_coding	spleen focus forming virus (SFFV) proviral integration oncogene [Source:MGI Symbol;Acc:MGI:98282]	0	0	1	0	0	0	0	0	0
ENSMUSG00000002233	Rhoc	protein_coding	ras homolog family member C [Source:MGI Symbol;Acc:MGI:106028]	0	0	1	0	0	0	0	0	0
ENSMUSG00000002265	Peg3	protein_coding	paternally expressed 3 [Source:MGI Symbol;Acc:MGI:104748]	0	0	1	1	1	0	0	0	0
ENSMUSG00000002266	Zim1	protein_coding	zinc finger, imprinted 1 [Source:MGI Symbol;Acc:MGI:1341879]	0	0	1	0	0	0	0	1	1
ENSMUSG00000002289	Angptl4	protein_coding	angiopoietin-like 4 [Source:MGI Symbol;Acc:MGI:1888999]	0	0	1	0	0	0	0	1	0
ENSMUSG00000002699	Lcp2	protein_coding	lymphocyte cytosolic protein 2 [Source:MGI Symbol;Acc:MGI:1321402]	0	0	1	0	1	0	0	0	0
ENSMUSG00000002769	Gnmt	protein_coding	glycine N-methyltransferase [Source:MGI Symbol;Acc:MGI:1202304]	0	0	1	1	1	0	1	0	0
ENSMUSG00000002781	Tmem143	protein_coding	transmembrane protein 143 [Source:MGI Symbol;Acc:MGI:1917459]	0	0	1	0	0	0	0	0	0
ENSMUSG00000002835	Chaf1a	protein_coding	chromatin assembly factor 1, subunit A (p150) [Source:MGI Symbol;Acc:MGI:1351331]	0	0	1	0	1	0	0	0	0
ENSMUSG00000002847	Pla1a	protein_coding	phospholipase A1 member A [Source:MGI Symbol;Acc:MGI:1934677]	0	0	1	0	0	0	0	1	1
ENSMUSG00000002897	Il17ra	protein_coding	interleukin 17 receptor A [Source:MGI Symbol;Acc:MGI:107399]	0	0	1	0	0	0	0	1	1
ENSMUSG00000002985	Apoe	protein_coding	apolipoprotein E [Source:MGI Symbol;Acc:MGI:88057]	0	0	1	0	0	0	0	1	1
ENSMUSG00000003273	Car11	protein_coding	carbonic anhydrase 11 [Source:MGI Symbol;Acc:MGI:1336193]	0	0	1	1	1	0	1	1	0
ENSMUSG00000003283	Hck	protein_coding	hemopoietic cell kinase [Source:MGI Symbol;Acc:MGI:96052]	0	0	1	0	0	0	0	0	0
ENSMUSG00000003352	Cacnb3	protein_coding	calcium channel, voltage-dependent, beta 3 subunit [Source:MGI Symbol;Acc:MGI:103307]	0	0	1	0	0	0	0	0	0
ENSMUSG00000003354	Ccdc65	protein_coding	coiled-coil domain containing 65 [Source:MGI Symbol;Acc:MGI:2146001]	0	0	1	0	0	0	0	1	1
ENSMUSG00000003411	Rab3b	protein_coding	RAB3B, member RAS oncogene family [Source:MGI Symbol;Acc:MGI:1917158]	0	0	1	0	0	0	0	0	0
ENSMUSG00000003418	St8sia6	protein_coding	ST8 alpha-N-acetyl-neuraminide alpha-2,8-sialyltransferase 6 [Source:MGI Symbol;Acc:MGI:2386797]	0	0	1	0	0	0	0	0	0
ENSMUSG00000003528	Slc25a1	protein_coding	solute carrier family 25 (mitochondrial carrier, citrate transporter), member 1 [Source:MGI Symbol;Acc:MGI:1345283]	0	0	1	0	0	0	0	0	0
ENSMUSG00000003585	Sec14l2	protein_coding	SEC14-like lipid binding 2 [Source:MGI Symbol;Acc:MGI:1915065]	0	0	1	0	1	0	0	0	0
ENSMUSG00000003809	Gcdh	protein_coding	glutaryl-Coenzyme A dehydrogenase [Source:MGI Symbol;Acc:MGI:104541]	0	0	1	0	0	0	0	0	0
ENSMUSG00000003882	Il7r	protein_coding	interleukin 7 receptor [Source:MGI Symbol;Acc:MGI:96562]	0	0	1	0	0	0	0	0	0
ENSMUSG00000003955	Fam162a	protein_coding	family with sequence similarity 162, member A [Source:MGI Symbol;Acc:MGI:1917436]	0	0	1	0	0	0	0	1	0
ENSMUSG00000004098	Col5a3	protein_coding	collagen, type V, alpha 3 [Source:MGI Symbol;Acc:MGI:1858212]	0	0	1	1	1	0	1	1	0
ENSMUSG00000004266	Ptpn6	protein_coding	protein tyrosine phosphatase, non-receptor type 6 [Source:MGI Symbol;Acc:MGI:96055]	0	0	1	0	1	0	0	0	0
ENSMUSG00000004267	Eno2	protein_coding	enolase 2, gamma neuronal [Source:MGI Symbol;Acc:MGI:95394]	0	0	1	0	0	0	0	1	1
ENSMUSG00000004319	Clcn3	protein_coding	chloride channel, voltage-sensitive 3 [Source:MGI Symbol;Acc:MGI:103555]	0	0	1	0	0	0	0	0	0
ENSMUSG00000004446	Bid	protein_coding	BH3 interacting domain death agonist [Source:MGI Symbol;Acc:MGI:108093]	0	0	1	0	0	0	0	1	0
ENSMUSG00000004508	Gab2	protein_coding	growth factor receptor bound protein 2-associated protein 2 [Source:MGI Symbol;Acc:MGI:1333854]	0	0	1	0	0	0	0	1	1
ENSMUSG00000004626	Stxbp2	protein_coding	syntaxin binding protein 2 [Source:MGI Symbol;Acc:MGI:107370]	0	0	1	0	1	0	0	0	0
ENSMUSG00000004655	Aqp1	protein_coding	aquaporin 1 [Source:MGI Symbol;Acc:MGI:103201]	0	0	1	0	0	0	0	1	0
ENSMUSG00000004665	Cnn2	protein_coding	calponin 2 [Source:MGI Symbol;Acc:MGI:105093]	0	0	1	0	0	0	0	1	1
ENSMUSG00000004730	Adgre1	protein_coding	adhesion G protein-coupled receptor E1 [Source:MGI Symbol;Acc:MGI:106912]	0	0	1	0	0	0	0	0	0
ENSMUSG00000004748	Mtfp1	protein_coding	mitochondrial fission process 1 [Source:MGI Symbol;Acc:MGI:1916686]	0	0	1	0	0	0	0	1	1
ENSMUSG00000004849	Ap1s1	protein_coding	adaptor protein complex AP-1, sigma 1 [Source:MGI Symbol;Acc:MGI:1098244]	0	0	1	0	0	0	0	0	0
ENSMUSG00000004933	Matk	protein_coding	megakaryocyte-associated tyrosine kinase [Source:MGI Symbol;Acc:MGI:99259]	0	0	1	0	0	0	0	0	0
ENSMUSG00000004980	Hnrnpa2b1	protein_coding	heterogeneous nuclear ribonucleoprotein A2/B1 [Source:MGI Symbol;Acc:MGI:104819]	0	0	1	0	0	0	0	0	0
ENSMUSG00000005054	Cstb	protein_coding	cystatin B [Source:MGI Symbol;Acc:MGI:109514]	0	0	1	0	0	0	0	1	0
ENSMUSG00000005057	Sh2b2	protein_coding	SH2B adaptor protein 2 [Source:MGI Symbol;Acc:MGI:1345171]	0	0	1	0	0	0	0	0	1
ENSMUSG00000005148	Klf5	protein_coding	Kruppel-like factor 5 [Source:MGI Symbol;Acc:MGI:1338056]	0	0	1	0	1	1	0	0	0
ENSMUSG00000005268	Prlr	protein_coding	prolactin receptor [Source:MGI Symbol;Acc:MGI:97763]	0	0	1	0	1	0	0	0	1
ENSMUSG00000005338	Cadm3	protein_coding	cell adhesion molecule 3 [Source:MGI Symbol;Acc:MGI:2137858]	0	0	1	0	0	0	0	0	1
ENSMUSG00000005360	Slc1a3	protein_coding	solute carrier family 1 (glial high affinity glutamate transporter), member 3 [Source:MGI Symbol;Acc:MGI:99917]	0	0	1	0	0	0	0	1	1
ENSMUSG00000005373	Mlxipl	protein_coding	MLX interacting protein-like [Source:MGI Symbol;Acc:MGI:1927999]	0	0	1	0	0	0	0	1	1
ENSMUSG00000005447	Pafah1b3	protein_coding	platelet-activating factor acetylhydrolase, isoform 1b, subunit 3 [Source:MGI Symbol;Acc:MGI:108414]	0	0	1	0	0	0	0	0	1
ENSMUSG00000005483	Dnajb1	protein_coding	DnaJ heat shock protein family (Hsp40) member B1 [Source:MGI Symbol;Acc:MGI:1931874]	0	0	1	0	1	1	0	0	0
ENSMUSG00000005533	Igf1r	protein_coding	insulin-like growth factor I receptor [Source:MGI Symbol;Acc:MGI:96433]	0	0	1	0	0	0	0	0	0
ENSMUSG00000005628	Tmod4	protein_coding	tropomodulin 4 [Source:MGI Symbol;Acc:MGI:1355285]	0	0	1	1	1	0	0	0	1
ENSMUSG00000005667	Mthfd2	protein_coding	methylenetetrahydrofolate dehydrogenase (NAD+ dependent), methenyltetrahydrofolate cyclohydrolase [Source:MGI Symbol;Acc:MGI:1338850]	0	0	1	0	0	0	0	1	1
ENSMUSG00000005958	Ephb3	protein_coding	Eph receptor B3 [Source:MGI Symbol;Acc:MGI:104770]	0	0	1	0	0	0	0	1	1
ENSMUSG00000006014	Prg4	protein_coding	proteoglycan 4 (megakaryocyte stimulating factor, articular superficial zone protein) [Source:MGI Symbol;Acc:MGI:1891344]	0	0	1	0	0	0	0	1	1
ENSMUSG00000006154	Eps8l1	protein_coding	EPS8-like 1 [Source:MGI Symbol;Acc:MGI:1914675]	0	0	1	0	0	0	0	0	0
ENSMUSG00000006301	Tmbim1	protein_coding	transmembrane BAX inhibitor motif containing 1 [Source:MGI Symbol;Acc:MGI:1916910]	0	0	1	0	0	0	0	1	0
ENSMUSG00000006342	Susd2	protein_coding	sushi domain containing 2 [Source:MGI Symbol;Acc:MGI:1918983]	0	0	1	0	0	0	0	1	1
ENSMUSG00000006362	Cbfa2t3	protein_coding	CBFA2/RUNX1 translocation partner 3 [Source:MGI Symbol;Acc:MGI:1338013]	0	0	1	0	0	0	0	1	0
ENSMUSG00000006369	Fbln1	protein_coding	fibulin 1 [Source:MGI Symbol;Acc:MGI:95487]	0	0	1	0	0	0	0	1	1
ENSMUSG00000006378	Gcat	protein_coding	glycine C-acetyltransferase (2-amino-3-ketobutyrate-coenzyme A ligase) [Source:MGI Symbol;Acc:MGI:1349389]	0	0	1	1	1	0	0	0	0
ENSMUSG00000006395	Hyi	polymorphic_pseudogene	hydroxypyruvate isomerase (putative) [Source:MGI Symbol;Acc:MGI:1915430]	0	0	1	0	0	0	0	1	1
ENSMUSG00000006463	Zdhhc24	protein_coding	zinc finger, DHHC domain containing 24 [Source:MGI Symbol;Acc:MGI:1917855]	0	0	1	0	0	0	0	0	0
ENSMUSG00000006476	Nsmf	protein_coding	NMDA receptor synaptonuclear signaling and neuronal migration factor [Source:MGI Symbol;Acc:MGI:1861755]	0	0	1	0	0	0	0	0	0
ENSMUSG00000006522	Itih3	protein_coding	inter-alpha trypsin inhibitor, heavy chain 3 [Source:MGI Symbol;Acc:MGI:96620]	0	0	1	0	0	0	0	0	0
ENSMUSG00000006818	Sod2	protein_coding	superoxide dismutase 2, mitochondrial [Source:MGI Symbol;Acc:MGI:98352]	0	0	1	0	0	0	0	0	0
ENSMUSG00000006850	Tmco6	protein_coding	transmembrane and coiled-coil domains 6 [Source:MGI Symbol;Acc:MGI:1919233]	0	0	1	0	0	0	0	0	0
ENSMUSG00000007041	Clic1	protein_coding	chloride intracellular channel 1 [Source:MGI Symbol;Acc:MGI:2148924]	0	0	1	0	0	0	0	0	0
ENSMUSG00000007097	Atp1a2	protein_coding	ATPase, Na+/K+ transporting, alpha 2 polypeptide [Source:MGI Symbol;Acc:MGI:88106]	0	0	1	0	0	0	0	1	1
ENSMUSG00000007122	Casq1	protein_coding	calsequestrin 1 [Source:MGI Symbol;Acc:MGI:1309468]	0	0	1	1	1	0	1	1	1
ENSMUSG00000007682	Dio2	protein_coding	deiodinase, iodothyronine, type II [Source:MGI Symbol;Acc:MGI:1338833]	0	0	1	0	0	0	0	1	1
ENSMUSG00000007783	Cpt1c	protein_coding	carnitine palmitoyltransferase 1c [Source:MGI Symbol;Acc:MGI:2446526]	0	0	1	0	0	0	0	0	0
ENSMUSG00000007837	Prrg2	protein_coding	proline-rich Gla (G-carboxyglutamic acid) polypeptide 2 [Source:MGI Symbol;Acc:MGI:1929596]	0	0	1	0	0	0	0	0	0
ENSMUSG00000007867	Ift43	protein_coding	intraflagellar transport 43 [Source:MGI Symbol;Acc:MGI:1923661]	0	0	1	0	0	0	0	0	0
ENSMUSG00000007888	Crlf1	protein_coding	cytokine receptor-like factor 1 [Source:MGI Symbol;Acc:MGI:1340030]	0	0	1	0	0	0	1	1	1
ENSMUSG00000008035	Mid1ip1	protein_coding	Mid1 interacting protein 1 (gastrulation specific G12-like (zebrafish)) [Source:MGI Symbol;Acc:MGI:1915291]	0	0	1	0	0	0	0	0	0
ENSMUSG00000008167	Fbxw9	protein_coding	F-box and WD-40 domain protein 9 [Source:MGI Symbol;Acc:MGI:1915878]	0	0	1	0	0	0	0	0	0
ENSMUSG00000008496	Pou2f2	protein_coding	POU domain, class 2, transcription factor 2 [Source:MGI Symbol;Acc:MGI:101897]	0	0	1	0	0	0	0	0	0
ENSMUSG00000008540	Mgst1	protein_coding	microsomal glutathione S-transferase 1 [Source:MGI Symbol;Acc:MGI:1913850]	0	0	1	0	0	0	1	1	0
ENSMUSG00000008999	Bmp7	protein_coding	bone morphogenetic protein 7 [Source:MGI Symbol;Acc:MGI:103302]	0	0	1	0	0	0	1	1	0
ENSMUSG00000009092	Derl3	protein_coding	Der1-like domain family, member 3 [Source:MGI Symbol;Acc:MGI:1917627]	0	0	1	0	0	0	0	1	0
ENSMUSG00000009097	Tbx1	protein_coding	T-box 1 [Source:MGI Symbol;Acc:MGI:98493]	0	0	1	1	1	0	0	1	1
ENSMUSG00000009114	2610028H24Rik	protein_coding	RIKEN cDNA 2610028H24 gene [Source:MGI Symbol;Acc:MGI:1924214]	0	0	1	1	1	0	1	1	0
ENSMUSG00000009185	Ccl8	protein_coding	chemokine (C-C motif) ligand 8 [Source:MGI Symbol;Acc:MGI:101878]	0	0	1	0	0	0	1	1	0
ENSMUSG00000009216	Fam163b	protein_coding	family with sequence similarity 163, member B [Source:MGI Symbol;Acc:MGI:1926106]	0	0	1	0	0	0	0	0	0
ENSMUSG00000009281	Rarres2	protein_coding	retinoic acid receptor responder (tazarotene induced) 2 [Source:MGI Symbol;Acc:MGI:1918910]	0	0	1	0	0	0	0	1	1
ENSMUSG00000009394	Syn2	protein_coding	synapsin II [Source:MGI Symbol;Acc:MGI:103020]	0	0	1	0	0	0	0	1	1
ENSMUSG00000009681	Bcr	protein_coding	BCR activator of RhoGEF and GTPase [Source:MGI Symbol;Acc:MGI:88141]	0	0	1	0	0	0	0	1	1
ENSMUSG00000009687	Fxyd5	protein_coding	FXYD domain-containing ion transport regulator 5 [Source:MGI Symbol;Acc:MGI:1201785]	0	0	1	0	0	0	0	1	1
ENSMUSG00000009731	Kcnd1	protein_coding	potassium voltage-gated channel, Shal-related family, member 1 [Source:MGI Symbol;Acc:MGI:96671]	0	0	1	0	0	0	0	0	0
ENSMUSG00000010142	Tnfrsf13b	protein_coding	tumor necrosis factor receptor superfamily, member 13b [Source:MGI Symbol;Acc:MGI:1889411]	0	0	1	0	1	0	0	0	0
ENSMUSG00000010663	Fads1	protein_coding	fatty acid desaturase 1 [Source:MGI Symbol;Acc:MGI:1923517]	0	0	1	0	0	0	0	0	0
ENSMUSG00000010830	Kdelr3	protein_coding	KDEL (Lys-Asp-Glu-Leu) endoplasmic reticulum protein retention receptor 3 [Source:MGI Symbol;Acc:MGI:2145953]	0	0	1	1	1	0	0	0	0
ENSMUSG00000011008	Mcoln2	protein_coding	mucolipin 2 [Source:MGI Symbol;Acc:MGI:1915529]	0	0	1	0	0	0	0	1	0
ENSMUSG00000011034	Slc5a1	protein_coding	solute carrier family 5 (sodium/glucose cotransporter), member 1 [Source:MGI Symbol;Acc:MGI:107678]	0	0	1	0	0	0	0	0	0
ENSMUSG00000012017	Scarf2	protein_coding	scavenger receptor class F, member 2 [Source:MGI Symbol;Acc:MGI:1858430]	0	0	1	0	1	0	0	0	0
ENSMUSG00000012819	Cdh23	protein_coding	cadherin 23 (otocadherin) [Source:MGI Symbol;Acc:MGI:1890219]	0	0	1	0	0	0	0	1	1
ENSMUSG00000013584	Aldh1a2	protein_coding	aldehyde dehydrogenase family 1, subfamily A2 [Source:MGI Symbol;Acc:MGI:107928]	0	0	1	0	0	0	0	1	1
ENSMUSG00000013707	Tnfaip8l2	protein_coding	tumor necrosis factor, alpha-induced protein 8-like 2 [Source:MGI Symbol;Acc:MGI:1917019]	0	0	1	0	0	0	0	1	0
ENSMUSG00000014164	Klhl3	protein_coding	kelch-like 3 [Source:MGI Symbol;Acc:MGI:2445185]	0	0	1	0	0	0	0	1	0
ENSMUSG00000014503	Pkd2l2	protein_coding	polycystic kidney disease 2-like 2 [Source:MGI Symbol;Acc:MGI:1858231]	0	0	1	0	0	0	0	1	1
ENSMUSG00000014602	Kif1a	protein_coding	kinesin family member 1A [Source:MGI Symbol;Acc:MGI:108391]	0	0	1	0	0	0	0	1	1
ENSMUSG00000014776	Nol3	protein_coding	nucleolar protein 3 (apoptosis repressor with CARD domain) [Source:MGI Symbol;Acc:MGI:1925938]	0	0	1	0	0	0	0	1	1
ENSMUSG00000014846	Tppp3	protein_coding	tubulin polymerization-promoting protein family member 3 [Source:MGI Symbol;Acc:MGI:1915221]	0	0	1	0	0	0	0	0	0
ENSMUSG00000015027	Galns	protein_coding	galactosamine (N-acetyl)-6-sulfate sulfatase [Source:MGI Symbol;Acc:MGI:1355303]	0	0	1	0	0	0	0	1	0
ENSMUSG00000015083	C8g	protein_coding	complement component 8, gamma polypeptide [Source:MGI Symbol;Acc:MGI:88237]	0	0	1	0	0	0	0	0	0
ENSMUSG00000015085	Entpd2	protein_coding	ectonucleoside triphosphate diphosphohydrolase 2 [Source:MGI Symbol;Acc:MGI:1096863]	0	0	1	0	0	0	0	1	1
ENSMUSG00000015094	Npdc1	protein_coding	neural proliferation, differentiation and control 1 [Source:MGI Symbol;Acc:MGI:1099802]	0	0	1	0	0	0	0	1	1
ENSMUSG00000015222	Map2	protein_coding	microtubule-associated protein 2 [Source:MGI Symbol;Acc:MGI:97175]	0	0	1	0	0	0	0	0	0
ENSMUSG00000015335	Zdhhc12	protein_coding	zinc finger, DHHC domain containing 12 [Source:MGI Symbol;Acc:MGI:1913470]	0	0	1	0	0	0	0	0	0
ENSMUSG00000015354	Pcolce2	protein_coding	procollagen C-endopeptidase enhancer 2 [Source:MGI Symbol;Acc:MGI:1923727]	0	0	1	0	0	0	0	1	0
ENSMUSG00000015451	C4a	lncRNA	complement component 4A (Rodgers blood group) [Source:MGI Symbol;Acc:MGI:98320]	0	0	1	0	0	0	0	1	1
ENSMUSG00000015476	Prrt1	protein_coding	proline-rich transmembrane protein 1 [Source:MGI Symbol;Acc:MGI:1932118]	0	0	1	0	1	0	0	0	0
ENSMUSG00000015647	Lama5	protein_coding	laminin, alpha 5 [Source:MGI Symbol;Acc:MGI:105382]	0	0	1	0	0	0	0	0	0
ENSMUSG00000015653	Steap2	protein_coding	six transmembrane epithelial antigen of prostate 2 [Source:MGI Symbol;Acc:MGI:1921301]	0	0	1	0	0	0	0	1	1
ENSMUSG00000015659	Serac1	protein_coding	serine active site containing 1 [Source:MGI Symbol;Acc:MGI:2447813]	0	0	1	0	0	0	0	1	0
ENSMUSG00000015745	Plekho1	protein_coding	pleckstrin homology domain containing, family O member 1 [Source:MGI Symbol;Acc:MGI:1914470]	0	0	1	0	0	0	0	1	0
ENSMUSG00000015829	Tnr	protein_coding	tenascin R [Source:MGI Symbol;Acc:MGI:99516]	0	0	1	0	0	0	0	1	1
ENSMUSG00000015843	Rxrg	protein_coding	retinoid X receptor gamma [Source:MGI Symbol;Acc:MGI:98216]	0	0	1	0	0	0	0	0	0
ENSMUSG00000015852	Fcrls	protein_coding	Fc receptor-like S, scavenger receptor [Source:MGI Symbol;Acc:MGI:1933397]	0	0	1	0	0	0	0	0	0
ENSMUSG00000015879	Fam184b	protein_coding	family with sequence similarity 184, member B [Source:MGI Symbol;Acc:MGI:2442958]	0	0	1	0	0	0	0	1	0
ENSMUSG00000015932	Dstn	protein_coding	destrin [Source:MGI Symbol;Acc:MGI:1929270]	0	0	1	0	0	0	0	0	0
ENSMUSG00000015947	Fcgr1	protein_coding	Fc receptor, IgG, high affinity I [Source:MGI Symbol;Acc:MGI:95498]	0	0	1	0	0	0	0	0	1
ENSMUSG00000015950	Ncf1	protein_coding	neutrophil cytosolic factor 1 [Source:MGI Symbol;Acc:MGI:97283]	0	0	1	0	0	0	0	0	0
ENSMUSG00000015980	Lrrc27	protein_coding	leucine rich repeat containing 27 [Source:MGI Symbol;Acc:MGI:1923862]	0	0	1	0	0	0	0	1	0
ENSMUSG00000016024	Lbp	protein_coding	lipopolysaccharide binding protein [Source:MGI Symbol;Acc:MGI:1098776]	0	0	1	0	0	0	0	1	1
ENSMUSG00000016028	Celsr1	protein_coding	cadherin, EGF LAG seven-pass G-type receptor 1 [Source:MGI Symbol;Acc:MGI:1100883]	0	0	1	0	0	0	0	1	1
ENSMUSG00000016256	Ctsz	protein_coding	cathepsin Z [Source:MGI Symbol;Acc:MGI:1891190]	0	0	1	0	0	0	0	1	0
ENSMUSG00000016487	Ppfibp1	protein_coding	PTPRF interacting protein, binding protein 1 (liprin beta 1) [Source:MGI Symbol;Acc:MGI:1914783]	0	0	1	0	0	0	0	1	0
ENSMUSG00000016541	Atxn10	protein_coding	ataxin 10 [Source:MGI Symbol;Acc:MGI:1859293]	0	0	1	0	0	0	0	1	1
ENSMUSG00000016637	Ift27	protein_coding	intraflagellar transport 27 [Source:MGI Symbol;Acc:MGI:1914292]	0	0	1	0	0	0	0	0	0
ENSMUSG00000016757	Ttll12	protein_coding	tubulin tyrosine ligase-like family, member 12 [Source:MGI Symbol;Acc:MGI:3039573]	0	0	1	0	0	0	0	1	0
ENSMUSG00000017009	Sdc4	protein_coding	syndecan 4 [Source:MGI Symbol;Acc:MGI:1349164]	0	0	1	0	0	0	0	1	1
ENSMUSG00000017204	Gsdma	protein_coding	gasdermin A [Source:MGI Symbol;Acc:MGI:1889509]	0	0	1	0	1	0	1	1	0
ENSMUSG00000017418	Arl5b	protein_coding	ADP-ribosylation factor-like 5B [Source:MGI Symbol;Acc:MGI:1923119]	0	0	1	0	0	0	0	1	0
ENSMUSG00000017466	Timp2	protein_coding	tissue inhibitor of metalloproteinase 2 [Source:MGI Symbol;Acc:MGI:98753]	0	0	1	0	0	0	0	0	1
ENSMUSG00000017493	Igfbp4	protein_coding	insulin-like growth factor binding protein 4 [Source:MGI Symbol;Acc:MGI:96439]	0	0	1	0	0	0	0	0	0
ENSMUSG00000017692	Rhbdl3	protein_coding	rhomboid like 3 [Source:MGI Symbol;Acc:MGI:2179276]	0	0	1	0	0	0	0	0	0
ENSMUSG00000017697	Ada	protein_coding	adenosine deaminase [Source:MGI Symbol;Acc:MGI:87916]	0	0	1	0	0	0	0	1	1
ENSMUSG00000017716	Birc5	protein_coding	baculoviral IAP repeat-containing 5 [Source:MGI Symbol;Acc:MGI:1203517]	0	0	1	1	1	0	0	0	0
ENSMUSG00000017830	Dhx58	protein_coding	DEXH (Asp-Glu-X-His) box polypeptide 58 [Source:MGI Symbol;Acc:MGI:1931560]	0	0	1	0	0	0	0	0	0
ENSMUSG00000017969	Ptgis	protein_coding	prostaglandin I2 (prostacyclin) synthase [Source:MGI Symbol;Acc:MGI:1097156]	0	0	1	0	0	0	0	1	1
ENSMUSG00000018008	Cyth4	protein_coding	cytohesin 4 [Source:MGI Symbol;Acc:MGI:2441702]	0	0	1	0	1	0	0	0	0
ENSMUSG00000018042	Cyb5r3	protein_coding	cytochrome b5 reductase 3 [Source:MGI Symbol;Acc:MGI:94893]	0	0	1	0	0	0	0	1	1
ENSMUSG00000018143	Mafk	protein_coding	v-maf musculoaponeurotic fibrosarcoma oncogene family, protein K (avian) [Source:MGI Symbol;Acc:MGI:99951]	0	0	1	0	0	0	0	1	1
ENSMUSG00000018339	Gpx3	protein_coding	glutathione peroxidase 3 [Source:MGI Symbol;Acc:MGI:105102]	0	0	1	0	0	0	1	1	1
ENSMUSG00000018459	Slc13a3	protein_coding	solute carrier family 13 (sodium-dependent dicarboxylate transporter), member 3 [Source:MGI Symbol;Acc:MGI:2149635]	0	0	1	0	0	0	0	0	0
ENSMUSG00000018566	Slc2a4	protein_coding	solute carrier family 2 (facilitated glucose transporter), member 4 [Source:MGI Symbol;Acc:MGI:95758]	0	0	1	0	0	0	0	0	0
ENSMUSG00000018574	Acadvl	protein_coding	acyl-Coenzyme A dehydrogenase, very long chain [Source:MGI Symbol;Acc:MGI:895149]	0	0	1	0	0	0	0	0	0
ENSMUSG00000018593	Sparc	protein_coding	secreted acidic cysteine rich glycoprotein [Source:MGI Symbol;Acc:MGI:98373]	0	0	1	1	1	0	1	0	0
ENSMUSG00000018654	Ikzf1	protein_coding	IKAROS family zinc finger 1 [Source:MGI Symbol;Acc:MGI:1342540]	0	0	1	0	1	0	0	0	0
ENSMUSG00000018774	Cd68	protein_coding	CD68 antigen [Source:MGI Symbol;Acc:MGI:88342]	0	0	1	0	0	0	0	1	1
ENSMUSG00000018796	Acsl1	protein_coding	acyl-CoA synthetase long-chain family member 1 [Source:MGI Symbol;Acc:MGI:102797]	0	0	1	0	0	0	0	0	0
ENSMUSG00000018819	Lsp1	protein_coding	lymphocyte specific 1 [Source:MGI Symbol;Acc:MGI:96832]	0	0	1	0	0	0	0	0	0
ENSMUSG00000018920	Cxcl16	protein_coding	chemokine (C-X-C motif) ligand 16 [Source:MGI Symbol;Acc:MGI:1932682]	0	0	1	0	0	0	0	0	0
ENSMUSG00000018923	Med11	protein_coding	mediator complex subunit 11 [Source:MGI Symbol;Acc:MGI:1913422]	0	0	1	0	0	0	0	0	0
ENSMUSG00000018927	Ccl6	protein_coding	chemokine (C-C motif) ligand 6 [Source:MGI Symbol;Acc:MGI:98263]	0	0	1	0	0	0	0	1	1
ENSMUSG00000018986	Slfn3	protein_coding	schlafen 3 [Source:MGI Symbol;Acc:MGI:1329005]	0	0	1	0	0	0	0	1	0
ENSMUSG00000019122	Ccl9	protein_coding	chemokine (C-C motif) ligand 9 [Source:MGI Symbol;Acc:MGI:104533]	0	0	1	0	0	0	0	1	1
ENSMUSG00000019194	Scn1b	protein_coding	sodium channel, voltage-gated, type I, beta [Source:MGI Symbol;Acc:MGI:98247]	0	0	1	0	0	0	0	1	1
ENSMUSG00000019235	Rps6kl1	protein_coding	ribosomal protein S6 kinase-like 1 [Source:MGI Symbol;Acc:MGI:2443413]	0	0	1	0	0	0	0	1	1
ENSMUSG00000019528	Gyg	protein_coding	glycogenin [Source:MGI Symbol;Acc:MGI:1351614]	0	0	1	0	0	0	0	1	0
ENSMUSG00000019539	Rcn3	protein_coding	reticulocalbin 3, EF-hand calcium binding domain [Source:MGI Symbol;Acc:MGI:1277122]	0	0	1	0	0	0	0	0	1
ENSMUSG00000019590	Cyb561	protein_coding	cytochrome b-561 [Source:MGI Symbol;Acc:MGI:103253]	0	0	1	0	0	0	0	0	1
ENSMUSG00000019731	Slc35e1	protein_coding	solute carrier family 35, member E1 [Source:MGI Symbol;Acc:MGI:2142403]	0	0	1	0	0	0	0	0	0
ENSMUSG00000019734	Tmc4	protein_coding	transmembrane channel-like gene family 4 [Source:MGI Symbol;Acc:MGI:2669035]	0	0	1	0	0	0	0	0	0
ENSMUSG00000019737	Syne4	protein_coding	spectrin repeat containing, nuclear envelope family member 4 [Source:MGI Symbol;Acc:MGI:2141950]	0	0	1	0	0	0	0	0	0
ENSMUSG00000019763	Rmnd1	protein_coding	required for meiotic nuclear division 1 homolog [Source:MGI Symbol;Acc:MGI:1913334]	0	0	1	0	0	0	0	0	0
ENSMUSG00000019823	Mical1	protein_coding	microtubule associated monooxygenase, calponin and LIM domain containing 1 [Source:MGI Symbol;Acc:MGI:2385847]	0	0	1	0	0	0	0	1	1
ENSMUSG00000019831	Wasf1	protein_coding	WASP family, member 1 [Source:MGI Symbol;Acc:MGI:1890563]	0	0	1	0	0	0	0	0	0
ENSMUSG00000019832	Rab32	protein_coding	RAB32, member RAS oncogene family [Source:MGI Symbol;Acc:MGI:1915094]	0	0	1	0	0	0	0	0	0
ENSMUSG00000019836	Amd-ps4	processed_pseudogene	S-adenosylmethionine decarboxylase, pseudogene 4 [Source:MGI Symbol;Acc:MGI:3650439]	0	0	1	0	0	0	0	0	0
ENSMUSG00000019838	Slc16a10	protein_coding	solute carrier family 16 (monocarboxylic acid transporters), member 10 [Source:MGI Symbol;Acc:MGI:1919722]	0	0	1	0	0	0	0	1	0
ENSMUSG00000019853	Hebp2	protein_coding	heme binding protein 2 [Source:MGI Symbol;Acc:MGI:1860084]	0	0	1	0	0	0	0	1	1
ENSMUSG00000019856	Fam184a	protein_coding	family with sequence similarity 184, member A [Source:MGI Symbol;Acc:MGI:1923156]	0	0	1	0	0	0	0	1	1
ENSMUSG00000019945	Cabcoco1	protein_coding	ciliary associated calcium binding coiled-coil 1 [Source:MGI Symbol;Acc:MGI:1920537]	0	0	1	0	0	0	0	0	1
ENSMUSG00000019966	Kitl	protein_coding	kit ligand [Source:MGI Symbol;Acc:MGI:96974]	0	0	1	0	0	0	0	1	0
ENSMUSG00000020034	Tcp11l2	protein_coding	t-complex 11 (mouse) like 2 [Source:MGI Symbol;Acc:MGI:2444679]	0	0	1	0	0	0	0	0	0
ENSMUSG00000020042	Btbd11	protein_coding	BTB (POZ) domain containing 11 [Source:MGI Symbol;Acc:MGI:1921257]	0	0	1	1	1	0	0	0	0
ENSMUSG00000020102	Slc16a7	protein_coding	solute carrier family 16 (monocarboxylic acid transporters), member 7 [Source:MGI Symbol;Acc:MGI:1330284]	0	0	1	0	0	0	0	1	0
ENSMUSG00000020120	Plek	protein_coding	pleckstrin [Source:MGI Symbol;Acc:MGI:1860485]	0	0	1	0	0	0	0	0	0
ENSMUSG00000020123	Avpr1a	protein_coding	arginine vasopressin receptor 1A [Source:MGI Symbol;Acc:MGI:1859216]	0	0	1	0	0	0	0	1	1
ENSMUSG00000020216	Jsrp1	protein_coding	junctional sarcoplasmic reticulum protein 1 [Source:MGI Symbol;Acc:MGI:1916700]	0	0	1	0	0	0	0	1	0
ENSMUSG00000020218	Wif1	protein_coding	Wnt inhibitory factor 1 [Source:MGI Symbol;Acc:MGI:1344332]	0	0	1	1	0	0	0	0	1
ENSMUSG00000020241	Col6a2	protein_coding	collagen, type VI, alpha 2 [Source:MGI Symbol;Acc:MGI:88460]	0	0	1	1	1	0	1	0	0
ENSMUSG00000020288	Ahsa2	protein_coding	AHA1, activator of heat shock protein ATPase 2 [Source:MGI Symbol;Acc:MGI:1916133]	0	0	1	0	0	0	0	0	0
ENSMUSG00000020308	Tpgs1	protein_coding	tubulin polyglutamylase complex subunit 1 [Source:MGI Symbol;Acc:MGI:106618]	0	0	1	0	0	0	0	0	0
ENSMUSG00000020312	Shc2	protein_coding	SHC (Src homology 2 domain containing) transforming protein 2 [Source:MGI Symbol;Acc:MGI:106180]	0	0	1	0	0	0	0	0	0
ENSMUSG00000020319	Wdpcp	protein_coding	WD repeat containing planar cell polarity effector [Source:MGI Symbol;Acc:MGI:2144467]	0	0	1	0	0	0	0	1	0
ENSMUSG00000020334	Slc22a4	protein_coding	solute carrier family 22 (organic cation transporter), member 4 [Source:MGI Symbol;Acc:MGI:1353479]	0	0	1	0	0	0	0	1	0
ENSMUSG00000020380	Rad50	protein_coding	RAD50 double strand break repair protein [Source:MGI Symbol;Acc:MGI:109292]	0	0	1	0	0	0	0	1	0
ENSMUSG00000020415	Pttg1	protein_coding	pituitary tumor-transforming gene 1 [Source:MGI Symbol;Acc:MGI:1353578]	0	0	1	0	0	0	0	1	0
ENSMUSG00000020435	Osbp2	protein_coding	oxysterol binding protein 2 [Source:MGI Symbol;Acc:MGI:1921559]	0	0	1	1	1	0	1	0	0
ENSMUSG00000020437	Myo1g	protein_coding	myosin IG [Source:MGI Symbol;Acc:MGI:1927091]	0	0	1	0	1	0	0	0	0
ENSMUSG00000020462	Cfap36	protein_coding	cilia and flagella associated protein 36 [Source:MGI Symbol;Acc:MGI:1913994]	0	0	1	0	0	0	1	1	0
ENSMUSG00000020467	Efemp1	protein_coding	epidermal growth factor-containing fibulin-like extracellular matrix protein 1 [Source:MGI Symbol;Acc:MGI:1339998]	0	0	1	1	1	0	1	1	0
ENSMUSG00000020473	Aebp1	protein_coding	AE binding protein 1 [Source:MGI Symbol;Acc:MGI:1197012]	0	0	1	0	0	0	0	1	1
ENSMUSG00000020482	Ccdc117	protein_coding	coiled-coil domain containing 117 [Source:MGI Symbol;Acc:MGI:2144383]	0	0	1	0	0	0	0	0	0
ENSMUSG00000020572	Nampt	protein_coding	nicotinamide phosphoribosyltransferase [Source:MGI Symbol;Acc:MGI:1929865]	0	0	1	1	1	0	1	0	1
ENSMUSG00000020593	Lpin1	protein_coding	lipin 1 [Source:MGI Symbol;Acc:MGI:1891340]	0	0	1	0	0	0	0	1	1
ENSMUSG00000020604	Arsg	protein_coding	arylsulfatase G [Source:MGI Symbol;Acc:MGI:1921258]	0	0	1	0	0	0	0	1	1
ENSMUSG00000020623	Map2k6	protein_coding	mitogen-activated protein kinase kinase 6 [Source:MGI Symbol;Acc:MGI:1346870]	0	0	1	0	0	0	0	1	1
ENSMUSG00000020635	Fkbp1b	protein_coding	FK506 binding protein 1b [Source:MGI Symbol;Acc:MGI:1336205]	0	0	1	0	0	0	0	0	0
ENSMUSG00000020676	Ccl11	protein_coding	chemokine (C-C motif) ligand 11 [Source:MGI Symbol;Acc:MGI:103576]	0	0	1	1	1	0	1	0	0
ENSMUSG00000020681	Ace	protein_coding	angiotensin I converting enzyme (peptidyl-dipeptidase A) 1 [Source:MGI Symbol;Acc:MGI:87874]	0	0	1	0	0	0	0	1	1
ENSMUSG00000020689	Itgb3	protein_coding	integrin beta 3 [Source:MGI Symbol;Acc:MGI:96612]	0	0	1	0	0	0	0	0	0
ENSMUSG00000020695	Mrc2	protein_coding	mannose receptor, C type 2 [Source:MGI Symbol;Acc:MGI:107818]	0	0	1	0	0	0	0	0	1
ENSMUSG00000020734	Grin2c	protein_coding	glutamate receptor, ionotropic, NMDA2C (epsilon 3) [Source:MGI Symbol;Acc:MGI:95822]	0	0	1	1	1	0	1	1	1
ENSMUSG00000020736	Nt5c	protein_coding	5',3'-nucleotidase, cytosolic [Source:MGI Symbol;Acc:MGI:1354954]	0	0	1	0	0	0	0	0	0
ENSMUSG00000020737	Jpt1	protein_coding	Jupiter microtubule associated homolog 1 [Source:MGI Symbol;Acc:MGI:1096361]	0	0	1	0	0	0	0	1	0
ENSMUSG00000020747	Tmem94	protein_coding	transmembrane protein 94 [Source:MGI Symbol;Acc:MGI:1919197]	0	0	1	0	0	0	0	1	0
ENSMUSG00000020773	Trim47	protein_coding	tripartite motif-containing 47 [Source:MGI Symbol;Acc:MGI:1917374]	0	0	1	0	0	0	0	1	1
ENSMUSG00000020785	Camkk1	protein_coding	calcium/calmodulin-dependent protein kinase kinase 1, alpha [Source:MGI Symbol;Acc:MGI:1891766]	0	0	1	0	1	0	0	0	1
ENSMUSG00000020810	Cygb	protein_coding	cytoglobin [Source:MGI Symbol;Acc:MGI:2149481]	0	0	1	0	0	0	0	0	1
ENSMUSG00000020826	Nos2	protein_coding	nitric oxide synthase 2, inducible [Source:MGI Symbol;Acc:MGI:97361]	0	0	1	0	1	0	0	1	1
ENSMUSG00000020865	Abcc3	protein_coding	ATP-binding cassette, sub-family C (CFTR/MRP), member 3 [Source:MGI Symbol;Acc:MGI:1923658]	0	0	1	0	0	0	0	0	0
ENSMUSG00000020867	Spata20	protein_coding	spermatogenesis associated 20 [Source:MGI Symbol;Acc:MGI:2183449]	0	0	1	0	0	0	0	1	1
ENSMUSG00000020901	Pik3r5	protein_coding	phosphoinositide-3-kinase regulatory subunit 5 [Source:MGI Symbol;Acc:MGI:2443588]	0	0	1	0	0	0	0	1	1
ENSMUSG00000020911	Krt19	protein_coding	keratin 19 [Source:MGI Symbol;Acc:MGI:96693]	0	0	1	0	0	0	0	0	0
ENSMUSG00000020926	Adam11	protein_coding	a disintegrin and metallopeptidase domain 11 [Source:MGI Symbol;Acc:MGI:1098667]	0	0	1	0	0	0	0	1	0
ENSMUSG00000020941	Map3k14	protein_coding	mitogen-activated protein kinase kinase kinase 14 [Source:MGI Symbol;Acc:MGI:1858204]	0	0	1	0	0	0	0	0	0
ENSMUSG00000020988	L2hgdh	protein_coding	L-2-hydroxyglutarate dehydrogenase [Source:MGI Symbol;Acc:MGI:2384968]	0	0	1	0	0	0	0	0	0
ENSMUSG00000021013	Ttc8	protein_coding	tetratricopeptide repeat domain 8 [Source:MGI Symbol;Acc:MGI:1923510]	0	0	1	0	0	0	0	0	0
ENSMUSG00000021062	Rab15	protein_coding	RAB15, member RAS oncogene family [Source:MGI Symbol;Acc:MGI:1916865]	0	0	1	0	0	0	0	1	0
ENSMUSG00000021066	Atl1	protein_coding	atlastin GTPase 1 [Source:MGI Symbol;Acc:MGI:1921241]	0	0	1	0	0	0	0	1	0
ENSMUSG00000021097	Clmn	protein_coding	calmin [Source:MGI Symbol;Acc:MGI:2136957]	0	0	1	0	0	0	0	1	0
ENSMUSG00000021185	Dglucy	protein_coding	D-glutamate cyclase [Source:MGI Symbol;Acc:MGI:2444813]	0	0	1	0	0	0	0	0	0
ENSMUSG00000021196	Pfkp	protein_coding	phosphofructokinase, platelet [Source:MGI Symbol;Acc:MGI:1891833]	0	0	1	0	0	0	0	0	1
ENSMUSG00000021203	Otub2	protein_coding	OTU domain, ubiquitin aldehyde binding 2 [Source:MGI Symbol;Acc:MGI:1915399]	0	0	1	0	0	0	0	1	1
ENSMUSG00000021215	Net1	protein_coding	neuroepithelial cell transforming gene 1 [Source:MGI Symbol;Acc:MGI:1927138]	0	0	1	0	0	0	0	0	0
ENSMUSG00000021238	Aldh6a1	protein_coding	aldehyde dehydrogenase family 6, subfamily A1 [Source:MGI Symbol;Acc:MGI:1915077]	0	0	1	0	0	0	0	0	0
ENSMUSG00000021242	Npc2	protein_coding	NPC intracellular cholesterol transporter 2 [Source:MGI Symbol;Acc:MGI:1915213]	0	0	1	0	0	0	0	0	0
ENSMUSG00000021253	Tgfb3	protein_coding	transforming growth factor, beta 3 [Source:MGI Symbol;Acc:MGI:98727]	0	0	1	0	0	0	0	1	1
ENSMUSG00000021260	Hhipl1	protein_coding	hedgehog interacting protein-like 1 [Source:MGI Symbol;Acc:MGI:1919265]	0	0	1	0	0	0	0	1	1
ENSMUSG00000021265	Slc25a29	protein_coding	solute carrier family 25 (mitochondrial carrier, palmitoylcarnitine transporter), member 29 [Source:MGI Symbol;Acc:MGI:2444911]	0	0	1	0	0	0	0	1	0
ENSMUSG00000021286	Zfyve21	protein_coding	zinc finger, FYVE domain containing 21 [Source:MGI Symbol;Acc:MGI:1915770]	0	0	1	0	0	0	0	0	0
ENSMUSG00000021311	Mtr	protein_coding	5-methyltetrahydrofolate-homocysteine methyltransferase [Source:MGI Symbol;Acc:MGI:894292]	0	0	1	0	0	0	0	0	0
ENSMUSG00000021322	Aoah	protein_coding	acyloxyacyl hydrolase [Source:MGI Symbol;Acc:MGI:1350928]	0	0	1	0	0	0	0	1	0
ENSMUSG00000021379	Id4	protein_coding	inhibitor of DNA binding 4 [Source:MGI Symbol;Acc:MGI:99414]	0	0	1	0	0	0	0	1	0
ENSMUSG00000021384	Susd3	protein_coding	sushi domain containing 3 [Source:MGI Symbol;Acc:MGI:1913579]	0	0	1	0	1	0	0	0	0
ENSMUSG00000021403	Serpinb9b	protein_coding	serine (or cysteine) peptidase inhibitor, clade B, member 9b [Source:MGI Symbol;Acc:MGI:894668]	0	0	1	0	0	0	0	0	0
ENSMUSG00000021423	Ly86	protein_coding	lymphocyte antigen 86 [Source:MGI Symbol;Acc:MGI:1321404]	0	0	1	0	0	0	0	0	0
ENSMUSG00000021453	Gadd45g	protein_coding	growth arrest and DNA-damage-inducible 45 gamma [Source:MGI Symbol;Acc:MGI:1346325]	0	0	1	0	0	0	0	1	0
ENSMUSG00000021456	Fbp2	protein_coding	fructose bisphosphatase 2 [Source:MGI Symbol;Acc:MGI:95491]	0	0	1	0	0	0	0	0	0
ENSMUSG00000021478	Drd1	protein_coding	dopamine receptor D1 [Source:MGI Symbol;Acc:MGI:99578]	0	0	1	0	0	0	0	1	0
ENSMUSG00000021493	Pdlim7	protein_coding	PDZ and LIM domain 7 [Source:MGI Symbol;Acc:MGI:1914649]	0	0	1	0	0	0	0	0	0
ENSMUSG00000021508	Cxcl14	protein_coding	chemokine (C-X-C motif) ligand 14 [Source:MGI Symbol;Acc:MGI:1888514]	0	0	1	1	1	0	1	1	1
ENSMUSG00000021567	Nkd2	protein_coding	naked cuticle 2 [Source:MGI Symbol;Acc:MGI:1919543]	0	0	1	0	0	0	0	1	1
ENSMUSG00000021569	Trip13	protein_coding	thyroid hormone receptor interactor 13 [Source:MGI Symbol;Acc:MGI:1916966]	0	0	1	0	1	0	0	0	0
ENSMUSG00000021573	Tppp	protein_coding	tubulin polymerization promoting protein [Source:MGI Symbol;Acc:MGI:1920198]	0	0	1	0	0	0	0	1	0
ENSMUSG00000021575	Ahrr	protein_coding	aryl-hydrocarbon receptor repressor [Source:MGI Symbol;Acc:MGI:1333776]	0	0	1	1	1	0	1	0	1
ENSMUSG00000021577	Sdha	protein_coding	succinate dehydrogenase complex, subunit A, flavoprotein (Fp) [Source:MGI Symbol;Acc:MGI:1914195]	0	0	1	0	0	0	0	0	0
ENSMUSG00000021579	Lrrc14b	protein_coding	leucine rich repeat containing 14B [Source:MGI Symbol;Acc:MGI:2145269]	0	0	1	0	0	0	0	1	1
ENSMUSG00000021597	Slf1	protein_coding	SMC5-SMC6 complex localization factor 1 [Source:MGI Symbol;Acc:MGI:2145448]	0	0	1	0	0	0	0	0	0
ENSMUSG00000021614	Vcan	protein_coding	versican [Source:MGI Symbol;Acc:MGI:102889]	0	0	1	1	1	0	0	0	0
ENSMUSG00000021622	Ckmt2	protein_coding	creatine kinase, mitochondrial 2 [Source:MGI Symbol;Acc:MGI:1923972]	0	0	1	0	0	0	0	0	0
ENSMUSG00000021624	Cd180	protein_coding	CD180 antigen [Source:MGI Symbol;Acc:MGI:1194924]	0	0	1	0	0	0	0	0	0
ENSMUSG00000021636	Marveld2	protein_coding	MARVEL (membrane-associating) domain containing 2 [Source:MGI Symbol;Acc:MGI:2446166]	0	0	1	0	1	0	0	1	0
ENSMUSG00000021676	Iqgap2	protein_coding	IQ motif containing GTPase activating protein 2 [Source:MGI Symbol;Acc:MGI:2449975]	0	0	1	1	1	0	0	0	1
ENSMUSG00000021702	Thbs4	protein_coding	thrombospondin 4 [Source:MGI Symbol;Acc:MGI:1101779]	0	0	1	0	0	0	0	1	0
ENSMUSG00000021719	Rgs7bp	protein_coding	regulator of G-protein signalling 7 binding protein [Source:MGI Symbol;Acc:MGI:106334]	0	0	1	0	0	0	0	0	1
ENSMUSG00000021759	Plpp1	protein_coding	phospholipid phosphatase 1 [Source:MGI Symbol;Acc:MGI:108412]	0	0	1	0	0	0	0	0	0
ENSMUSG00000021775	Nr1d2	protein_coding	nuclear receptor subfamily 1, group D, member 2 [Source:MGI Symbol;Acc:MGI:2449205]	0	0	1	0	0	0	0	0	0
ENSMUSG00000021799	Opn4	protein_coding	opsin 4 (melanopsin) [Source:MGI Symbol;Acc:MGI:1353425]	0	0	1	0	0	0	0	0	0
ENSMUSG00000021876	Rnase4	protein_coding	ribonuclease, RNase A family 4 [Source:MGI Symbol;Acc:MGI:1926217]	0	0	1	0	0	0	0	1	1
ENSMUSG00000021886	Gpr65	protein_coding	G-protein coupled receptor 65 [Source:MGI Symbol;Acc:MGI:108031]	0	0	1	0	0	0	0	0	0
ENSMUSG00000021898	Asb14	protein_coding	ankyrin repeat and SOCS box-containing 14 [Source:MGI Symbol;Acc:MGI:2655107]	0	0	1	0	0	0	0	1	1
ENSMUSG00000021913	Ogdhl	protein_coding	oxoglutarate dehydrogenase-like [Source:MGI Symbol;Acc:MGI:3616088]	0	0	1	0	0	0	0	0	0
ENSMUSG00000021922	Itih4	protein_coding	inter alpha-trypsin inhibitor, heavy chain 4 [Source:MGI Symbol;Acc:MGI:109536]	0	0	1	0	0	0	0	0	0
ENSMUSG00000021943	Gdf10	protein_coding	growth differentiation factor 10 [Source:MGI Symbol;Acc:MGI:95684]	0	0	1	0	0	0	0	1	0
ENSMUSG00000021948	Prkcd	protein_coding	protein kinase C, delta [Source:MGI Symbol;Acc:MGI:97598]	0	0	1	0	0	0	0	0	0
ENSMUSG00000021950	Anxa8	protein_coding	annexin A8 [Source:MGI Symbol;Acc:MGI:1201374]	0	0	1	0	0	0	0	1	1
ENSMUSG00000021996	Esd	protein_coding	esterase D/formylglutathione hydrolase [Source:MGI Symbol;Acc:MGI:95421]	0	0	1	0	0	0	0	1	0
ENSMUSG00000021998	Lcp1	protein_coding	lymphocyte cytosolic protein 1 [Source:MGI Symbol;Acc:MGI:104808]	0	0	1	0	0	0	0	0	0
ENSMUSG00000022014	Epsti1	protein_coding	epithelial stromal interaction 1 (breast) [Source:MGI Symbol;Acc:MGI:1915168]	0	0	1	0	0	0	0	0	0
ENSMUSG00000022041	Chrna2	protein_coding	cholinergic receptor, nicotinic, alpha polypeptide 2 (neuronal) [Source:MGI Symbol;Acc:MGI:87886]	0	0	1	0	0	0	1	1	0
ENSMUSG00000022090	Pdlim2	protein_coding	PDZ and LIM domain 2 [Source:MGI Symbol;Acc:MGI:2384850]	0	0	1	0	0	0	0	0	1
ENSMUSG00000022180	Slc7a8	protein_coding	solute carrier family 7 (cationic amino acid transporter, y+ system), member 8 [Source:MGI Symbol;Acc:MGI:1355323]	0	0	1	1	1	0	0	0	0
ENSMUSG00000022203	Efs	protein_coding	embryonal Fyn-associated substrate [Source:MGI Symbol;Acc:MGI:105311]	0	0	1	0	1	0	0	0	1
ENSMUSG00000022215	Fitm1	protein_coding	fat storage-inducing transmembrane protein 1 [Source:MGI Symbol;Acc:MGI:1915930]	0	0	1	0	0	0	0	1	0
ENSMUSG00000022219	Cideb	protein_coding	cell death-inducing DNA fragmentation factor, alpha subunit-like effector B [Source:MGI Symbol;Acc:MGI:1270844]	0	0	1	0	1	0	1	1	1
ENSMUSG00000022236	Ropn1l	protein_coding	ropporin 1-like [Source:MGI Symbol;Acc:MGI:2182357]	0	0	1	0	0	0	0	0	0
ENSMUSG00000022237	Ankrd33b	protein_coding	ankyrin repeat domain 33B [Source:MGI Symbol;Acc:MGI:1917904]	0	0	1	0	0	0	0	0	0
ENSMUSG00000022269	Marchf11	protein_coding	membrane associated ring-CH-type finger 11 [Source:MGI Symbol;Acc:MGI:3608327]	0	0	1	0	1	1	0	0	0
ENSMUSG00000022286	Grhl2	protein_coding	grainyhead like transcription factor 2 [Source:MGI Symbol;Acc:MGI:2182543]	0	0	1	0	0	0	0	1	0
ENSMUSG00000022309	Angpt1	protein_coding	angiopoietin 1 [Source:MGI Symbol;Acc:MGI:108448]	0	0	1	0	0	0	0	1	0
ENSMUSG00000022351	Sqle	protein_coding	squalene epoxidase [Source:MGI Symbol;Acc:MGI:109296]	0	0	1	1	1	0	0	0	1
ENSMUSG00000022371	Col14a1	protein_coding	collagen, type XIV, alpha 1 [Source:MGI Symbol;Acc:MGI:1341272]	0	0	1	0	1	0	0	0	1
ENSMUSG00000022372	Sla	protein_coding	src-like adaptor [Source:MGI Symbol;Acc:MGI:104295]	0	0	1	0	0	0	0	0	0
ENSMUSG00000022376	Adcy8	protein_coding	adenylate cyclase 8 [Source:MGI Symbol;Acc:MGI:1341110]	0	0	1	0	0	0	0	1	0
ENSMUSG00000022383	Ppara	protein_coding	peroxisome proliferator activated receptor alpha [Source:MGI Symbol;Acc:MGI:104740]	0	0	1	0	0	0	0	0	0
ENSMUSG00000022404	Slc25a17	protein_coding	solute carrier family 25 (mitochondrial carrier, peroxisomal membrane protein), member 17 [Source:MGI Symbol;Acc:MGI:1342248]	0	0	1	0	0	0	0	0	0
ENSMUSG00000022439	Parvg	protein_coding	parvin, gamma [Source:MGI Symbol;Acc:MGI:2158329]	0	0	1	0	1	0	0	0	0
ENSMUSG00000022440	C1qtnf6	protein_coding	C1q and tumor necrosis factor related protein 6 [Source:MGI Symbol;Acc:MGI:1919959]	0	0	1	1	1	0	1	0	1
ENSMUSG00000022442	Ttll1	protein_coding	tubulin tyrosine ligase-like 1 [Source:MGI Symbol;Acc:MGI:2443047]	0	0	1	0	0	0	0	1	0
ENSMUSG00000022474	Pmm1	protein_coding	phosphomannomutase 1 [Source:MGI Symbol;Acc:MGI:1353418]	0	0	1	0	0	0	0	1	0
ENSMUSG00000022488	Nckap1l	protein_coding	NCK associated protein 1 like [Source:MGI Symbol;Acc:MGI:1926063]	0	0	1	0	0	0	0	0	0
ENSMUSG00000022489	Pde1b	protein_coding	phosphodiesterase 1B, Ca2+-calmodulin dependent [Source:MGI Symbol;Acc:MGI:97523]	0	0	1	0	1	0	0	0	1
ENSMUSG00000022503	Nubp1	protein_coding	nucleotide binding protein 1 [Source:MGI Symbol;Acc:MGI:1347073]	0	0	1	0	0	0	0	0	0
ENSMUSG00000022548	Apod	protein_coding	apolipoprotein D [Source:MGI Symbol;Acc:MGI:88056]	0	0	1	1	1	0	1	1	1
ENSMUSG00000022602	Arc	protein_coding	activity regulated cytoskeletal-associated protein [Source:MGI Symbol;Acc:MGI:88067]	0	0	1	1	1	0	0	1	0
ENSMUSG00000022639	Dubr	lncRNA	Dppa2 upstream binding RNA [Source:MGI Symbol;Acc:MGI:1915440]	0	0	1	0	0	0	0	0	0
ENSMUSG00000022665	Ccdc80	protein_coding	coiled-coil domain containing 80 [Source:MGI Symbol;Acc:MGI:1915146]	0	0	1	0	0	0	0	1	1
ENSMUSG00000022667	Cd200r1	protein_coding	CD200 receptor 1 [Source:MGI Symbol;Acc:MGI:1889024]	0	0	1	0	0	0	0	0	0
ENSMUSG00000022686	B3gnt5	protein_coding	UDP-GlcNAc:betaGal beta-1,3-N-acetylglucosaminyltransferase 5 [Source:MGI Symbol;Acc:MGI:2137302]	0	0	1	0	1	0	0	0	0
ENSMUSG00000022708	Zbtb20	protein_coding	zinc finger and BTB domain containing 20 [Source:MGI Symbol;Acc:MGI:1929213]	0	0	1	0	0	0	0	0	0
ENSMUSG00000022742	Cpox	protein_coding	coproporphyrinogen oxidase [Source:MGI Symbol;Acc:MGI:104841]	0	0	1	0	0	0	0	1	1
ENSMUSG00000022748	Cmss1	protein_coding	cms small ribosomal subunit 1 [Source:MGI Symbol;Acc:MGI:1913747]	0	0	1	0	0	0	0	0	0
ENSMUSG00000022754	Tmem45a	protein_coding	transmembrane protein 45a [Source:MGI Symbol;Acc:MGI:1913122]	0	0	1	0	1	0	0	0	1
ENSMUSG00000022758	P2rx6	protein_coding	purinergic receptor P2X, ligand-gated ion channel, 6 [Source:MGI Symbol;Acc:MGI:1337113]	0	0	1	1	1	0	1	1	0
ENSMUSG00000022790	Igsf11	protein_coding	immunoglobulin superfamily, member 11 [Source:MGI Symbol;Acc:MGI:2388477]	0	0	1	0	0	0	0	0	0
ENSMUSG00000022816	Fstl1	protein_coding	follistatin-like 1 [Source:MGI Symbol;Acc:MGI:102793]	0	0	1	1	1	0	0	0	0
ENSMUSG00000022817	Itgb5	protein_coding	integrin beta 5 [Source:MGI Symbol;Acc:MGI:96614]	0	0	1	0	0	0	0	1	0
ENSMUSG00000022868	Ahsg	protein_coding	alpha-2-HS-glycoprotein [Source:MGI Symbol;Acc:MGI:107189]	0	0	1	0	0	0	0	1	1
ENSMUSG00000022871	Fetub	protein_coding	fetuin beta [Source:MGI Symbol;Acc:MGI:1890221]	0	0	1	1	1	0	1	1	1
ENSMUSG00000022901	Cd86	protein_coding	CD86 antigen [Source:MGI Symbol;Acc:MGI:101773]	0	0	1	0	0	0	0	0	0
ENSMUSG00000022947	Cbr3	protein_coding	carbonyl reductase 3 [Source:MGI Symbol;Acc:MGI:1309992]	0	0	1	0	0	0	0	1	0
ENSMUSG00000022952	Runx1	protein_coding	runt related transcription factor 1 [Source:MGI Symbol;Acc:MGI:99852]	0	0	1	0	0	0	0	0	0
ENSMUSG00000023031	Cela1	protein_coding	chymotrypsin-like elastase family, member 1 [Source:MGI Symbol;Acc:MGI:95314]	0	0	1	0	1	0	0	1	0
ENSMUSG00000023034	Nr4a1	protein_coding	nuclear receptor subfamily 4, group A, member 1 [Source:MGI Symbol;Acc:MGI:1352454]	0	0	1	0	1	1	0	0	0
ENSMUSG00000023046	Igfbp6	protein_coding	insulin-like growth factor binding protein 6 [Source:MGI Symbol;Acc:MGI:96441]	0	0	1	0	0	0	0	1	1
ENSMUSG00000023048	Prr13	protein_coding	proline rich 13 [Source:MGI Symbol;Acc:MGI:1913401]	0	0	1	0	0	0	0	1	0
ENSMUSG00000023067	Cdkn1a	protein_coding	cyclin-dependent kinase inhibitor 1A (P21) [Source:MGI Symbol;Acc:MGI:104556]	0	0	1	1	0	0	0	0	1
ENSMUSG00000023078	Cxcl13	protein_coding	chemokine (C-X-C motif) ligand 13 [Source:MGI Symbol;Acc:MGI:1888499]	0	0	1	0	0	0	1	1	1
ENSMUSG00000023087	Noct	protein_coding	nocturnin [Source:MGI Symbol;Acc:MGI:109382]	0	0	1	0	0	0	0	0	0
ENSMUSG00000023092	Fhl1	protein_coding	four and a half LIM domains 1 [Source:MGI Symbol;Acc:MGI:1298387]	0	0	1	0	0	0	0	1	1
ENSMUSG00000023150	Ivns1abp	protein_coding	influenza virus NS1A binding protein [Source:MGI Symbol;Acc:MGI:2152389]	0	0	1	0	1	0	0	0	0
ENSMUSG00000023153	Tmem52	protein_coding	transmembrane protein 52 [Source:MGI Symbol;Acc:MGI:1916921]	0	0	1	0	0	0	0	1	1
ENSMUSG00000023191	P3h3	protein_coding	prolyl 3-hydroxylase 3 [Source:MGI Symbol;Acc:MGI:1315208]	0	0	1	0	0	0	0	0	1
ENSMUSG00000023224	Serping1	protein_coding	serine (or cysteine) peptidase inhibitor, clade G, member 1 [Source:MGI Symbol;Acc:MGI:894696]	0	0	1	0	0	0	0	1	1
ENSMUSG00000023232	Serinc2	protein_coding	serine incorporator 2 [Source:MGI Symbol;Acc:MGI:1919132]	0	0	1	0	0	0	0	1	0
ENSMUSG00000023262	Acy1	protein_coding	aminoacylase 1 [Source:MGI Symbol;Acc:MGI:87913]	0	0	1	0	0	0	0	0	0
ENSMUSG00000023267	Gabrr2	protein_coding	gamma-aminobutyric acid (GABA) C receptor, subunit rho 2 [Source:MGI Symbol;Acc:MGI:95626]	0	0	1	0	0	0	0	0	1
ENSMUSG00000023349	Clec4n	protein_coding	C-type lectin domain family 4, member n [Source:MGI Symbol;Acc:MGI:1861231]	0	0	1	0	0	0	0	1	1
ENSMUSG00000023367	Tmem176a	protein_coding	transmembrane protein 176A [Source:MGI Symbol;Acc:MGI:1913308]	0	0	1	0	0	0	0	1	1
ENSMUSG00000023411	Nfatc4	protein_coding	nuclear factor of activated T cells, cytoplasmic, calcineurin dependent 4 [Source:MGI Symbol;Acc:MGI:1920431]	0	0	1	0	1	0	0	0	0
ENSMUSG00000023439	Gnb3	protein_coding	guanine nucleotide binding protein (G protein), beta 3 [Source:MGI Symbol;Acc:MGI:95785]	0	0	1	1	1	0	1	1	1
ENSMUSG00000023809	Rps6ka2	protein_coding	ribosomal protein S6 kinase, polypeptide 2 [Source:MGI Symbol;Acc:MGI:1342290]	0	0	1	0	0	0	0	0	1
ENSMUSG00000023828	Slc22a3	protein_coding	solute carrier family 22 (organic cation transporter), member 3 [Source:MGI Symbol;Acc:MGI:1333817]	0	0	1	0	0	0	0	1	1
ENSMUSG00000023921	Mmut	protein_coding	methylmalonyl-Coenzyme A mutase [Source:MGI Symbol;Acc:MGI:97239]	0	0	1	0	0	0	0	0	0
ENSMUSG00000023935	Spats1	protein_coding	spermatogenesis associated, serine-rich 1 [Source:MGI Symbol;Acc:MGI:1918270]	0	0	1	0	0	0	0	1	0
ENSMUSG00000023947	Nfkbie	protein_coding	nuclear factor of kappa light polypeptide gene enhancer in B cells inhibitor, epsilon [Source:MGI Symbol;Acc:MGI:1194908]	0	0	1	0	0	0	0	0	0
ENSMUSG00000023968	Crip3	protein_coding	cysteine-rich protein 3 [Source:MGI Symbol;Acc:MGI:2152434]	0	0	1	0	0	0	0	1	0
ENSMUSG00000024011	Pi16	protein_coding	peptidase inhibitor 16 [Source:MGI Symbol;Acc:MGI:1921366]	0	0	1	0	0	0	0	1	1
ENSMUSG00000024013	Fgd2	protein_coding	FYVE, RhoGEF and PH domain containing 2 [Source:MGI Symbol;Acc:MGI:1347084]	0	0	1	0	1	0	0	0	0
ENSMUSG00000024033	Rsph1	protein_coding	radial spoke head 1 homolog (Chlamydomonas) [Source:MGI Symbol;Acc:MGI:1194909]	0	0	1	0	0	0	0	0	0
ENSMUSG00000024042	Sik1	protein_coding	salt inducible kinase 1 [Source:MGI Symbol;Acc:MGI:104754]	0	0	1	0	1	1	0	0	0
ENSMUSG00000024044	Epb41l3	protein_coding	erythrocyte membrane protein band 4.1 like 3 [Source:MGI Symbol;Acc:MGI:103008]	0	0	1	0	0	0	0	1	1
ENSMUSG00000024087	Cyp1b1	protein_coding	cytochrome P450, family 1, subfamily b, polypeptide 1 [Source:MGI Symbol;Acc:MGI:88590]	0	0	1	0	0	0	0	1	0
ENSMUSG00000024120	Lrpprc	protein_coding	leucine-rich PPR-motif containing [Source:MGI Symbol;Acc:MGI:1919666]	0	0	1	0	0	0	0	0	0
ENSMUSG00000024127	Prepl	protein_coding	prolyl endopeptidase-like [Source:MGI Symbol;Acc:MGI:2441932]	0	0	1	0	0	0	0	0	0
ENSMUSG00000024164	C3	protein_coding	complement component 3 [Source:MGI Symbol;Acc:MGI:88227]	0	0	1	1	1	0	1	1	1
ENSMUSG00000024186	Rgs11	protein_coding	regulator of G-protein signaling 11 [Source:MGI Symbol;Acc:MGI:1354739]	0	0	1	0	0	0	0	1	0
ENSMUSG00000024210	Ip6k3	protein_coding	inositol hexaphosphate kinase 3 [Source:MGI Symbol;Acc:MGI:3045325]	0	0	1	1	0	0	1	1	0
ENSMUSG00000024222	Fkbp5	protein_coding	FK506 binding protein 5 [Source:MGI Symbol;Acc:MGI:104670]	0	0	1	0	0	0	1	1	1
ENSMUSG00000024270	Slc39a6	protein_coding	solute carrier family 39 (metal ion transporter), member 6 [Source:MGI Symbol;Acc:MGI:2147279]	0	0	1	0	0	0	0	0	0
ENSMUSG00000024300	Myo1f	protein_coding	myosin IF [Source:MGI Symbol;Acc:MGI:107711]	0	0	1	0	1	0	0	0	0
ENSMUSG00000024301	Kifc5b	protein_coding	kinesin family member C5B [Source:MGI Symbol;Acc:MGI:2137414]	0	0	1	1	1	0	0	0	0
ENSMUSG00000024352	Spata24	protein_coding	spermatogenesis associated 24 [Source:MGI Symbol;Acc:MGI:1918492]	0	0	1	0	0	0	1	1	0
ENSMUSG00000024371	C2	protein_coding	complement component 2 (within H-2S) [Source:MGI Symbol;Acc:MGI:88226]	0	0	1	0	0	0	0	1	1
ENSMUSG00000024381	Bin1	protein_coding	bridging integrator 1 [Source:MGI Symbol;Acc:MGI:108092]	0	0	1	0	0	0	0	0	0
ENSMUSG00000024397	Aif1	protein_coding	allograft inflammatory factor 1 [Source:MGI Symbol;Acc:MGI:1343098]	0	0	1	0	0	0	0	0	0
ENSMUSG00000024426	Atat1	protein_coding	alpha tubulin acetyltransferase 1 [Source:MGI Symbol;Acc:MGI:1913869]	0	0	1	0	0	0	0	0	0
ENSMUSG00000024440	Pcdh12	protein_coding	protocadherin 12 [Source:MGI Symbol;Acc:MGI:1855700]	0	0	1	0	1	0	0	1	1
ENSMUSG00000024442	Dele1	protein_coding	DAP3 binding cell death enhancer 1 [Source:MGI Symbol;Acc:MGI:1914089]	0	0	1	0	0	0	0	0	0
ENSMUSG00000024471	Myot	protein_coding	myotilin [Source:MGI Symbol;Acc:MGI:1889800]	0	0	1	1	1	0	1	1	1
ENSMUSG00000024511	Rab27b	protein_coding	RAB27B, member RAS oncogene family [Source:MGI Symbol;Acc:MGI:1931295]	0	0	1	0	0	0	0	1	0
ENSMUSG00000024524	Gnal	protein_coding	guanine nucleotide binding protein, alpha stimulating, olfactory type [Source:MGI Symbol;Acc:MGI:95774]	0	0	1	0	0	0	0	0	0
ENSMUSG00000024526	Cidea	protein_coding	cell death-inducing DNA fragmentation factor, alpha subunit-like effector A [Source:MGI Symbol;Acc:MGI:1270845]	0	0	1	0	0	0	0	1	1
ENSMUSG00000024529	Lox	protein_coding	lysyl oxidase [Source:MGI Symbol;Acc:MGI:96817]	0	0	1	0	1	0	0	1	1
ENSMUSG00000024533	Spire1	protein_coding	spire type actin nucleation factor 1 [Source:MGI Symbol;Acc:MGI:1915416]	0	0	1	0	0	0	0	1	0
ENSMUSG00000024538	Ppic	protein_coding	peptidylprolyl isomerase C [Source:MGI Symbol;Acc:MGI:97751]	0	0	1	1	1	0	0	0	0
ENSMUSG00000024601	Isoc1	protein_coding	isochorismatase domain containing 1 [Source:MGI Symbol;Acc:MGI:1913557]	0	0	1	0	0	0	0	0	0
ENSMUSG00000024617	Camk2a	protein_coding	calcium/calmodulin-dependent protein kinase II alpha [Source:MGI Symbol;Acc:MGI:88256]	0	0	1	0	0	0	0	0	0
ENSMUSG00000024659	Anxa1	protein_coding	annexin A1 [Source:MGI Symbol;Acc:MGI:96819]	0	0	1	0	0	0	0	0	1
ENSMUSG00000024663	Rab3il1	protein_coding	RAB3A interacting protein (rabin3)-like 1 [Source:MGI Symbol;Acc:MGI:1922010]	0	0	1	0	0	0	0	0	0
ENSMUSG00000024666	Tmem138	protein_coding	transmembrane protein 138 [Source:MGI Symbol;Acc:MGI:1920232]	0	0	1	0	0	0	0	0	0
ENSMUSG00000024677	Ms4a6b	protein_coding	membrane-spanning 4-domains, subfamily A, member 6B [Source:MGI Symbol;Acc:MGI:1917024]	0	0	1	0	0	0	0	0	0
ENSMUSG00000024679	Ms4a6d	protein_coding	membrane-spanning 4-domains, subfamily A, member 6D [Source:MGI Symbol;Acc:MGI:1916024]	0	0	1	0	0	0	0	1	1
ENSMUSG00000024696	Lpxn	protein_coding	leupaxin [Source:MGI Symbol;Acc:MGI:2147677]	0	0	1	0	1	0	0	0	0
ENSMUSG00000024726	Carnmt1	protein_coding	carnosine N-methyltransferase 1 [Source:MGI Symbol;Acc:MGI:1914633]	0	0	1	0	0	0	0	0	0
ENSMUSG00000024776	Stambpl1	protein_coding	STAM binding protein like 1 [Source:MGI Symbol;Acc:MGI:1923880]	0	0	1	0	0	0	0	0	0
ENSMUSG00000024781	Lipa	protein_coding	lysosomal acid lipase A [Source:MGI Symbol;Acc:MGI:96789]	0	0	1	0	0	0	0	1	0
ENSMUSG00000024791	Cdca5	protein_coding	cell division cycle associated 5 [Source:MGI Symbol;Acc:MGI:1915099]	0	0	1	0	1	0	0	0	0
ENSMUSG00000024795	Kif20b	protein_coding	kinesin family member 20B [Source:MGI Symbol;Acc:MGI:2444576]	0	0	1	1	1	0	0	0	0
ENSMUSG00000024810	Il33	protein_coding	interleukin 33 [Source:MGI Symbol;Acc:MGI:1924375]	0	0	1	0	1	0	1	1	1
ENSMUSG00000024818	Slc25a45	protein_coding	solute carrier family 25, member 45 [Source:MGI Symbol;Acc:MGI:2147731]	0	0	1	0	0	0	0	0	0
ENSMUSG00000024846	Cst6	protein_coding	cystatin E/M [Source:MGI Symbol;Acc:MGI:1920970]	0	0	1	1	0	0	1	1	0
ENSMUSG00000024854	Pold4	protein_coding	polymerase (DNA-directed), delta 4 [Source:MGI Symbol;Acc:MGI:1916995]	0	0	1	0	0	0	0	1	0
ENSMUSG00000024871	Doc2g	protein_coding	double C2, gamma [Source:MGI Symbol;Acc:MGI:1926250]	0	0	1	0	1	0	0	0	0
ENSMUSG00000024883	Rin1	protein_coding	Ras and Rab interactor 1 [Source:MGI Symbol;Acc:MGI:2385695]	0	0	1	0	0	0	0	1	1
ENSMUSG00000024885	Aldh3b1	protein_coding	aldehyde dehydrogenase 3 family, member B1 [Source:MGI Symbol;Acc:MGI:1914939]	0	0	1	0	0	0	0	0	1
ENSMUSG00000024900	Cpt1a	protein_coding	carnitine palmitoyltransferase 1a, liver [Source:MGI Symbol;Acc:MGI:1098296]	0	0	1	0	0	0	0	1	0
ENSMUSG00000024909	Efemp2	protein_coding	epidermal growth factor-containing fibulin-like extracellular matrix protein 2 [Source:MGI Symbol;Acc:MGI:1891209]	0	0	1	0	0	0	0	0	1
ENSMUSG00000024935	Slc1a1	protein_coding	solute carrier family 1 (neuronal/epithelial high affinity glutamate transporter, system Xag), member 1 [Source:MGI Symbol;Acc:MGI:105083]	0	0	1	1	1	0	1	1	1
ENSMUSG00000024939	Fam89b	protein_coding	family with sequence similarity 89, member B [Source:MGI Symbol;Acc:MGI:106595]	0	0	1	0	0	0	0	0	0
ENSMUSG00000024940	Ltbp3	protein_coding	latent transforming growth factor beta binding protein 3 [Source:MGI Symbol;Acc:MGI:1101355]	0	0	1	0	0	0	0	1	1
ENSMUSG00000024965	Fermt3	protein_coding	fermitin family member 3 [Source:MGI Symbol;Acc:MGI:2147790]	0	0	1	0	0	0	0	0	0
ENSMUSG00000025007	Aldh18a1	protein_coding	aldehyde dehydrogenase 18 family, member A1 [Source:MGI Symbol;Acc:MGI:1888908]	0	0	1	0	0	0	0	0	0
ENSMUSG00000025013	Tll2	protein_coding	tolloid-like 2 [Source:MGI Symbol;Acc:MGI:1346044]	0	0	1	0	0	0	0	1	1
ENSMUSG00000025017	Pik3ap1	protein_coding	phosphoinositide-3-kinase adaptor protein 1 [Source:MGI Symbol;Acc:MGI:1933177]	0	0	1	0	1	0	0	0	0
ENSMUSG00000025037	Maoa	protein_coding	monoamine oxidase A [Source:MGI Symbol;Acc:MGI:96915]	0	0	1	0	0	0	0	1	1
ENSMUSG00000025058	Tasl	protein_coding	TLR adaptor interacting with endolysosomal SLC15A4 [Source:MGI Symbol;Acc:MGI:1918648]	0	0	1	0	0	0	0	0	0
ENSMUSG00000025140	Pycr1	protein_coding	pyrroline-5-carboxylate reductase 1 [Source:MGI Symbol;Acc:MGI:2384795]	0	0	1	0	0	0	0	0	0
ENSMUSG00000025154	Arhgap19	protein_coding	Rho GTPase activating protein 19 [Source:MGI Symbol;Acc:MGI:1918335]	0	0	1	0	0	0	0	0	0
ENSMUSG00000025161	Slc16a3	protein_coding	solute carrier family 16 (monocarboxylic acid transporters), member 3 [Source:MGI Symbol;Acc:MGI:1933438]	0	0	1	0	0	0	0	1	1
ENSMUSG00000025185	Loxl4	protein_coding	lysyl oxidase-like 4 [Source:MGI Symbol;Acc:MGI:1914823]	0	0	1	0	0	0	0	0	1
ENSMUSG00000025188	Hps1	protein_coding	HPS1, biogenesis of lysosomal organelles complex 3 subunit 1 [Source:MGI Symbol;Acc:MGI:2177763]	0	0	1	0	0	0	0	0	0
ENSMUSG00000025207	Sema4g	protein_coding	sema domain, immunoglobulin domain (Ig), transmembrane domain (TM) and short cytoplasmic domain, (semaphorin) 4G [Source:MGI Symbol;Acc:MGI:1347047]	0	0	1	0	1	0	0	0	0
ENSMUSG00000025226	Fbxl15	protein_coding	F-box and leucine-rich repeat protein 15 [Source:MGI Symbol;Acc:MGI:1915681]	0	0	1	0	0	0	0	0	0
ENSMUSG00000025241	Fyco1	protein_coding	FYVE and coiled-coil domain containing 1 [Source:MGI Symbol;Acc:MGI:107277]	0	0	1	0	0	0	0	1	0
ENSMUSG00000025268	Maged2	protein_coding	MAGE family member D2 [Source:MGI Symbol;Acc:MGI:1933391]	0	0	1	0	0	0	0	0	0
ENSMUSG00000025272	Tro	protein_coding	trophinin [Source:MGI Symbol;Acc:MGI:1928994]	0	0	1	0	0	0	0	0	0
ENSMUSG00000025278	Flnb	protein_coding	filamin, beta [Source:MGI Symbol;Acc:MGI:2446089]	0	0	1	0	0	0	0	1	0
ENSMUSG00000025287	Acot9	protein_coding	acyl-CoA thioesterase 9 [Source:MGI Symbol;Acc:MGI:1928939]	0	0	1	0	0	0	0	0	0
ENSMUSG00000025324	Atp10a	protein_coding	ATPase, class V, type 10A [Source:MGI Symbol;Acc:MGI:1330809]	0	0	1	0	1	0	0	0	0
ENSMUSG00000025355	Mmp19	protein_coding	matrix metallopeptidase 19 [Source:MGI Symbol;Acc:MGI:1927899]	0	0	1	0	0	0	0	1	1
ENSMUSG00000025464	Paox	protein_coding	polyamine oxidase (exo-N4-amino) [Source:MGI Symbol;Acc:MGI:1916983]	0	0	1	0	1	0	0	0	0
ENSMUSG00000025473	Adam8	protein_coding	a disintegrin and metallopeptidase domain 8 [Source:MGI Symbol;Acc:MGI:107825]	0	0	1	0	0	0	0	1	1
ENSMUSG00000025475	Adgra1	protein_coding	adhesion G protein-coupled receptor A1 [Source:MGI Symbol;Acc:MGI:1277167]	0	0	1	0	0	0	0	1	0
ENSMUSG00000025481	Urah	protein_coding	urate (5-hydroxyiso-) hydrolase [Source:MGI Symbol;Acc:MGI:1916142]	0	0	1	0	0	0	0	0	0
ENSMUSG00000025498	Irf7	protein_coding	interferon regulatory factor 7 [Source:MGI Symbol;Acc:MGI:1859212]	0	0	1	0	0	0	0	0	1
ENSMUSG00000025515	Muc2	protein_coding	mucin 2 [Source:MGI Symbol;Acc:MGI:1339364]	0	0	1	0	0	1	0	0	0
ENSMUSG00000025551	Fgf14	protein_coding	fibroblast growth factor 14 [Source:MGI Symbol;Acc:MGI:109189]	0	0	1	0	0	0	0	0	0
ENSMUSG00000025586	Cpeb1	protein_coding	cytoplasmic polyadenylation element binding protein 1 [Source:MGI Symbol;Acc:MGI:108442]	0	0	1	0	1	0	1	1	0
ENSMUSG00000025666	Tmem47	protein_coding	transmembrane protein 47 [Source:MGI Symbol;Acc:MGI:2177570]	0	0	1	0	0	0	0	1	0
ENSMUSG00000025733	Rhot2	protein_coding	ras homolog family member T2 [Source:MGI Symbol;Acc:MGI:2384892]	0	0	1	0	0	0	0	0	0
ENSMUSG00000025738	Fbxl16	protein_coding	F-box and leucine-rich repeat protein 16 [Source:MGI Symbol;Acc:MGI:2448488]	0	0	1	0	0	0	0	1	1
ENSMUSG00000025742	Prps2	protein_coding	phosphoribosyl pyrophosphate synthetase 2 [Source:MGI Symbol;Acc:MGI:97776]	0	0	1	0	1	0	0	0	0
ENSMUSG00000025784	Clec3b	protein_coding	C-type lectin domain family 3, member b [Source:MGI Symbol;Acc:MGI:104540]	0	0	1	0	0	0	0	1	1
ENSMUSG00000025804	Ccr1	protein_coding	chemokine (C-C motif) receptor 1 [Source:MGI Symbol;Acc:MGI:104618]	0	0	1	0	0	0	0	0	1
ENSMUSG00000025813	Homer2	protein_coding	homer scaffolding protein 2 [Source:MGI Symbol;Acc:MGI:1347354]	0	0	1	0	0	0	0	0	0
ENSMUSG00000025816	Sec61a2	protein_coding	Sec61, alpha subunit 2 (S. cerevisiae) [Source:MGI Symbol;Acc:MGI:1931071]	0	0	1	0	0	0	0	1	0
ENSMUSG00000025875	Tspan17	protein_coding	tetraspanin 17 [Source:MGI Symbol;Acc:MGI:1921507]	0	0	1	0	0	0	1	1	1
ENSMUSG00000025876	Unc5a	protein_coding	unc-5 netrin receptor A [Source:MGI Symbol;Acc:MGI:894682]	0	0	1	0	0	0	0	1	1
ENSMUSG00000025911	Adhfe1	protein_coding	alcohol dehydrogenase, iron containing, 1 [Source:MGI Symbol;Acc:MGI:1923437]	0	0	1	0	0	0	0	1	1
ENSMUSG00000025912	Mybl1	protein_coding	myeloblastosis oncogene-like 1 [Source:MGI Symbol;Acc:MGI:99925]	0	0	1	0	0	0	0	1	0
ENSMUSG00000025932	Eya1	protein_coding	EYA transcriptional coactivator and phosphatase 1 [Source:MGI Symbol;Acc:MGI:109344]	0	0	1	0	0	0	0	0	0
ENSMUSG00000025938	Slco5a1	protein_coding	solute carrier organic anion transporter family, member 5A1 [Source:MGI Symbol;Acc:MGI:2443431]	0	0	1	0	0	0	0	0	1
ENSMUSG00000025968	Ndufs1	protein_coding	NADH:ubiquinone oxidoreductase core subunit S1 [Source:MGI Symbol;Acc:MGI:2443241]	0	0	1	0	0	0	0	0	0
ENSMUSG00000026042	Col5a2	protein_coding	collagen, type V, alpha 2 [Source:MGI Symbol;Acc:MGI:88458]	0	0	1	1	1	0	0	0	1
ENSMUSG00000026043	Col3a1	protein_coding	collagen, type III, alpha 1 [Source:MGI Symbol;Acc:MGI:88453]	0	0	1	1	1	0	1	0	1
ENSMUSG00000026051	Ecrg4	protein_coding	ECRG4 augurin precursor [Source:MGI Symbol;Acc:MGI:1926146]	0	0	1	0	1	0	0	0	0
ENSMUSG00000026062	Slc9a2	protein_coding	solute carrier family 9 (sodium/hydrogen exchanger), member 2 [Source:MGI Symbol;Acc:MGI:105075]	0	0	1	0	0	0	0	1	1
ENSMUSG00000026114	Cnga3	protein_coding	cyclic nucleotide gated channel alpha 3 [Source:MGI Symbol;Acc:MGI:1341818]	0	0	1	0	0	0	1	0	1
ENSMUSG00000026126	Ptpn18	protein_coding	protein tyrosine phosphatase, non-receptor type 18 [Source:MGI Symbol;Acc:MGI:108410]	0	0	1	0	0	0	0	0	0
ENSMUSG00000026175	Vil1	protein_coding	villin 1 [Source:MGI Symbol;Acc:MGI:98930]	0	0	1	0	0	0	0	1	0
ENSMUSG00000026177	Slc11a1	protein_coding	solute carrier family 11 (proton-coupled divalent metal ion transporters), member 1 [Source:MGI Symbol;Acc:MGI:1345275]	0	0	1	0	0	0	0	0	0
ENSMUSG00000026200	Glb1l	protein_coding	galactosidase, beta 1-like [Source:MGI Symbol;Acc:MGI:1921827]	0	0	1	1	1	0	0	0	0
ENSMUSG00000026204	Ptprn	protein_coding	protein tyrosine phosphatase, receptor type, N [Source:MGI Symbol;Acc:MGI:102765]	0	0	1	1	1	0	1	1	0
ENSMUSG00000026208	Des	protein_coding	desmin [Source:MGI Symbol;Acc:MGI:94885]	0	0	1	0	0	0	1	1	1
ENSMUSG00000026249	Serpine2	protein_coding	serine (or cysteine) peptidase inhibitor, clade E, member 2 [Source:MGI Symbol;Acc:MGI:101780]	0	0	1	0	0	0	0	1	1
ENSMUSG00000026259	Ngef	protein_coding	neuronal guanine nucleotide exchange factor [Source:MGI Symbol;Acc:MGI:1858414]	0	0	1	0	0	0	0	1	0
ENSMUSG00000026271	Gpr35	protein_coding	G protein-coupled receptor 35 [Source:MGI Symbol;Acc:MGI:1929509]	0	0	1	0	0	0	0	1	0
ENSMUSG00000026278	Bok	protein_coding	BCL2-related ovarian killer [Source:MGI Symbol;Acc:MGI:1858494]	0	0	1	0	0	0	0	0	1
ENSMUSG00000026303	Mlph	protein_coding	melanophilin [Source:MGI Symbol;Acc:MGI:2176380]	0	0	1	0	0	0	0	1	0
ENSMUSG00000026321	Tnfrsf11a	protein_coding	tumor necrosis factor receptor superfamily, member 11a, NFKB activator [Source:MGI Symbol;Acc:MGI:1314891]	0	0	1	0	1	0	0	0	0
ENSMUSG00000026344	Lypd1	protein_coding	Ly6/Plaur domain containing 1 [Source:MGI Symbol;Acc:MGI:1919835]	0	0	1	0	0	0	0	0	1
ENSMUSG00000026365	Cfh	protein_coding	complement component factor h [Source:MGI Symbol;Acc:MGI:88385]	0	0	1	0	0	0	0	1	1
ENSMUSG00000026399	Cd55	protein_coding	CD55 molecule, decay accelerating factor for complement [Source:MGI Symbol;Acc:MGI:104850]	0	0	1	0	0	0	0	0	0
ENSMUSG00000026407	Cacna1s	protein_coding	calcium channel, voltage-dependent, L type, alpha 1S subunit [Source:MGI Symbol;Acc:MGI:88294]	0	0	1	1	1	0	1	0	0
ENSMUSG00000026409	Pfkfb2	protein_coding	6-phosphofructo-2-kinase/fructose-2,6-biphosphatase 2 [Source:MGI Symbol;Acc:MGI:107815]	0	0	1	0	1	0	0	0	1
ENSMUSG00000026426	Arl8a	protein_coding	ADP-ribosylation factor-like 8A [Source:MGI Symbol;Acc:MGI:1915974]	0	0	1	0	0	0	0	1	1
ENSMUSG00000026433	Rab29	protein_coding	RAB29, member RAS oncogene family [Source:MGI Symbol;Acc:MGI:2385107]	0	0	1	0	0	0	0	0	0
ENSMUSG00000026442	Nfasc	protein_coding	neurofascin [Source:MGI Symbol;Acc:MGI:104753]	0	0	1	0	0	0	0	0	0
ENSMUSG00000026443	Lrrn2	protein_coding	leucine rich repeat protein 2, neuronal [Source:MGI Symbol;Acc:MGI:106037]	0	0	1	0	0	0	0	0	0
ENSMUSG00000026458	Ppfia4	protein_coding	protein tyrosine phosphatase, receptor type, f polypeptide (PTPRF), interacting protein (liprin), alpha 4 [Source:MGI Symbol;Acc:MGI:1915757]	0	0	1	1	1	0	0	0	0
ENSMUSG00000026535	Ifi202b	protein_coding	interferon activated gene 202B [Source:MGI Symbol;Acc:MGI:1347083]	0	0	1	0	0	0	0	1	0
ENSMUSG00000026544	Dusp23	protein_coding	dual specificity phosphatase 23 [Source:MGI Symbol;Acc:MGI:1915690]	0	0	1	0	0	0	0	1	1
ENSMUSG00000026558	Uck2	protein_coding	uridine-cytidine kinase 2 [Source:MGI Symbol;Acc:MGI:1931744]	0	0	1	0	0	0	0	0	0
ENSMUSG00000026580	Selp	protein_coding	selectin, platelet [Source:MGI Symbol;Acc:MGI:98280]	0	0	1	0	0	0	0	0	0
ENSMUSG00000026589	Sec16b	protein_coding	SEC16 homolog B (S. cerevisiae) [Source:MGI Symbol;Acc:MGI:2148802]	0	0	1	0	1	0	0	0	0
ENSMUSG00000026600	Soat1	protein_coding	sterol O-acyltransferase 1 [Source:MGI Symbol;Acc:MGI:104665]	0	0	1	0	0	0	0	0	0
ENSMUSG00000026610	Esrrg	protein_coding	estrogen-related receptor gamma [Source:MGI Symbol;Acc:MGI:1347056]	0	0	1	0	0	0	0	0	0
ENSMUSG00000026620	Mark1	protein_coding	MAP/microtubule affinity regulating kinase 1 [Source:MGI Symbol;Acc:MGI:2664902]	0	0	1	0	0	0	0	1	0
ENSMUSG00000026628	Atf3	protein_coding	activating transcription factor 3 [Source:MGI Symbol;Acc:MGI:109384]	0	0	1	0	1	1	0	0	0
ENSMUSG00000026639	Lamb3	protein_coding	laminin, beta 3 [Source:MGI Symbol;Acc:MGI:99915]	0	0	1	0	0	0	0	1	0
ENSMUSG00000026640	Plxna2	protein_coding	plexin A2 [Source:MGI Symbol;Acc:MGI:107684]	0	0	1	0	0	0	0	0	0
ENSMUSG00000026656	Fcgr2b	protein_coding	Fc receptor, IgG, low affinity IIb [Source:MGI Symbol;Acc:MGI:95499]	0	0	1	0	0	0	0	1	1
ENSMUSG00000026675	Hsd17b7	protein_coding	hydroxysteroid (17-beta) dehydrogenase 7 [Source:MGI Symbol;Acc:MGI:1330808]	0	0	1	0	0	0	0	0	0
ENSMUSG00000026697	Myoc	protein_coding	myocilin [Source:MGI Symbol;Acc:MGI:1202864]	0	0	1	1	0	0	0	1	1
ENSMUSG00000026708	Cenpl	protein_coding	centromere protein L [Source:MGI Symbol;Acc:MGI:1917704]	0	0	1	1	1	0	0	0	0
ENSMUSG00000026726	Cubn	protein_coding	cubilin (intrinsic factor-cobalamin receptor) [Source:MGI Symbol;Acc:MGI:1931256]	0	0	1	0	0	0	0	0	0
ENSMUSG00000026749	Nek6	protein_coding	NIMA (never in mitosis gene a)-related expressed kinase 6 [Source:MGI Symbol;Acc:MGI:1891638]	0	0	1	0	0	0	0	0	1
ENSMUSG00000026770	Il2ra	protein_coding	interleukin 2 receptor, alpha chain [Source:MGI Symbol;Acc:MGI:96549]	0	0	1	0	0	0	0	0	0
ENSMUSG00000026786	Apbb1ip	protein_coding	amyloid beta (A4) precursor protein-binding, family B, member 1 interacting protein [Source:MGI Symbol;Acc:MGI:1861354]	0	0	1	0	0	0	0	1	1
ENSMUSG00000026822	Lcn2	protein_coding	lipocalin 2 [Source:MGI Symbol;Acc:MGI:96757]	0	0	1	0	1	0	1	1	1
ENSMUSG00000026824	Kcnj3	protein_coding	potassium inwardly-rectifying channel, subfamily J, member 3 [Source:MGI Symbol;Acc:MGI:104742]	0	0	1	0	0	0	0	0	1
ENSMUSG00000026826	Nr4a2	protein_coding	nuclear receptor subfamily 4, group A, member 2 [Source:MGI Symbol;Acc:MGI:1352456]	0	0	1	0	0	0	0	0	0
ENSMUSG00000026833	Olfm1	protein_coding	olfactomedin 1 [Source:MGI Symbol;Acc:MGI:1860437]	0	0	1	0	0	0	0	1	1
ENSMUSG00000026837	Col5a1	protein_coding	collagen, type V, alpha 1 [Source:MGI Symbol;Acc:MGI:88457]	0	0	1	1	1	0	1	0	0
ENSMUSG00000026853	Crat	protein_coding	carnitine acetyltransferase [Source:MGI Symbol;Acc:MGI:109501]	0	0	1	0	0	0	0	0	0
ENSMUSG00000026872	Zeb2	protein_coding	zinc finger E-box binding homeobox 2 [Source:MGI Symbol;Acc:MGI:1344407]	0	0	1	0	0	0	0	0	0
ENSMUSG00000026875	Traf1	protein_coding	TNF receptor-associated factor 1 [Source:MGI Symbol;Acc:MGI:101836]	0	0	1	0	0	0	0	0	0
ENSMUSG00000026923	Notch1	protein_coding	notch 1 [Source:MGI Symbol;Acc:MGI:97363]	0	0	1	0	0	0	0	1	0
ENSMUSG00000026930	Gpsm1	protein_coding	G-protein signalling modulator 1 (AGS3-like, C. elegans) [Source:MGI Symbol;Acc:MGI:1915089]	0	0	1	0	0	0	0	1	0
ENSMUSG00000026950	Neb	protein_coding	nebulin [Source:MGI Symbol;Acc:MGI:97292]	0	0	1	0	0	0	0	0	0
ENSMUSG00000026956	Uap1l1	protein_coding	UDP-N-acteylglucosamine pyrophosphorylase 1-like 1 [Source:MGI Symbol;Acc:MGI:2443318]	0	0	1	0	0	0	0	1	0
ENSMUSG00000026958	Dpp7	protein_coding	dipeptidylpeptidase 7 [Source:MGI Symbol;Acc:MGI:1933213]	0	0	1	0	0	0	0	1	1
ENSMUSG00000026971	Itgb6	protein_coding	integrin beta 6 [Source:MGI Symbol;Acc:MGI:96615]	0	0	1	0	0	0	0	1	1
ENSMUSG00000026981	Il1rn	protein_coding	interleukin 1 receptor antagonist [Source:MGI Symbol;Acc:MGI:96547]	0	0	1	0	0	0	0	1	1
ENSMUSG00000027004	Frzb	protein_coding	frizzled-related protein [Source:MGI Symbol;Acc:MGI:892032]	0	0	1	0	0	0	0	1	1
ENSMUSG00000027015	Cybrd1	protein_coding	cytochrome b reductase 1 [Source:MGI Symbol;Acc:MGI:2654575]	0	0	1	0	0	0	0	1	1
ENSMUSG00000027035	Cers6	protein_coding	ceramide synthase 6 [Source:MGI Symbol;Acc:MGI:2442564]	0	0	1	0	0	0	0	0	0
ENSMUSG00000027075	Slc43a1	protein_coding	solute carrier family 43, member 1 [Source:MGI Symbol;Acc:MGI:1931352]	0	0	1	1	0	0	0	1	1
ENSMUSG00000027188	Pamr1	protein_coding	peptidase domain containing associated with muscle regeneration 1 [Source:MGI Symbol;Acc:MGI:2445082]	0	0	1	0	0	0	0	1	0
ENSMUSG00000027203	Dut	protein_coding	deoxyuridine triphosphatase [Source:MGI Symbol;Acc:MGI:1346051]	0	0	1	0	0	0	0	1	1
ENSMUSG00000027204	Fbn1	protein_coding	fibrillin 1 [Source:MGI Symbol;Acc:MGI:95489]	0	0	1	1	1	0	1	0	0
ENSMUSG00000027219	Slc28a2	protein_coding	solute carrier family 28 (sodium-coupled nucleoside transporter), member 2 [Source:MGI Symbol;Acc:MGI:1913105]	0	0	1	0	0	0	0	0	0
ENSMUSG00000027238	Frmd5	protein_coding	FERM domain containing 5 [Source:MGI Symbol;Acc:MGI:2442557]	0	0	1	0	0	0	0	0	0
ENSMUSG00000027239	Mdk	protein_coding	midkine [Source:MGI Symbol;Acc:MGI:96949]	0	0	1	1	1	0	0	1	1
ENSMUSG00000027247	Arhgap1	protein_coding	Rho GTPase activating protein 1 [Source:MGI Symbol;Acc:MGI:2445003]	0	0	1	0	0	0	0	0	0
ENSMUSG00000027254	Map1a	protein_coding	microtubule-associated protein 1 A [Source:MGI Symbol;Acc:MGI:1306776]	0	0	1	0	0	0	0	1	1
ENSMUSG00000027314	Dll4	protein_coding	delta like canonical Notch ligand 4 [Source:MGI Symbol;Acc:MGI:1859388]	0	0	1	0	0	0	0	1	0
ENSMUSG00000027316	Gfra4	protein_coding	glial cell line derived neurotrophic factor family receptor alpha 4 [Source:MGI Symbol;Acc:MGI:1341873]	0	0	1	0	0	0	0	1	0
ENSMUSG00000027318	Adam33	protein_coding	a disintegrin and metallopeptidase domain 33 [Source:MGI Symbol;Acc:MGI:1341813]	0	0	1	0	1	0	0	0	0
ENSMUSG00000027322	Siglec1	protein_coding	sialic acid binding Ig-like lectin 1, sialoadhesin [Source:MGI Symbol;Acc:MGI:99668]	0	0	1	0	1	0	0	1	1
ENSMUSG00000027327	1700037H04Rik	protein_coding	RIKEN cDNA 1700037H04 gene [Source:MGI Symbol;Acc:MGI:1914576]	0	0	1	0	0	0	0	1	0
ENSMUSG00000027332	Ivd	protein_coding	isovaleryl coenzyme A dehydrogenase [Source:MGI Symbol;Acc:MGI:1929242]	0	0	1	0	0	0	0	0	0
ENSMUSG00000027339	Rassf2	protein_coding	Ras association (RalGDS/AF-6) domain family member 2 [Source:MGI Symbol;Acc:MGI:2442060]	0	0	1	0	0	0	0	0	0
ENSMUSG00000027346	Gpcpd1	protein_coding	glycerophosphocholine phosphodiesterase 1 [Source:MGI Symbol;Acc:MGI:104898]	0	0	1	0	0	0	0	0	0
ENSMUSG00000027350	Chgb	protein_coding	chromogranin B [Source:MGI Symbol;Acc:MGI:88395]	0	0	1	0	0	0	0	0	0
ENSMUSG00000027376	Prom2	protein_coding	prominin 2 [Source:MGI Symbol;Acc:MGI:2138997]	0	0	1	0	0	0	0	0	0
ENSMUSG00000027381	Bcl2l11	protein_coding	BCL2-like 11 (apoptosis facilitator) [Source:MGI Symbol;Acc:MGI:1197519]	0	0	1	0	0	0	0	0	0
ENSMUSG00000027386	Fbln7	protein_coding	fibulin 7 [Source:MGI Symbol;Acc:MGI:1917620]	0	0	1	0	0	0	0	1	1
ENSMUSG00000027406	Idh3b	protein_coding	isocitrate dehydrogenase 3 (NAD+) beta [Source:MGI Symbol;Acc:MGI:2158650]	0	0	1	0	0	0	0	0	0
ENSMUSG00000027408	Cpxm1	protein_coding	carboxypeptidase X 1 (M14 family) [Source:MGI Symbol;Acc:MGI:1934569]	0	0	1	0	0	0	0	1	1
ENSMUSG00000027420	Bfsp1	protein_coding	beaded filament structural protein 1, in lens-CP94 [Source:MGI Symbol;Acc:MGI:101770]	0	0	1	1	1	0	0	0	0
ENSMUSG00000027438	Napb	protein_coding	N-ethylmaleimide sensitive fusion protein attachment protein beta [Source:MGI Symbol;Acc:MGI:104562]	0	0	1	0	0	0	0	0	0
ENSMUSG00000027447	Cst3	protein_coding	cystatin C [Source:MGI Symbol;Acc:MGI:102519]	0	0	1	0	0	0	0	1	1
ENSMUSG00000027460	Angpt4	protein_coding	angiopoietin 4 [Source:MGI Symbol;Acc:MGI:1336887]	0	0	1	0	1	0	0	0	0
ENSMUSG00000027470	Mylk2	protein_coding	myosin, light polypeptide kinase 2, skeletal muscle [Source:MGI Symbol;Acc:MGI:2139434]	0	0	1	0	0	0	0	0	0
ENSMUSG00000027510	Rbm38	protein_coding	RNA binding motif protein 38 [Source:MGI Symbol;Acc:MGI:1889294]	0	0	1	0	0	0	0	0	0
ENSMUSG00000027555	Car13	protein_coding	carbonic anhydrase 13 [Source:MGI Symbol;Acc:MGI:1931322]	0	0	1	0	0	0	0	0	0
ENSMUSG00000027610	Gss	protein_coding	glutathione synthetase [Source:MGI Symbol;Acc:MGI:95852]	0	0	1	0	0	0	0	1	0
ENSMUSG00000027611	Procr	protein_coding	protein C receptor, endothelial [Source:MGI Symbol;Acc:MGI:104596]	0	0	1	0	0	0	0	1	1
ENSMUSG00000027612	Mmp24	protein_coding	matrix metallopeptidase 24 [Source:MGI Symbol;Acc:MGI:1341867]	0	0	1	0	0	0	0	1	0
ENSMUSG00000027635	Dsn1	protein_coding	DSN1 homolog, MIS12 kinetochore complex component [Source:MGI Symbol;Acc:MGI:1914184]	0	0	1	0	0	0	0	0	0
ENSMUSG00000027656	Ccn5	protein_coding	cellular communication network factor 5 [Source:MGI Symbol;Acc:MGI:1328326]	0	0	1	0	0	0	0	1	1
ENSMUSG00000027737	Slc7a11	protein_coding	solute carrier family 7 (cationic amino acid transporter, y+ system), member 11 [Source:MGI Symbol;Acc:MGI:1347355]	0	0	1	0	0	0	0	0	0
ENSMUSG00000027750	Postn	protein_coding	periostin, osteoblast specific factor [Source:MGI Symbol;Acc:MGI:1926321]	0	0	1	1	1	0	0	0	1
ENSMUSG00000027765	P2ry1	protein_coding	purinergic receptor P2Y, G-protein coupled 1 [Source:MGI Symbol;Acc:MGI:105049]	0	0	1	0	0	0	0	1	1
ENSMUSG00000027784	Ppm1l	protein_coding	protein phosphatase 1 (formerly 2C)-like [Source:MGI Symbol;Acc:MGI:2139740]	0	0	1	0	0	0	0	1	0
ENSMUSG00000027820	Mme	protein_coding	membrane metallo endopeptidase [Source:MGI Symbol;Acc:MGI:97004]	0	0	1	0	0	0	0	1	1
ENSMUSG00000027848	Olfml3	protein_coding	olfactomedin-like 3 [Source:MGI Symbol;Acc:MGI:1914877]	0	0	1	0	0	0	0	1	1
ENSMUSG00000027901	Dennd2d	protein_coding	DENN/MADD domain containing 2D [Source:MGI Symbol;Acc:MGI:2181193]	0	0	1	0	0	0	0	0	0
ENSMUSG00000027907	S100a11	protein_coding	S100 calcium binding protein A11 [Source:MGI Symbol;Acc:MGI:1338798]	0	0	1	0	0	0	0	1	1
ENSMUSG00000027932	Slc27a3	protein_coding	solute carrier family 27 (fatty acid transporter), member 3 [Source:MGI Symbol;Acc:MGI:1347358]	0	0	1	0	0	0	0	0	0
ENSMUSG00000027935	Rab13	protein_coding	RAB13, member RAS oncogene family [Source:MGI Symbol;Acc:MGI:1927232]	0	0	1	0	1	0	0	1	1
ENSMUSG00000027955	Gask1b	protein_coding	golgi associated kinase 1B [Source:MGI Symbol;Acc:MGI:1915909]	0	0	1	1	1	0	0	0	0
ENSMUSG00000027996	Sfrp2	protein_coding	secreted frizzled-related protein 2 [Source:MGI Symbol;Acc:MGI:108078]	0	0	1	0	0	0	0	1	1
ENSMUSG00000028017	Egf	protein_coding	epidermal growth factor [Source:MGI Symbol;Acc:MGI:95290]	0	0	1	0	0	0	0	1	1
ENSMUSG00000028019	Pdgfc	protein_coding	platelet-derived growth factor, C polypeptide [Source:MGI Symbol;Acc:MGI:1859631]	0	0	1	0	0	0	0	1	0
ENSMUSG00000028047	Thbs3	protein_coding	thrombospondin 3 [Source:MGI Symbol;Acc:MGI:98739]	0	0	1	0	0	0	0	1	1
ENSMUSG00000028048	Gba	protein_coding	glucosidase, beta, acid [Source:MGI Symbol;Acc:MGI:95665]	0	0	1	0	0	0	0	0	0
ENSMUSG00000028088	Fmo5	protein_coding	flavin containing monooxygenase 5 [Source:MGI Symbol;Acc:MGI:1310004]	0	0	1	0	0	0	0	1	1
ENSMUSG00000028108	Ecm1	protein_coding	extracellular matrix protein 1 [Source:MGI Symbol;Acc:MGI:103060]	0	0	1	0	0	0	0	1	1
ENSMUSG00000028132	Tlcd4	protein_coding	TLC domain containing 4 [Source:MGI Symbol;Acc:MGI:1923195]	0	0	1	0	0	0	0	0	0
ENSMUSG00000028152	Tspan5	protein_coding	tetraspanin 5 [Source:MGI Symbol;Acc:MGI:1928096]	0	0	1	0	0	0	0	1	1
ENSMUSG00000028156	Eif4e	protein_coding	eukaryotic translation initiation factor 4E [Source:MGI Symbol;Acc:MGI:95305]	0	0	1	0	0	0	0	0	0
ENSMUSG00000028167	Bdh2	protein_coding	3-hydroxybutyrate dehydrogenase, type 2 [Source:MGI Symbol;Acc:MGI:1917022]	0	0	1	0	0	0	0	1	0
ENSMUSG00000028179	Cth	protein_coding	cystathionase (cystathionine gamma-lyase) [Source:MGI Symbol;Acc:MGI:1339968]	0	0	1	0	0	0	0	0	0
ENSMUSG00000028238	Atp6v0d2	protein_coding	ATPase, H+ transporting, lysosomal V0 subunit D2 [Source:MGI Symbol;Acc:MGI:1924415]	0	0	1	0	0	0	0	0	0
ENSMUSG00000028246	Faxc	protein_coding	failed axon connections homolog [Source:MGI Symbol;Acc:MGI:1923382]	0	0	1	0	0	0	0	1	1
ENSMUSG00000028307	Aldob	protein_coding	aldolase B, fructose-bisphosphate [Source:MGI Symbol;Acc:MGI:87995]	0	0	1	1	1	0	0	0	0
ENSMUSG00000028341	Nr4a3	protein_coding	nuclear receptor subfamily 4, group A, member 3 [Source:MGI Symbol;Acc:MGI:1352457]	0	0	1	0	1	1	0	0	0
ENSMUSG00000028369	Svep1	protein_coding	sushi, von Willebrand factor type A, EGF and pentraxin domain containing 1 [Source:MGI Symbol;Acc:MGI:1928849]	0	0	1	0	0	0	0	1	1
ENSMUSG00000028378	Ptgr1	protein_coding	prostaglandin reductase 1 [Source:MGI Symbol;Acc:MGI:1914353]	0	0	1	0	0	0	0	0	1
ENSMUSG00000028386	Slc46a2	protein_coding	solute carrier family 46, member 2 [Source:MGI Symbol;Acc:MGI:1353616]	0	0	1	0	1	0	1	1	1
ENSMUSG00000028389	Zfp37	protein_coding	zinc finger protein 37 [Source:MGI Symbol;Acc:MGI:99181]	0	0	1	0	0	0	0	0	0
ENSMUSG00000028410	Dnaja1	protein_coding	DnaJ heat shock protein family (Hsp40) member A1 [Source:MGI Symbol;Acc:MGI:1270129]	0	0	1	0	1	1	0	0	0
ENSMUSG00000028454	Pigo	protein_coding	phosphatidylinositol glycan anchor biosynthesis, class O [Source:MGI Symbol;Acc:MGI:1861452]	0	0	1	0	0	0	0	0	0
ENSMUSG00000028496	Mllt3	protein_coding	myeloid/lymphoid or mixed-lineage leukemia; translocated to, 3 [Source:MGI Symbol;Acc:MGI:1917372]	0	0	1	0	0	0	0	1	0
ENSMUSG00000028581	Laptm5	protein_coding	lysosomal-associated protein transmembrane 5 [Source:MGI Symbol;Acc:MGI:108046]	0	0	1	0	0	0	0	0	0
ENSMUSG00000028583	Pdpn	protein_coding	podoplanin [Source:MGI Symbol;Acc:MGI:103098]	0	0	1	0	0	0	0	1	1
ENSMUSG00000028600	Podn	protein_coding	podocan [Source:MGI Symbol;Acc:MGI:2674939]	0	0	1	0	0	0	0	1	1
ENSMUSG00000028607	Cpt2	protein_coding	carnitine palmitoyltransferase 2 [Source:MGI Symbol;Acc:MGI:109176]	0	0	1	0	0	0	0	0	0
ENSMUSG00000028613	Lrp8	protein_coding	low density lipoprotein receptor-related protein 8, apolipoprotein e receptor [Source:MGI Symbol;Acc:MGI:1340044]	0	0	1	0	0	0	0	1	0
ENSMUSG00000028671	Gale	protein_coding	galactose-4-epimerase, UDP [Source:MGI Symbol;Acc:MGI:1921496]	0	0	1	0	0	0	0	0	0
ENSMUSG00000028673	Fuca1	protein_coding	fucosidase, alpha-L- 1, tissue [Source:MGI Symbol;Acc:MGI:95593]	0	0	1	0	0	0	0	1	0
ENSMUSG00000028681	Ptch2	protein_coding	patched 2 [Source:MGI Symbol;Acc:MGI:1095405]	0	0	1	1	1	0	0	0	0
ENSMUSG00000028702	Rad54l	protein_coding	RAD54 like (S. cerevisiae) [Source:MGI Symbol;Acc:MGI:894697]	0	0	1	0	1	0	0	0	0
ENSMUSG00000028737	Aldh4a1	protein_coding	aldehyde dehydrogenase 4 family, member A1 [Source:MGI Symbol;Acc:MGI:2443883]	0	0	1	0	0	0	0	0	0
ENSMUSG00000028785	Hpca	protein_coding	hippocalcin [Source:MGI Symbol;Acc:MGI:1336200]	0	0	1	0	0	0	0	0	0
ENSMUSG00000028789	Azin2	protein_coding	antizyme inhibitor 2 [Source:MGI Symbol;Acc:MGI:2442093]	0	0	1	0	0	0	0	1	1
ENSMUSG00000028836	Slc30a2	protein_coding	solute carrier family 30 (zinc transporter), member 2 [Source:MGI Symbol;Acc:MGI:106637]	0	0	1	0	0	0	0	0	0
ENSMUSG00000028840	Zfp593	protein_coding	zinc finger protein 593 [Source:MGI Symbol;Acc:MGI:1915290]	0	0	1	0	0	0	0	1	0
ENSMUSG00000028859	Csf3r	protein_coding	colony stimulating factor 3 receptor (granulocyte) [Source:MGI Symbol;Acc:MGI:1339755]	0	0	1	0	0	0	0	1	0
ENSMUSG00000028874	Fgr	protein_coding	FGR proto-oncogene, Src family tyrosine kinase [Source:MGI Symbol;Acc:MGI:95527]	0	0	1	0	0	0	0	1	1
ENSMUSG00000028923	Necap2	protein_coding	NECAP endocytosis associated 2 [Source:MGI Symbol;Acc:MGI:1913397]	0	0	1	0	0	0	0	0	0
ENSMUSG00000028933	Xrcc2	protein_coding	X-ray repair complementing defective repair in Chinese hamster cells 2 [Source:MGI Symbol;Acc:MGI:1927345]	0	0	1	0	0	0	0	1	0
ENSMUSG00000028959	Fastk	protein_coding	Fas-activated serine/threonine kinase [Source:MGI Symbol;Acc:MGI:1913837]	0	0	1	0	0	0	0	0	0
ENSMUSG00000028967	Errfi1	protein_coding	ERBB receptor feedback inhibitor 1 [Source:MGI Symbol;Acc:MGI:1921405]	0	0	1	0	0	0	0	0	0
ENSMUSG00000028996	Rbp7	protein_coding	retinol binding protein 7, cellular [Source:MGI Symbol;Acc:MGI:1890409]	0	0	1	0	0	0	0	1	0
ENSMUSG00000029009	Mthfr	protein_coding	methylenetetrahydrofolate reductase [Source:MGI Symbol;Acc:MGI:106639]	0	0	1	0	0	0	0	0	0
ENSMUSG00000029049	Morn1	protein_coding	MORN repeat containing 1 [Source:MGI Symbol;Acc:MGI:1924116]	0	0	1	0	0	0	0	0	0
ENSMUSG00000029061	Mmp23	protein_coding	matrix metallopeptidase 23 [Source:MGI Symbol;Acc:MGI:1347361]	0	0	1	0	0	0	0	1	0
ENSMUSG00000029070	Mxra8	protein_coding	matrix-remodelling associated 8 [Source:MGI Symbol;Acc:MGI:1922011]	0	0	1	0	0	0	0	1	1
ENSMUSG00000029082	Bst1	protein_coding	bone marrow stromal cell antigen 1 [Source:MGI Symbol;Acc:MGI:105370]	0	0	1	0	0	0	0	0	0
ENSMUSG00000029096	Htra3	protein_coding	HtrA serine peptidase 3 [Source:MGI Symbol;Acc:MGI:1925808]	0	0	1	0	0	0	0	0	1
ENSMUSG00000029158	Yipf7	protein_coding	Yip1 domain family, member 7 [Source:MGI Symbol;Acc:MGI:1922831]	0	0	1	0	0	0	0	1	1
ENSMUSG00000029161	Cgref1	protein_coding	cell growth regulator with EF hand domain 1 [Source:MGI Symbol;Acc:MGI:1915817]	0	0	1	0	0	0	0	1	0
ENSMUSG00000029163	Emilin1	protein_coding	elastin microfibril interfacer 1 [Source:MGI Symbol;Acc:MGI:1926189]	0	0	1	0	0	0	0	0	1
ENSMUSG00000029167	Ppargc1a	protein_coding	peroxisome proliferative activated receptor, gamma, coactivator 1 alpha [Source:MGI Symbol;Acc:MGI:1342774]	0	0	1	0	0	0	0	0	0
ENSMUSG00000029279	Brdt	protein_coding	bromodomain, testis-specific [Source:MGI Symbol;Acc:MGI:1891374]	0	0	1	0	1	0	0	0	0
ENSMUSG00000029304	Spp1	protein_coding	secreted phosphoprotein 1 [Source:MGI Symbol;Acc:MGI:98389]	0	0	1	0	0	0	0	1	1
ENSMUSG00000029321	Slc10a6	protein_coding	solute carrier family 10 (sodium/bile acid cotransporter family), member 6 [Source:MGI Symbol;Acc:MGI:1923000]	0	0	1	0	1	0	1	1	1
ENSMUSG00000029348	Asphd2	protein_coding	aspartate beta-hydroxylase domain containing 2 [Source:MGI Symbol;Acc:MGI:1920148]	0	0	1	0	1	0	0	0	0
ENSMUSG00000029363	Rfc5	protein_coding	replication factor C (activator 1) 5 [Source:MGI Symbol;Acc:MGI:1919401]	0	0	1	0	0	0	0	0	0
ENSMUSG00000029381	Shroom3	protein_coding	shroom family member 3 [Source:MGI Symbol;Acc:MGI:1351655]	0	0	1	0	0	0	0	0	0
ENSMUSG00000029449	Rhof	protein_coding	ras homolog family member F (in filopodia) [Source:MGI Symbol;Acc:MGI:1345629]	0	0	1	0	0	0	0	1	1
ENSMUSG00000029467	Atp2a2	protein_coding	ATPase, Ca++ transporting, cardiac muscle, slow twitch 2 [Source:MGI Symbol;Acc:MGI:88110]	0	0	1	0	0	0	0	1	0
ENSMUSG00000029468	P2rx7	protein_coding	purinergic receptor P2X, ligand-gated ion channel, 7 [Source:MGI Symbol;Acc:MGI:1339957]	0	0	1	0	0	0	0	0	0
ENSMUSG00000029469	Ift81	protein_coding	intraflagellar transport 81 [Source:MGI Symbol;Acc:MGI:1098597]	0	0	1	0	0	0	0	0	0
ENSMUSG00000029480	Dhx37	protein_coding	DEAH (Asp-Glu-Ala-His) box polypeptide 37 [Source:MGI Symbol;Acc:MGI:3028576]	0	0	1	0	0	0	0	1	0
ENSMUSG00000029484	Anxa3	protein_coding	annexin A3 [Source:MGI Symbol;Acc:MGI:1201378]	0	0	1	0	0	0	0	1	1
ENSMUSG00000029499	Pxmp2	protein_coding	peroxisomal membrane protein 2 [Source:MGI Symbol;Acc:MGI:107487]	0	0	1	0	0	0	0	0	0
ENSMUSG00000029576	Radil	protein_coding	Ras association and DIL domains [Source:MGI Symbol;Acc:MGI:2443088]	0	0	1	0	1	0	0	0	0
ENSMUSG00000029591	Ung	protein_coding	uracil DNA glycosylase [Source:MGI Symbol;Acc:MGI:109352]	0	0	1	0	0	0	0	1	0
ENSMUSG00000029596	Sdsl	protein_coding	serine dehydratase-like [Source:MGI Symbol;Acc:MGI:2182607]	0	0	1	0	0	0	0	1	0
ENSMUSG00000029650	Slc46a3	protein_coding	solute carrier family 46, member 3 [Source:MGI Symbol;Acc:MGI:1918956]	0	0	1	1	1	0	0	0	0
ENSMUSG00000029657	Hsph1	protein_coding	heat shock 105kDa/110kDa protein 1 [Source:MGI Symbol;Acc:MGI:105053]	0	0	1	0	1	1	0	0	0
ENSMUSG00000029661	Col1a2	protein_coding	collagen, type I, alpha 2 [Source:MGI Symbol;Acc:MGI:88468]	0	0	1	1	1	0	0	0	1
ENSMUSG00000029675	Eln	protein_coding	elastin [Source:MGI Symbol;Acc:MGI:95317]	0	0	1	1	1	0	1	0	0
ENSMUSG00000029685	Asb15	protein_coding	ankyrin repeat and SOCS box-containing 15 [Source:MGI Symbol;Acc:MGI:1926160]	0	0	1	0	0	0	0	1	1
ENSMUSG00000029718	Pcolce	protein_coding	procollagen C-endopeptidase enhancer protein [Source:MGI Symbol;Acc:MGI:105099]	0	0	1	0	0	0	0	1	1
ENSMUSG00000029722	Agfg2	protein_coding	ArfGAP with FG repeats 2 [Source:MGI Symbol;Acc:MGI:2443267]	0	0	1	0	0	0	0	1	0
ENSMUSG00000029752	Asns	protein_coding	asparagine synthetase [Source:MGI Symbol;Acc:MGI:1350929]	0	0	1	0	0	0	0	0	1
ENSMUSG00000029762	Akr1b8	protein_coding	aldo-keto reductase family 1, member B8 [Source:MGI Symbol;Acc:MGI:107673]	0	0	1	0	0	0	0	1	1
ENSMUSG00000029810	Tmem176b	protein_coding	transmembrane protein 176B [Source:MGI Symbol;Acc:MGI:1916348]	0	0	1	0	0	0	0	0	0
ENSMUSG00000029816	Gpnmb	protein_coding	glycoprotein (transmembrane) nmb [Source:MGI Symbol;Acc:MGI:1934765]	0	0	1	0	0	0	1	1	0
ENSMUSG00000029838	Ptn	protein_coding	pleiotrophin [Source:MGI Symbol;Acc:MGI:97804]	0	0	1	0	0	0	0	1	1
ENSMUSG00000029860	Zyx	protein_coding	zyxin [Source:MGI Symbol;Acc:MGI:103072]	0	0	1	0	0	0	0	1	0
ENSMUSG00000029915	Clec5a	protein_coding	C-type lectin domain family 5, member a [Source:MGI Symbol;Acc:MGI:1345151]	0	0	1	1	1	0	0	0	0
ENSMUSG00000029919	Hpgds	protein_coding	hematopoietic prostaglandin D synthase [Source:MGI Symbol;Acc:MGI:1859384]	0	0	1	0	0	0	0	0	0
ENSMUSG00000029925	Tbxas1	protein_coding	thromboxane A synthase 1, platelet [Source:MGI Symbol;Acc:MGI:98497]	0	0	1	0	0	0	0	0	0
ENSMUSG00000029994	Anxa4	protein_coding	annexin A4 [Source:MGI Symbol;Acc:MGI:88030]	0	0	1	0	0	0	0	1	0
ENSMUSG00000029999	Tgfa	protein_coding	transforming growth factor alpha [Source:MGI Symbol;Acc:MGI:98724]	0	0	1	0	0	0	0	1	0
ENSMUSG00000030074	Gxylt2	protein_coding	glucoside xylosyltransferase 2 [Source:MGI Symbol;Acc:MGI:2682940]	0	0	1	0	1	0	0	1	1
ENSMUSG00000030086	Chchd6	protein_coding	coiled-coil-helix-coiled-coil-helix domain containing 6 [Source:MGI Symbol;Acc:MGI:1913348]	0	0	1	0	0	0	0	1	0
ENSMUSG00000030087	Klf15	protein_coding	Kruppel-like factor 15 [Source:MGI Symbol;Acc:MGI:1929988]	0	0	1	0	1	0	0	0	0
ENSMUSG00000030089	Slc41a3	protein_coding	solute carrier family 41, member 3 [Source:MGI Symbol;Acc:MGI:1918949]	0	0	1	0	1	0	0	0	0
ENSMUSG00000030095	Tmem43	protein_coding	transmembrane protein 43 [Source:MGI Symbol;Acc:MGI:1921372]	0	0	1	0	0	0	0	1	0
ENSMUSG00000030096	Slc6a6	protein_coding	solute carrier family 6 (neurotransmitter transporter, taurine), member 6 [Source:MGI Symbol;Acc:MGI:98488]	0	0	1	0	0	0	0	0	1
ENSMUSG00000030110	Ret	protein_coding	ret proto-oncogene [Source:MGI Symbol;Acc:MGI:97902]	0	0	1	1	0	0	1	1	0
ENSMUSG00000030116	Mfap5	protein_coding	microfibrillar associated protein 5 [Source:MGI Symbol;Acc:MGI:1354387]	0	0	1	1	1	0	0	1	1
ENSMUSG00000030124	Lag3	protein_coding	lymphocyte-activation gene 3 [Source:MGI Symbol;Acc:MGI:106588]	0	0	1	1	0	0	0	0	0
ENSMUSG00000030137	Tuba8	protein_coding	tubulin, alpha 8 [Source:MGI Symbol;Acc:MGI:1858225]	0	0	1	0	0	0	0	0	0
ENSMUSG00000030157	Clec2d	protein_coding	C-type lectin domain family 2, member d [Source:MGI Symbol;Acc:MGI:2135589]	0	0	1	0	0	0	0	0	0
ENSMUSG00000030172	Erc1	protein_coding	ELKS/RAB6-interacting/CAST family member 1 [Source:MGI Symbol;Acc:MGI:2151013]	0	0	1	0	0	0	0	0	0
ENSMUSG00000030218	Mgp	protein_coding	matrix Gla protein [Source:MGI Symbol;Acc:MGI:96976]	0	0	1	0	0	0	0	1	1
ENSMUSG00000030223	Ptpro	protein_coding	protein tyrosine phosphatase, receptor type, O [Source:MGI Symbol;Acc:MGI:1097152]	0	0	1	0	0	0	0	0	0
ENSMUSG00000030249	Abcc9	protein_coding	ATP-binding cassette, sub-family C (CFTR/MRP), member 9 [Source:MGI Symbol;Acc:MGI:1352630]	0	0	1	0	0	0	0	0	0
ENSMUSG00000030254	Rad18	protein_coding	RAD18 E3 ubiquitin protein ligase [Source:MGI Symbol;Acc:MGI:1890476]	0	0	1	0	0	0	0	0	0
ENSMUSG00000030271	Ogg1	protein_coding	8-oxoguanine DNA-glycosylase 1 [Source:MGI Symbol;Acc:MGI:1097693]	0	0	1	0	0	0	0	0	0
ENSMUSG00000030278	Cidec	protein_coding	cell death-inducing DFFA-like effector c [Source:MGI Symbol;Acc:MGI:95585]	0	0	1	0	0	0	0	0	0
ENSMUSG00000030281	Il17rc	protein_coding	interleukin 17 receptor C [Source:MGI Symbol;Acc:MGI:2159336]	0	0	1	0	0	0	0	0	0
ENSMUSG00000030329	Pianp	protein_coding	PILR alpha associated neural protein [Source:MGI Symbol;Acc:MGI:2441908]	0	0	1	0	0	0	0	0	0
ENSMUSG00000030357	Fkbp4	protein_coding	FK506 binding protein 4 [Source:MGI Symbol;Acc:MGI:95543]	0	0	1	0	0	0	0	1	1
ENSMUSG00000030399	Ckm	protein_coding	creatine kinase, muscle [Source:MGI Symbol;Acc:MGI:88413]	0	0	1	0	0	0	0	0	0
ENSMUSG00000030427	Lilra6	protein_coding	leukocyte immunoglobulin-like receptor, subfamily A (with TM domain), member 6 [Source:MGI Symbol;Acc:MGI:1195969]	0	0	1	0	0	0	0	0	1
ENSMUSG00000030428	Ttyh1	protein_coding	tweety family member 1 [Source:MGI Symbol;Acc:MGI:1889007]	0	0	1	0	0	0	0	1	1
ENSMUSG00000030483	Cyp2b10	protein_coding	cytochrome P450, family 2, subfamily b, polypeptide 10 [Source:MGI Symbol;Acc:MGI:88598]	0	0	1	1	1	0	1	1	1
ENSMUSG00000030538	Cib1	protein_coding	calcium and integrin binding 1 (calmyrin) [Source:MGI Symbol;Acc:MGI:1344418]	0	0	1	0	0	0	0	0	0
ENSMUSG00000030554	Synm	protein_coding	synemin, intermediate filament protein [Source:MGI Symbol;Acc:MGI:2661187]	0	0	1	0	0	0	1	1	0
ENSMUSG00000030562	Nox4	protein_coding	NADPH oxidase 4 [Source:MGI Symbol;Acc:MGI:1354184]	0	0	1	0	0	0	0	1	1
ENSMUSG00000030579	Tyrobp	protein_coding	TYRO protein tyrosine kinase binding protein [Source:MGI Symbol;Acc:MGI:1277211]	0	0	1	0	0	0	0	0	0
ENSMUSG00000030584	Dpf1	protein_coding	D4, zinc and double PHD fingers family 1 [Source:MGI Symbol;Acc:MGI:1352748]	0	0	1	0	0	0	0	0	0
ENSMUSG00000030587	2200002D01Rik	protein_coding	RIKEN cDNA 2200002D01 gene [Source:MGI Symbol;Acc:MGI:1919525]	0	0	1	0	0	0	0	1	1
ENSMUSG00000030589	Rasgrp4	protein_coding	RAS guanyl releasing protein 4 [Source:MGI Symbol;Acc:MGI:2386851]	0	0	1	0	0	0	0	0	0
ENSMUSG00000030605	Mfge8	protein_coding	milk fat globule EGF and factor V/VIII domain containing [Source:MGI Symbol;Acc:MGI:102768]	0	0	1	0	0	0	0	1	0
ENSMUSG00000030681	Mvp	protein_coding	major vault protein [Source:MGI Symbol;Acc:MGI:1925638]	0	0	1	0	0	0	0	1	0
ENSMUSG00000030688	Stard10	protein_coding	START domain containing 10 [Source:MGI Symbol;Acc:MGI:1860093]	0	0	1	0	0	0	0	0	0
ENSMUSG00000030693	Klk10	protein_coding	kallikrein related-peptidase 10 [Source:MGI Symbol;Acc:MGI:1916790]	0	0	1	0	0	0	0	0	0
ENSMUSG00000030701	Plekhb1	protein_coding	pleckstrin homology domain containing, family B (evectins) member 1 [Source:MGI Symbol;Acc:MGI:1351469]	0	0	1	0	0	0	0	0	0
ENSMUSG00000030707	Coro1a	protein_coding	coronin, actin binding protein 1A [Source:MGI Symbol;Acc:MGI:1345961]	0	0	1	0	0	0	0	0	0
ENSMUSG00000030717	Nupr1	protein_coding	nuclear protein transcription regulator 1 [Source:MGI Symbol;Acc:MGI:1891834]	0	0	1	0	0	0	0	1	1
ENSMUSG00000030747	Dgat2	protein_coding	diacylglycerol O-acyltransferase 2 [Source:MGI Symbol;Acc:MGI:1915050]	0	0	1	0	0	0	0	1	1
ENSMUSG00000030748	Il4ra	protein_coding	interleukin 4 receptor, alpha [Source:MGI Symbol;Acc:MGI:105367]	0	0	1	0	0	0	0	1	1
ENSMUSG00000030772	Dkk3	protein_coding	dickkopf WNT signaling pathway inhibitor 3 [Source:MGI Symbol;Acc:MGI:1354952]	0	0	1	0	0	0	0	0	0
ENSMUSG00000030774	Pak1	protein_coding	p21 (RAC1) activated kinase 1 [Source:MGI Symbol;Acc:MGI:1339975]	0	0	1	0	1	0	0	0	0
ENSMUSG00000030786	Itgam	protein_coding	integrin alpha M [Source:MGI Symbol;Acc:MGI:96607]	0	0	1	0	1	0	0	0	0
ENSMUSG00000030789	Itgax	protein_coding	integrin alpha X [Source:MGI Symbol;Acc:MGI:96609]	0	0	1	0	0	0	0	0	0
ENSMUSG00000030839	Sergef	protein_coding	secretion regulating guanine nucleotide exchange factor [Source:MGI Symbol;Acc:MGI:1351630]	0	0	1	0	0	0	0	1	0
ENSMUSG00000030844	Rgs10	protein_coding	regulator of G-protein signalling 10 [Source:MGI Symbol;Acc:MGI:1915115]	0	0	1	0	1	0	0	0	0
ENSMUSG00000030862	Cpxm2	protein_coding	carboxypeptidase X 2 (M14 family) [Source:MGI Symbol;Acc:MGI:1926006]	0	0	1	1	1	0	1	1	0
ENSMUSG00000030889	Vwa3a	protein_coding	von Willebrand factor A domain containing 3A [Source:MGI Symbol;Acc:MGI:3041229]	0	0	1	0	0	0	0	0	0
ENSMUSG00000030972	Acsm5	protein_coding	acyl-CoA synthetase medium-chain family member 5 [Source:MGI Symbol;Acc:MGI:2444086]	0	0	1	1	1	0	1	0	1
ENSMUSG00000031023	Akip1	protein_coding	A kinase (PRKA) interacting protein 1 [Source:MGI Symbol;Acc:MGI:3041226]	0	0	1	0	0	0	0	1	0
ENSMUSG00000031075	Ano1	protein_coding	anoctamin 1, calcium activated chloride channel [Source:MGI Symbol;Acc:MGI:2142149]	0	0	1	0	0	0	0	1	0
ENSMUSG00000031078	Cttn	protein_coding	cortactin [Source:MGI Symbol;Acc:MGI:99695]	0	0	1	0	0	0	0	1	0
ENSMUSG00000031101	Sash3	protein_coding	SAM and SH3 domain containing 3 [Source:MGI Symbol;Acc:MGI:1921381]	0	0	1	0	0	0	0	0	0
ENSMUSG00000031104	Rab33a	protein_coding	RAB33A, member RAS oncogene family [Source:MGI Symbol;Acc:MGI:109493]	0	0	1	0	0	0	0	0	0
ENSMUSG00000031146	Plp2	protein_coding	proteolipid protein 2 [Source:MGI Symbol;Acc:MGI:1298382]	0	0	1	0	0	0	0	1	0
ENSMUSG00000031147	Magix	protein_coding	MAGI family member, X-linked [Source:MGI Symbol;Acc:MGI:1859644]	0	0	1	0	0	0	0	1	1
ENSMUSG00000031149	Praf2	protein_coding	PRA1 domain family 2 [Source:MGI Symbol;Acc:MGI:1859607]	0	0	1	0	0	0	0	0	0
ENSMUSG00000031204	Asb12	protein_coding	ankyrin repeat and SOCS box-containing 12 [Source:MGI Symbol;Acc:MGI:1917642]	0	0	1	0	0	0	0	1	1
ENSMUSG00000031207	Msn	protein_coding	moesin [Source:MGI Symbol;Acc:MGI:97167]	0	0	1	0	0	0	0	0	0
ENSMUSG00000031253	Srpx2	protein_coding	sushi-repeat-containing protein, X-linked 2 [Source:MGI Symbol;Acc:MGI:1916042]	0	0	1	0	0	0	0	0	0
ENSMUSG00000031262	Cenpi	protein_coding	centromere protein I [Source:MGI Symbol;Acc:MGI:2147897]	0	0	1	0	1	1	0	0	0
ENSMUSG00000031286	Glt28d2	protein_coding	glycosyltransferase 28 domain containing 2 [Source:MGI Symbol;Acc:MGI:2443773]	0	0	1	0	0	0	0	0	0
ENSMUSG00000031342	Gpm6b	protein_coding	glycoprotein m6b [Source:MGI Symbol;Acc:MGI:107672]	0	0	1	0	0	0	0	0	0
ENSMUSG00000031375	Bgn	protein_coding	biglycan [Source:MGI Symbol;Acc:MGI:88158]	0	0	1	0	0	0	0	1	1
ENSMUSG00000031379	Pir	protein_coding	pirin [Source:MGI Symbol;Acc:MGI:1916906]	0	0	1	1	1	0	1	1	0
ENSMUSG00000031385	Plxnb3	protein_coding	plexin B3 [Source:MGI Symbol;Acc:MGI:2154240]	0	0	1	0	0	0	0	0	0
ENSMUSG00000031387	Renbp	protein_coding	renin binding protein [Source:MGI Symbol;Acc:MGI:105940]	0	0	1	0	0	0	0	0	0
ENSMUSG00000031488	Rab11fip1	protein_coding	RAB11 family interacting protein 1 (class I) [Source:MGI Symbol;Acc:MGI:1923017]	0	0	1	0	0	0	1	1	0
ENSMUSG00000031517	Gpm6a	protein_coding	glycoprotein m6a [Source:MGI Symbol;Acc:MGI:107671]	0	0	1	0	0	0	0	0	0
ENSMUSG00000031519	Asb5	protein_coding	ankyrin repeat and SOCs box-containing 5 [Source:MGI Symbol;Acc:MGI:1923544]	0	0	1	0	0	0	0	1	1
ENSMUSG00000031548	Sfrp1	protein_coding	secreted frizzled-related protein 1 [Source:MGI Symbol;Acc:MGI:892014]	0	0	1	0	0	0	0	1	1
ENSMUSG00000031555	Adam9	protein_coding	a disintegrin and metallopeptidase domain 9 (meltrin gamma) [Source:MGI Symbol;Acc:MGI:105376]	0	0	1	0	0	0	0	1	1
ENSMUSG00000031556	Tm2d2	protein_coding	TM2 domain containing 2 [Source:MGI Symbol;Acc:MGI:1916992]	0	0	1	0	0	0	0	0	0
ENSMUSG00000031595	Pdgfrl	protein_coding	platelet-derived growth factor receptor-like [Source:MGI Symbol;Acc:MGI:1916047]	0	0	1	1	1	0	0	1	1
ENSMUSG00000031617	Tmem184c	protein_coding	transmembrane protein 184C [Source:MGI Symbol;Acc:MGI:2384562]	0	0	1	0	0	0	0	1	0
ENSMUSG00000031618	Nr3c2	protein_coding	nuclear receptor subfamily 3, group C, member 2 [Source:MGI Symbol;Acc:MGI:99459]	0	0	1	0	0	0	0	0	0
ENSMUSG00000031628	Casp3	protein_coding	caspase 3 [Source:MGI Symbol;Acc:MGI:107739]	0	0	1	0	1	0	0	0	0
ENSMUSG00000031636	Pdlim3	protein_coding	PDZ and LIM domain 3 [Source:MGI Symbol;Acc:MGI:1859274]	0	0	1	0	0	0	0	1	1
ENSMUSG00000031659	Adcy7	protein_coding	adenylate cyclase 7 [Source:MGI Symbol;Acc:MGI:102891]	0	0	1	1	1	0	0	0	0
ENSMUSG00000031662	Snx20	protein_coding	sorting nexin 20 [Source:MGI Symbol;Acc:MGI:1918857]	0	0	1	0	0	0	0	0	0
ENSMUSG00000031712	Il15	protein_coding	interleukin 15 [Source:MGI Symbol;Acc:MGI:103014]	0	0	1	0	0	0	0	0	0
ENSMUSG00000031722	Hp	protein_coding	haptoglobin [Source:MGI Symbol;Acc:MGI:96211]	0	0	1	0	0	0	0	1	1
ENSMUSG00000031740	Mmp2	protein_coding	matrix metallopeptidase 2 [Source:MGI Symbol;Acc:MGI:97009]	0	0	1	0	0	0	0	1	1
ENSMUSG00000031762	Mt2	protein_coding	metallothionein 2 [Source:MGI Symbol;Acc:MGI:97172]	0	0	1	0	1	0	0	1	1
ENSMUSG00000031765	Mt1	protein_coding	metallothionein 1 [Source:MGI Symbol;Acc:MGI:97171]	0	0	1	0	0	0	0	1	1
ENSMUSG00000031770	Herpud1	protein_coding	homocysteine-inducible, endoplasmic reticulum stress-inducible, ubiquitin-like domain member 1 [Source:MGI Symbol;Acc:MGI:1927406]	0	0	1	1	1	0	0	0	0
ENSMUSG00000031778	Cx3cl1	protein_coding	chemokine (C-X3-C motif) ligand 1 [Source:MGI Symbol;Acc:MGI:1097153]	0	0	1	0	0	0	0	1	0
ENSMUSG00000031779	Ccl22	protein_coding	chemokine (C-C motif) ligand 22 [Source:MGI Symbol;Acc:MGI:1306779]	0	0	1	0	0	0	0	1	0
ENSMUSG00000031790	Mmp15	protein_coding	matrix metallopeptidase 15 [Source:MGI Symbol;Acc:MGI:109320]	0	0	1	0	0	0	0	1	1
ENSMUSG00000031827	Cotl1	protein_coding	coactosin-like 1 (Dictyostelium) [Source:MGI Symbol;Acc:MGI:1919292]	0	0	1	0	0	0	0	0	0
ENSMUSG00000031838	Ifi30	protein_coding	interferon gamma inducible protein 30 [Source:MGI Symbol;Acc:MGI:2137648]	0	0	1	0	0	0	0	0	0
ENSMUSG00000031848	Lsm4	protein_coding	LSM4 homolog, U6 small nuclear RNA and mRNA degradation associated [Source:MGI Symbol;Acc:MGI:1354692]	0	0	1	0	0	0	0	0	0
ENSMUSG00000031877	Ces2g	protein_coding	carboxylesterase 2G [Source:MGI Symbol;Acc:MGI:1919611]	0	0	1	0	0	0	1	1	1
ENSMUSG00000031880	Rrad	protein_coding	Ras-related associated with diabetes [Source:MGI Symbol;Acc:MGI:1930943]	0	0	1	0	0	0	0	0	0
ENSMUSG00000031903	Pla2g15	protein_coding	phospholipase A2, group XV [Source:MGI Symbol;Acc:MGI:2178076]	0	0	1	0	0	0	0	0	0
ENSMUSG00000031910	Has3	protein_coding	hyaluronan synthase 3 [Source:MGI Symbol;Acc:MGI:109599]	0	0	1	1	1	0	1	1	1
ENSMUSG00000031937	Vstm5	protein_coding	V-set and transmembrane domain containing 5 [Source:MGI Symbol;Acc:MGI:1916387]	0	0	1	0	0	0	0	0	0
ENSMUSG00000031938	4931406C07Rik	protein_coding	RIKEN cDNA 4931406C07 gene [Source:MGI Symbol;Acc:MGI:1918234]	0	0	1	0	0	0	0	0	0
ENSMUSG00000031958	Ldhd	protein_coding	lactate dehydrogenase D [Source:MGI Symbol;Acc:MGI:106428]	0	0	1	0	0	0	0	0	0
ENSMUSG00000031994	Adamts8	protein_coding	a disintegrin-like and metallopeptidase (reprolysin type) with thrombospondin type 1 motif, 8 [Source:MGI Symbol;Acc:MGI:1353468]	0	0	1	0	0	0	0	0	0
ENSMUSG00000032024	Clmp	protein_coding	CXADR-like membrane protein [Source:MGI Symbol;Acc:MGI:1918816]	0	0	1	0	1	0	0	0	0
ENSMUSG00000032034	Kcnj5	protein_coding	potassium inwardly-rectifying channel, subfamily J, member 5 [Source:MGI Symbol;Acc:MGI:104755]	0	0	1	0	0	0	0	0	0
ENSMUSG00000032047	Acat1	protein_coding	acetyl-Coenzyme A acetyltransferase 1 [Source:MGI Symbol;Acc:MGI:87870]	0	0	1	0	0	0	0	0	0
ENSMUSG00000032089	Il10ra	protein_coding	interleukin 10 receptor, alpha [Source:MGI Symbol;Acc:MGI:96538]	0	0	1	0	0	0	0	0	0
ENSMUSG00000032091	Tmprss4	protein_coding	transmembrane protease, serine 4 [Source:MGI Symbol;Acc:MGI:2384877]	0	0	1	1	1	0	0	0	0
ENSMUSG00000032193	Ldlr	protein_coding	low density lipoprotein receptor [Source:MGI Symbol;Acc:MGI:96765]	0	0	1	0	0	0	0	0	1
ENSMUSG00000032231	Anxa2	protein_coding	annexin A2 [Source:MGI Symbol;Acc:MGI:88246]	0	0	1	0	0	0	0	0	1
ENSMUSG00000032243	Itga11	protein_coding	integrin alpha 11 [Source:MGI Symbol;Acc:MGI:2442114]	0	0	1	0	0	0	0	1	1
ENSMUSG00000032246	Calml4	protein_coding	calmodulin-like 4 [Source:MGI Symbol;Acc:MGI:1922850]	0	0	1	0	0	0	0	0	0
ENSMUSG00000032263	Bckdhb	protein_coding	branched chain ketoacid dehydrogenase E1, beta polypeptide [Source:MGI Symbol;Acc:MGI:88137]	0	0	1	0	0	0	0	0	0
ENSMUSG00000032271	Nnmt	protein_coding	nicotinamide N-methyltransferase [Source:MGI Symbol;Acc:MGI:1099443]	0	0	1	0	0	0	0	0	0
ENSMUSG00000032313	Tmem266	protein_coding	transmembrane protein 266 [Source:MGI Symbol;Acc:MGI:2142980]	0	0	1	0	0	0	0	1	1
ENSMUSG00000032334	Loxl1	protein_coding	lysyl oxidase-like 1 [Source:MGI Symbol;Acc:MGI:106096]	0	0	1	0	1	0	0	0	1
ENSMUSG00000032353	Tmed3	protein_coding	transmembrane p24 trafficking protein 3 [Source:MGI Symbol;Acc:MGI:1913361]	0	0	1	0	0	0	0	0	0
ENSMUSG00000032400	Zwilch	protein_coding	zwilch kinetochore protein [Source:MGI Symbol;Acc:MGI:1915264]	0	0	1	0	1	0	0	0	0
ENSMUSG00000032507	Fbxl2	protein_coding	F-box and leucine-rich repeat protein 2 [Source:MGI Symbol;Acc:MGI:1919429]	0	0	1	0	0	0	0	0	1
ENSMUSG00000032528	Vipr1	protein_coding	vasoactive intestinal peptide receptor 1 [Source:MGI Symbol;Acc:MGI:109272]	0	0	1	0	0	0	0	0	0
ENSMUSG00000032537	Ephb1	protein_coding	Eph receptor B1 [Source:MGI Symbol;Acc:MGI:1096337]	0	0	1	0	0	0	0	1	0
ENSMUSG00000032548	Slco2a1	protein_coding	solute carrier organic anion transporter family, member 2a1 [Source:MGI Symbol;Acc:MGI:1346021]	0	0	1	0	0	0	0	0	1
ENSMUSG00000032565	Nudt16	protein_coding	nudix (nucleoside diphosphate linked moiety X)-type motif 16 [Source:MGI Symbol;Acc:MGI:1922936]	0	0	1	0	0	0	0	1	0
ENSMUSG00000032577	Mapkapk3	protein_coding	mitogen-activated protein kinase-activated protein kinase 3 [Source:MGI Symbol;Acc:MGI:2143163]	0	0	1	0	0	0	0	1	0
ENSMUSG00000032578	Cish	protein_coding	cytokine inducible SH2-containing protein [Source:MGI Symbol;Acc:MGI:103159]	0	0	1	0	0	0	1	0	0
ENSMUSG00000032625	Thsd7a	protein_coding	thrombospondin, type I, domain containing 7A [Source:MGI Symbol;Acc:MGI:2685683]	0	0	1	0	0	0	0	1	1
ENSMUSG00000032717	Mdfi	protein_coding	MyoD family inhibitor [Source:MGI Symbol;Acc:MGI:107687]	0	0	1	0	1	0	0	0	0
ENSMUSG00000032806	Slc10a3	protein_coding	solute carrier family 10 (sodium/bile acid cotransporter family), member 3 [Source:MGI Symbol;Acc:MGI:95048]	0	0	1	0	0	0	0	0	0
ENSMUSG00000032826	Ank2	protein_coding	ankyrin 2, brain [Source:MGI Symbol;Acc:MGI:88025]	0	0	1	0	0	0	0	0	0
ENSMUSG00000032925	Itgbl1	protein_coding	integrin, beta-like 1 [Source:MGI Symbol;Acc:MGI:2443439]	0	0	1	0	0	0	0	1	1
ENSMUSG00000032946	Rasgrp2	protein_coding	RAS, guanyl releasing protein 2 [Source:MGI Symbol;Acc:MGI:1333849]	0	0	1	0	0	0	0	1	0
ENSMUSG00000032997	Chpf	protein_coding	chondroitin polymerizing factor [Source:MGI Symbol;Acc:MGI:106576]	0	0	1	0	0	0	0	0	0
ENSMUSG00000033022	Cdo1	protein_coding	cysteine dioxygenase 1, cytosolic [Source:MGI Symbol;Acc:MGI:105925]	0	0	1	0	0	0	0	1	0
ENSMUSG00000033044	Dhrs7c	protein_coding	dehydrogenase/reductase (SDR family) member 7C [Source:MGI Symbol;Acc:MGI:1915710]	0	0	1	0	0	0	0	1	1
ENSMUSG00000033065	Pfkm	protein_coding	phosphofructokinase, muscle [Source:MGI Symbol;Acc:MGI:97548]	0	0	1	0	0	0	0	0	0
ENSMUSG00000033083	Tbc1d4	protein_coding	TBC1 domain family, member 4 [Source:MGI Symbol;Acc:MGI:2429660]	0	0	1	0	0	0	0	0	1
ENSMUSG00000033105	Lss	protein_coding	lanosterol synthase [Source:MGI Symbol;Acc:MGI:1336155]	0	0	1	0	0	0	0	1	0
ENSMUSG00000033114	Slc35d2	protein_coding	solute carrier family 35, member D2 [Source:MGI Symbol;Acc:MGI:1917734]	0	0	1	0	1	0	0	1	1
ENSMUSG00000033182	Kbtbd12	protein_coding	kelch repeat and BTB (POZ) domain containing 12 [Source:MGI Symbol;Acc:MGI:1918481]	0	0	1	0	0	0	0	0	0
ENSMUSG00000033207	Mamdc2	protein_coding	MAM domain containing 2 [Source:MGI Symbol;Acc:MGI:1918988]	0	0	1	0	0	0	0	0	0
ENSMUSG00000033220	Rac2	protein_coding	Rac family small GTPase 2 [Source:MGI Symbol;Acc:MGI:97846]	0	0	1	0	0	0	0	0	0
ENSMUSG00000033278	Ptprm	protein_coding	protein tyrosine phosphatase, receptor type, M [Source:MGI Symbol;Acc:MGI:102694]	0	0	1	0	0	0	0	0	0
ENSMUSG00000033287	Kctd17	protein_coding	potassium channel tetramerisation domain containing 17 [Source:MGI Symbol;Acc:MGI:1920094]	0	0	1	0	1	0	0	0	1
ENSMUSG00000033295	Ptprf	protein_coding	protein tyrosine phosphatase, receptor type, F [Source:MGI Symbol;Acc:MGI:102695]	0	0	1	0	0	0	0	0	0
ENSMUSG00000033365	Ipo13	protein_coding	importin 13 [Source:MGI Symbol;Acc:MGI:2385205]	0	0	1	0	0	0	0	0	0
ENSMUSG00000033420	Antxr1	protein_coding	anthrax toxin receptor 1 [Source:MGI Symbol;Acc:MGI:1916788]	0	0	1	0	1	0	0	0	0
ENSMUSG00000033453	Adamts15	protein_coding	a disintegrin-like and metallopeptidase (reprolysin type) with thrombospondin type 1 motif, 15 [Source:MGI Symbol;Acc:MGI:2449569]	0	0	1	1	1	0	0	0	0
ENSMUSG00000033467	Crlf2	protein_coding	cytokine receptor-like factor 2 [Source:MGI Symbol;Acc:MGI:1889506]	0	0	1	0	0	0	0	1	1
ENSMUSG00000033488	Cryzl2	protein_coding	crystallin zeta like 2 [Source:MGI Symbol;Acc:MGI:2448516]	0	0	1	0	0	0	0	1	0
ENSMUSG00000033538	Casp4	protein_coding	caspase 4, apoptosis-related cysteine peptidase [Source:MGI Symbol;Acc:MGI:107700]	0	0	1	0	0	0	0	1	1
ENSMUSG00000033542	Arhgef5	protein_coding	Rho guanine nucleotide exchange factor (GEF) 5 [Source:MGI Symbol;Acc:MGI:1858952]	0	0	1	0	0	0	0	0	0
ENSMUSG00000033581	Igf2bp2	protein_coding	insulin-like growth factor 2 mRNA binding protein 2 [Source:MGI Symbol;Acc:MGI:1890358]	0	0	1	0	0	0	0	0	0
ENSMUSG00000033633	Clec18a	protein_coding	C-type lectin domain family 18, member A [Source:MGI Symbol;Acc:MGI:2672935]	0	0	1	0	0	0	0	0	0
ENSMUSG00000033684	Qsox1	protein_coding	quiescin Q6 sulfhydryl oxidase 1 [Source:MGI Symbol;Acc:MGI:1330818]	0	0	1	0	0	0	0	1	0
ENSMUSG00000033685	Ucp2	protein_coding	uncoupling protein 2 (mitochondrial, proton carrier) [Source:MGI Symbol;Acc:MGI:109354]	0	0	1	0	0	0	0	1	1
ENSMUSG00000033715	Akr1c14	protein_coding	aldo-keto reductase family 1, member C14 [Source:MGI Symbol;Acc:MGI:2145458]	0	0	1	0	0	0	0	1	1
ENSMUSG00000033752	Mnd1	protein_coding	meiotic nuclear divisions 1 [Source:MGI Symbol;Acc:MGI:1924165]	0	0	1	0	0	0	0	0	0
ENSMUSG00000033777	Tlr13	protein_coding	toll-like receptor 13 [Source:MGI Symbol;Acc:MGI:3045213]	0	0	1	0	0	0	0	0	1
ENSMUSG00000033793	Atp6v1h	protein_coding	ATPase, H+ transporting, lysosomal V1 subunit H [Source:MGI Symbol;Acc:MGI:1914864]	0	0	1	0	0	0	0	1	0
ENSMUSG00000033849	B3galt2	protein_coding	UDP-Gal:betaGlcNAc beta 1,3-galactosyltransferase, polypeptide 2 [Source:MGI Symbol;Acc:MGI:1349461]	0	0	1	0	0	0	0	0	1
ENSMUSG00000033863	Klf9	protein_coding	Kruppel-like factor 9 [Source:MGI Symbol;Acc:MGI:1333856]	0	0	1	0	0	0	0	0	0
ENSMUSG00000033880	Lgals3bp	protein_coding	lectin, galactoside-binding, soluble, 3 binding protein [Source:MGI Symbol;Acc:MGI:99554]	0	0	1	0	0	0	0	0	0
ENSMUSG00000033906	Zdhhc15	protein_coding	zinc finger, DHHC domain containing 15 [Source:MGI Symbol;Acc:MGI:1915336]	0	0	1	1	1	0	1	0	0
ENSMUSG00000033949	Trim36	protein_coding	tripartite motif-containing 36 [Source:MGI Symbol;Acc:MGI:106264]	0	0	1	1	0	0	0	1	0
ENSMUSG00000033967	Rnf225	protein_coding	ring finger protein 225 [Source:MGI Symbol;Acc:MGI:1924198]	0	0	1	0	0	0	0	0	0
ENSMUSG00000033998	Kcnk1	protein_coding	potassium channel, subfamily K, member 1 [Source:MGI Symbol;Acc:MGI:109322]	0	0	1	1	1	0	1	1	0
ENSMUSG00000034009	Rxfp1	protein_coding	relaxin/insulin-like family peptide receptor 1 [Source:MGI Symbol;Acc:MGI:2682211]	0	0	1	0	0	0	0	0	0
ENSMUSG00000034041	Lyl1	protein_coding	lymphoblastomic leukemia 1 [Source:MGI Symbol;Acc:MGI:96891]	0	0	1	0	0	0	0	0	0
ENSMUSG00000034059	Ypel4	protein_coding	yippee like 4 [Source:MGI Symbol;Acc:MGI:3605071]	0	0	1	0	0	0	0	0	0
ENSMUSG00000034066	Farp2	protein_coding	FERM, RhoGEF and pleckstrin domain protein 2 [Source:MGI Symbol;Acc:MGI:2385126]	0	0	1	0	1	0	0	0	0
ENSMUSG00000034205	Loxl2	protein_coding	lysyl oxidase-like 2 [Source:MGI Symbol;Acc:MGI:2137913]	0	0	1	1	1	0	1	0	0
ENSMUSG00000034206	Polq	protein_coding	polymerase (DNA directed), theta [Source:MGI Symbol;Acc:MGI:2155399]	0	0	1	0	1	0	1	0	1
ENSMUSG00000034361	Cpne2	protein_coding	copine II [Source:MGI Symbol;Acc:MGI:2387578]	0	0	1	0	0	0	0	0	1
ENSMUSG00000034449	Dhrs11	protein_coding	dehydrogenase/reductase (SDR family) member 11 [Source:MGI Symbol;Acc:MGI:2652816]	0	0	1	0	0	0	0	0	0
ENSMUSG00000034459	Ifit1	protein_coding	interferon-induced protein with tetratricopeptide repeats 1 [Source:MGI Symbol;Acc:MGI:99450]	0	0	1	0	0	0	0	1	1
ENSMUSG00000034463	Scara3	protein_coding	scavenger receptor class A, member 3 [Source:MGI Symbol;Acc:MGI:2444418]	0	0	1	0	0	0	0	0	0
ENSMUSG00000034532	Fbxo16	protein_coding	F-box protein 16 [Source:MGI Symbol;Acc:MGI:1354706]	0	0	1	0	0	0	0	0	0
ENSMUSG00000034573	Ptpn13	protein_coding	protein tyrosine phosphatase, non-receptor type 13 [Source:MGI Symbol;Acc:MGI:103293]	0	0	1	0	0	0	0	0	0
ENSMUSG00000034574	Daam1	protein_coding	dishevelled associated activator of morphogenesis 1 [Source:MGI Symbol;Acc:MGI:1914596]	0	0	1	0	0	0	0	0	0
ENSMUSG00000034586	Hid1	protein_coding	HID1 domain containing [Source:MGI Symbol;Acc:MGI:2445087]	0	0	1	0	0	0	0	0	1
ENSMUSG00000034591	Slc41a2	protein_coding	solute carrier family 41, member 2 [Source:MGI Symbol;Acc:MGI:2442940]	0	0	1	0	0	0	0	1	1
ENSMUSG00000034593	Myo5a	protein_coding	myosin VA [Source:MGI Symbol;Acc:MGI:105976]	0	0	1	0	0	0	0	0	0
ENSMUSG00000034648	Lrrn1	protein_coding	leucine rich repeat protein 1, neuronal [Source:MGI Symbol;Acc:MGI:106038]	0	0	1	1	0	0	1	1	0
ENSMUSG00000034652	Cd300a	protein_coding	CD300A molecule [Source:MGI Symbol;Acc:MGI:2443411]	0	0	1	0	0	0	0	1	1
ENSMUSG00000034664	Itga2b	protein_coding	integrin alpha 2b [Source:MGI Symbol;Acc:MGI:96601]	0	0	1	0	0	0	0	0	0
ENSMUSG00000034675	Dbn1	protein_coding	drebrin 1 [Source:MGI Symbol;Acc:MGI:1931838]	0	0	1	1	1	0	0	0	1
ENSMUSG00000034708	Grn	protein_coding	granulin [Source:MGI Symbol;Acc:MGI:95832]	0	0	1	0	0	0	0	0	0
ENSMUSG00000034786	Gpsm3	protein_coding	G-protein signalling modulator 3 (AGS3-like, C. elegans) [Source:MGI Symbol;Acc:MGI:2146785]	0	0	1	0	0	0	0	0	1
ENSMUSG00000034825	Nrip3	protein_coding	nuclear receptor interacting protein 3 [Source:MGI Symbol;Acc:MGI:1925843]	0	0	1	0	0	0	0	1	1
ENSMUSG00000034881	Tbxa2r	protein_coding	thromboxane A2 receptor [Source:MGI Symbol;Acc:MGI:98496]	0	0	1	0	1	0	0	0	0
ENSMUSG00000034903	Cobll1	protein_coding	Cobl-like 1 [Source:MGI Symbol;Acc:MGI:2442894]	0	0	1	0	0	0	0	0	0
ENSMUSG00000034912	Mdga2	protein_coding	MAM domain containing glycosylphosphatidylinositol anchor 2 [Source:MGI Symbol;Acc:MGI:2444706]	0	0	1	0	0	0	0	1	0
ENSMUSG00000034926	Dhcr24	protein_coding	24-dehydrocholesterol reductase [Source:MGI Symbol;Acc:MGI:1922004]	0	0	1	0	1	0	0	0	0
ENSMUSG00000034947	Tmem106a	protein_coding	transmembrane protein 106A [Source:MGI Symbol;Acc:MGI:1922056]	0	0	1	0	0	0	0	1	0
ENSMUSG00000034957	Cebpa	protein_coding	CCAAT/enhancer binding protein (C/EBP), alpha [Source:MGI Symbol;Acc:MGI:99480]	0	0	1	0	0	0	0	1	0
ENSMUSG00000034993	Vat1	protein_coding	vesicle amine transport 1 [Source:MGI Symbol;Acc:MGI:1349450]	0	0	1	0	0	0	0	1	1
ENSMUSG00000035000	Dpp4	protein_coding	dipeptidylpeptidase 4 [Source:MGI Symbol;Acc:MGI:94919]	0	0	1	0	0	0	0	1	0
ENSMUSG00000035004	Igsf6	protein_coding	immunoglobulin superfamily, member 6 [Source:MGI Symbol;Acc:MGI:1891393]	0	0	1	0	1	0	0	0	0
ENSMUSG00000035112	Wnk4	protein_coding	WNK lysine deficient protein kinase 4 [Source:MGI Symbol;Acc:MGI:1917097]	0	0	1	0	0	0	0	1	1
ENSMUSG00000035121	Neil2	protein_coding	nei like 2 (E. coli) [Source:MGI Symbol;Acc:MGI:2686058]	0	0	1	0	0	0	1	1	0
ENSMUSG00000035184	Fam124a	protein_coding	family with sequence similarity 124, member A [Source:MGI Symbol;Acc:MGI:3645930]	0	0	1	0	0	0	1	1	1
ENSMUSG00000035208	Slfn8	protein_coding	schlafen 8 [Source:MGI Symbol;Acc:MGI:2672859]	0	0	1	0	0	0	0	0	0
ENSMUSG00000035226	Rims4	protein_coding	regulating synaptic membrane exocytosis 4 [Source:MGI Symbol;Acc:MGI:2674366]	0	0	1	0	1	0	0	1	0
ENSMUSG00000035232	Pdk3	protein_coding	pyruvate dehydrogenase kinase, isoenzyme 3 [Source:MGI Symbol;Acc:MGI:2384308]	0	0	1	0	0	0	0	1	1
ENSMUSG00000035273	Hpse	protein_coding	heparanase [Source:MGI Symbol;Acc:MGI:1343124]	0	0	1	0	0	0	0	1	1
ENSMUSG00000035274	Tpbg	protein_coding	trophoblast glycoprotein [Source:MGI Symbol;Acc:MGI:1341264]	0	0	1	0	0	0	0	0	1
ENSMUSG00000035279	Ssc5d	protein_coding	scavenger receptor cysteine rich family, 5 domains [Source:MGI Symbol;Acc:MGI:3606211]	0	0	1	0	1	0	0	1	1
ENSMUSG00000035314	Gdpd5	protein_coding	glycerophosphodiester phosphodiesterase domain containing 5 [Source:MGI Symbol;Acc:MGI:2686926]	0	0	1	0	0	0	0	1	0
ENSMUSG00000035352	Ccl12	protein_coding	chemokine (C-C motif) ligand 12 [Source:MGI Symbol;Acc:MGI:108224]	0	0	1	0	1	0	0	0	0
ENSMUSG00000035370	Gm49322	protein_coding	predicted gene, 49322 [Source:MGI Symbol;Acc:MGI:6121503]	0	0	1	0	0	0	0	0	0
ENSMUSG00000035458	Tnni3	protein_coding	troponin I, cardiac 3 [Source:MGI Symbol;Acc:MGI:98783]	0	0	1	0	0	0	0	0	0
ENSMUSG00000035486	Plk5	protein_coding	polo like kinase 5 [Source:MGI Symbol;Acc:MGI:3026984]	0	0	1	1	1	0	0	1	1
ENSMUSG00000035547	Capn5	protein_coding	calpain 5 [Source:MGI Symbol;Acc:MGI:1100859]	0	0	1	0	1	0	0	0	1
ENSMUSG00000035578	Iqcg	protein_coding	IQ motif containing G [Source:MGI Symbol;Acc:MGI:1916957]	0	0	1	0	0	0	0	0	0
ENSMUSG00000035595	Fam174c	protein_coding	family with sequence similarity 174, member C [Source:MGI Symbol;Acc:MGI:1917020]	0	0	1	0	0	0	0	1	0
ENSMUSG00000035606	Ky	protein_coding	kyphoscoliosis peptidase [Source:MGI Symbol;Acc:MGI:96709]	0	0	1	0	0	0	1	1	1
ENSMUSG00000035620	Ric8b	protein_coding	RIC8 guanine nucleotide exchange factor B [Source:MGI Symbol;Acc:MGI:2682307]	0	0	1	0	0	0	0	0	0
ENSMUSG00000035673	Sbno2	protein_coding	strawberry notch 2 [Source:MGI Symbol;Acc:MGI:2448490]	0	0	1	0	0	0	0	1	0
ENSMUSG00000035697	Arhgap45	protein_coding	Rho GTPase activating protein 45 [Source:MGI Symbol;Acc:MGI:1917969]	0	0	1	0	0	0	0	0	0
ENSMUSG00000035711	Dok3	protein_coding	docking protein 3 [Source:MGI Symbol;Acc:MGI:1351490]	0	0	1	0	0	0	0	0	1
ENSMUSG00000035713	Usp35	protein_coding	ubiquitin specific peptidase 35 [Source:MGI Symbol;Acc:MGI:2685339]	0	0	1	0	1	0	0	0	0
ENSMUSG00000035835	Plppr3	protein_coding	phospholipid phosphatase related 3 [Source:MGI Symbol;Acc:MGI:2388640]	0	0	1	0	0	0	0	1	0
ENSMUSG00000035849	Krt222	protein_coding	keratin 222 [Source:MGI Symbol;Acc:MGI:2442728]	0	0	1	0	0	0	0	1	1
ENSMUSG00000035984	Nme5	protein_coding	NME/NM23 family member 5 [Source:MGI Symbol;Acc:MGI:1922783]	0	0	1	0	0	0	0	0	0
ENSMUSG00000036006	Ripor2	protein_coding	RHO family interacting cell polarization regulator 2 [Source:MGI Symbol;Acc:MGI:2444879]	0	0	1	0	0	0	0	1	0
ENSMUSG00000036040	Adamtsl2	protein_coding	ADAMTS-like 2 [Source:MGI Symbol;Acc:MGI:1925044]	0	0	1	1	1	0	0	1	1
ENSMUSG00000036052	Dnajb5	protein_coding	DnaJ heat shock protein family (Hsp40) member B5 [Source:MGI Symbol;Acc:MGI:1930018]	0	0	1	0	0	0	0	0	0
ENSMUSG00000036098	Myrf	protein_coding	myelin regulatory factor [Source:MGI Symbol;Acc:MGI:2684944]	0	0	1	1	1	0	1	1	0
ENSMUSG00000036120	Rfxank	protein_coding	regulatory factor X-associated ankyrin-containing protein [Source:MGI Symbol;Acc:MGI:1333865]	0	0	1	0	0	0	0	1	1
ENSMUSG00000036181	H1f2	protein_coding	H1.2 linker histone, cluster member [Source:MGI Symbol;Acc:MGI:1931526]	0	0	1	0	0	0	0	1	0
ENSMUSG00000036246	Gmip	protein_coding	Gem-interacting protein [Source:MGI Symbol;Acc:MGI:1926066]	0	0	1	0	0	0	0	0	0
ENSMUSG00000036256	Igfbp7	protein_coding	insulin-like growth factor binding protein 7 [Source:MGI Symbol;Acc:MGI:1352480]	0	0	1	0	0	0	0	0	1
ENSMUSG00000036304	Zdhhc23	protein_coding	zinc finger, DHHC domain containing 23 [Source:MGI Symbol;Acc:MGI:2685625]	0	0	1	0	0	0	0	0	0
ENSMUSG00000036305	Rpl39-ps	processed_pseudogene	ribosomal protein L39, pseudogene [Source:MGI Symbol;Acc:MGI:3705781]	0	0	1	0	0	0	0	0	0
ENSMUSG00000036334	Igsf10	protein_coding	immunoglobulin superfamily, member 10 [Source:MGI Symbol;Acc:MGI:1923481]	0	0	1	1	1	0	0	0	0
ENSMUSG00000036446	Lum	protein_coding	lumican [Source:MGI Symbol;Acc:MGI:109347]	0	0	1	0	0	0	0	0	0
ENSMUSG00000036502	Tmem255a	protein_coding	transmembrane protein 255A [Source:MGI Symbol;Acc:MGI:3045722]	0	0	1	1	1	0	1	1	0
ENSMUSG00000036545	Adamts2	protein_coding	a disintegrin-like and metallopeptidase (reprolysin type) with thrombospondin type 1 motif, 2 [Source:MGI Symbol;Acc:MGI:1347356]	0	0	1	1	1	0	0	0	1
ENSMUSG00000036555	Iqce	protein_coding	IQ motif containing E [Source:MGI Symbol;Acc:MGI:1921489]	0	0	1	0	0	0	0	0	0
ENSMUSG00000036564	Ndrg4	protein_coding	N-myc downstream regulated gene 4 [Source:MGI Symbol;Acc:MGI:2384590]	0	0	1	1	1	0	1	0	1
ENSMUSG00000036599	Chst12	protein_coding	carbohydrate sulfotransferase 12 [Source:MGI Symbol;Acc:MGI:1929064]	0	0	1	0	0	0	0	0	0
ENSMUSG00000036611	Eepd1	protein_coding	endonuclease/exonuclease/phosphatase family domain containing 1 [Source:MGI Symbol;Acc:MGI:1914734]	0	0	1	0	0	0	0	1	0
ENSMUSG00000036672	Cenpt	protein_coding	centromere protein T [Source:MGI Symbol;Acc:MGI:2443939]	0	0	1	0	1	0	0	0	0
ENSMUSG00000036782	Klhl13	protein_coding	kelch-like 13 [Source:MGI Symbol;Acc:MGI:1914705]	0	0	1	0	0	0	0	0	0
ENSMUSG00000036819	Jmjd4	protein_coding	jumonji domain containing 4 [Source:MGI Symbol;Acc:MGI:2144404]	0	0	1	0	0	0	0	1	0
ENSMUSG00000036832	Lpar3	protein_coding	lysophosphatidic acid receptor 3 [Source:MGI Symbol;Acc:MGI:1929469]	0	0	1	0	1	0	0	0	0
ENSMUSG00000036880	Acaa2	protein_coding	acetyl-Coenzyme A acyltransferase 2 (mitochondrial 3-oxoacyl-Coenzyme A thiolase) [Source:MGI Symbol;Acc:MGI:1098623]	0	0	1	0	0	0	0	0	0
ENSMUSG00000036882	Arhgap33	protein_coding	Rho GTPase activating protein 33 [Source:MGI Symbol;Acc:MGI:2673998]	0	0	1	0	1	0	0	0	0
ENSMUSG00000036887	C1qa	protein_coding	complement component 1, q subcomponent, alpha polypeptide [Source:MGI Symbol;Acc:MGI:88223]	0	0	1	0	0	0	0	0	1
ENSMUSG00000036896	C1qc	protein_coding	complement component 1, q subcomponent, C chain [Source:MGI Symbol;Acc:MGI:88225]	0	0	1	0	0	0	0	0	1
ENSMUSG00000036905	C1qb	protein_coding	complement component 1, q subcomponent, beta polypeptide [Source:MGI Symbol;Acc:MGI:88224]	0	0	1	0	0	0	0	0	0
ENSMUSG00000036908	Unc93b1	protein_coding	unc-93 homolog B1, TLR signaling regulator [Source:MGI Symbol;Acc:MGI:1859307]	0	0	1	0	0	0	0	0	0
ENSMUSG00000036928	Stag3	protein_coding	stromal antigen 3 [Source:MGI Symbol;Acc:MGI:1355311]	0	0	1	0	1	0	0	0	0
ENSMUSG00000036948	Trappc14	protein_coding	trafficking protein particle complex 14 [Source:MGI Symbol;Acc:MGI:2385896]	0	0	1	0	1	0	0	0	0
ENSMUSG00000036983	Tfb1m	protein_coding	transcription factor B1, mitochondrial [Source:MGI Symbol;Acc:MGI:2146851]	0	0	1	0	0	0	0	0	0
ENSMUSG00000037014	Sstr4	protein_coding	somatostatin receptor 4 [Source:MGI Symbol;Acc:MGI:105372]	0	0	1	0	0	0	0	0	0
ENSMUSG00000037020	Wdr62	protein_coding	WD repeat domain 62 [Source:MGI Symbol;Acc:MGI:1923696]	0	0	1	0	0	0	0	1	1
ENSMUSG00000037035	Inhbb	protein_coding	inhibin beta-B [Source:MGI Symbol;Acc:MGI:96571]	0	0	1	0	0	0	0	1	0
ENSMUSG00000037106	Fer1l6	protein_coding	fer-1-like 6 (C. elegans) [Source:MGI Symbol;Acc:MGI:3645398]	0	0	1	0	0	0	0	1	1
ENSMUSG00000037126	Psd	protein_coding	pleckstrin and Sec7 domain containing [Source:MGI Symbol;Acc:MGI:1920978]	0	0	1	0	1	0	0	0	0
ENSMUSG00000037138	Aff3	protein_coding	AF4/FMR2 family, member 3 [Source:MGI Symbol;Acc:MGI:106927]	0	0	1	0	0	0	0	0	0
ENSMUSG00000037139	Myom3	protein_coding	myomesin family, member 3 [Source:MGI Symbol;Acc:MGI:2685280]	0	0	1	0	0	0	0	1	1
ENSMUSG00000037206	Islr	protein_coding	immunoglobulin superfamily containing leucine-rich repeat [Source:MGI Symbol;Acc:MGI:1349645]	0	0	1	0	0	0	0	0	0
ENSMUSG00000037278	Tmem97	protein_coding	transmembrane protein 97 [Source:MGI Symbol;Acc:MGI:1916321]	0	0	1	0	0	0	0	0	0
ENSMUSG00000037280	Galnt6	protein_coding	polypeptide N-acetylgalactosaminyltransferase 6 [Source:MGI Symbol;Acc:MGI:1891640]	0	0	1	0	0	0	0	1	1
ENSMUSG00000037318	Traf3ip3	protein_coding	TRAF3 interacting protein 3 [Source:MGI Symbol;Acc:MGI:2441706]	0	0	1	0	0	0	0	0	0
ENSMUSG00000037370	Enpp1	protein_coding	ectonucleotide pyrophosphatase/phosphodiesterase 1 [Source:MGI Symbol;Acc:MGI:97370]	0	0	1	0	0	0	0	0	0
ENSMUSG00000037386	Rims2	protein_coding	regulating synaptic membrane exocytosis 2 [Source:MGI Symbol;Acc:MGI:2152972]	0	0	1	0	0	0	0	1	1
ENSMUSG00000037406	Htra4	protein_coding	HtrA serine peptidase 4 [Source:MGI Symbol;Acc:MGI:3036260]	0	0	1	0	0	0	0	1	1
ENSMUSG00000037419	Endod1	protein_coding	endonuclease domain containing 1 [Source:MGI Symbol;Acc:MGI:1919196]	0	0	1	0	0	0	0	0	0
ENSMUSG00000037443	Cep85	protein_coding	centrosomal protein 85 [Source:MGI Symbol;Acc:MGI:1917262]	0	0	1	0	0	0	0	0	0
ENSMUSG00000037490	Slc2a12	protein_coding	solute carrier family 2 (facilitated glucose transporter), member 12 [Source:MGI Symbol;Acc:MGI:3052471]	0	0	1	0	0	0	0	1	1
ENSMUSG00000037493	Cib2	protein_coding	calcium and integrin binding family member 2 [Source:MGI Symbol;Acc:MGI:1929293]	0	0	1	0	0	0	0	1	0
ENSMUSG00000037548	H2-DMb2	protein_coding	histocompatibility 2, class II, locus Mb2 [Source:MGI Symbol;Acc:MGI:95923]	0	0	1	0	0	0	0	1	0
ENSMUSG00000037594	Clba1	protein_coding	clathrin binding box of aftiphilin containing 1 [Source:MGI Symbol;Acc:MGI:2443738]	0	0	1	0	0	0	1	1	0
ENSMUSG00000037601	Nme1	protein_coding	NME/NM23 nucleoside diphosphate kinase 1 [Source:MGI Symbol;Acc:MGI:97355]	0	0	1	0	0	0	0	0	0
ENSMUSG00000037664	Cdkn1c	protein_coding	cyclin-dependent kinase inhibitor 1C (P57) [Source:MGI Symbol;Acc:MGI:104564]	0	0	1	0	0	0	0	1	0
ENSMUSG00000037685	Atp8a1	protein_coding	ATPase, aminophospholipid transporter (APLT), class I, type 8A, member 1 [Source:MGI Symbol;Acc:MGI:1330848]	0	0	1	0	0	0	0	0	0
ENSMUSG00000037686	Aspg	protein_coding	asparaginase [Source:MGI Symbol;Acc:MGI:2144822]	0	0	1	0	0	0	0	1	0
ENSMUSG00000037754	Ppp1r16b	protein_coding	protein phosphatase 1, regulatory subunit 16B [Source:MGI Symbol;Acc:MGI:2151841]	0	0	1	0	0	0	0	1	1
ENSMUSG00000037816	Fbxw17	protein_coding	F-box and WD-40 domain protein 17 [Source:MGI Symbol;Acc:MGI:1923584]	0	0	1	0	0	0	0	0	0
ENSMUSG00000037818	Abhd18	protein_coding	abhydrolase domain containing 18 [Source:MGI Symbol;Acc:MGI:1915468]	0	0	1	0	0	0	0	1	0
ENSMUSG00000037820	Tgm2	protein_coding	transglutaminase 2, C polypeptide [Source:MGI Symbol;Acc:MGI:98731]	0	0	1	0	0	0	0	1	1
ENSMUSG00000037826	Ppm1k	protein_coding	protein phosphatase 1K (PP2C domain containing) [Source:MGI Symbol;Acc:MGI:2442111]	0	0	1	0	0	0	0	0	0
ENSMUSG00000037860	Aim2	protein_coding	absent in melanoma 2 [Source:MGI Symbol;Acc:MGI:2686159]	0	0	1	0	0	0	0	0	0
ENSMUSG00000037872	Ackr1	protein_coding	atypical chemokine receptor 1 (Duffy blood group) [Source:MGI Symbol;Acc:MGI:1097689]	0	0	1	0	1	1	0	0	0
ENSMUSG00000037887	Dusp8	protein_coding	dual specificity phosphatase 8 [Source:MGI Symbol;Acc:MGI:106626]	0	0	1	0	0	0	0	0	1
ENSMUSG00000037890	Wdr19	protein_coding	WD repeat domain 19 [Source:MGI Symbol;Acc:MGI:2443231]	0	0	1	0	0	0	0	0	0
ENSMUSG00000037944	Ccr7	protein_coding	chemokine (C-C motif) receptor 7 [Source:MGI Symbol;Acc:MGI:103011]	0	0	1	0	0	0	0	0	0
ENSMUSG00000037990	Sh3rf3	protein_coding	SH3 domain containing ring finger 3 [Source:MGI Symbol;Acc:MGI:2444637]	0	0	1	0	0	0	0	1	1
ENSMUSG00000038121	Fam210a	protein_coding	family with sequence similarity 210, member A [Source:MGI Symbol;Acc:MGI:1914000]	0	0	1	0	0	0	0	0	0
ENSMUSG00000038168	P3h2	protein_coding	prolyl 3-hydroxylase 2 [Source:MGI Symbol;Acc:MGI:2146663]	0	0	1	0	0	0	1	1	0
ENSMUSG00000038178	Slc43a2	protein_coding	solute carrier family 43, member 2 [Source:MGI Symbol;Acc:MGI:2442746]	0	0	1	0	0	0	0	0	0
ENSMUSG00000038181	Chpf2	protein_coding	chondroitin polymerizing factor 2 [Source:MGI Symbol;Acc:MGI:1917522]	0	0	1	0	0	0	0	0	1
ENSMUSG00000038201	Kcna7	protein_coding	potassium voltage-gated channel, shaker-related subfamily, member 7 [Source:MGI Symbol;Acc:MGI:96664]	0	0	1	0	0	0	0	0	1
ENSMUSG00000038204	Asb10	protein_coding	ankyrin repeat and SOCS box-containing 10 [Source:MGI Symbol;Acc:MGI:2152836]	0	0	1	0	0	0	0	0	0
ENSMUSG00000038205	Prkab2	protein_coding	protein kinase, AMP-activated, beta 2 non-catalytic subunit [Source:MGI Symbol;Acc:MGI:1336185]	0	0	1	0	0	0	0	1	0
ENSMUSG00000038233	Gask1a	protein_coding	golgi associated kinase 1A [Source:MGI Symbol;Acc:MGI:3041196]	0	0	1	1	1	0	0	0	1
ENSMUSG00000038239	Hrc	protein_coding	histidine rich calcium binding protein [Source:MGI Symbol;Acc:MGI:96226]	0	0	1	0	0	0	0	1	1
ENSMUSG00000038271	Iffo1	protein_coding	intermediate filament family orphan 1 [Source:MGI Symbol;Acc:MGI:2444516]	0	0	1	0	0	0	0	0	0
ENSMUSG00000038301	Snx10	protein_coding	sorting nexin 10 [Source:MGI Symbol;Acc:MGI:1919232]	0	0	1	0	0	0	0	1	0
ENSMUSG00000038312	Edem2	protein_coding	ER degradation enhancer, mannosidase alpha-like 2 [Source:MGI Symbol;Acc:MGI:1915540]	0	0	1	0	0	0	0	0	0
ENSMUSG00000038332	Sesn1	protein_coding	sestrin 1 [Source:MGI Symbol;Acc:MGI:2155278]	0	0	1	0	0	0	0	0	0
ENSMUSG00000038352	Arl5c	protein_coding	ADP-ribosylation factor-like 5C [Source:MGI Symbol;Acc:MGI:3028577]	0	0	1	1	1	0	0	0	0
ENSMUSG00000038387	Rras	protein_coding	related RAS viral (r-ras) oncogene [Source:MGI Symbol;Acc:MGI:98179]	0	0	1	0	0	0	0	1	0
ENSMUSG00000038451	Spsb2	protein_coding	splA/ryanodine receptor domain and SOCS box containing 2 [Source:MGI Symbol;Acc:MGI:1315199]	0	0	1	0	0	0	1	1	0
ENSMUSG00000038506	Dcun1d2	protein_coding	DCN1, defective in cullin neddylation 1, domain containing 2 (S. cerevisiae) [Source:MGI Symbol;Acc:MGI:2142792]	0	0	1	0	0	0	0	0	0
ENSMUSG00000038521	C1s1	protein_coding	complement component 1, s subcomponent 1 [Source:MGI Symbol;Acc:MGI:1355312]	0	0	1	0	0	0	0	1	1
ENSMUSG00000038527	C1rl	protein_coding	complement component 1, r subcomponent-like [Source:MGI Symbol;Acc:MGI:2660692]	0	0	1	0	0	0	0	1	1
ENSMUSG00000038578	Susd1	protein_coding	sushi domain containing 1 [Source:MGI Symbol;Acc:MGI:3651543]	0	0	1	0	0	0	0	1	0
ENSMUSG00000038583	Pln	protein_coding	phospholamban [Source:MGI Symbol;Acc:MGI:97622]	0	0	1	0	0	0	0	0	0
ENSMUSG00000038594	Cep85l	protein_coding	centrosomal protein 85-like [Source:MGI Symbol;Acc:MGI:3642684]	0	0	1	0	0	0	0	1	0
ENSMUSG00000038605	Samd10	protein_coding	sterile alpha motif domain containing 10 [Source:MGI Symbol;Acc:MGI:2443872]	0	0	1	0	0	0	0	0	0
ENSMUSG00000038642	Ctss	protein_coding	cathepsin S [Source:MGI Symbol;Acc:MGI:107341]	0	0	1	0	0	0	0	1	1
ENSMUSG00000038668	Lpar1	protein_coding	lysophosphatidic acid receptor 1 [Source:MGI Symbol;Acc:MGI:108429]	0	0	1	0	0	0	0	0	0
ENSMUSG00000038704	Aspdh	protein_coding	aspartate dehydrogenase domain containing [Source:MGI Symbol;Acc:MGI:1915602]	0	0	1	0	0	0	0	0	0
ENSMUSG00000038725	Pkhd1l1	protein_coding	polycystic kidney and hepatic disease 1-like 1 [Source:MGI Symbol;Acc:MGI:2183153]	0	0	1	0	0	0	0	1	1
ENSMUSG00000038732	Mboat1	protein_coding	membrane bound O-acyltransferase domain containing 1 [Source:MGI Symbol;Acc:MGI:2387184]	0	0	1	0	1	0	0	0	0
ENSMUSG00000038807	Rap1gap2	protein_coding	RAP1 GTPase activating protein 2 [Source:MGI Symbol;Acc:MGI:3028623]	0	0	1	0	0	0	0	1	0
ENSMUSG00000038836	Agbl3	protein_coding	ATP/GTP binding protein-like 3 [Source:MGI Symbol;Acc:MGI:1923473]	0	0	1	0	1	0	0	0	0
ENSMUSG00000038843	Gcnt1	protein_coding	glucosaminyl (N-acetyl) transferase 1, core 2 [Source:MGI Symbol;Acc:MGI:95676]	0	0	1	0	1	0	0	0	0
ENSMUSG00000038855	Itpkb	protein_coding	inositol 1,4,5-trisphosphate 3-kinase B [Source:MGI Symbol;Acc:MGI:109235]	0	0	1	0	0	0	0	1	0
ENSMUSG00000038884	Shfl	protein_coding	shiftless antiviral inhibitor of ribosomal frameshifting [Source:MGI Symbol;Acc:MGI:2441788]	0	0	1	0	1	0	0	0	0
ENSMUSG00000038894	Irs2	protein_coding	insulin receptor substrate 2 [Source:MGI Symbol;Acc:MGI:109334]	0	0	1	0	1	1	0	0	0
ENSMUSG00000038903	Ccdc68	protein_coding	coiled-coil domain containing 68 [Source:MGI Symbol;Acc:MGI:3612676]	0	0	1	0	0	0	0	1	1
ENSMUSG00000039062	Anpep	protein_coding	alanyl (membrane) aminopeptidase [Source:MGI Symbol;Acc:MGI:5000466]	0	0	1	0	0	0	0	0	1
ENSMUSG00000039110	Mycbpap	protein_coding	MYCBP associated protein [Source:MGI Symbol;Acc:MGI:2388726]	0	0	1	0	0	0	0	0	0
ENSMUSG00000039153	Runx2	protein_coding	runt related transcription factor 2 [Source:MGI Symbol;Acc:MGI:99829]	0	0	1	0	0	0	0	1	0
ENSMUSG00000039168	Dap	protein_coding	death-associated protein [Source:MGI Symbol;Acc:MGI:1918190]	0	0	1	0	0	0	0	0	0
ENSMUSG00000039183	Nubp2	protein_coding	nucleotide binding protein 2 [Source:MGI Symbol;Acc:MGI:1347072]	0	0	1	0	0	0	0	0	0
ENSMUSG00000039195	Bbln	protein_coding	bublin coiled coil protein [Source:MGI Symbol;Acc:MGI:1920987]	0	0	1	0	0	0	0	1	0
ENSMUSG00000039328	Rnf122	protein_coding	ring finger protein 122 [Source:MGI Symbol;Acc:MGI:1916117]	0	0	1	0	0	0	0	0	0
ENSMUSG00000039396	Neil3	protein_coding	nei like 3 (E. coli) [Source:MGI Symbol;Acc:MGI:2384588]	0	0	1	0	1	1	0	0	0
ENSMUSG00000039405	Prss23	protein_coding	protease, serine 23 [Source:MGI Symbol;Acc:MGI:1923703]	0	0	1	0	0	0	0	0	0
ENSMUSG00000039470	Zdhhc2	protein_coding	zinc finger, DHHC domain containing 2 [Source:MGI Symbol;Acc:MGI:1923452]	0	0	1	0	0	0	0	1	0
ENSMUSG00000039481	Nrtn	protein_coding	neurturin [Source:MGI Symbol;Acc:MGI:108417]	0	0	1	0	0	0	0	1	0
ENSMUSG00000039497	Dse	protein_coding	dermatan sulfate epimerase [Source:MGI Symbol;Acc:MGI:2443455]	0	0	1	0	0	0	0	0	0
ENSMUSG00000039519	Cyp7b1	protein_coding	cytochrome P450, family 7, subfamily b, polypeptide 1 [Source:MGI Symbol;Acc:MGI:104978]	0	0	1	0	0	0	0	1	1
ENSMUSG00000039542	Ncam1	protein_coding	neural cell adhesion molecule 1 [Source:MGI Symbol;Acc:MGI:97281]	0	0	1	0	0	0	0	1	1
ENSMUSG00000039633	Lonrf1	protein_coding	LON peptidase N-terminal domain and ring finger 1 [Source:MGI Symbol;Acc:MGI:3609241]	0	0	1	0	1	0	0	0	0
ENSMUSG00000039652	Cpeb3	protein_coding	cytoplasmic polyadenylation element binding protein 3 [Source:MGI Symbol;Acc:MGI:2443075]	0	0	1	0	0	0	0	0	1
ENSMUSG00000039661	Dusp26	protein_coding	dual specificity phosphatase 26 (putative) [Source:MGI Symbol;Acc:MGI:1914209]	0	0	1	0	0	0	0	0	0
ENSMUSG00000039691	Tspan10	protein_coding	tetraspanin 10 [Source:MGI Symbol;Acc:MGI:2384781]	0	0	1	0	1	0	0	0	0
ENSMUSG00000039745	Htatip2	protein_coding	HIV-1 Tat interactive protein 2 [Source:MGI Symbol;Acc:MGI:1859271]	0	0	1	0	1	0	1	1	0
ENSMUSG00000039747	Orai2	protein_coding	ORAI calcium release-activated calcium modulator 2 [Source:MGI Symbol;Acc:MGI:2443195]	0	0	1	1	1	0	0	1	1
ENSMUSG00000039763	Dnajc28	protein_coding	DnaJ heat shock protein family (Hsp40) member C28 [Source:MGI Symbol;Acc:MGI:2181053]	0	0	1	0	0	0	0	0	0
ENSMUSG00000039787	Cercam	protein_coding	cerebral endothelial cell adhesion molecule [Source:MGI Symbol;Acc:MGI:2139134]	0	0	1	0	1	0	0	0	1
ENSMUSG00000039824	Myl6b	protein_coding	myosin, light polypeptide 6B [Source:MGI Symbol;Acc:MGI:1917789]	0	0	1	0	0	0	0	1	1
ENSMUSG00000039835	Nhsl1	protein_coding	NHS-like 1 [Source:MGI Symbol;Acc:MGI:106390]	0	0	1	0	0	0	0	1	0
ENSMUSG00000039908	Slc26a11	protein_coding	solute carrier family 26, member 11 [Source:MGI Symbol;Acc:MGI:2444589]	0	0	1	0	0	0	0	0	0
ENSMUSG00000039914	Coq10a	protein_coding	coenzyme Q10A [Source:MGI Symbol;Acc:MGI:2684847]	0	0	1	0	0	0	0	0	0
ENSMUSG00000039954	Stk32a	protein_coding	serine/threonine kinase 32A [Source:MGI Symbol;Acc:MGI:2442403]	0	0	1	0	0	0	0	0	0
ENSMUSG00000039976	Tbc1d16	protein_coding	TBC1 domain family, member 16 [Source:MGI Symbol;Acc:MGI:2652878]	0	0	1	0	0	0	0	0	0
ENSMUSG00000039982	Dtx4	protein_coding	deltex 4, E3 ubiquitin ligase [Source:MGI Symbol;Acc:MGI:2672905]	0	0	1	0	1	0	0	0	0
ENSMUSG00000040113	Mettl11b	protein_coding	methyltransferase like 11B [Source:MGI Symbol;Acc:MGI:2685053]	0	0	1	1	1	0	0	0	1
ENSMUSG00000040133	Gpr176	protein_coding	G protein-coupled receptor 176 [Source:MGI Symbol;Acc:MGI:2685858]	0	0	1	0	0	0	0	0	0
ENSMUSG00000040147	Maob	protein_coding	monoamine oxidase B [Source:MGI Symbol;Acc:MGI:96916]	0	0	1	1	1	0	0	0	0
ENSMUSG00000040158	Tax1bp3	protein_coding	Tax1 (human T cell leukemia virus type I) binding protein 3 [Source:MGI Symbol;Acc:MGI:1923531]	0	0	1	0	0	0	0	0	0
ENSMUSG00000040205	Cuzd1	protein_coding	CUB and zona pellucida-like domains 1 [Source:MGI Symbol;Acc:MGI:1202881]	0	0	1	0	0	0	1	1	0
ENSMUSG00000040213	Kyat3	protein_coding	kynurenine aminotransferase 3 [Source:MGI Symbol;Acc:MGI:2677849]	0	0	1	1	1	0	0	0	0
ENSMUSG00000040229	Gpr34	protein_coding	G protein-coupled receptor 34 [Source:MGI Symbol;Acc:MGI:1346334]	0	0	1	0	1	0	0	0	0
ENSMUSG00000040260	Daam2	protein_coding	dishevelled associated activator of morphogenesis 2 [Source:MGI Symbol;Acc:MGI:1923691]	0	0	1	0	1	0	0	0	0
ENSMUSG00000040428	Plekha4	protein_coding	pleckstrin homology domain containing, family A (phosphoinositide binding specific) member 4 [Source:MGI Symbol;Acc:MGI:1916467]	0	0	1	0	0	0	0	1	1
ENSMUSG00000040430	Pitpnc1	protein_coding	phosphatidylinositol transfer protein, cytoplasmic 1 [Source:MGI Symbol;Acc:MGI:1919045]	0	0	1	0	0	0	0	0	0
ENSMUSG00000040498	Igsf23	protein_coding	immunoglobulin superfamily, member 23 [Source:MGI Symbol;Acc:MGI:1917330]	0	0	1	0	0	0	0	0	0
ENSMUSG00000040522	Tlr8	protein_coding	toll-like receptor 8 [Source:MGI Symbol;Acc:MGI:2176887]	0	0	1	0	0	0	0	1	1
ENSMUSG00000040528	Milr1	protein_coding	mast cell immunoglobulin like receptor 1 [Source:MGI Symbol;Acc:MGI:2685731]	0	0	1	0	0	0	0	0	0
ENSMUSG00000040552	C3ar1	protein_coding	complement component 3a receptor 1 [Source:MGI Symbol;Acc:MGI:1097680]	0	0	1	0	0	0	0	0	0
ENSMUSG00000040613	Apobec1	protein_coding	apolipoprotein B mRNA editing enzyme, catalytic polypeptide 1 [Source:MGI Symbol;Acc:MGI:103298]	0	0	1	0	0	0	0	0	0
ENSMUSG00000040659	Efhd2	protein_coding	EF hand domain containing 2 [Source:MGI Symbol;Acc:MGI:106504]	0	0	1	0	0	0	0	1	1
ENSMUSG00000040690	Col16a1	protein_coding	collagen, type XVI, alpha 1 [Source:MGI Symbol;Acc:MGI:1095396]	0	0	1	0	0	0	0	0	1
ENSMUSG00000040747	Cd53	protein_coding	CD53 antigen [Source:MGI Symbol;Acc:MGI:88341]	0	0	1	0	0	0	0	0	0
ENSMUSG00000040751	Lat2	protein_coding	linker for activation of T cells family, member 2 [Source:MGI Symbol;Acc:MGI:1926479]	0	0	1	0	0	0	0	0	0
ENSMUSG00000040752	Myh6	protein_coding	myosin, heavy polypeptide 6, cardiac muscle, alpha [Source:MGI Symbol;Acc:MGI:97255]	0	0	1	0	1	0	0	0	0
ENSMUSG00000040812	Agbl2	protein_coding	ATP/GTP binding protein-like 2 [Source:MGI Symbol;Acc:MGI:2443254]	0	0	1	0	0	0	0	0	0
ENSMUSG00000040829	Zmynd15	protein_coding	zinc finger, MYND-type containing 15 [Source:MGI Symbol;Acc:MGI:3603821]	0	0	1	0	0	0	0	0	1
ENSMUSG00000040963	Asgr2	protein_coding	asialoglycoprotein receptor 2 [Source:MGI Symbol;Acc:MGI:88082]	0	0	1	0	0	0	0	0	0
ENSMUSG00000040978	Gm11992	protein_coding	predicted gene 11992 [Source:MGI Symbol;Acc:MGI:3651127]	0	0	1	0	0	0	0	1	1
ENSMUSG00000040985	Sun3	protein_coding	Sad1 and UNC84 domain containing 3 [Source:MGI Symbol;Acc:MGI:3041199]	0	0	1	1	1	0	0	1	1
ENSMUSG00000040997	Abhd4	protein_coding	abhydrolase domain containing 4 [Source:MGI Symbol;Acc:MGI:1915938]	0	0	1	0	0	0	0	0	0
ENSMUSG00000041012	Cmtm8	protein_coding	CKLF-like MARVEL transmembrane domain containing 8 [Source:MGI Symbol;Acc:MGI:2447167]	0	0	1	0	0	0	0	1	0
ENSMUSG00000041120	Nbl1	protein_coding	NBL1, DAN family BMP antagonist [Source:MGI Symbol;Acc:MGI:104591]	0	0	1	0	0	0	0	1	1
ENSMUSG00000041187	Prkd2	protein_coding	protein kinase D2 [Source:MGI Symbol;Acc:MGI:2141917]	0	0	1	0	0	0	0	0	0
ENSMUSG00000041324	Inhba	protein_coding	inhibin beta-A [Source:MGI Symbol;Acc:MGI:96570]	0	0	1	0	0	0	0	0	0
ENSMUSG00000041353	Tmem29	protein_coding	transmembrane protein 29 [Source:MGI Symbol;Acc:MGI:1923420]	0	0	1	0	0	0	0	0	0
ENSMUSG00000041417	Pik3r1	protein_coding	phosphoinositide-3-kinase regulatory subunit 1 [Source:MGI Symbol;Acc:MGI:97583]	0	0	1	0	0	0	0	0	0
ENSMUSG00000041482	Piezo2	protein_coding	piezo-type mechanosensitive ion channel component 2 [Source:MGI Symbol;Acc:MGI:1918781]	0	0	1	0	1	0	0	0	0
ENSMUSG00000041642	Kif21b	protein_coding	kinesin family member 21B [Source:MGI Symbol;Acc:MGI:109234]	0	0	1	0	1	0	0	0	0
ENSMUSG00000041654	Slc39a11	protein_coding	solute carrier family 39 (metal ion transporter), member 11 [Source:MGI Symbol;Acc:MGI:1917056]	0	0	1	0	0	0	0	1	0
ENSMUSG00000041658	Rragb	protein_coding	Ras-related GTP binding B [Source:MGI Symbol;Acc:MGI:3038613]	0	0	1	0	0	0	0	0	0
ENSMUSG00000041673	Lrrc18	protein_coding	leucine rich repeat containing 18 [Source:MGI Symbol;Acc:MGI:1914830]	0	0	1	0	1	0	0	0	0
ENSMUSG00000041707	Tmem273	protein_coding	transmembrane protein 273 [Source:MGI Symbol;Acc:MGI:1916319]	0	0	1	1	1	0	1	0	0
ENSMUSG00000041736	Tspo	protein_coding	translocator protein [Source:MGI Symbol;Acc:MGI:88222]	0	0	1	0	0	0	0	1	1
ENSMUSG00000041741	Pde3a	protein_coding	phosphodiesterase 3A, cGMP inhibited [Source:MGI Symbol;Acc:MGI:1860764]	0	0	1	0	0	0	0	0	0
ENSMUSG00000041773	Enc1	protein_coding	ectodermal-neural cortex 1 [Source:MGI Symbol;Acc:MGI:109610]	0	0	1	0	0	0	0	1	1
ENSMUSG00000041801	Phlda3	protein_coding	pleckstrin homology like domain, family A, member 3 [Source:MGI Symbol;Acc:MGI:1351485]	0	0	1	0	1	0	0	0	0
ENSMUSG00000041817	Fam169a	protein_coding	family with sequence similarity 169, member A [Source:MGI Symbol;Acc:MGI:2444268]	0	0	1	1	1	0	0	0	0
ENSMUSG00000041845	Rhod	protein_coding	ras homolog family member D [Source:MGI Symbol;Acc:MGI:108446]	0	0	1	0	0	0	0	0	0
ENSMUSG00000041889	Shisa4	protein_coding	shisa family member 4 [Source:MGI Symbol;Acc:MGI:1924802]	0	0	1	0	1	0	0	1	0
ENSMUSG00000041911	Dlx1	protein_coding	distal-less homeobox 1 [Source:MGI Symbol;Acc:MGI:94901]	0	0	1	0	0	0	0	1	0
ENSMUSG00000041930	Fam222a	protein_coding	family with sequence similarity 222, member A [Source:MGI Symbol;Acc:MGI:3605543]	0	0	1	0	0	0	0	1	0
ENSMUSG00000041959	S100a10	protein_coding	S100 calcium binding protein A10 (calpactin) [Source:MGI Symbol;Acc:MGI:1339468]	0	0	1	0	0	0	0	1	1
ENSMUSG00000042050	Dync2i1	protein_coding	dynein 2 intermediate chain 1 [Source:MGI Symbol;Acc:MGI:2445085]	0	0	1	0	0	0	0	0	0
ENSMUSG00000042155	Klhl23	protein_coding	kelch-like 23 [Source:MGI Symbol;Acc:MGI:2683536]	0	0	1	0	0	0	0	1	0
ENSMUSG00000042156	Dzip1	protein_coding	DAZ interacting protein 1 [Source:MGI Symbol;Acc:MGI:1914311]	0	0	1	0	0	0	0	0	0
ENSMUSG00000042182	Bend6	protein_coding	BEN domain containing 6 [Source:MGI Symbol;Acc:MGI:2444572]	0	0	1	0	0	0	0	1	1
ENSMUSG00000042225	Ammecr1	protein_coding	Alport syndrome, mental retardation, midface hypoplasia and elliptocytosis chromosomal region gene 1 [Source:MGI Symbol;Acc:MGI:1860206]	0	0	1	0	0	0	0	0	0
ENSMUSG00000042312	S100a13	protein_coding	S100 calcium binding protein A13 [Source:MGI Symbol;Acc:MGI:109581]	0	0	1	0	0	0	0	1	1
ENSMUSG00000042340	Ctf1	protein_coding	cardiotrophin 1 [Source:MGI Symbol;Acc:MGI:105115]	0	0	1	0	0	0	0	1	1
ENSMUSG00000042349	Ikbke	protein_coding	inhibitor of kappaB kinase epsilon [Source:MGI Symbol;Acc:MGI:1929612]	0	0	1	0	1	0	0	0	0
ENSMUSG00000042404	Dennd4b	protein_coding	DENN/MADD domain containing 4B [Source:MGI Symbol;Acc:MGI:2446201]	0	0	1	0	0	0	0	0	0
ENSMUSG00000042428	Mgat3	protein_coding	mannoside acetylglucosaminyltransferase 3 [Source:MGI Symbol;Acc:MGI:104532]	0	0	1	0	0	0	0	0	0
ENSMUSG00000042436	Mfap4	protein_coding	microfibrillar-associated protein 4 [Source:MGI Symbol;Acc:MGI:1342276]	0	0	1	0	1	0	0	0	1
ENSMUSG00000042510	AA986860	protein_coding	expressed sequence AA986860 [Source:MGI Symbol;Acc:MGI:2138143]	0	0	1	0	0	0	0	0	0
ENSMUSG00000042589	Cux2	protein_coding	cut-like homeobox 2 [Source:MGI Symbol;Acc:MGI:107321]	0	0	1	0	0	0	0	1	1
ENSMUSG00000042604	Kcna4	protein_coding	potassium voltage-gated channel, shaker-related subfamily, member 4 [Source:MGI Symbol;Acc:MGI:96661]	0	0	1	0	0	0	0	0	0
ENSMUSG00000042616	Oscp1	protein_coding	organic solute carrier partner 1 [Source:MGI Symbol;Acc:MGI:1916308]	0	0	1	0	0	0	0	1	1
ENSMUSG00000042647	Acad12	protein_coding	acyl-Coenzyme A dehydrogenase family, member 12 [Source:MGI Symbol;Acc:MGI:2443320]	0	0	1	0	1	0	0	0	0
ENSMUSG00000042686	Jph1	protein_coding	junctophilin 1 [Source:MGI Symbol;Acc:MGI:1891495]	0	0	1	0	0	0	0	0	0
ENSMUSG00000042766	Trim46	protein_coding	tripartite motif-containing 46 [Source:MGI Symbol;Acc:MGI:2673000]	0	0	1	0	0	0	0	1	1
ENSMUSG00000042821	Snai1	protein_coding	snail family zinc finger 1 [Source:MGI Symbol;Acc:MGI:98330]	0	0	1	0	0	0	0	1	0
ENSMUSG00000042846	Lrrtm3	protein_coding	leucine rich repeat transmembrane neuronal 3 [Source:MGI Symbol;Acc:MGI:2389177]	0	0	1	0	0	0	0	1	0
ENSMUSG00000042961	Egflam	protein_coding	EGF-like, fibronectin type III and laminin G domains [Source:MGI Symbol;Acc:MGI:2146149]	0	0	1	0	0	0	0	1	0
ENSMUSG00000042978	Sbk1	protein_coding	SH3-binding kinase 1 [Source:MGI Symbol;Acc:MGI:2135937]	0	0	1	0	0	0	0	0	0
ENSMUSG00000043154	Ppp2r3a	protein_coding	protein phosphatase 2, regulatory subunit B'', alpha [Source:MGI Symbol;Acc:MGI:2442104]	0	0	1	0	0	0	0	1	1
ENSMUSG00000043157	Arl11	protein_coding	ADP-ribosylation factor-like 11 [Source:MGI Symbol;Acc:MGI:2444054]	0	0	1	0	0	0	0	0	0
ENSMUSG00000043415	Otud1	protein_coding	OTU domain containing 1 [Source:MGI Symbol;Acc:MGI:1918448]	0	0	1	0	1	0	0	0	0
ENSMUSG00000043448	Gjc2	protein_coding	gap junction protein, gamma 2 [Source:MGI Symbol;Acc:MGI:2153060]	0	0	1	0	0	0	0	0	0
ENSMUSG00000043460	Elfn2	protein_coding	leucine rich repeat and fibronectin type III, extracellular 2 [Source:MGI Symbol;Acc:MGI:3608416]	0	0	1	0	1	0	0	0	0
ENSMUSG00000043496	Tril	protein_coding	TLR4 interactor with leucine-rich repeats [Source:MGI Symbol;Acc:MGI:1914123]	0	0	1	0	1	0	0	0	0
ENSMUSG00000043557	Mdga1	protein_coding	MAM domain containing glycosylphosphatidylinositol anchor 1 [Source:MGI Symbol;Acc:MGI:1922012]	0	0	1	0	0	0	0	1	0
ENSMUSG00000043614	Vps37d	protein_coding	vacuolar protein sorting 37D [Source:MGI Symbol;Acc:MGI:2159402]	0	0	1	0	1	0	0	0	0
ENSMUSG00000043635	Adamts3	protein_coding	a disintegrin-like and metallopeptidase (reprolysin type) with thrombospondin type 1 motif, 3 [Source:MGI Symbol;Acc:MGI:3045353]	0	0	1	0	0	0	1	1	0
ENSMUSG00000043639	Rbm20	protein_coding	RNA binding motif protein 20 [Source:MGI Symbol;Acc:MGI:1920963]	0	0	1	0	0	0	0	0	0
ENSMUSG00000043740	B430306N03Rik	protein_coding	RIKEN cDNA B430306N03 gene [Source:MGI Symbol;Acc:MGI:2443478]	0	0	1	0	0	0	0	0	0
ENSMUSG00000043833	2900005J15Rik	lncRNA	RIKEN cDNA 2900005J15 gene [Source:MGI Symbol;Acc:MGI:1914511]	0	0	1	0	0	0	0	0	0
ENSMUSG00000043895	S1pr2	protein_coding	sphingosine-1-phosphate receptor 2 [Source:MGI Symbol;Acc:MGI:99569]	0	0	1	0	0	0	0	0	0
ENSMUSG00000043987	Cep164	protein_coding	centrosomal protein 164 [Source:MGI Symbol;Acc:MGI:2384878]	0	0	1	0	0	0	0	0	0
ENSMUSG00000043993	2900052L18Rik	lncRNA	RIKEN cDNA 2900052L18 gene [Source:MGI Symbol;Acc:MGI:1924085]	0	0	1	0	0	0	0	0	0
ENSMUSG00000044017	Adgrd1	protein_coding	adhesion G protein-coupled receptor D1 [Source:MGI Symbol;Acc:MGI:3041203]	0	0	1	0	1	0	0	0	1
ENSMUSG00000044033	Ccdc141	protein_coding	coiled-coil domain containing 141 [Source:MGI Symbol;Acc:MGI:1919735]	0	0	1	0	0	0	0	0	0
ENSMUSG00000044086	Lmod3	protein_coding	leiomodin 3 (fetal) [Source:MGI Symbol;Acc:MGI:2444169]	0	0	1	0	0	0	0	0	1
ENSMUSG00000044092	C130050O18Rik	protein_coding	RIKEN cDNA C130050O18 gene [Source:MGI Symbol;Acc:MGI:2442694]	0	0	1	0	0	0	0	0	0
ENSMUSG00000044162	Tnip3	protein_coding	TNFAIP3 interacting protein 3 [Source:MGI Symbol;Acc:MGI:3041165]	0	0	1	1	1	0	1	0	0
ENSMUSG00000044201	Cdc25c	protein_coding	cell division cycle 25C [Source:MGI Symbol;Acc:MGI:88350]	0	0	1	0	1	0	0	0	0
ENSMUSG00000044206	Vsig4	protein_coding	V-set and immunoglobulin domain containing 4 [Source:MGI Symbol;Acc:MGI:2679720]	0	0	1	0	0	0	1	1	0
ENSMUSG00000044229	Nxpe4	protein_coding	neurexophilin and PC-esterase domain family, member 4 [Source:MGI Symbol;Acc:MGI:1924792]	0	0	1	0	0	0	0	0	1
ENSMUSG00000044339	Alkbh2	protein_coding	alkB homolog 2, alpha-ketoglutarate-dependent dioxygenase [Source:MGI Symbol;Acc:MGI:2141032]	0	0	1	0	0	0	0	0	0
ENSMUSG00000044456	Rin3	protein_coding	Ras and Rab interactor 3 [Source:MGI Symbol;Acc:MGI:2385708]	0	0	1	0	0	0	0	0	0
ENSMUSG00000044499	Hs3st5	protein_coding	heparan sulfate (glucosamine) 3-O-sulfotransferase 5 [Source:MGI Symbol;Acc:MGI:2441996]	0	0	1	1	1	0	1	0	1
ENSMUSG00000044534	Ackr2	protein_coding	atypical chemokine receptor 2 [Source:MGI Symbol;Acc:MGI:1891697]	0	0	1	0	1	0	0	0	1
ENSMUSG00000044548	Dact1	protein_coding	dishevelled-binding antagonist of beta-catenin 1 [Source:MGI Symbol;Acc:MGI:1891740]	0	0	1	0	0	0	0	1	0
ENSMUSG00000044551	9930012K11Rik	protein_coding	RIKEN cDNA 9930012K11 gene [Source:MGI Symbol;Acc:MGI:2145726]	0	0	1	0	1	0	0	0	0
ENSMUSG00000044583	Tlr7	protein_coding	toll-like receptor 7 [Source:MGI Symbol;Acc:MGI:2176882]	0	0	1	0	0	0	0	0	0
ENSMUSG00000044674	Fzd1	protein_coding	frizzled class receptor 1 [Source:MGI Symbol;Acc:MGI:1196625]	0	0	1	0	0	0	0	0	0
ENSMUSG00000044676	Zfp612	protein_coding	zinc finger protein 612 [Source:MGI Symbol;Acc:MGI:2443465]	0	0	1	0	0	0	0	0	0
ENSMUSG00000044707	Ccnjl	protein_coding	cyclin J-like [Source:MGI Symbol;Acc:MGI:2685723]	0	0	1	0	1	0	1	1	0
ENSMUSG00000044734	Serpinb1a	protein_coding	serine (or cysteine) peptidase inhibitor, clade B, member 1a [Source:MGI Symbol;Acc:MGI:1913472]	0	0	1	0	1	0	1	0	1
ENSMUSG00000044811	Cd300c2	protein_coding	CD300C molecule 2 [Source:MGI Symbol;Acc:MGI:2153249]	0	0	1	0	0	0	0	1	0
ENSMUSG00000044827	Tlr1	protein_coding	toll-like receptor 1 [Source:MGI Symbol;Acc:MGI:1341295]	0	0	1	0	1	0	0	0	0
ENSMUSG00000044937	Ttc41	protein_coding	tetratricopeptide repeat domain 41 [Source:MGI Symbol;Acc:MGI:2387653]	0	0	1	0	0	0	0	0	0
ENSMUSG00000044951	Mylk4	protein_coding	myosin light chain kinase family, member 4 [Source:MGI Symbol;Acc:MGI:3643758]	0	0	1	0	0	0	0	1	1
ENSMUSG00000045007	Tubg2	protein_coding	tubulin, gamma 2 [Source:MGI Symbol;Acc:MGI:2144208]	0	0	1	0	0	0	0	1	0
ENSMUSG00000045031	Cetn4	protein_coding	centrin 4 [Source:MGI Symbol;Acc:MGI:2677454]	0	0	1	0	0	0	0	0	0
ENSMUSG00000045036	Tmem232	protein_coding	transmembrane protein 232 [Source:MGI Symbol;Acc:MGI:2685786]	0	0	1	0	0	0	0	0	0
ENSMUSG00000045087	S1pr5	protein_coding	sphingosine-1-phosphate receptor 5 [Source:MGI Symbol;Acc:MGI:2150641]	0	0	1	0	0	0	0	0	0
ENSMUSG00000045094	Arhgef37	protein_coding	Rho guanine nucleotide exchange factor (GEF) 37 [Source:MGI Symbol;Acc:MGI:3045339]	0	0	1	0	0	0	0	1	1
ENSMUSG00000045100	Slc25a26	protein_coding	solute carrier family 25 (mitochondrial carrier, phosphate carrier), member 26 [Source:MGI Symbol;Acc:MGI:1914832]	0	0	1	0	0	0	0	0	0
ENSMUSG00000045136	Tubb2b	protein_coding	tubulin, beta 2B class IIB [Source:MGI Symbol;Acc:MGI:1920960]	0	0	1	0	0	0	0	1	1
ENSMUSG00000045251	Zfp688	protein_coding	zinc finger protein 688 [Source:MGI Symbol;Acc:MGI:1916484]	0	0	1	0	0	0	0	0	0
ENSMUSG00000045275	Lca5l	protein_coding	Leber congenital amaurosis 5-like [Source:MGI Symbol;Acc:MGI:3041157]	0	0	1	0	0	0	0	0	0
ENSMUSG00000045284	Dcaf12l1	protein_coding	DDB1 and CUL4 associated factor 12-like 1 [Source:MGI Symbol;Acc:MGI:2444462]	0	0	1	0	0	0	0	1	1
ENSMUSG00000045312	Lhfpl2	protein_coding	lipoma HMGIC fusion partner-like 2 [Source:MGI Symbol;Acc:MGI:2145236]	0	0	1	1	1	0	0	0	0
ENSMUSG00000045322	Tlr9	protein_coding	toll-like receptor 9 [Source:MGI Symbol;Acc:MGI:1932389]	0	0	1	0	0	0	0	0	0
ENSMUSG00000045348	Nyap1	protein_coding	neuronal tyrosine-phosphorylated phosphoinositide 3-kinase adaptor 1 [Source:MGI Symbol;Acc:MGI:2443880]	0	0	1	0	0	0	0	1	0
ENSMUSG00000045534	Kcna5	protein_coding	potassium voltage-gated channel, shaker-related subfamily, member 5 [Source:MGI Symbol;Acc:MGI:96662]	0	0	1	0	0	0	0	0	0
ENSMUSG00000045573	Penk	protein_coding	preproenkephalin [Source:MGI Symbol;Acc:MGI:104629]	0	0	1	1	1	0	1	0	0
ENSMUSG00000045629	Sh3tc2	protein_coding	SH3 domain and tetratricopeptide repeats 2 [Source:MGI Symbol;Acc:MGI:2444417]	0	0	1	0	0	0	0	1	0
ENSMUSG00000045679	Pqlc3	protein_coding	PQ loop repeat containing [Source:MGI Symbol;Acc:MGI:2444067]	0	0	1	0	0	0	0	1	1
ENSMUSG00000045733	Sprn	protein_coding	shadow of prion protein [Source:MGI Symbol;Acc:MGI:3582583]	0	0	1	0	0	0	0	0	0
ENSMUSG00000045763	Basp1	protein_coding	brain abundant, membrane attached signal protein 1 [Source:MGI Symbol;Acc:MGI:1917600]	0	0	1	0	0	0	0	0	0
ENSMUSG00000045776	Lrtm1	protein_coding	leucine-rich repeats and transmembrane domains 1 [Source:MGI Symbol;Acc:MGI:2442106]	0	0	1	0	0	0	0	1	1
ENSMUSG00000045777	Ifitm10	protein_coding	interferon induced transmembrane protein 10 [Source:MGI Symbol;Acc:MGI:2444776]	0	0	1	0	0	0	0	1	1
ENSMUSG00000045838	Ccdc9b	protein_coding	coiled-coil domain containing 9B [Source:MGI Symbol;Acc:MGI:2685199]	0	0	1	0	0	0	1	1	0
ENSMUSG00000045868	Gvin1	protein_coding	GTPase, very large interferon inducible 1 [Source:MGI Symbol;Acc:MGI:1921808]	0	0	1	0	0	0	0	0	0
ENSMUSG00000045875	Adra1a	protein_coding	adrenergic receptor, alpha 1a [Source:MGI Symbol;Acc:MGI:104773]	0	0	1	1	1	0	0	0	1
ENSMUSG00000045967	Gpr158	protein_coding	G protein-coupled receptor 158 [Source:MGI Symbol;Acc:MGI:2441697]	0	0	1	0	0	0	0	1	0
ENSMUSG00000046034	Otulin	protein_coding	OTU deubiquitinase with linear linkage specificity [Source:MGI Symbol;Acc:MGI:3577015]	0	0	1	0	0	0	0	1	0
ENSMUSG00000046056	Sbsn	protein_coding	suprabasin [Source:MGI Symbol;Acc:MGI:2446326]	0	0	1	1	0	0	0	1	1
ENSMUSG00000046159	Chrm3	protein_coding	cholinergic receptor, muscarinic 3, cardiac [Source:MGI Symbol;Acc:MGI:88398]	0	0	1	0	0	0	0	1	0
ENSMUSG00000046191	Pcdhb20	protein_coding	protocadherin beta 20 [Source:MGI Symbol;Acc:MGI:2136758]	0	0	1	0	0	0	0	0	0
ENSMUSG00000046318	Ccbe1	protein_coding	collagen and calcium binding EGF domains 1 [Source:MGI Symbol;Acc:MGI:2445053]	0	0	1	1	1	0	1	0	0
ENSMUSG00000046345	Smco1	protein_coding	single-pass membrane protein with coiled-coil domains 1 [Source:MGI Symbol;Acc:MGI:1916826]	0	0	1	0	0	0	0	1	1
ENSMUSG00000046402	Rbp1	protein_coding	retinol binding protein 1, cellular [Source:MGI Symbol;Acc:MGI:97876]	0	0	1	0	0	0	0	1	1
ENSMUSG00000046603	Tcaim	protein_coding	T cell activation inhibitor, mitochondrial [Source:MGI Symbol;Acc:MGI:1196217]	0	0	1	0	0	0	0	1	0
ENSMUSG00000046607	Hrk	protein_coding	harakiri, BCL2 interacting protein (contains only BH3 domain) [Source:MGI Symbol;Acc:MGI:1201608]	0	0	1	0	0	0	0	1	1
ENSMUSG00000046688	Tifa	protein_coding	TRAF-interacting protein with forkhead-associated domain [Source:MGI Symbol;Acc:MGI:2182965]	0	0	1	0	0	0	0	0	0
ENSMUSG00000046699	Slitrk4	protein_coding	SLIT and NTRK-like family, member 4 [Source:MGI Symbol;Acc:MGI:2442509]	0	0	1	0	0	0	0	0	0
ENSMUSG00000046794	Ppp1r3b	protein_coding	protein phosphatase 1, regulatory subunit 3B [Source:MGI Symbol;Acc:MGI:2177268]	0	0	1	0	0	0	0	1	0
ENSMUSG00000046805	Mpeg1	protein_coding	macrophage expressed gene 1 [Source:MGI Symbol;Acc:MGI:1333743]	0	0	1	0	0	0	0	0	0
ENSMUSG00000046814	Gchfr	protein_coding	GTP cyclohydrolase I feedback regulator [Source:MGI Symbol;Acc:MGI:2443977]	0	0	1	0	1	0	0	0	0
ENSMUSG00000046997	Spsb4	protein_coding	splA/ryanodine receptor domain and SOCS box containing 4 [Source:MGI Symbol;Acc:MGI:2183445]	0	0	1	0	0	0	0	0	0
ENSMUSG00000047045	Tmem164	protein_coding	transmembrane protein 164 [Source:MGI Symbol;Acc:MGI:2148020]	0	0	1	0	0	0	0	1	0
ENSMUSG00000047139	Cd24a	protein_coding	CD24a antigen [Source:MGI Symbol;Acc:MGI:88323]	0	0	1	0	0	0	0	1	1
ENSMUSG00000047181	Samd14	protein_coding	sterile alpha motif domain containing 14 [Source:MGI Symbol;Acc:MGI:2384945]	0	0	1	0	0	0	0	0	0
ENSMUSG00000047298	Kcnv2	protein_coding	potassium channel, subfamily V, member 2 [Source:MGI Symbol;Acc:MGI:2670981]	0	0	1	1	1	0	0	1	1
ENSMUSG00000047330	Kcne4	protein_coding	potassium voltage-gated channel, Isk-related subfamily, gene 4 [Source:MGI Symbol;Acc:MGI:1891125]	0	0	1	0	0	0	0	1	1
ENSMUSG00000047342	Zfp286	protein_coding	zinc finger protein 286 [Source:MGI Symbol;Acc:MGI:2384758]	0	0	1	0	0	0	0	0	0
ENSMUSG00000047407	Tgif1	protein_coding	TGFB-induced factor homeobox 1 [Source:MGI Symbol;Acc:MGI:1194497]	0	0	1	0	0	0	0	0	0
ENSMUSG00000047420	Fam180a	protein_coding	family with sequence similarity 180, member A [Source:MGI Symbol;Acc:MGI:3039626]	0	0	1	0	0	0	0	1	0
ENSMUSG00000047485	Klhl34	protein_coding	kelch-like 34 [Source:MGI Symbol;Acc:MGI:2685234]	0	0	1	1	1	0	0	0	1
ENSMUSG00000047658	Gal3st3	protein_coding	galactose-3-O-sulfotransferase 3 [Source:MGI Symbol;Acc:MGI:3617843]	0	0	1	0	0	0	0	1	1
ENSMUSG00000047798	Cd300lf	protein_coding	CD300 molecule like family member F [Source:MGI Symbol;Acc:MGI:2442359]	0	0	1	0	0	0	0	0	0
ENSMUSG00000047810	Ccdc88b	protein_coding	coiled-coil domain containing 88B [Source:MGI Symbol;Acc:MGI:1925567]	0	0	1	0	0	0	0	0	0
ENSMUSG00000047875	Gpr157	protein_coding	G protein-coupled receptor 157 [Source:MGI Symbol;Acc:MGI:2442046]	0	0	1	0	0	0	0	1	1
ENSMUSG00000047878	A4galt	protein_coding	alpha 1,4-galactosyltransferase [Source:MGI Symbol;Acc:MGI:3512453]	0	0	1	0	0	0	0	1	1
ENSMUSG00000047963	Stbd1	protein_coding	starch binding domain 1 [Source:MGI Symbol;Acc:MGI:1261768]	0	0	1	0	0	0	0	1	1
ENSMUSG00000048070	Pirt	protein_coding	phosphoinositide-interacting regulator of transient receptor potential channels [Source:MGI Symbol;Acc:MGI:2443635]	0	0	1	1	1	0	0	0	0
ENSMUSG00000048126	Col6a3	protein_coding	collagen, type VI, alpha 3 [Source:MGI Symbol;Acc:MGI:88461]	0	0	1	1	1	0	1	0	0
ENSMUSG00000048163	Selplg	protein_coding	selectin, platelet (p-selectin) ligand [Source:MGI Symbol;Acc:MGI:106689]	0	0	1	0	0	0	0	0	0
ENSMUSG00000048234	Rnf149	protein_coding	ring finger protein 149 [Source:MGI Symbol;Acc:MGI:2677438]	0	0	1	0	0	0	0	0	0
ENSMUSG00000048330	Ric3	protein_coding	RIC3 acetylcholine receptor chaperone [Source:MGI Symbol;Acc:MGI:2443887]	0	0	1	0	1	0	1	1	1
ENSMUSG00000048332	Lhfp	protein_coding	lipoma HMGIC fusion partner [Source:MGI Symbol;Acc:MGI:1920048]	0	0	1	0	0	0	0	0	0
ENSMUSG00000048387	Osr1	protein_coding	odd-skipped related transcription factor 1 [Source:MGI Symbol;Acc:MGI:1344424]	0	0	1	0	0	0	0	0	0
ENSMUSG00000048406	B330016D10Rik	pseudogene	RIKEN cDNA B330016D10 gene [Source:MGI Symbol;Acc:MGI:2444063]	0	0	1	0	0	0	0	1	0
ENSMUSG00000048416	Mlf1	protein_coding	myeloid leukemia factor 1 [Source:MGI Symbol;Acc:MGI:1341819]	0	0	1	0	0	0	1	1	0
ENSMUSG00000048458	Inka2	protein_coding	inka box actin regulator 2 [Source:MGI Symbol;Acc:MGI:1923497]	0	0	1	0	0	0	1	1	0
ENSMUSG00000048473	Sult6b2	protein_coding	sulfotransferase family 6B, member 2 [Source:MGI Symbol;Acc:MGI:2685612]	0	0	1	1	1	0	0	1	1
ENSMUSG00000048521	Cxcr6	protein_coding	chemokine (C-X-C motif) receptor 6 [Source:MGI Symbol;Acc:MGI:1934582]	0	0	1	0	0	0	0	1	0
ENSMUSG00000048546	Tob2	protein_coding	transducer of ERBB2, 2 [Source:MGI Symbol;Acc:MGI:1888525]	0	0	1	0	0	0	0	0	0
ENSMUSG00000048612	Myof	protein_coding	myoferlin [Source:MGI Symbol;Acc:MGI:1919192]	0	0	1	0	0	0	0	1	0
ENSMUSG00000048706	Lurap1l	protein_coding	leucine rich adaptor protein 1-like [Source:MGI Symbol;Acc:MGI:106510]	0	0	1	0	0	0	1	1	0
ENSMUSG00000048707	Tprn	protein_coding	taperin [Source:MGI Symbol;Acc:MGI:2139535]	0	0	1	0	0	0	0	0	0
ENSMUSG00000048779	P2ry6	protein_coding	pyrimidinergic receptor P2Y, G-protein coupled, 6 [Source:MGI Symbol;Acc:MGI:2673874]	0	0	1	0	0	0	0	0	0
ENSMUSG00000048807	Slc35e4	protein_coding	solute carrier family 35, member E4 [Source:MGI Symbol;Acc:MGI:2144150]	0	0	1	0	0	0	0	0	0
ENSMUSG00000048965	Mrgpre	protein_coding	MAS-related GPR, member E [Source:MGI Symbol;Acc:MGI:2441884]	0	0	1	0	0	0	0	1	0
ENSMUSG00000049037	Clec4a1	protein_coding	C-type lectin domain family 4, member a1 [Source:MGI Symbol;Acc:MGI:3036291]	0	0	1	0	0	0	0	1	1
ENSMUSG00000049097	Ankrd34a	protein_coding	ankyrin repeat domain 34A [Source:MGI Symbol;Acc:MGI:3617846]	0	0	1	0	0	0	0	1	1
ENSMUSG00000049103	Ccr2	protein_coding	chemokine (C-C motif) receptor 2 [Source:MGI Symbol;Acc:MGI:106185]	0	0	1	0	1	0	0	0	0
ENSMUSG00000049115	Agtr1a	protein_coding	angiotensin II receptor, type 1a [Source:MGI Symbol;Acc:MGI:87964]	0	0	1	0	0	0	0	0	0
ENSMUSG00000049281	Scn3b	protein_coding	sodium channel, voltage-gated, type III, beta [Source:MGI Symbol;Acc:MGI:1918882]	0	0	1	1	1	0	1	0	1
ENSMUSG00000049285	Mblac1	protein_coding	metallo-beta-lactamase domain containing 1 [Source:MGI Symbol;Acc:MGI:2679717]	0	0	1	0	0	0	0	0	0
ENSMUSG00000049526	Tmem202	protein_coding	transmembrane protein 202 [Source:MGI Symbol;Acc:MGI:1921143]	0	0	1	0	1	0	0	1	0
ENSMUSG00000049571	Cfap46	protein_coding	cilia and flagella associated protein 46 [Source:MGI Symbol;Acc:MGI:2444387]	0	0	1	0	0	0	0	0	0
ENSMUSG00000049580	Tsku	protein_coding	tsukushi, small leucine rich proteoglycan [Source:MGI Symbol;Acc:MGI:2443855]	0	0	1	0	0	0	0	0	1
ENSMUSG00000049670	Morn4	protein_coding	MORN repeat containing 4 [Source:MGI Symbol;Acc:MGI:2449568]	0	0	1	0	0	0	0	0	0
ENSMUSG00000049687	Pheta2	protein_coding	PH domain containing endocytic trafficking adaptor 2 [Source:MGI Symbol;Acc:MGI:2443609]	0	0	1	0	1	0	0	0	0
ENSMUSG00000049690	Nckap5	protein_coding	NCK-associated protein 5 [Source:MGI Symbol;Acc:MGI:2686394]	0	0	1	0	0	0	0	1	1
ENSMUSG00000049939	Lrrc4	protein_coding	leucine rich repeat containing 4 [Source:MGI Symbol;Acc:MGI:2182081]	0	0	1	0	0	0	0	1	1
ENSMUSG00000049988	Lrrc25	protein_coding	leucine rich repeat containing 25 [Source:MGI Symbol;Acc:MGI:2445284]	0	0	1	0	1	0	0	0	0
ENSMUSG00000050052	Tdrp	protein_coding	testis development related protein [Source:MGI Symbol;Acc:MGI:1919398]	0	0	1	0	0	0	1	1	0
ENSMUSG00000050064	Zfp697	protein_coding	zinc finger protein 697 [Source:MGI Symbol;Acc:MGI:2139736]	0	0	1	0	0	0	1	1	1
ENSMUSG00000050288	Fzd2	protein_coding	frizzled class receptor 2 [Source:MGI Symbol;Acc:MGI:1888513]	0	0	1	0	1	1	0	0	0
ENSMUSG00000050296	Abca12	protein_coding	ATP-binding cassette, sub-family A (ABC1), member 12 [Source:MGI Symbol;Acc:MGI:2676312]	0	0	1	0	0	0	0	0	1
ENSMUSG00000050335	Lgals3	protein_coding	lectin, galactose binding, soluble 3 [Source:MGI Symbol;Acc:MGI:96778]	0	0	1	0	0	0	1	1	1
ENSMUSG00000050359	Sprr1a	protein_coding	small proline-rich protein 1A [Source:MGI Symbol;Acc:MGI:106660]	0	0	1	0	0	0	0	1	0
ENSMUSG00000050370	Ch25h	protein_coding	cholesterol 25-hydroxylase [Source:MGI Symbol;Acc:MGI:1333869]	0	0	1	0	0	0	0	0	0
ENSMUSG00000050493	Fam167b	protein_coding	family with sequence similarity 167, member B [Source:MGI Symbol;Acc:MGI:2668032]	0	0	1	1	0	0	0	0	0
ENSMUSG00000050541	Adra1b	protein_coding	adrenergic receptor, alpha 1b [Source:MGI Symbol;Acc:MGI:104774]	0	0	1	0	0	0	0	1	0
ENSMUSG00000050578	Mmp13	protein_coding	matrix metallopeptidase 13 [Source:MGI Symbol;Acc:MGI:1340026]	0	0	1	0	0	0	0	1	1
ENSMUSG00000050592	Fam78a	protein_coding	family with sequence similarity 78, member A [Source:MGI Symbol;Acc:MGI:2443569]	0	0	1	0	0	0	0	1	1
ENSMUSG00000050605	Zfp61	protein_coding	zinc finger protein 61 [Source:MGI Symbol;Acc:MGI:99663]	0	0	1	0	0	0	0	0	0
ENSMUSG00000050677	Ccdc96	protein_coding	coiled-coil domain containing 96 [Source:MGI Symbol;Acc:MGI:1913967]	0	0	1	0	0	0	0	1	0
ENSMUSG00000050737	Ptges	protein_coding	prostaglandin E synthase [Source:MGI Symbol;Acc:MGI:1927593]	0	0	1	0	0	0	0	0	1
ENSMUSG00000050751	Pgbd5	protein_coding	piggyBac transposable element derived 5 [Source:MGI Symbol;Acc:MGI:2429955]	0	0	1	0	0	0	0	0	0
ENSMUSG00000050830	Vwc2	protein_coding	von Willebrand factor C domain containing 2 [Source:MGI Symbol;Acc:MGI:2442987]	0	0	1	1	1	0	0	0	0
ENSMUSG00000050840	Cdh20	protein_coding	cadherin 20 [Source:MGI Symbol;Acc:MGI:1346069]	0	0	1	0	0	0	0	1	1
ENSMUSG00000050908	Tvp23a	protein_coding	trans-golgi network vesicle protein 23A [Source:MGI Symbol;Acc:MGI:3665441]	0	0	1	0	0	0	0	0	0
ENSMUSG00000050910	Cdr2l	protein_coding	cerebellar degeneration-related protein 2-like [Source:MGI Symbol;Acc:MGI:2684867]	0	0	1	0	0	0	0	0	0
ENSMUSG00000050919	Zfp366	protein_coding	zinc finger protein 366 [Source:MGI Symbol;Acc:MGI:2178429]	0	0	1	0	0	0	0	1	0
ENSMUSG00000050921	P2ry10	protein_coding	purinergic receptor P2Y, G-protein coupled 10 [Source:MGI Symbol;Acc:MGI:1926076]	0	0	1	0	0	0	0	0	0
ENSMUSG00000051041	Olfml1	protein_coding	olfactomedin-like 1 [Source:MGI Symbol;Acc:MGI:2679264]	0	0	1	0	0	0	0	0	0
ENSMUSG00000051048	P4ha3	protein_coding	procollagen-proline, 2-oxoglutarate 4-dioxygenase (proline 4-hydroxylase), alpha polypeptide III [Source:MGI Symbol;Acc:MGI:2444049]	0	0	1	0	1	0	0	0	0
ENSMUSG00000051065	Mb21d2	protein_coding	Mab-21 domain containing 2 [Source:MGI Symbol;Acc:MGI:1917028]	0	0	1	0	0	0	0	0	0
ENSMUSG00000051067	Lingo3	protein_coding	leucine rich repeat and Ig domain containing 3 [Source:MGI Symbol;Acc:MGI:3609246]	0	0	1	0	0	0	0	1	1
ENSMUSG00000051111	Sv2c	protein_coding	synaptic vesicle glycoprotein 2c [Source:MGI Symbol;Acc:MGI:1922459]	0	0	1	0	0	0	0	0	0
ENSMUSG00000051146	Camk2n2	protein_coding	calcium/calmodulin-dependent protein kinase II inhibitor 2 [Source:MGI Symbol;Acc:MGI:1920297]	0	0	1	0	0	0	0	1	1
ENSMUSG00000051212	Gpr183	protein_coding	G protein-coupled receptor 183 [Source:MGI Symbol;Acc:MGI:2442034]	0	0	1	0	1	0	0	1	0
ENSMUSG00000051242	Pcdhb9	protein_coding	protocadherin beta 9 [Source:MGI Symbol;Acc:MGI:2136744]	0	0	1	0	0	0	0	0	0
ENSMUSG00000051279	Gdf6	protein_coding	growth differentiation factor 6 [Source:MGI Symbol;Acc:MGI:95689]	0	0	1	0	0	0	0	1	0
ENSMUSG00000051316	Taf7	protein_coding	TATA-box binding protein associated factor 7 [Source:MGI Symbol;Acc:MGI:1346348]	0	0	1	0	0	0	0	1	0
ENSMUSG00000051703	Tmem198	protein_coding	transmembrane protein 198 [Source:MGI Symbol;Acc:MGI:2443133]	0	0	1	0	0	0	0	0	0
ENSMUSG00000051747	Ttn	protein_coding	titin [Source:MGI Symbol;Acc:MGI:98864]	0	0	1	0	0	0	0	0	0
ENSMUSG00000051855	Mest	protein_coding	mesoderm specific transcript [Source:MGI Symbol;Acc:MGI:96968]	0	0	1	1	1	0	1	1	1
ENSMUSG00000051890	Klhdc1	protein_coding	kelch domain containing 1 [Source:MGI Symbol;Acc:MGI:2672853]	0	0	1	0	0	0	0	0	1
ENSMUSG00000051984	Sec31b	protein_coding	Sec31 homolog B (S. cerevisiae) [Source:MGI Symbol;Acc:MGI:2685187]	0	0	1	0	0	0	0	0	1
ENSMUSG00000052026	Slc6a7	protein_coding	solute carrier family 6 (neurotransmitter transporter, L-proline), member 7 [Source:MGI Symbol;Acc:MGI:2147363]	0	0	1	0	0	0	0	0	0
ENSMUSG00000052125	F730043M19Rik	lncRNA	RIKEN cDNA F730043M19 gene [Source:MGI Symbol;Acc:MGI:2443237]	0	0	1	0	1	0	0	0	0
ENSMUSG00000052133	Sema5b	protein_coding	sema domain, seven thrombospondin repeats (type 1 and type 1-like), transmembrane domain (TM) and short cytoplasmic domain, (semaphorin) 5B [Source:MGI Symbol;Acc:MGI:107555]	0	0	1	0	0	0	0	1	0
ENSMUSG00000052135	Foxo6	protein_coding	forkhead box O6 [Source:MGI Symbol;Acc:MGI:2676586]	0	0	1	0	1	0	1	1	1
ENSMUSG00000052160	Pld4	protein_coding	phospholipase D family, member 4 [Source:MGI Symbol;Acc:MGI:2144765]	0	0	1	0	0	0	0	0	0
ENSMUSG00000052316	Lrrc15	protein_coding	leucine rich repeat containing 15 [Source:MGI Symbol;Acc:MGI:1921738]	0	0	1	0	0	0	0	1	1
ENSMUSG00000052565	H1f3	protein_coding	H1.3 linker histone, cluster member [Source:MGI Symbol;Acc:MGI:107502]	0	0	1	0	0	0	0	0	0
ENSMUSG00000052613	Pcdh15	protein_coding	protocadherin 15 [Source:MGI Symbol;Acc:MGI:1891428]	0	0	1	0	0	0	0	0	0
ENSMUSG00000052727	Map1b	protein_coding	microtubule-associated protein 1B [Source:MGI Symbol;Acc:MGI:1306778]	0	0	1	0	0	0	0	1	1
ENSMUSG00000052760	A630001G21Rik	protein_coding	RIKEN cDNA A630001G21 gene [Source:MGI Symbol;Acc:MGI:2443131]	0	0	1	1	1	0	0	0	0
ENSMUSG00000052776	Oas1a	protein_coding	2'-5' oligoadenylate synthetase 1A [Source:MGI Symbol;Acc:MGI:2180860]	0	0	1	0	1	0	0	0	0
ENSMUSG00000052783	Grk4	protein_coding	G protein-coupled receptor kinase 4 [Source:MGI Symbol;Acc:MGI:95801]	0	0	1	0	0	0	0	1	0
ENSMUSG00000052821	Cysltr1	protein_coding	cysteinyl leukotriene receptor 1 [Source:MGI Symbol;Acc:MGI:1926218]	0	0	1	0	0	0	0	0	0
ENSMUSG00000052854	Nrk	protein_coding	Nik related kinase [Source:MGI Symbol;Acc:MGI:1351326]	0	0	1	0	1	0	1	1	0
ENSMUSG00000052861	Dnah6	protein_coding	dynein, axonemal, heavy chain 6 [Source:MGI Symbol;Acc:MGI:107744]	0	0	1	0	1	0	0	0	0
ENSMUSG00000052889	Prkcb	protein_coding	protein kinase C, beta [Source:MGI Symbol;Acc:MGI:97596]	0	0	1	0	1	0	0	0	0
ENSMUSG00000052942	Glis3	protein_coding	GLIS family zinc finger 3 [Source:MGI Symbol;Acc:MGI:2444289]	0	0	1	0	0	0	0	1	0
ENSMUSG00000052981	Ube2ql1	protein_coding	ubiquitin-conjugating enzyme E2Q family-like 1 [Source:MGI Symbol;Acc:MGI:1924230]	0	0	1	0	0	0	0	1	0
ENSMUSG00000053063	Clec12a	protein_coding	C-type lectin domain family 12, member a [Source:MGI Symbol;Acc:MGI:3040968]	0	0	1	0	0	0	0	0	0
ENSMUSG00000053113	Socs3	protein_coding	suppressor of cytokine signaling 3 [Source:MGI Symbol;Acc:MGI:1201791]	0	0	1	0	0	0	0	1	1
ENSMUSG00000053279	Aldh1a1	protein_coding	aldehyde dehydrogenase family 1, subfamily A1 [Source:MGI Symbol;Acc:MGI:1353450]	0	0	1	0	0	0	0	1	1
ENSMUSG00000053291	Rab4b	protein_coding	RAB4B, member RAS oncogene family [Source:MGI Symbol;Acc:MGI:105071]	0	0	1	0	0	0	0	0	0
ENSMUSG00000053297	AI854703	protein_coding	expressed sequence AI854703 [Source:MGI Symbol;Acc:MGI:2141510]	0	0	1	0	0	0	0	1	1
ENSMUSG00000053318	Slamf8	protein_coding	SLAM family member 8 [Source:MGI Symbol;Acc:MGI:1921998]	0	0	1	0	0	0	0	0	0
ENSMUSG00000053646	Plxnb1	protein_coding	plexin B1 [Source:MGI Symbol;Acc:MGI:2154238]	0	0	1	0	0	0	0	1	1
ENSMUSG00000053719	Klk1b26	protein_coding	kallikrein 1-related petidase b26 [Source:MGI Symbol;Acc:MGI:891981]	0	0	1	1	1	0	0	0	0
ENSMUSG00000053746	Ptrh1	protein_coding	peptidyl-tRNA hydrolase 1 homolog [Source:MGI Symbol;Acc:MGI:1913779]	0	0	1	0	0	0	0	1	0
ENSMUSG00000053821	Gm9922	lncRNA	predicted gene 9922 [Source:MGI Symbol;Acc:MGI:3642123]	0	0	1	0	0	0	0	1	0
ENSMUSG00000053898	Ech1	protein_coding	enoyl coenzyme A hydratase 1, peroxisomal [Source:MGI Symbol;Acc:MGI:1858208]	0	0	1	0	0	0	0	0	0
ENSMUSG00000053963	Stum	protein_coding	mechanosensory transduction mediator [Source:MGI Symbol;Acc:MGI:2138735]	0	0	1	1	1	0	0	0	1
ENSMUSG00000053977	Cd8a	protein_coding	CD8 antigen, alpha chain [Source:MGI Symbol;Acc:MGI:88346]	0	0	1	0	0	0	0	1	0
ENSMUSG00000054013	Tmem179	protein_coding	transmembrane protein 179 [Source:MGI Symbol;Acc:MGI:2144891]	0	0	1	0	0	0	0	1	1
ENSMUSG00000054206	Gzmm	protein_coding	granzyme M (lymphocyte met-ase 1) [Source:MGI Symbol;Acc:MGI:99549]	0	0	1	0	0	0	0	1	1
ENSMUSG00000054263	Lifr	protein_coding	LIF receptor alpha [Source:MGI Symbol;Acc:MGI:96788]	0	0	1	0	0	0	0	0	0
ENSMUSG00000054277	Arfgap3	protein_coding	ADP-ribosylation factor GTPase activating protein 3 [Source:MGI Symbol;Acc:MGI:1913501]	0	0	1	0	0	0	0	1	0
ENSMUSG00000054477	Kcnn2	protein_coding	potassium intermediate/small conductance calcium-activated channel, subfamily N, member 2 [Source:MGI Symbol;Acc:MGI:2153182]	0	0	1	0	0	0	0	0	0
ENSMUSG00000054484	Tmem62	protein_coding	transmembrane protein 62 [Source:MGI Symbol;Acc:MGI:2139461]	0	0	1	0	0	0	0	0	0
ENSMUSG00000054499	Dedd2	protein_coding	death effector domain-containing DNA binding protein 2 [Source:MGI Symbol;Acc:MGI:1914629]	0	0	1	0	1	0	0	0	0
ENSMUSG00000054517	Trim65	protein_coding	tripartite motif-containing 65 [Source:MGI Symbol;Acc:MGI:2442815]	0	0	1	0	0	0	0	0	0
ENSMUSG00000054618	Gm9951	lncRNA	predicted gene 9951 [Source:MGI Symbol;Acc:MGI:3641827]	0	0	1	0	0	0	0	1	0
ENSMUSG00000054659	Pm20d2	protein_coding	peptidase M20 domain containing 2 [Source:MGI Symbol;Acc:MGI:2685270]	0	0	1	0	0	0	0	0	0
ENSMUSG00000054675	Tmem119	protein_coding	transmembrane protein 119 [Source:MGI Symbol;Acc:MGI:2385228]	0	0	1	0	1	0	0	0	1
ENSMUSG00000054702	Ap1s3	protein_coding	adaptor-related protein complex AP-1, sigma 3 [Source:MGI Symbol;Acc:MGI:1891304]	0	0	1	0	0	0	0	0	0
ENSMUSG00000054793	Cadm4	protein_coding	cell adhesion molecule 4 [Source:MGI Symbol;Acc:MGI:2449088]	0	0	1	0	0	0	0	1	1
ENSMUSG00000054855	Rnd1	protein_coding	Rho family GTPase 1 [Source:MGI Symbol;Acc:MGI:2444878]	0	0	1	0	0	0	0	1	1
ENSMUSG00000054871	Tmem158	protein_coding	transmembrane protein 158 [Source:MGI Symbol;Acc:MGI:1919559]	0	0	1	0	0	0	0	1	0
ENSMUSG00000054958	Nt5c1a	protein_coding	5'-nucleotidase, cytosolic IA [Source:MGI Symbol;Acc:MGI:2155700]	0	0	1	0	0	0	0	1	0
ENSMUSG00000054967	Zfp647	protein_coding	zinc finger protein 647 [Source:MGI Symbol;Acc:MGI:3052806]	0	0	1	0	1	0	0	0	0
ENSMUSG00000054978	Kbtbd13	protein_coding	kelch repeat and BTB (POZ) domain containing 13 [Source:MGI Symbol;Acc:MGI:1921742]	0	0	1	0	0	0	0	1	1
ENSMUSG00000055026	Gabrg3	protein_coding	gamma-aminobutyric acid (GABA) A receptor, subunit gamma 3 [Source:MGI Symbol;Acc:MGI:95624]	0	0	1	0	1	0	0	1	0
ENSMUSG00000055027	Smyd1	protein_coding	SET and MYND domain containing 1 [Source:MGI Symbol;Acc:MGI:104790]	0	0	1	0	0	0	0	0	0
ENSMUSG00000055137	Sugct	protein_coding	succinyl-CoA glutarate-CoA transferase [Source:MGI Symbol;Acc:MGI:1923221]	0	0	1	0	0	0	0	0	0
ENSMUSG00000055172	C1ra	protein_coding	complement component 1, r subcomponent A [Source:MGI Symbol;Acc:MGI:1355313]	0	0	1	0	0	0	0	1	1
ENSMUSG00000055333	Fat2	protein_coding	FAT atypical cadherin 2 [Source:MGI Symbol;Acc:MGI:2685369]	0	0	1	0	1	0	0	1	1
ENSMUSG00000055407	Map6	protein_coding	microtubule-associated protein 6 [Source:MGI Symbol;Acc:MGI:1201690]	0	0	1	0	0	0	0	1	1
ENSMUSG00000055489	Ano5	protein_coding	anoctamin 5 [Source:MGI Symbol;Acc:MGI:3576659]	0	0	1	1	1	0	1	0	1
ENSMUSG00000055546	Timd4	protein_coding	T cell immunoglobulin and mucin domain containing 4 [Source:MGI Symbol;Acc:MGI:2445125]	0	0	1	0	0	0	0	1	0
ENSMUSG00000055632	Hmcn2	protein_coding	hemicentin 2 [Source:MGI Symbol;Acc:MGI:2677838]	0	0	1	0	0	0	0	1	1
ENSMUSG00000055633	Zfp580	protein_coding	zinc finger protein 580 [Source:MGI Symbol;Acc:MGI:1916242]	0	0	1	0	0	0	0	0	0
ENSMUSG00000055675	Kbtbd11	protein_coding	kelch repeat and BTB (POZ) domain containing 11 [Source:MGI Symbol;Acc:MGI:1922151]	0	0	1	0	1	0	0	0	0
ENSMUSG00000055809	Dnaaf3	protein_coding	dynein, axonemal assembly factor 3 [Source:MGI Symbol;Acc:MGI:3588207]	0	0	1	0	0	0	0	1	0
ENSMUSG00000055862	Izumo4	protein_coding	IZUMO family member 4 [Source:MGI Symbol;Acc:MGI:1918814]	0	0	1	0	0	0	0	0	0
ENSMUSG00000055865	Tafa3	protein_coding	TAFA chemokine like family member 3 [Source:MGI Symbol;Acc:MGI:3046463]	0	0	1	0	1	0	0	1	1
ENSMUSG00000056025	Clca3a1	protein_coding	chloride channel accessory 3A1 [Source:MGI Symbol;Acc:MGI:1316732]	0	0	1	0	0	0	0	0	0
ENSMUSG00000056174	Col8a2	protein_coding	collagen, type VIII, alpha 2 [Source:MGI Symbol;Acc:MGI:88464]	0	0	1	0	0	0	0	0	1
ENSMUSG00000056215	Lrguk	protein_coding	leucine-rich repeats and guanylate kinase domain containing [Source:MGI Symbol;Acc:MGI:1921604]	0	0	1	0	0	0	0	0	0
ENSMUSG00000056220	Pla2g4a	protein_coding	phospholipase A2, group IVA (cytosolic, calcium-dependent) [Source:MGI Symbol;Acc:MGI:1195256]	0	0	1	0	0	0	0	0	0
ENSMUSG00000056367	Actr3b	protein_coding	ARP3 actin-related protein 3B [Source:MGI Symbol;Acc:MGI:2661120]	0	0	1	0	0	0	0	0	1
ENSMUSG00000056418	BC043934	lncRNA	cDNA sequence BC043934 [Source:MGI Symbol;Acc:MGI:2679715]	0	0	1	0	1	0	0	1	0
ENSMUSG00000056458	Mok	protein_coding	MOK protein kinase [Source:MGI Symbol;Acc:MGI:1336881]	0	0	1	0	0	0	0	1	0
ENSMUSG00000056476	Med12l	protein_coding	mediator complex subunit 12-like [Source:MGI Symbol;Acc:MGI:2139916]	0	0	1	0	0	0	0	1	0
ENSMUSG00000056481	Cd248	protein_coding	CD248 antigen, endosialin [Source:MGI Symbol;Acc:MGI:1917695]	0	0	1	0	1	0	1	0	1
ENSMUSG00000056494	Cngb3	protein_coding	cyclic nucleotide gated channel beta 3 [Source:MGI Symbol;Acc:MGI:1353562]	0	0	1	1	0	0	0	1	1
ENSMUSG00000056529	Ptafr	protein_coding	platelet-activating factor receptor [Source:MGI Symbol;Acc:MGI:106066]	0	0	1	0	1	0	0	0	0
ENSMUSG00000056553	Ptprn2	protein_coding	protein tyrosine phosphatase, receptor type, N polypeptide 2 [Source:MGI Symbol;Acc:MGI:107418]	0	0	1	0	0	0	0	0	0
ENSMUSG00000056612	Ppp1r14b	protein_coding	protein phosphatase 1, regulatory inhibitor subunit 14B [Source:MGI Symbol;Acc:MGI:107682]	0	0	1	0	0	0	0	0	0
ENSMUSG00000056679	Gpr173	protein_coding	G-protein coupled receptor 173 [Source:MGI Symbol;Acc:MGI:1918021]	0	0	1	0	0	0	0	0	0
ENSMUSG00000056737	Capg	protein_coding	capping protein (actin filament), gelsolin-like [Source:MGI Symbol;Acc:MGI:1098259]	0	0	1	0	0	0	0	1	1
ENSMUSG00000056832	Ttc26	protein_coding	tetratricopeptide repeat domain 26 [Source:MGI Symbol;Acc:MGI:2444853]	0	0	1	0	0	0	0	0	0
ENSMUSG00000056973	Ces1d	protein_coding	carboxylesterase 1D [Source:MGI Symbol;Acc:MGI:2148202]	0	0	1	1	1	0	0	1	1
ENSMUSG00000057135	Scimp	protein_coding	SLP adaptor and CSK interacting membrane protein [Source:MGI Symbol;Acc:MGI:3610314]	0	0	1	0	0	0	0	0	0
ENSMUSG00000057219	Armc7	protein_coding	armadillo repeat containing 7 [Source:MGI Symbol;Acc:MGI:2679719]	0	0	1	0	0	0	0	0	0
ENSMUSG00000057359	Gm17494	lncRNA	predicted gene, 17494 [Source:MGI Symbol;Acc:MGI:4937128]	0	0	1	0	0	0	0	0	0
ENSMUSG00000057378	Ryr3	protein_coding	ryanodine receptor 3 [Source:MGI Symbol;Acc:MGI:99684]	0	0	1	0	0	0	1	1	1
ENSMUSG00000057606	Colq	protein_coding	collagen-like tail subunit (single strand of homotrimer) of asymmetric acetylcholinesterase [Source:MGI Symbol;Acc:MGI:1338761]	0	0	1	0	0	0	0	0	0
ENSMUSG00000057722	Lepr	protein_coding	leptin receptor [Source:MGI Symbol;Acc:MGI:104993]	0	0	1	0	0	0	0	1	1
ENSMUSG00000057762	Gm6169	protein_coding	predicted gene 6169 [Source:MGI Symbol;Acc:MGI:3646298]	0	0	1	0	0	0	0	1	0
ENSMUSG00000057836	Xlr3a	protein_coding	X-linked lymphocyte-regulated 3A [Source:MGI Symbol;Acc:MGI:109506]	0	0	1	0	1	0	0	0	0
ENSMUSG00000057897	Camk2b	protein_coding	calcium/calmodulin-dependent protein kinase II, beta [Source:MGI Symbol;Acc:MGI:88257]	0	0	1	0	1	0	0	0	0
ENSMUSG00000058099	Nfam1	protein_coding	Nfat activating molecule with ITAM motif 1 [Source:MGI Symbol;Acc:MGI:1921289]	0	0	1	0	0	0	0	0	0
ENSMUSG00000058145	Adamts17	protein_coding	a disintegrin-like and metallopeptidase (reprolysin type) with thrombospondin type 1 motif, 17 [Source:MGI Symbol;Acc:MGI:3588195]	0	0	1	1	1	0	1	1	1
ENSMUSG00000058152	Chsy3	protein_coding	chondroitin sulfate synthase 3 [Source:MGI Symbol;Acc:MGI:1926173]	0	0	1	0	0	0	0	0	0
ENSMUSG00000058297	Spock2	protein_coding	sparc/osteonectin, cwcv and kazal-like domains proteoglycan 2 [Source:MGI Symbol;Acc:MGI:1891351]	0	0	1	0	0	0	0	1	1
ENSMUSG00000058317	Ube2e2	protein_coding	ubiquitin-conjugating enzyme E2E 2 [Source:MGI Symbol;Acc:MGI:2384997]	0	0	1	0	0	0	0	0	0
ENSMUSG00000058441	Panx2	protein_coding	pannexin 2 [Source:MGI Symbol;Acc:MGI:1890615]	0	0	1	0	0	0	0	1	0
ENSMUSG00000058498	Rnf207	protein_coding	ring finger protein 207 [Source:MGI Symbol;Acc:MGI:2684989]	0	0	1	0	0	0	0	1	0
ENSMUSG00000058715	Fcer1g	protein_coding	Fc receptor, IgE, high affinity I, gamma polypeptide [Source:MGI Symbol;Acc:MGI:95496]	0	0	1	0	0	0	0	0	0
ENSMUSG00000058818	Pirb	protein_coding	paired Ig-like receptor B [Source:MGI Symbol;Acc:MGI:894311]	0	0	1	0	0	0	0	1	1
ENSMUSG00000058897	Col25a1	protein_coding	collagen, type XXV, alpha 1 [Source:MGI Symbol;Acc:MGI:1924268]	0	0	1	0	0	0	0	1	1
ENSMUSG00000058975	Kcnc1	protein_coding	potassium voltage gated channel, Shaw-related subfamily, member 1 [Source:MGI Symbol;Acc:MGI:96667]	0	0	1	1	1	0	1	1	0
ENSMUSG00000059060	Rad51b	protein_coding	RAD51 paralog B [Source:MGI Symbol;Acc:MGI:1099436]	0	0	1	0	0	0	0	1	0
ENSMUSG00000059149	Mfsd4a	protein_coding	major facilitator superfamily domain containing 4A [Source:MGI Symbol;Acc:MGI:2442786]	0	0	1	1	1	0	0	0	0
ENSMUSG00000059325	Hopx	protein_coding	HOP homeobox [Source:MGI Symbol;Acc:MGI:1916782]	0	0	1	0	0	0	0	1	1
ENSMUSG00000059326	Csf2ra	protein_coding	colony stimulating factor 2 receptor, alpha, low-affinity (granulocyte-macrophage) [Source:MGI Symbol;Acc:MGI:1339754]	0	0	1	0	0	0	0	0	0
ENSMUSG00000059408	Mrgprh	protein_coding	MAS-related GPR, member H [Source:MGI Symbol;Acc:MGI:1934134]	0	0	1	0	0	0	0	1	1
ENSMUSG00000059447	Hadhb	protein_coding	hydroxyacyl-CoA dehydrogenase trifunctional multienzyme complex subunit beta [Source:MGI Symbol;Acc:MGI:2136381]	0	0	1	0	1	0	0	0	0
ENSMUSG00000059456	Ptk2b	protein_coding	PTK2 protein tyrosine kinase 2 beta [Source:MGI Symbol;Acc:MGI:104908]	0	0	1	0	0	0	0	1	1
ENSMUSG00000059498	Fcgr3	protein_coding	Fc receptor, IgG, low affinity III [Source:MGI Symbol;Acc:MGI:95500]	0	0	1	0	0	0	0	0	0
ENSMUSG00000059674	Cdh24	protein_coding	cadherin-like 24 [Source:MGI Symbol;Acc:MGI:1928330]	0	0	1	0	1	0	0	0	0
ENSMUSG00000059741	Myl3	protein_coding	myosin, light polypeptide 3 [Source:MGI Symbol;Acc:MGI:97268]	0	0	1	0	0	0	0	0	0
ENSMUSG00000060032	H2aj	protein_coding	H2J.A histone [Source:MGI Symbol;Acc:MGI:3606192]	0	0	1	0	0	0	0	1	0
ENSMUSG00000060036	Rpl3	protein_coding	ribosomal protein L3 [Source:MGI Symbol;Acc:MGI:1351605]	0	0	1	0	0	0	0	0	0
ENSMUSG00000060216	Arrb2	protein_coding	arrestin, beta 2 [Source:MGI Symbol;Acc:MGI:99474]	0	0	1	0	0	0	0	0	0
ENSMUSG00000060240	Cend1	protein_coding	cell cycle exit and neuronal differentiation 1 [Source:MGI Symbol;Acc:MGI:1929898]	0	0	1	0	0	0	0	1	1
ENSMUSG00000060275	Nrg2	protein_coding	neuregulin 2 [Source:MGI Symbol;Acc:MGI:1098246]	0	0	1	0	1	0	0	0	1
ENSMUSG00000060336	Zfp937	protein_coding	zinc finger protein 937 [Source:MGI Symbol;Acc:MGI:3644476]	0	0	1	0	0	0	0	0	0
ENSMUSG00000060377	Rpl36a-ps1	protein_coding	ribosomal protein L36A, pseudogene 1 [Source:MGI Symbol;Acc:MGI:3642585]	0	0	1	0	0	0	0	0	0
ENSMUSG00000060467	Gm10080	processed_pseudogene	predicted gene 10080 [Source:MGI Symbol;Acc:MGI:3710529]	0	0	1	0	0	0	0	0	0
ENSMUSG00000060530	A930017M01Rik	transcribed_processed_pseudogene	RIKEN cDNA A930017M01 gene [Source:MGI Symbol;Acc:MGI:2685151]	0	0	1	0	0	0	0	0	0
ENSMUSG00000060572	Mfap2	protein_coding	microfibrillar-associated protein 2 [Source:MGI Symbol;Acc:MGI:99559]	0	0	1	1	1	0	1	0	1
ENSMUSG00000060586	H2-Eb1	protein_coding	histocompatibility 2, class II antigen E beta [Source:MGI Symbol;Acc:MGI:95901]	0	0	1	0	0	0	0	1	1
ENSMUSG00000060703	Cd302	protein_coding	CD302 antigen [Source:MGI Symbol;Acc:MGI:1913455]	0	0	1	0	0	0	0	1	1
ENSMUSG00000060791	Gmfg	protein_coding	glia maturation factor, gamma [Source:MGI Symbol;Acc:MGI:1927135]	0	0	1	0	0	0	0	0	0
ENSMUSG00000060882	Kcnd2	protein_coding	potassium voltage-gated channel, Shal-related family, member 2 [Source:MGI Symbol;Acc:MGI:102663]	0	0	1	0	0	0	0	1	1
ENSMUSG00000060924	Csmd1	protein_coding	CUB and Sushi multiple domains 1 [Source:MGI Symbol;Acc:MGI:2137383]	0	0	1	0	0	0	0	1	1
ENSMUSG00000060969	Irx1	protein_coding	Iroquois homeobox 1 [Source:MGI Symbol;Acc:MGI:1197515]	0	0	1	0	0	0	0	0	0
ENSMUSG00000061046	Haghl	protein_coding	hydroxyacylglutathione hydrolase-like [Source:MGI Symbol;Acc:MGI:1919877]	0	0	1	0	0	0	0	1	0
ENSMUSG00000061100	Retnla	protein_coding	resistin like alpha [Source:MGI Symbol;Acc:MGI:1888504]	0	0	1	0	0	0	0	1	1
ENSMUSG00000061175	Fnip2	protein_coding	folliculin interacting protein 2 [Source:MGI Symbol;Acc:MGI:2683054]	0	0	1	0	1	0	0	0	0
ENSMUSG00000061533	Cep128	protein_coding	centrosomal protein 128 [Source:MGI Symbol;Acc:MGI:1922466]	0	0	1	0	0	0	0	1	1
ENSMUSG00000061723	Tnnt3	protein_coding	troponin T3, skeletal, fast [Source:MGI Symbol;Acc:MGI:109550]	0	0	1	0	0	0	0	0	0
ENSMUSG00000061838	Suclg2	protein_coding	succinate-Coenzyme A ligase, GDP-forming, beta subunit [Source:MGI Symbol;Acc:MGI:1306824]	0	0	1	0	0	0	0	0	0
ENSMUSG00000061859	Patj	protein_coding	PATJ, crumbs cell polarity complex component [Source:MGI Symbol;Acc:MGI:1277960]	0	0	1	0	1	0	0	0	0
ENSMUSG00000061878	Sphk1	protein_coding	sphingosine kinase 1 [Source:MGI Symbol;Acc:MGI:1316649]	0	0	1	0	0	0	0	1	1
ENSMUSG00000062012	Zfp13	protein_coding	zinc finger protein 13 [Source:MGI Symbol;Acc:MGI:99159]	0	0	1	0	0	0	0	0	0
ENSMUSG00000062210	Tnfaip8	protein_coding	tumor necrosis factor, alpha-induced protein 8 [Source:MGI Symbol;Acc:MGI:2147191]	0	0	1	0	0	0	1	1	0
ENSMUSG00000062248	Cks2	protein_coding	CDC28 protein kinase regulatory subunit 2 [Source:MGI Symbol;Acc:MGI:1913447]	0	0	1	1	1	0	0	0	0
ENSMUSG00000062257	Opcml	protein_coding	opioid binding protein/cell adhesion molecule-like [Source:MGI Symbol;Acc:MGI:97397]	0	0	1	0	0	0	0	1	0
ENSMUSG00000062373	Tmem65	protein_coding	transmembrane protein 65 [Source:MGI Symbol;Acc:MGI:1922118]	0	0	1	0	0	0	0	1	0
ENSMUSG00000062380	Tubb3	protein_coding	tubulin, beta 3 class III [Source:MGI Symbol;Acc:MGI:107813]	0	0	1	0	0	0	0	1	0
ENSMUSG00000062488	Ifit3b	protein_coding	interferon-induced protein with tetratricopeptide repeats 3B [Source:MGI Symbol;Acc:MGI:3698419]	0	0	1	0	0	0	0	1	0
ENSMUSG00000062554	Gm12751	processed_pseudogene	predicted gene 12751 [Source:MGI Symbol;Acc:MGI:3651049]	0	0	1	0	0	0	0	0	0
ENSMUSG00000062585	Cnr2	protein_coding	cannabinoid receptor 2 (macrophage) [Source:MGI Symbol;Acc:MGI:104650]	0	0	1	0	0	0	0	0	0
ENSMUSG00000062760	Shisal1	protein_coding	shisa like 1 [Source:MGI Symbol;Acc:MGI:1919551]	0	0	1	0	0	0	0	1	0
ENSMUSG00000062794	Zfp599	protein_coding	zinc finger protein 599 [Source:MGI Symbol;Acc:MGI:2679006]	0	0	1	0	0	0	0	0	0
ENSMUSG00000062933	Gm10123	processed_pseudogene	predicted pseudogene 10123 [Source:MGI Symbol;Acc:MGI:3704342]	0	0	1	0	0	0	0	0	0
ENSMUSG00000062991	Nrg1	protein_coding	neuregulin 1 [Source:MGI Symbol;Acc:MGI:96083]	0	0	1	0	0	0	0	0	0
ENSMUSG00000063060	Sox7	protein_coding	SRY (sex determining region Y)-box 7 [Source:MGI Symbol;Acc:MGI:98369]	0	0	1	0	0	0	1	1	0
ENSMUSG00000063160	Numbl	protein_coding	numb-like [Source:MGI Symbol;Acc:MGI:894702]	0	0	1	0	0	0	0	0	1
ENSMUSG00000063297	Luzp2	protein_coding	leucine zipper protein 2 [Source:MGI Symbol;Acc:MGI:1889615]	0	0	1	0	0	0	0	0	1
ENSMUSG00000063445	Nmral1	protein_coding	NmrA-like family domain containing 1 [Source:MGI Symbol;Acc:MGI:1915074]	0	0	1	0	0	0	0	0	0
ENSMUSG00000063506	Arhgap22	protein_coding	Rho GTPase activating protein 22 [Source:MGI Symbol;Acc:MGI:2443418]	0	0	1	0	0	0	0	0	0
ENSMUSG00000063594	Gng8	protein_coding	guanine nucleotide binding protein (G protein), gamma 8 [Source:MGI Symbol;Acc:MGI:109163]	0	0	1	0	0	0	0	0	0
ENSMUSG00000063628	Gm7665	processed_pseudogene	predicted pseudogene 7665 [Source:MGI Symbol;Acc:MGI:3645651]	0	0	1	0	0	0	0	1	1
ENSMUSG00000063659	Zbtb18	protein_coding	zinc finger and BTB domain containing 18 [Source:MGI Symbol;Acc:MGI:1353609]	0	0	1	0	0	0	0	0	0
ENSMUSG00000063684	Hadhb-ps	processed_pseudogene	hydroxyacyl-CoA dehydrogenase trifunctional multienzyme complex subunit beta, pseudogene [Source:MGI Symbol;Acc:MGI:3651143]	0	0	1	1	1	0	0	0	0
ENSMUSG00000063856	Gpx1	protein_coding	glutathione peroxidase 1 [Source:MGI Symbol;Acc:MGI:104887]	0	0	1	0	0	0	0	1	0
ENSMUSG00000063953	Amd2	protein_coding	S-adenosylmethionine decarboxylase 2 [Source:MGI Symbol;Acc:MGI:1333111]	0	0	1	0	0	0	0	0	0
ENSMUSG00000064080	Fbln2	protein_coding	fibulin 2 [Source:MGI Symbol;Acc:MGI:95488]	0	0	1	0	0	0	0	1	1
ENSMUSG00000064225	Paqr9	protein_coding	progestin and adipoQ receptor family member IX [Source:MGI Symbol;Acc:MGI:1922802]	0	0	1	0	0	0	0	1	0
ENSMUSG00000064246	Chil1	protein_coding	chitinase-like 1 [Source:MGI Symbol;Acc:MGI:1340899]	0	0	1	0	0	0	0	1	0
ENSMUSG00000064267	Hvcn1	protein_coding	hydrogen voltage-gated channel 1 [Source:MGI Symbol;Acc:MGI:1921346]	0	0	1	0	0	0	0	1	0
ENSMUSG00000064336	mt-Tf	Mt_tRNA	mitochondrially encoded tRNA phenylalanine [Source:MGI Symbol;Acc:MGI:102487]	0	0	1	0	0	0	0	0	0
ENSMUSG00000064337	mt-Rnr1	Mt_rRNA	mitochondrially encoded 12S rRNA [Source:MGI Symbol;Acc:MGI:102493]	0	0	1	0	0	0	0	1	0
ENSMUSG00000064341	mt-Nd1	protein_coding	mitochondrially encoded NADH dehydrogenase 1 [Source:MGI Symbol;Acc:MGI:101787]	0	0	1	0	0	0	0	0	0
ENSMUSG00000064342	mt-Ti	Mt_tRNA	mitochondrially encoded tRNA isoleucine [Source:MGI Symbol;Acc:MGI:102484]	0	0	1	0	0	0	0	0	0
ENSMUSG00000064345	mt-Nd2	protein_coding	mitochondrially encoded NADH dehydrogenase 2 [Source:MGI Symbol;Acc:MGI:102500]	0	0	1	0	0	0	0	1	0
ENSMUSG00000064348	mt-Tn	Mt_tRNA	mitochondrially encoded tRNA asparagine [Source:MGI Symbol;Acc:MGI:102479]	0	0	1	0	0	0	0	0	0
ENSMUSG00000064349	mt-Tc	Mt_tRNA	mitochondrially encoded tRNA cysteine [Source:MGI Symbol;Acc:MGI:102490]	0	0	1	0	0	0	0	0	0
ENSMUSG00000064350	mt-Ty	Mt_tRNA	mitochondrially encoded tRNA tyrosine [Source:MGI Symbol;Acc:MGI:102470]	0	0	1	0	0	0	0	0	0
ENSMUSG00000064351	mt-Co1	protein_coding	mitochondrially encoded cytochrome c oxidase I [Source:MGI Symbol;Acc:MGI:102504]	0	0	1	0	0	0	0	0	0
ENSMUSG00000064354	mt-Co2	protein_coding	mitochondrially encoded cytochrome c oxidase II [Source:MGI Symbol;Acc:MGI:102503]	0	0	1	0	0	0	0	0	0
ENSMUSG00000064356	mt-Atp8	protein_coding	mitochondrially encoded ATP synthase 8 [Source:MGI Symbol;Acc:MGI:99926]	0	0	1	0	0	0	0	1	0
ENSMUSG00000064357	mt-Atp6	protein_coding	mitochondrially encoded ATP synthase 6 [Source:MGI Symbol;Acc:MGI:99927]	0	0	1	0	0	0	0	0	0
ENSMUSG00000064360	mt-Nd3	protein_coding	mitochondrially encoded NADH dehydrogenase 3 [Source:MGI Symbol;Acc:MGI:102499]	0	0	1	0	0	0	0	0	0
ENSMUSG00000064363	mt-Nd4	protein_coding	mitochondrially encoded NADH dehydrogenase 4 [Source:MGI Symbol;Acc:MGI:102498]	0	0	1	0	0	0	0	0	0
ENSMUSG00000064366	mt-Tl2	Mt_tRNA	mitochondrially encoded tRNA leucine 2 [Source:MGI Symbol;Acc:MGI:102481]	0	0	1	1	1	0	0	0	0
ENSMUSG00000064367	mt-Nd5	protein_coding	mitochondrially encoded NADH dehydrogenase 5 [Source:MGI Symbol;Acc:MGI:102496]	0	0	1	0	0	0	0	1	0
ENSMUSG00000064370	mt-Cytb	protein_coding	mitochondrially encoded cytochrome b [Source:MGI Symbol;Acc:MGI:102501]	0	0	1	0	0	0	0	0	0
ENSMUSG00000064372	mt-Tp	Mt_tRNA	mitochondrially encoded tRNA proline [Source:MGI Symbol;Acc:MGI:102478]	0	0	1	0	0	0	0	0	0
ENSMUSG00000065947	mt-Nd4l	protein_coding	mitochondrially encoded NADH dehydrogenase 4L [Source:MGI Symbol;Acc:MGI:102497]	0	0	1	0	0	0	0	1	0
ENSMUSG00000066361	Serpina3c	protein_coding	serine (or cysteine) peptidase inhibitor, clade A, member 3C [Source:MGI Symbol;Acc:MGI:102848]	0	0	1	0	0	0	1	1	1
ENSMUSG00000066456	Hmgn3	protein_coding	high mobility group nucleosomal binding domain 3 [Source:MGI Symbol;Acc:MGI:2138069]	0	0	1	0	0	0	0	0	1
ENSMUSG00000066607	Insyn1	protein_coding	inhibitory synaptic factor 1 [Source:MGI Symbol;Acc:MGI:2442108]	0	0	1	0	0	0	0	0	0
ENSMUSG00000066705	Fxyd6	protein_coding	FXYD domain-containing ion transport regulator 6 [Source:MGI Symbol;Acc:MGI:1890226]	0	0	1	0	0	0	0	0	1
ENSMUSG00000066800	Rnasel	protein_coding	ribonuclease L (2', 5'-oligoisoadenylate synthetase-dependent) [Source:MGI Symbol;Acc:MGI:1098272]	0	0	1	0	0	0	0	0	0
ENSMUSG00000066838	Zfp772	protein_coding	zinc finger protein 772 [Source:MGI Symbol;Acc:MGI:2385265]	0	0	1	0	0	0	0	0	0
ENSMUSG00000066952	Myo1h	protein_coding	myosin 1H [Source:MGI Symbol;Acc:MGI:1914674]	0	0	1	0	0	0	0	1	1
ENSMUSG00000067736	Gm10222	unprocessed_pseudogene	predicted gene 10222 [Source:MGI Symbol;Acc:MGI:3642643]	0	0	1	0	0	0	0	1	0
ENSMUSG00000067780	Pi15	protein_coding	peptidase inhibitor 15 [Source:MGI Symbol;Acc:MGI:1934659]	0	0	1	1	1	0	1	1	0
ENSMUSG00000067818	Myl9	protein_coding	myosin, light polypeptide 9, regulatory [Source:MGI Symbol;Acc:MGI:2138915]	0	0	1	0	0	0	0	0	1
ENSMUSG00000068115	Ninl	protein_coding	ninein-like [Source:MGI Symbol;Acc:MGI:1925427]	0	0	1	0	0	0	1	1	1
ENSMUSG00000068220	Lgals1	protein_coding	lectin, galactose binding, soluble 1 [Source:MGI Symbol;Acc:MGI:96777]	0	0	1	0	0	0	0	1	1
ENSMUSG00000068246	Apol9b	protein_coding	apolipoprotein L 9b [Source:MGI Symbol;Acc:MGI:1919148]	0	0	1	0	0	0	1	1	0
ENSMUSG00000068262	Gm5879	processed_pseudogene	predicted gene 5879 [Source:MGI Symbol;Acc:MGI:3647624]	0	0	1	0	0	0	0	1	0
ENSMUSG00000068270	Shroom4	protein_coding	shroom family member 4 [Source:MGI Symbol;Acc:MGI:2685570]	0	0	1	0	0	0	0	1	0
ENSMUSG00000068335	Dok1	protein_coding	docking protein 1 [Source:MGI Symbol;Acc:MGI:893587]	0	0	1	0	0	0	0	0	0
ENSMUSG00000068740	Celsr2	protein_coding	cadherin, EGF LAG seven-pass G-type receptor 2 [Source:MGI Symbol;Acc:MGI:1858235]	0	0	1	0	0	0	0	1	1
ENSMUSG00000068758	Il3ra	protein_coding	interleukin 3 receptor, alpha chain [Source:MGI Symbol;Acc:MGI:96553]	0	0	1	0	0	0	0	0	0
ENSMUSG00000068762	Gstm6	protein_coding	glutathione S-transferase, mu 6 [Source:MGI Symbol;Acc:MGI:1309467]	0	0	1	0	0	0	0	1	0
ENSMUSG00000068854	H2bc21	protein_coding	H2B clustered histone 21 [Source:MGI Symbol;Acc:MGI:2448415]	0	0	1	0	0	0	0	1	0
ENSMUSG00000069515	Lyz1	protein_coding	lysozyme 1 [Source:MGI Symbol;Acc:MGI:96902]	0	0	1	0	0	0	0	1	0
ENSMUSG00000069516	Lyz2	protein_coding	lysozyme 2 [Source:MGI Symbol;Acc:MGI:96897]	0	0	1	0	0	0	0	1	0
ENSMUSG00000069670	Nkain2	protein_coding	Na+/K+ transporting ATPase interacting 2 [Source:MGI Symbol;Acc:MGI:1923447]	0	0	1	0	0	0	0	1	1
ENSMUSG00000069792	Wfdc17	protein_coding	WAP four-disulfide core domain 17 [Source:MGI Symbol;Acc:MGI:3649773]	0	0	1	0	0	0	0	1	1
ENSMUSG00000069835	Sat2	protein_coding	spermidine/spermine N1-acetyl transferase 2 [Source:MGI Symbol;Acc:MGI:1916465]	0	0	1	0	0	0	0	1	0
ENSMUSG00000069920	B3gnt9	protein_coding	UDP-GlcNAc:betaGal beta-1,3-N-acetylglucosaminyltransferase 9 [Source:MGI Symbol;Acc:MGI:2142841]	0	0	1	0	0	0	0	0	0
ENSMUSG00000070390	Nlrp1b	protein_coding	NLR family, pyrin domain containing 1B [Source:MGI Symbol;Acc:MGI:3582959]	0	0	1	0	1	0	0	0	0
ENSMUSG00000070583	Fv1	protein_coding	Friend virus susceptibility 1 [Source:MGI Symbol;Acc:MGI:95595]	0	0	1	0	0	0	1	1	0
ENSMUSG00000070604	Vsig10l	protein_coding	V-set and immunoglobulin domain containing 10 like [Source:MGI Symbol;Acc:MGI:1922940]	0	0	1	0	0	0	0	1	0
ENSMUSG00000070737	Tmem35b	protein_coding	transmembrane protein 35B [Source:MGI Symbol;Acc:MGI:3758095]	0	0	1	0	0	0	0	0	0
ENSMUSG00000070822	Zscan18	protein_coding	zinc finger and SCAN domain containing 18 [Source:MGI Symbol;Acc:MGI:3643810]	0	0	1	0	0	0	0	1	1
ENSMUSG00000070960	Gm19680	processed_pseudogene	predicted gene, 19680 [Source:MGI Symbol;Acc:MGI:5011865]	0	0	1	0	0	0	0	0	0
ENSMUSG00000071078	Nr2c2ap	protein_coding	nuclear receptor 2C2-associated protein [Source:MGI Symbol;Acc:MGI:1922942]	0	0	1	0	1	0	0	0	0
ENSMUSG00000071203	Naip5	protein_coding	NLR family, apoptosis inhibitory protein 5 [Source:MGI Symbol;Acc:MGI:1298220]	0	0	1	0	0	0	0	0	0
ENSMUSG00000071226	Cecr2	protein_coding	CECR2, histone acetyl-lysine reader [Source:MGI Symbol;Acc:MGI:1923799]	0	0	1	0	0	0	0	1	1
ENSMUSG00000071324	Armc2	protein_coding	armadillo repeat containing 2 [Source:MGI Symbol;Acc:MGI:1916449]	0	0	1	1	1	0	1	1	1
ENSMUSG00000071335	Mfsd4b3-ps	transcribed_unprocessed_pseudogene	major facilitator superfamily domain containing 4B3, pseudogene [Source:MGI Symbol;Acc:MGI:3773841]	0	0	1	0	0	0	0	0	0
ENSMUSG00000071342	Lsmem1	protein_coding	leucine-rich single-pass membrane protein 1 [Source:MGI Symbol;Acc:MGI:2685735]	0	0	1	0	0	0	0	1	1
ENSMUSG00000071347	C1qtnf9	protein_coding	C1q and tumor necrosis factor related protein 9 [Source:MGI Symbol;Acc:MGI:3045252]	0	0	1	0	0	0	0	1	0
ENSMUSG00000071537	Klrg2	protein_coding	killer cell lectin-like receptor subfamily G, member 2 [Source:MGI Symbol;Acc:MGI:1921503]	0	0	1	0	0	0	1	1	0
ENSMUSG00000071604	Fam189a2	protein_coding	family with sequence similarity 189, member A2 [Source:MGI Symbol;Acc:MGI:2685813]	0	0	1	0	0	0	0	1	0
ENSMUSG00000071637	Cebpd	protein_coding	CCAAT/enhancer binding protein (C/EBP), delta [Source:MGI Symbol;Acc:MGI:103573]	0	0	1	0	0	0	0	1	1
ENSMUSG00000071713	Csf2rb	protein_coding	colony stimulating factor 2 receptor, beta, low-affinity (granulocyte-macrophage) [Source:MGI Symbol;Acc:MGI:1339759]	0	0	1	0	0	0	0	1	1
ENSMUSG00000071714	Csf2rb2	protein_coding	colony stimulating factor 2 receptor, beta 2, low-affinity (granulocyte-macrophage) [Source:MGI Symbol;Acc:MGI:1339760]	0	0	1	0	1	0	0	1	1
ENSMUSG00000071715	Ncf4	protein_coding	neutrophil cytosolic factor 4 [Source:MGI Symbol;Acc:MGI:109186]	0	0	1	0	0	0	0	1	1
ENSMUSG00000071723	Gspt2	protein_coding	G1 to S phase transition 2 [Source:MGI Symbol;Acc:MGI:1316727]	0	0	1	0	0	0	0	1	0
ENSMUSG00000072214	Septin5	protein_coding	septin 5 [Source:MGI Symbol;Acc:MGI:1195461]	0	0	1	0	0	0	0	0	0
ENSMUSG00000072235	Tuba1a	protein_coding	tubulin, alpha 1A [Source:MGI Symbol;Acc:MGI:98869]	0	0	1	0	0	0	0	0	1
ENSMUSG00000072294	Klf12	protein_coding	Kruppel-like factor 12 [Source:MGI Symbol;Acc:MGI:1333796]	0	0	1	0	0	0	0	1	0
ENSMUSG00000072676	Tmem254	protein_coding	transmembrane protein 254 [Source:MGI Symbol;Acc:MGI:1196450]	0	0	1	0	0	0	0	0	0
ENSMUSG00000072694	1500011B03Rik	protein_coding	RIKEN cDNA 1500011B03 gene [Source:MGI Symbol;Acc:MGI:1913486]	0	0	1	0	0	0	0	0	0
ENSMUSG00000072844	G530011O06Rik	lncRNA	RIKEN cDNA G530011O06 gene [Source:MGI Symbol;Acc:MGI:3603513]	0	0	1	0	0	0	0	1	1
ENSMUSG00000072852	2310040G07Rik	transcribed_unprocessed_pseudogene	RIKEN cDNA 2310040G07 gene [Source:MGI Symbol;Acc:MGI:1917534]	0	0	1	0	0	0	0	1	1
ENSMUSG00000072902	Gm10435	lncRNA	predicted gene 10435 [Source:MGI Symbol;Acc:MGI:3642820]	0	0	1	0	0	0	0	1	0
ENSMUSG00000072941	Sod3	protein_coding	superoxide dismutase 3, extracellular [Source:MGI Symbol;Acc:MGI:103181]	0	0	1	0	0	0	0	1	1
ENSMUSG00000073418	C4b	protein_coding	complement component 4B (Chido blood group) [Source:MGI Symbol;Acc:MGI:88228]	0	0	1	0	0	0	1	1	1
ENSMUSG00000073422	H2-Ke6	protein_coding	H2-K region expressed gene 6 [Source:MGI Symbol;Acc:MGI:95911]	0	0	1	0	0	0	0	0	0
ENSMUSG00000073423	Zfp414	protein_coding	zinc finger protein 414 [Source:MGI Symbol;Acc:MGI:1915641]	0	0	1	0	0	0	0	0	0
ENSMUSG00000073434	Wdr90	protein_coding	WD repeat domain 90 [Source:MGI Symbol;Acc:MGI:1921267]	0	0	1	1	1	0	0	0	0
ENSMUSG00000073485	H3f3aos	lncRNA	H3.3 histone A, opposite strand [Source:MGI Symbol;Acc:MGI:3802006]	0	0	1	0	0	0	0	1	0
ENSMUSG00000073489	Ifi204	protein_coding	interferon activated gene 204 [Source:MGI Symbol;Acc:MGI:96429]	0	0	1	0	0	0	0	1	1
ENSMUSG00000073490	Ifi207	protein_coding	interferon activated gene 207 [Source:MGI Symbol;Acc:MGI:2138302]	0	0	1	0	0	0	0	1	1
ENSMUSG00000073609	D2hgdh	protein_coding	D-2-hydroxyglutarate dehydrogenase [Source:MGI Symbol;Acc:MGI:2138209]	0	0	1	0	0	0	0	0	0
ENSMUSG00000073684	Faap20	protein_coding	Fanconi anemia core complex associated protein 20 [Source:MGI Symbol;Acc:MGI:1914763]	0	0	1	0	0	0	0	1	0
ENSMUSG00000073728	Tmem51os1	lncRNA	Tmem51 opposite strand 1 [Source:MGI Symbol;Acc:MGI:3642733]	0	0	1	0	0	0	0	0	0
ENSMUSG00000073838	Tufm	protein_coding	Tu translation elongation factor, mitochondrial [Source:MGI Symbol;Acc:MGI:1923686]	0	0	1	0	0	0	0	0	0
ENSMUSG00000073856	Iqck	protein_coding	IQ motif containing K [Source:MGI Symbol;Acc:MGI:3612188]	0	0	1	0	0	0	0	0	0
ENSMUSG00000074136	4930513N10Rik	lncRNA	RIKEN cDNA 4930513N10 gene [Source:MGI Symbol;Acc:MGI:2443064]	0	0	1	0	0	0	0	0	0
ENSMUSG00000074178	Gm10638	lncRNA	predicted gene 10638 [Source:MGI Symbol;Acc:MGI:3704316]	0	0	1	0	0	0	0	1	0
ENSMUSG00000074218	Cox7a1	protein_coding	cytochrome c oxidase subunit 7A1 [Source:MGI Symbol;Acc:MGI:1316714]	0	0	1	0	0	0	0	0	0
ENSMUSG00000074235	Gm10649	lncRNA	predicted gene 10649 [Source:MGI Symbol;Acc:MGI:3642042]	0	0	1	0	0	0	0	1	0
ENSMUSG00000074240	Cib3	protein_coding	calcium and integrin binding family member 3 [Source:MGI Symbol;Acc:MGI:2685953]	0	0	1	0	0	0	0	0	1
ENSMUSG00000074342	I830077J02Rik	protein_coding	RIKEN cDNA I830077J02 gene [Source:MGI Symbol;Acc:MGI:3588284]	0	0	1	0	1	0	0	0	0
ENSMUSG00000074417	Pira12	protein_coding	paired-Ig-like receptor A12 [Source:MGI Symbol;Acc:MGI:3709645]	0	0	1	0	0	0	0	1	0
ENSMUSG00000074461	Gm10699	TEC	predicted gene 10699 [Source:MGI Symbol;Acc:MGI:3642530]	0	0	1	0	0	0	0	1	1
ENSMUSG00000074476	Spc24	protein_coding	SPC24, NDC80 kinetochore complex component, homolog (S. cerevisiae) [Source:MGI Symbol;Acc:MGI:1914879]	0	0	1	0	0	0	0	1	1
ENSMUSG00000074577	Ripor3	protein_coding	RIPOR family member 3 [Source:MGI Symbol;Acc:MGI:1916803]	0	0	1	0	0	0	0	0	0
ENSMUSG00000074635	3110070M22Rik	lncRNA	RIKEN cDNA 3110070M22 gene [Source:MGI Symbol;Acc:MGI:1914554]	0	0	1	0	0	0	0	1	0
ENSMUSG00000074652	Myh7b	protein_coding	myosin, heavy chain 7B, cardiac muscle, beta [Source:MGI Symbol;Acc:MGI:3710243]	0	0	1	0	0	0	0	1	1
ENSMUSG00000074657	Kif5a	protein_coding	kinesin family member 5A [Source:MGI Symbol;Acc:MGI:109564]	0	0	1	0	0	0	0	1	1
ENSMUSG00000074818	Pdzd7	protein_coding	PDZ domain containing 7 [Source:MGI Symbol;Acc:MGI:3608325]	0	0	1	0	0	0	0	0	0
ENSMUSG00000074824	Rslcan18	protein_coding	regulator of sex-limitation candidate 18 [Source:MGI Symbol;Acc:MGI:5433745]	0	0	1	0	0	0	0	0	0
ENSMUSG00000074862	BC025920	protein_coding	cDNA sequence BC025920 [Source:MGI Symbol;Acc:MGI:2670983]	0	0	1	0	0	0	0	0	0
ENSMUSG00000074896	Ifit3	protein_coding	interferon-induced protein with tetratricopeptide repeats 3 [Source:MGI Symbol;Acc:MGI:1101055]	0	0	1	0	0	0	0	1	1
ENSMUSG00000074971	Fibin	protein_coding	fin bud initiation factor homolog (zebrafish) [Source:MGI Symbol;Acc:MGI:1914856]	0	0	1	0	0	0	0	0	0
ENSMUSG00000075012	Fjx1	protein_coding	four jointed box 1 [Source:MGI Symbol;Acc:MGI:1341907]	0	0	1	0	0	0	0	0	0
ENSMUSG00000075224	Lrrc55	protein_coding	leucine rich repeat containing 55 [Source:MGI Symbol;Acc:MGI:2685197]	0	0	1	0	0	0	0	1	1
ENSMUSG00000075232	Amd1	protein_coding	S-adenosylmethionine decarboxylase 1 [Source:MGI Symbol;Acc:MGI:88004]	0	0	1	0	0	0	0	0	0
ENSMUSG00000075270	Pde11a	protein_coding	phosphodiesterase 11A [Source:MGI Symbol;Acc:MGI:3036251]	0	0	1	1	1	0	1	1	1
ENSMUSG00000075296	Aldh3b2	protein_coding	aldehyde dehydrogenase 3 family, member B2 [Source:MGI Symbol;Acc:MGI:2147613]	0	0	1	0	1	0	0	0	0
ENSMUSG00000075312	Gm13597	processed_pseudogene	predicted gene 13597 [Source:MGI Symbol;Acc:MGI:3651139]	0	0	1	0	0	0	0	0	0
[truncated: 21,549 more rows]

## Sheet: Mouse TF list
Mouse transcription factor list		Gifford Lab, MIT CSAIL
ENSMUSG00000000078		https://raw.githubusercontent.com/gifford-lab/ReprogrammingRecovery/main/data/mouse_ensemble_tfs_from_lambertetal_isyes.unique.txt
ENSMUSG00000000085
ENSMUSG00000000093
ENSMUSG00000000094
ENSMUSG00000000103
ENSMUSG00000000134
ENSMUSG00000000247
ENSMUSG00000000282
ENSMUSG00000000317
ENSMUSG00000000435
ENSMUSG00000000440
ENSMUSG00000000552
ENSMUSG00000000567
ENSMUSG00000000690
ENSMUSG00000000731
ENSMUSG00000000782
ENSMUSG00000000823
ENSMUSG00000000861
ENSMUSG00000000938
ENSMUSG00000000942
ENSMUSG00000001065
ENSMUSG00000001103
ENSMUSG00000001156
ENSMUSG00000001280
ENSMUSG00000001288
ENSMUSG00000001418
ENSMUSG00000001419
ENSMUSG00000001444
ENSMUSG00000001493
ENSMUSG00000001496
ENSMUSG00000001497
ENSMUSG00000001504
ENSMUSG00000001510
ENSMUSG00000001517
ENSMUSG00000001566
ENSMUSG00000001655
ENSMUSG00000001656
ENSMUSG00000001657
ENSMUSG00000001661
ENSMUSG00000001815
ENSMUSG00000001819
ENSMUSG00000001823
ENSMUSG00000001911
ENSMUSG00000001988
ENSMUSG00000002028
ENSMUSG00000002057
ENSMUSG00000002108
ENSMUSG00000002111
ENSMUSG00000002147
ENSMUSG00000002249
ENSMUSG00000002250
ENSMUSG00000002265
ENSMUSG00000002325
ENSMUSG00000002393
ENSMUSG00000002578
ENSMUSG00000002625
ENSMUSG00000002983
ENSMUSG00000002996
ENSMUSG00000003032
ENSMUSG00000003051
ENSMUSG00000003154
ENSMUSG00000003184
ENSMUSG00000003282
ENSMUSG00000003382
ENSMUSG00000003545
ENSMUSG00000003847
ENSMUSG00000003949
ENSMUSG00000004040
ENSMUSG00000004043
ENSMUSG00000004099
ENSMUSG00000004151
ENSMUSG00000004231
ENSMUSG00000004328
ENSMUSG00000004359
ENSMUSG00000004500
ENSMUSG00000004661
ENSMUSG00000004842
ENSMUSG00000004872
ENSMUSG00000005148
ENSMUSG00000005267
ENSMUSG00000005373
ENSMUSG00000005442
ENSMUSG00000005503
ENSMUSG00000005583
ENSMUSG00000005621
ENSMUSG00000005677
ENSMUSG00000005698
ENSMUSG00000005718
ENSMUSG00000005774
ENSMUSG00000005836
ENSMUSG00000005886
ENSMUSG00000005893
ENSMUSG00000005897
ENSMUSG00000005917
ENSMUSG00000006215
ENSMUSG00000006270
ENSMUSG00000006307
ENSMUSG00000006310
ENSMUSG00000006311
ENSMUSG00000006587
ENSMUSG00000006642
ENSMUSG00000006705
ENSMUSG00000007805
ENSMUSG00000007812
ENSMUSG00000007946
ENSMUSG00000008193
ENSMUSG00000008398
ENSMUSG00000008496
ENSMUSG00000008575
ENSMUSG00000008976
ENSMUSG00000009097
ENSMUSG00000009248
ENSMUSG00000009406
ENSMUSG00000009471
ENSMUSG00000009733
ENSMUSG00000009734
ENSMUSG00000009739
ENSMUSG00000009741
ENSMUSG00000010175
ENSMUSG00000010476
ENSMUSG00000010505
ENSMUSG00000011267
ENSMUSG00000011349
ENSMUSG00000011837
ENSMUSG00000012350
ENSMUSG00000012396
ENSMUSG00000012520
ENSMUSG00000013089
ENSMUSG00000013419
ENSMUSG00000014030
ENSMUSG00000014039
ENSMUSG00000014198
ENSMUSG00000014303
ENSMUSG00000014550
ENSMUSG00000014592
ENSMUSG00000014603
ENSMUSG00000014704
ENSMUSG00000014767
ENSMUSG00000014859
ENSMUSG00000015053
ENSMUSG00000015461
ENSMUSG00000015501
ENSMUSG00000015522
ENSMUSG00000015579
ENSMUSG00000015597
ENSMUSG00000015605
ENSMUSG00000015619
ENSMUSG00000015627
ENSMUSG00000015697
ENSMUSG00000015709
ENSMUSG00000015839
ENSMUSG00000015843
ENSMUSG00000015846
ENSMUSG00000015882
ENSMUSG00000015942
ENSMUSG00000016087
ENSMUSG00000016458
ENSMUSG00000016477
ENSMUSG00000016503
ENSMUSG00000017007
ENSMUSG00000017299
ENSMUSG00000017421
ENSMUSG00000017491
ENSMUSG00000017667
ENSMUSG00000017688
ENSMUSG00000017724
ENSMUSG00000017801
ENSMUSG00000017861
ENSMUSG00000017950
ENSMUSG00000018143
ENSMUSG00000018168
ENSMUSG00000018263
ENSMUSG00000018347
ENSMUSG00000018377
ENSMUSG00000018537
ENSMUSG00000018554
ENSMUSG00000018604
ENSMUSG00000018654
ENSMUSG00000018678
ENSMUSG00000018698
ENSMUSG00000018750
ENSMUSG00000018899
ENSMUSG00000018973
ENSMUSG00000018983
ENSMUSG00000019230
ENSMUSG00000019256
ENSMUSG00000019338
ENSMUSG00000019564
ENSMUSG00000019768
ENSMUSG00000019789
ENSMUSG00000019803
ENSMUSG00000019817
ENSMUSG00000019826
ENSMUSG00000019878
ENSMUSG00000019900
ENSMUSG00000019913
ENSMUSG00000019947
ENSMUSG00000019982
ENSMUSG00000020037
ENSMUSG00000020052
ENSMUSG00000020160
ENSMUSG00000020167
ENSMUSG00000020185
ENSMUSG00000020232
ENSMUSG00000020248
ENSMUSG00000020275
ENSMUSG00000020335
ENSMUSG00000020364
ENSMUSG00000020420
ENSMUSG00000020453
ENSMUSG00000020472
ENSMUSG00000020473
ENSMUSG00000020484
ENSMUSG00000020538
ENSMUSG00000020647
ENSMUSG00000020653
ENSMUSG00000020656
ENSMUSG00000020679
ENSMUSG00000020857
ENSMUSG00000020871
ENSMUSG00000020875
ENSMUSG00000020889
ENSMUSG00000020919
ENSMUSG00000020950
ENSMUSG00000021010
ENSMUSG00000021055
ENSMUSG00000021095
ENSMUSG00000021099
ENSMUSG00000021109
ENSMUSG00000021217
ENSMUSG00000021221
ENSMUSG00000021239
ENSMUSG00000021250
ENSMUSG00000021255
ENSMUSG00000021264
ENSMUSG00000021318
ENSMUSG00000021327
ENSMUSG00000021356
ENSMUSG00000021359
ENSMUSG00000021362
ENSMUSG00000021366
ENSMUSG00000021381
ENSMUSG00000021469
ENSMUSG00000021481
ENSMUSG00000021485
ENSMUSG00000021506
ENSMUSG00000021510
ENSMUSG00000021514
ENSMUSG00000021519
ENSMUSG00000021540
ENSMUSG00000021575
ENSMUSG00000021604
ENSMUSG00000021685
ENSMUSG00000021743
ENSMUSG00000021775
ENSMUSG00000021779
ENSMUSG00000021848
ENSMUSG00000021944
ENSMUSG00000021972
ENSMUSG00000022010
ENSMUSG00000022053
ENSMUSG00000022061
ENSMUSG00000022139
ENSMUSG00000022228
ENSMUSG00000022245
ENSMUSG00000022286
ENSMUSG00000022306
ENSMUSG00000022330
ENSMUSG00000022335
ENSMUSG00000022346
ENSMUSG00000022361
ENSMUSG00000022383
ENSMUSG00000022389
ENSMUSG00000022463
ENSMUSG00000022479
ENSMUSG00000022484
ENSMUSG00000022485
ENSMUSG00000022508
ENSMUSG00000022510
ENSMUSG00000022526
ENSMUSG00000022528
ENSMUSG00000022529
ENSMUSG00000022536
ENSMUSG00000022556
ENSMUSG00000022601
ENSMUSG00000022641
ENSMUSG00000022676
ENSMUSG00000022708
ENSMUSG00000022738
ENSMUSG00000022760
ENSMUSG00000022809
ENSMUSG00000022811
ENSMUSG00000022895
ENSMUSG00000022952
ENSMUSG00000022961
ENSMUSG00000022987
ENSMUSG00000023027
ENSMUSG00000023034
ENSMUSG00000023079
ENSMUSG00000023284
ENSMUSG00000023333
ENSMUSG00000023391
ENSMUSG00000023411
ENSMUSG00000023443
ENSMUSG00000023781
ENSMUSG00000023902
ENSMUSG00000023927
ENSMUSG00000023932
ENSMUSG00000023990
ENSMUSG00000023991
ENSMUSG00000023994
ENSMUSG00000024045
ENSMUSG00000024050
ENSMUSG00000024081
ENSMUSG00000024134
ENSMUSG00000024137
ENSMUSG00000024140
ENSMUSG00000024176
ENSMUSG00000024193
ENSMUSG00000024206
ENSMUSG00000024215
ENSMUSG00000024220
ENSMUSG00000024238
ENSMUSG00000024276
ENSMUSG00000024406
ENSMUSG00000024420
ENSMUSG00000024431
ENSMUSG00000024497
ENSMUSG00000024513
ENSMUSG00000024515
ENSMUSG00000024518
ENSMUSG00000024548
ENSMUSG00000024560
ENSMUSG00000024561
ENSMUSG00000024565
ENSMUSG00000024619
ENSMUSG00000024695
ENSMUSG00000024750
ENSMUSG00000024837
ENSMUSG00000024912
ENSMUSG00000024914
ENSMUSG00000024922
ENSMUSG00000024927
ENSMUSG00000024955
ENSMUSG00000024985
ENSMUSG00000025019
ENSMUSG00000025025
ENSMUSG00000025050
ENSMUSG00000025056
ENSMUSG00000025105
ENSMUSG00000025128
ENSMUSG00000025215
ENSMUSG00000025216
ENSMUSG00000025225
ENSMUSG00000025229
ENSMUSG00000025255
ENSMUSG00000025323
ENSMUSG00000025364
ENSMUSG00000025407
ENSMUSG00000025408
ENSMUSG00000025409
ENSMUSG00000025470
ENSMUSG00000025498
ENSMUSG00000025529
ENSMUSG00000025577
ENSMUSG00000025586
ENSMUSG00000025592
ENSMUSG00000025602
ENSMUSG00000025612
ENSMUSG00000025821
ENSMUSG00000025902
ENSMUSG00000025912
ENSMUSG00000025925
ENSMUSG00000025927
ENSMUSG00000025930
ENSMUSG00000025958
ENSMUSG00000025959
ENSMUSG00000025997
ENSMUSG00000026017
ENSMUSG00000026077
ENSMUSG00000026104
ENSMUSG00000026135
ENSMUSG00000026199
ENSMUSG00000026222
ENSMUSG00000026273
ENSMUSG00000026279
ENSMUSG00000026380
ENSMUSG00000026398
ENSMUSG00000026436
ENSMUSG00000026459
ENSMUSG00000026468
ENSMUSG00000026491
ENSMUSG00000026497
ENSMUSG00000026565
ENSMUSG00000026572
ENSMUSG00000026586
ENSMUSG00000026610
ENSMUSG00000026628
ENSMUSG00000026630
ENSMUSG00000026638
ENSMUSG00000026641
ENSMUSG00000026663
ENSMUSG00000026686
ENSMUSG00000026735
ENSMUSG00000026751
ENSMUSG00000026788
ENSMUSG00000026803
ENSMUSG00000026805
ENSMUSG00000026815
ENSMUSG00000026826
ENSMUSG00000026872
ENSMUSG00000026873
ENSMUSG00000026890
ENSMUSG00000026932
ENSMUSG00000026934
ENSMUSG00000026976
ENSMUSG00000026987
ENSMUSG00000027016
ENSMUSG00000027102
ENSMUSG00000027104
ENSMUSG00000027109
ENSMUSG00000027168
ENSMUSG00000027186
ENSMUSG00000027210
ENSMUSG00000027230
ENSMUSG00000027387
ENSMUSG00000027434
ENSMUSG00000027439
ENSMUSG00000027466
ENSMUSG00000027490
ENSMUSG00000027544
ENSMUSG00000027547
ENSMUSG00000027551
ENSMUSG00000027552
ENSMUSG00000027582
ENSMUSG00000027583
ENSMUSG00000027660
ENSMUSG00000027667
ENSMUSG00000027678
ENSMUSG00000027684
ENSMUSG00000027794
ENSMUSG00000027833
ENSMUSG00000027868
ENSMUSG00000027938
ENSMUSG00000027967
ENSMUSG00000027985
ENSMUSG00000028042
ENSMUSG00000028053
ENSMUSG00000028150
ENSMUSG00000028163
ENSMUSG00000028271
ENSMUSG00000028329
ENSMUSG00000028341
ENSMUSG00000028358
ENSMUSG00000028389
ENSMUSG00000028417
ENSMUSG00000028423
ENSMUSG00000028466
ENSMUSG00000028487
ENSMUSG00000028565
ENSMUSG00000028610
ENSMUSG00000028634
ENSMUSG00000028640
ENSMUSG00000028654
ENSMUSG00000028707
ENSMUSG00000028717
ENSMUSG00000028736
ENSMUSG00000028799
ENSMUSG00000028807
ENSMUSG00000028890
ENSMUSG00000028901
ENSMUSG00000028940
ENSMUSG00000028946
ENSMUSG00000028952
ENSMUSG00000029026
ENSMUSG00000029050
ENSMUSG00000029112
ENSMUSG00000029127
ENSMUSG00000029135
ENSMUSG00000029177
ENSMUSG00000029178
ENSMUSG00000029238
ENSMUSG00000029249
ENSMUSG00000029265
ENSMUSG00000029267
ENSMUSG00000029275
ENSMUSG00000029290
ENSMUSG00000029475
ENSMUSG00000029546
ENSMUSG00000029553
ENSMUSG00000029556
ENSMUSG00000029563
ENSMUSG00000029587
ENSMUSG00000029595
ENSMUSG00000029627
ENSMUSG00000029644
ENSMUSG00000029646
ENSMUSG00000029697
ENSMUSG00000029705
ENSMUSG00000029706
ENSMUSG00000029729
ENSMUSG00000029736
ENSMUSG00000029754
ENSMUSG00000029755
ENSMUSG00000029771
ENSMUSG00000029832
ENSMUSG00000029844
ENSMUSG00000029913
ENSMUSG00000030001
ENSMUSG00000030059
ENSMUSG00000030087
ENSMUSG00000030103
ENSMUSG00000030145
ENSMUSG00000030189
ENSMUSG00000030199
ENSMUSG00000030232
ENSMUSG00000030256
ENSMUSG00000030322
ENSMUSG00000030353
ENSMUSG00000030380
ENSMUSG00000030386
ENSMUSG00000030393
ENSMUSG00000030443
ENSMUSG00000030446
ENSMUSG00000030486
ENSMUSG00000030505
ENSMUSG00000030507
ENSMUSG00000030543
ENSMUSG00000030544
ENSMUSG00000030551
ENSMUSG00000030557
ENSMUSG00000030584
ENSMUSG00000030604
ENSMUSG00000030678
ENSMUSG00000030699
ENSMUSG00000030753
ENSMUSG00000030757
ENSMUSG00000030796
ENSMUSG00000030811
ENSMUSG00000031103
ENSMUSG00000031162
ENSMUSG00000031241
ENSMUSG00000031326
ENSMUSG00000031365
ENSMUSG00000031374
ENSMUSG00000031393
ENSMUSG00000031487
ENSMUSG00000031618
ENSMUSG00000031621
ENSMUSG00000031627
ENSMUSG00000031665
ENSMUSG00000031681
ENSMUSG00000031688
ENSMUSG00000031706
ENSMUSG00000031728
ENSMUSG00000031734
ENSMUSG00000031737
ENSMUSG00000031738
ENSMUSG00000031860
ENSMUSG00000031870
ENSMUSG00000031902
ENSMUSG00000031907
ENSMUSG00000031921
ENSMUSG00000031965
ENSMUSG00000032015
ENSMUSG00000032033
ENSMUSG00000032035
ENSMUSG00000032053
ENSMUSG00000032119
ENSMUSG00000032171
ENSMUSG00000032228
ENSMUSG00000032238
ENSMUSG00000032292
ENSMUSG00000032318
ENSMUSG00000032329
ENSMUSG00000032368
ENSMUSG00000032369
ENSMUSG00000032372
ENSMUSG00000032398
ENSMUSG00000032402
ENSMUSG00000032411
ENSMUSG00000032419
ENSMUSG00000032446
ENSMUSG00000032496
ENSMUSG00000032515
ENSMUSG00000032652
ENSMUSG00000032744
ENSMUSG00000032745
ENSMUSG00000032897
ENSMUSG00000032998
ENSMUSG00000033006
ENSMUSG00000033016
ENSMUSG00000033080
ENSMUSG00000033237
ENSMUSG00000033249
ENSMUSG00000033454
ENSMUSG00000033669
ENSMUSG00000033713
ENSMUSG00000033726
ENSMUSG00000033730
ENSMUSG00000033740
ENSMUSG00000033837
ENSMUSG00000033863
ENSMUSG00000033943
ENSMUSG00000033961
ENSMUSG00000033964
ENSMUSG00000033972
ENSMUSG00000034035
ENSMUSG00000034041
ENSMUSG00000034042
ENSMUSG00000034057
ENSMUSG00000034071
ENSMUSG00000034161
ENSMUSG00000034173
ENSMUSG00000034227
ENSMUSG00000034266
ENSMUSG00000034271
ENSMUSG00000034333
ENSMUSG00000034384
ENSMUSG00000034430
ENSMUSG00000034460
ENSMUSG00000034486
ENSMUSG00000034522
ENSMUSG00000034551
ENSMUSG00000034673
ENSMUSG00000034701
ENSMUSG00000034762
ENSMUSG00000034777
ENSMUSG00000034800
ENSMUSG00000034832
ENSMUSG00000034957
ENSMUSG00000034968
ENSMUSG00000034998
ENSMUSG00000035011
ENSMUSG00000035033
ENSMUSG00000035041
ENSMUSG00000035158
ENSMUSG00000035187
ENSMUSG00000035277
ENSMUSG00000035397
ENSMUSG00000035420
ENSMUSG00000035443
ENSMUSG00000035451
ENSMUSG00000035456
ENSMUSG00000035478
ENSMUSG00000035529
ENSMUSG00000035576
ENSMUSG00000035799
ENSMUSG00000035877
ENSMUSG00000035923
ENSMUSG00000035934
ENSMUSG00000035946
ENSMUSG00000035951
ENSMUSG00000036036
ENSMUSG00000036098
ENSMUSG00000036139
ENSMUSG00000036144
ENSMUSG00000036180
ENSMUSG00000036192
ENSMUSG00000036281
ENSMUSG00000036442
ENSMUSG00000036461
ENSMUSG00000036499
ENSMUSG00000036602
ENSMUSG00000036672
ENSMUSG00000036686
ENSMUSG00000036721
ENSMUSG00000036816
ENSMUSG00000036822
ENSMUSG00000036916
ENSMUSG00000036972
ENSMUSG00000037001
ENSMUSG00000037007
ENSMUSG00000037017
ENSMUSG00000037025
ENSMUSG00000037029
ENSMUSG00000037034
ENSMUSG00000037169
ENSMUSG00000037174
ENSMUSG00000037188
ENSMUSG00000037214
ENSMUSG00000037235
ENSMUSG00000037243
ENSMUSG00000037262
ENSMUSG00000037279
ENSMUSG00000037335
ENSMUSG00000037447
ENSMUSG00000037465
ENSMUSG00000037492
ENSMUSG00000037621
ENSMUSG00000037638
ENSMUSG00000037640
ENSMUSG00000037674
ENSMUSG00000037692
ENSMUSG00000037730
ENSMUSG00000037855
ENSMUSG00000037868
ENSMUSG00000037984
ENSMUSG00000037992
ENSMUSG00000038116
ENSMUSG00000038151
ENSMUSG00000038193
ENSMUSG00000038203
ENSMUSG00000038210
ENSMUSG00000038227
ENSMUSG00000038236
ENSMUSG00000038253
ENSMUSG00000038255
ENSMUSG00000038331
ENSMUSG00000038342
ENSMUSG00000038346
ENSMUSG00000038351
ENSMUSG00000038402
ENSMUSG00000038415
ENSMUSG00000038418
ENSMUSG00000038482
ENSMUSG00000038535
ENSMUSG00000038539
ENSMUSG00000038560
ENSMUSG00000038615
ENSMUSG00000038630
ENSMUSG00000038648
ENSMUSG00000038679
ENSMUSG00000038692
ENSMUSG00000038700
ENSMUSG00000038705
ENSMUSG00000038718
ENSMUSG00000038721
ENSMUSG00000038765
ENSMUSG00000038797
ENSMUSG00000038805
ENSMUSG00000038872
ENSMUSG00000038895
ENSMUSG00000038909
ENSMUSG00000038932
ENSMUSG00000039068
ENSMUSG00000039081
ENSMUSG00000039087
ENSMUSG00000039089
ENSMUSG00000039095
ENSMUSG00000039153
ENSMUSG00000039158
ENSMUSG00000039164
ENSMUSG00000039191
ENSMUSG00000039238
ENSMUSG00000039275
ENSMUSG00000039377
ENSMUSG00000039410
ENSMUSG00000039476
ENSMUSG00000039521
ENSMUSG00000039531
ENSMUSG00000039634
ENSMUSG00000039656
ENSMUSG00000039693
ENSMUSG00000039699
ENSMUSG00000039759
ENSMUSG00000039789
ENSMUSG00000039830
ENSMUSG00000039834
ENSMUSG00000039841
ENSMUSG00000039967
ENSMUSG00000040033
ENSMUSG00000040054
ENSMUSG00000040097
ENSMUSG00000040148
ENSMUSG00000040167
ENSMUSG00000040187
ENSMUSG00000040209
ENSMUSG00000040270
ENSMUSG00000040289
ENSMUSG00000040310
ENSMUSG00000040321
ENSMUSG00000040429
ENSMUSG00000040433
ENSMUSG00000040478
ENSMUSG00000040481
ENSMUSG00000040489
ENSMUSG00000040524
ENSMUSG00000040596
ENSMUSG00000040610
ENSMUSG00000040632
ENSMUSG00000040712
ENSMUSG00000040721
ENSMUSG00000040726
ENSMUSG00000040732
ENSMUSG00000040761
ENSMUSG00000040841
ENSMUSG00000040857
ENSMUSG00000040891
ENSMUSG00000040929
ENSMUSG00000040943
ENSMUSG00000041124
ENSMUSG00000041130
ENSMUSG00000041258
ENSMUSG00000041287
ENSMUSG00000041309
ENSMUSG00000041420
ENSMUSG00000041483
ENSMUSG00000041515
ENSMUSG00000041540
ENSMUSG00000041565
ENSMUSG00000041578
ENSMUSG00000041649
ENSMUSG00000041703
ENSMUSG00000041730
ENSMUSG00000041852
ENSMUSG00000041911
ENSMUSG00000041995
ENSMUSG00000042002
ENSMUSG00000042097
ENSMUSG00000042156
ENSMUSG00000042197
ENSMUSG00000042207
ENSMUSG00000042258
ENSMUSG00000042320
ENSMUSG00000042372
ENSMUSG00000042390
ENSMUSG00000042406
ENSMUSG00000042414
ENSMUSG00000042439
ENSMUSG00000042448
ENSMUSG00000042472
ENSMUSG00000042477
ENSMUSG00000042496
ENSMUSG00000042499
ENSMUSG00000042508
ENSMUSG00000042589
ENSMUSG00000042596
ENSMUSG00000042622
ENSMUSG00000042625
ENSMUSG00000042726
ENSMUSG00000042812
ENSMUSG00000042821
ENSMUSG00000042903
ENSMUSG00000043013
ENSMUSG00000043059
ENSMUSG00000043099
ENSMUSG00000043219
ENSMUSG00000043290
ENSMUSG00000043342
ENSMUSG00000043456
ENSMUSG00000043467
ENSMUSG00000043602
ENSMUSG00000043753
ENSMUSG00000043903
ENSMUSG00000043969
ENSMUSG00000043991
ENSMUSG00000044149
ENSMUSG00000044167
ENSMUSG00000044186
ENSMUSG00000044220
ENSMUSG00000044243
ENSMUSG00000044296
ENSMUSG00000044312
ENSMUSG00000044365
ENSMUSG00000044390
ENSMUSG00000044452
ENSMUSG00000044518
ENSMUSG00000044519
ENSMUSG00000044542
ENSMUSG00000044597
ENSMUSG00000044617
ENSMUSG00000044636
ENSMUSG00000044646
ENSMUSG00000044647
ENSMUSG00000044676
ENSMUSG00000044770
ENSMUSG00000044807
ENSMUSG00000044876
ENSMUSG00000044934
ENSMUSG00000045179
ENSMUSG00000045251
ENSMUSG00000045252
ENSMUSG00000045268
ENSMUSG00000045302
ENSMUSG00000045333
ENSMUSG00000045336
ENSMUSG00000045440
ENSMUSG00000045466
ENSMUSG00000045493
ENSMUSG00000045515
ENSMUSG00000045518
ENSMUSG00000045519
ENSMUSG00000045591
ENSMUSG00000045598
ENSMUSG00000045608
ENSMUSG00000045639
ENSMUSG00000045680
ENSMUSG00000045699
ENSMUSG00000045757
ENSMUSG00000045903
ENSMUSG00000045991
ENSMUSG00000046010
ENSMUSG00000046160
ENSMUSG00000046179
ENSMUSG00000046185
ENSMUSG00000046311
ENSMUSG00000046351
ENSMUSG00000046380
ENSMUSG00000046470
ENSMUSG00000046518
ENSMUSG00000046532
ENSMUSG00000046541
ENSMUSG00000046556
ENSMUSG00000046572
ENSMUSG00000046574
ENSMUSG00000046658
ENSMUSG00000046668
ENSMUSG00000046711
ENSMUSG00000046714
ENSMUSG00000046792
ENSMUSG00000046886
ENSMUSG00000046897
ENSMUSG00000046957
ENSMUSG00000046962
ENSMUSG00000046982
ENSMUSG00000047002
ENSMUSG00000047003
ENSMUSG00000047036
ENSMUSG00000047141
ENSMUSG00000047143
ENSMUSG00000047146
ENSMUSG00000047171
ENSMUSG00000047264
ENSMUSG00000047342
ENSMUSG00000047371
ENSMUSG00000047388
ENSMUSG00000047407
ENSMUSG00000047412
ENSMUSG00000047473
ENSMUSG00000047591
ENSMUSG00000047603
ENSMUSG00000047638
ENSMUSG00000047710
ENSMUSG00000047819
ENSMUSG00000047861
ENSMUSG00000047907
ENSMUSG00000048001
ENSMUSG00000048012
ENSMUSG00000048015
ENSMUSG00000048047
ENSMUSG00000048138
ENSMUSG00000048251
ENSMUSG00000048280
ENSMUSG00000048349
ENSMUSG00000048377
ENSMUSG00000048385
ENSMUSG00000048387
ENSMUSG00000048402
ENSMUSG00000048410
ENSMUSG00000048450
ENSMUSG00000048481
ENSMUSG00000048485
ENSMUSG00000048502
ENSMUSG00000048528
ENSMUSG00000048540
ENSMUSG00000048562
ENSMUSG00000048626
ENSMUSG00000048728
ENSMUSG00000048756
ENSMUSG00000048763
ENSMUSG00000048904
ENSMUSG00000048921
ENSMUSG00000049038
ENSMUSG00000049086
ENSMUSG00000049164
ENSMUSG00000049184
ENSMUSG00000049232
ENSMUSG00000049295
ENSMUSG00000049321
ENSMUSG00000049421
ENSMUSG00000049532
ENSMUSG00000049577
ENSMUSG00000049600
ENSMUSG00000049604
ENSMUSG00000049606
ENSMUSG00000049657
ENSMUSG00000049672
ENSMUSG00000049691
ENSMUSG00000049728
ENSMUSG00000049739
ENSMUSG00000049755
ENSMUSG00000049764
ENSMUSG00000049823
ENSMUSG00000049878
ENSMUSG00000050064
ENSMUSG00000050100
ENSMUSG00000050197
ENSMUSG00000050240
ENSMUSG00000050295
ENSMUSG00000050328
ENSMUSG00000050368
ENSMUSG00000050397
ENSMUSG00000050600
ENSMUSG00000050605
ENSMUSG00000050619
ENSMUSG00000050714
ENSMUSG00000050846
ENSMUSG00000050919
ENSMUSG00000050945
ENSMUSG00000050954
ENSMUSG00000050966
ENSMUSG00000051034
ENSMUSG00000051037
ENSMUSG00000051149
ENSMUSG00000051176
ENSMUSG00000051184
ENSMUSG00000051246
ENSMUSG00000051251
ENSMUSG00000051351
ENSMUSG00000051367
ENSMUSG00000051390
ENSMUSG00000051413
ENSMUSG00000051451
ENSMUSG00000051469
ENSMUSG00000051490
ENSMUSG00000051499
ENSMUSG00000051510
ENSMUSG00000051550
ENSMUSG00000051817
ENSMUSG00000051910
ENSMUSG00000052040
ENSMUSG00000052056
ENSMUSG00000052135
ENSMUSG00000052271
ENSMUSG00000052406
ENSMUSG00000052414
ENSMUSG00000052435
ENSMUSG00000052534
ENSMUSG00000052616
ENSMUSG00000052676
ENSMUSG00000052684
ENSMUSG00000052713
ENSMUSG00000052751
ENSMUSG00000052763
ENSMUSG00000052837
ENSMUSG00000052942
ENSMUSG00000053007
ENSMUSG00000053080
ENSMUSG00000053129
ENSMUSG00000053178
ENSMUSG00000053211
ENSMUSG00000053347
ENSMUSG00000053477
ENSMUSG00000053552
ENSMUSG00000053747
ENSMUSG00000053768
ENSMUSG00000053877
ENSMUSG00000053909
ENSMUSG00000053950
ENSMUSG00000053985
ENSMUSG00000054160
ENSMUSG00000054191
ENSMUSG00000054360
ENSMUSG00000054604
ENSMUSG00000054611
ENSMUSG00000054715
ENSMUSG00000054716
ENSMUSG00000054737
ENSMUSG00000054893
ENSMUSG00000054931
ENSMUSG00000054939
ENSMUSG00000054967
ENSMUSG00000055053
ENSMUSG00000055067
ENSMUSG00000055116
ENSMUSG00000055148
ENSMUSG00000055150
ENSMUSG00000055197
ENSMUSG00000055210
ENSMUSG00000055239
ENSMUSG00000055305
ENSMUSG00000055320
ENSMUSG00000055341
ENSMUSG00000055435
ENSMUSG00000055480
ENSMUSG00000055560
ENSMUSG00000055633
ENSMUSG00000055639
ENSMUSG00000055799
ENSMUSG00000055835
ENSMUSG00000055874
ENSMUSG00000055917
ENSMUSG00000055991
ENSMUSG00000056216
ENSMUSG00000056300
ENSMUSG00000056459
ENSMUSG00000056493
ENSMUSG00000056501
ENSMUSG00000056648
ENSMUSG00000056749
ENSMUSG00000056829
ENSMUSG00000056854
ENSMUSG00000057093
ENSMUSG00000057098
ENSMUSG00000057101
ENSMUSG00000057156
ENSMUSG00000057173
ENSMUSG00000057396
ENSMUSG00000057469
ENSMUSG00000057551
ENSMUSG00000057637
ENSMUSG00000057691
ENSMUSG00000057842
ENSMUSG00000057894
ENSMUSG00000057895
ENSMUSG00000058028
ENSMUSG00000058093
ENSMUSG00000058186
ENSMUSG00000058230
ENSMUSG00000058239
ENSMUSG00000058246
ENSMUSG00000058318
ENSMUSG00000058331
ENSMUSG00000058402
ENSMUSG00000058440
ENSMUSG00000058447
ENSMUSG00000058638
ENSMUSG00000058665
ENSMUSG00000058669
ENSMUSG00000058756
ENSMUSG00000058794
ENSMUSG00000058881
ENSMUSG00000058883
ENSMUSG00000058886
ENSMUSG00000058900
ENSMUSG00000059142
ENSMUSG00000059246
ENSMUSG00000059436
ENSMUSG00000059475
ENSMUSG00000059552
ENSMUSG00000059625
ENSMUSG00000059689
ENSMUSG00000059824
ENSMUSG00000059839
ENSMUSG00000059842
ENSMUSG00000059878
ENSMUSG00000059975
ENSMUSG00000060206
ENSMUSG00000060257
ENSMUSG00000060261
ENSMUSG00000060284
ENSMUSG00000060397
ENSMUSG00000060510
ENSMUSG00000060601
ENSMUSG00000060862
ENSMUSG00000060969
ENSMUSG00000061013
ENSMUSG00000061079
ENSMUSG00000061311
ENSMUSG00000061374
ENSMUSG00000061517
ENSMUSG00000061524
ENSMUSG00000061589
ENSMUSG00000061809
ENSMUSG00000061894
ENSMUSG00000061898
ENSMUSG00000061911
ENSMUSG00000062012
ENSMUSG00000062116
ENSMUSG00000062175
ENSMUSG00000062327
ENSMUSG00000062397
ENSMUSG00000062518
ENSMUSG00000062519
ENSMUSG00000062627
ENSMUSG00000062713
ENSMUSG00000062761
ENSMUSG00000062861
ENSMUSG00000062939
ENSMUSG00000063047
ENSMUSG00000063060
ENSMUSG00000063245
ENSMUSG00000063383
ENSMUSG00000063488
ENSMUSG00000063535
ENSMUSG00000063568
ENSMUSG00000063632
ENSMUSG00000063659
ENSMUSG00000063672
ENSMUSG00000063804
ENSMUSG00000063889
ENSMUSG00000063894
ENSMUSG00000063972
ENSMUSG00000064043
ENSMUSG00000064141
ENSMUSG00000064264
ENSMUSG00000065999
ENSMUSG00000066000
ENSMUSG00000066009
ENSMUSG00000066224
ENSMUSG00000066456
ENSMUSG00000066687
ENSMUSG00000066721
ENSMUSG00000066797
ENSMUSG00000066798
ENSMUSG00000066838
ENSMUSG00000067071
ENSMUSG00000067261
ENSMUSG00000067430
ENSMUSG00000067438
ENSMUSG00000067724
ENSMUSG00000067860
ENSMUSG00000067916
ENSMUSG00000067919
ENSMUSG00000067928
ENSMUSG00000067942
ENSMUSG00000068079
ENSMUSG00000068154
ENSMUSG00000068267
ENSMUSG00000068284
ENSMUSG00000068302
ENSMUSG00000068327
ENSMUSG00000068551
ENSMUSG00000068859
ENSMUSG00000068959
ENSMUSG00000068962
ENSMUSG00000068966
ENSMUSG00000069036
ENSMUSG00000069114
ENSMUSG00000069171
ENSMUSG00000069206
ENSMUSG00000069378
ENSMUSG00000069743
ENSMUSG00000070034
ENSMUSG00000070345
ENSMUSG00000070420
ENSMUSG00000070495
ENSMUSG00000070605
ENSMUSG00000070643
ENSMUSG00000070691
ENSMUSG00000070822
ENSMUSG00000070866
ENSMUSG00000070990
ENSMUSG00000071054
ENSMUSG00000071064
ENSMUSG00000071076
ENSMUSG00000071256
ENSMUSG00000071262
ENSMUSG00000071266
ENSMUSG00000071267
ENSMUSG00000071281
ENSMUSG00000071291
ENSMUSG00000071341
ENSMUSG00000071350
ENSMUSG00000071359
ENSMUSG00000071477
ENSMUSG00000071637
ENSMUSG00000071661
ENSMUSG00000071665
ENSMUSG00000071757
ENSMUSG00000072294
ENSMUSG00000072623
ENSMUSG00000072889
ENSMUSG00000072995
ENSMUSG00000073043
ENSMUSG00000073176
ENSMUSG00000073209
ENSMUSG00000073423
ENSMUSG00000073705
ENSMUSG00000074139
ENSMUSG00000074194
ENSMUSG00000074220
ENSMUSG00000074282
ENSMUSG00000074283
ENSMUSG00000074397
ENSMUSG00000074405
ENSMUSG00000074406
ENSMUSG00000074472
ENSMUSG00000074500
ENSMUSG00000074622
ENSMUSG00000074637
ENSMUSG00000074676
ENSMUSG00000074824
ENSMUSG00000074862
ENSMUSG00000074997
ENSMUSG00000075040
ENSMUSG00000075304
ENSMUSG00000075327
ENSMUSG00000075394
ENSMUSG00000075588
ENSMUSG00000075595
ENSMUSG00000076431
ENSMUSG00000078302
ENSMUSG00000078495
ENSMUSG00000078497
ENSMUSG00000078498
ENSMUSG00000078500
ENSMUSG00000078503
ENSMUSG00000078546
ENSMUSG00000078580
ENSMUSG00000078768
ENSMUSG00000078779
ENSMUSG00000078796
ENSMUSG00000078994
ENSMUSG00000078995
ENSMUSG00000079033
ENSMUSG00000079056
ENSMUSG00000079083
ENSMUSG00000079215
ENSMUSG00000079277
ENSMUSG00000079466
ENSMUSG00000079509
ENSMUSG00000079560
ENSMUSG00000079605
ENSMUSG00000079681
ENSMUSG00000079808
ENSMUSG00000085111
ENSMUSG00000085795
ENSMUSG00000086147
ENSMUSG00000087598
ENSMUSG00000089857
ENSMUSG00000090125
ENSMUSG00000090641
ENSMUSG00000090659
ENSMUSG00000091519
ENSMUSG00000092094
ENSMUSG00000092544
ENSMUSG00000093668
ENSMUSG00000093910
ENSMUSG00000094410
ENSMUSG00000094483
ENSMUSG00000094514
ENSMUSG00000094799
ENSMUSG00000094870
ENSMUSG00000094874
ENSMUSG00000094915
ENSMUSG00000095092
ENSMUSG00000095139
ENSMUSG00000095250
ENSMUSG00000095432
ENSMUSG00000095672
ENSMUSG00000096014
ENSMUSG00000096225
ENSMUSG00000096433
ENSMUSG00000096916
ENSMUSG00000097084
ENSMUSG00000097333
ENSMUSG00000097565
ENSMUSG00000097918
ENSMUSG00000098022
ENSMUSG00000098692
ENSMUSG00000098781
ENSMUSG00000098905
ENSMUSG00000099032
ENSMUSG00000099083
ENSMUSG00000099689
ENSMUSG00000100133
ENSMUSG00000100194
ENSMUSG00000100235
ENSMUSG00000100512
ENSMUSG00000100642
ENSMUSG00000101174
ENSMUSG00000101303
ENSMUSG00000103906
ENSMUSG00000107023
ENSMUSG00000108981
ENSMUSG00000109129
ENSMUSG00000109398
ENSMUSG00000112027
ENSMUSG00000112216
ENSMUSG00000112252
ENSMUSG00000112419
ENSMUSG00000112495
ENSMUSG00000112781
ENSMUSG00000112814
ENSMUSG00000112919
ENSMUSG00000114923
ENSMUSG00000116016
ENSMUSG00000117284
ENSMUSG00000117819
ENSMUSG00000118491
ENSMUSG00000118505
ENSMUSG00000118665
