# Supplementary material for: Transcriptome remodeling of mouse hearts during postnatal cardiac maturation and under proteotoxic stress
Source: Mol Biol Rep. 2026 Feb 7;53(1):369. doi: 10.1007/s11033-026-11535-1 (PMC12882862; doi:10.1007/s11033-026-11535-1)
Supplement: Supplementary file 1 — Supplementary Material 1 [file 11033_2026_11535_MOESM1_ESM.zip › SBK2 RNA seq Supplementals/Table S3. NTG & R120G Groups Statistical Analysis.xlsx]

## Sheet: IHW_39.NTG_3_vs_NTG_1
		baseMean	log2FoldChange	lfcSE	stat	pvalue	padj	weight
ENSMUSG00000031502	Col4a1	25393.8	-1.77743	0.130871	-13.5815	5.15e-42	6.47e-38	1.875
ENSMUSG00000047497	Adamts12	311.627	-3.28825	0.259298	-12.6813	7.51e-37	6.17e-33	1.43033
ENSMUSG00000024471	Myot	1269.93	3.12296	0.272091	11.4777	1.71e-30	7.54e-27	1.77815
ENSMUSG00000031503	Col4a2	17590.6	-1.44981	0.128079	-11.3196	1.05e-29	3.31e-26	1.86199
ENSMUSG00000020051	Pah	434.315	4.42812	0.391625	11.307	1.21e-29	3.56e-26	1.60076
ENSMUSG00000039126	Prune2	4391.52	2.1626	0.204183	10.5915	3.26e-26	6.83e-23	1.875
ENSMUSG00000036564	Ndrg4	3120.59	-1.68911	0.161966	-10.4288	1.83e-25	3.31e-22	1.86199
ENSMUSG00000051855	Mest	529.942	-2.94736	0.283138	-10.4096	2.24e-25	4.13e-22	1.59573
ENSMUSG00000029330	Cds1	158.158	2.28781	0.224122	10.2079	1.83e-24	2.99e-21	1.59573
ENSMUSG00000024538	Ppic	839.347	-1.45563	0.148474	-9.80394	1.08e-22	1.43e-19	1.77815
ENSMUSG00000000305	Cdh4	294.408	3.1694	0.323874	9.78592	1.29e-22	1.73e-19	1.60076
ENSMUSG00000058145	Adamts17	168.972	-3.08204	0.316743	-9.7304	2.24e-22	2.74e-19	1.60076
ENSMUSG00000045573	Penk	380.872	2.16395	0.22408	9.65707	4.59e-22	5.15e-19	1.61364
ENSMUSG00000034205	Loxl2	1440.3	-2.25231	0.240807	-9.35319	8.5e-21	7.29e-18	1.82884
ENSMUSG00000074264	Amy1	286.587	2.61699	0.279018	9.37929	6.64e-21	7.29e-18	1.4722
ENSMUSG00000086938	4930481A15Rik	114.645	3.09725	0.333712	9.28121	1.68e-20	1.54e-17	1.60076
ENSMUSG00000101304	Plet1os	725.166	1.7217	0.186922	9.21079	3.24e-20	2.51e-17	1.78521
ENSMUSG00000074749	Kiz	1524.25	0.821865	0.0906561	9.06574	1.24e-19	8.85e-17	1.82884
ENSMUSG00000020674	Pxdn	2984.94	-1.40335	0.156494	-8.96742	3.04e-19	2e-16	1.875
ENSMUSG00000030862	Cpxm2	1071.57	3.92398	0.442109	8.87561	6.96e-19	4.58e-16	1.78521
ENSMUSG00000022440	C1qtnf6	972.476	-2.73947	0.313036	-8.75128	2.11e-18	1.26e-15	1.78521
ENSMUSG00000046598	Bdh1	4186.45	2.07026	0.236608	8.74976	2.14e-18	1.26e-15	1.86199
ENSMUSG00000071324	Armc2	1429.09	2.01041	0.235142	8.54976	1.23e-17	6.81e-15	1.83745
ENSMUSG00000020629	Adi1	1031.31	0.655124	0.076626	8.54963	1.23e-17	6.81e-15	1.77815
ENSMUSG00000063558	Aox1	1069.97	1.16522	0.137067	8.50113	1.88e-17	9.42e-15	1.875
ENSMUSG00000043518	Rai2	1164.7	0.709499	0.0835336	8.49358	2e-17	1.02e-14	1.77815
ENSMUSG00000037016	Frem2	1031.61	-2.15223	0.256866	-8.3788	5.35e-17	2.49e-14	1.875
ENSMUSG00000020435	Osbp2	676.966	1.26402	0.151354	8.3514	6.75e-17	3.52e-14	1.61274
ENSMUSG00000103476	Strit1	564.057	1.62275	0.199309	8.14186	3.89e-16	1.89e-13	1.61364
ENSMUSG00000032495	Lrrc2	4650.63	1.08516	0.133529	8.12675	4.41e-16	1.89e-13	1.86199
ENSMUSG00000026672	Optn	2513.9	1.01079	0.124509	8.11821	4.73e-16	1.92e-13	1.875
ENSMUSG00000046480	Scn4b	2245.86	1.69782	0.209269	8.11308	4.94e-16	1.94e-13	1.875
ENSMUSG00000007030	Vwa7	656.536	0.974208	0.120304	8.09786	5.59e-16	2.13e-13	1.875
ENSMUSG00000033578	Tmem35a	111.809	-1.84514	0.230758	-7.996	1.29e-15	6.04e-13	1.4722
ENSMUSG00000035914	Cd276	455.181	-1.16287	0.145915	-7.96945	1.59e-15	6.72e-13	1.59402
ENSMUSG00000047843	Bri3	2211.36	0.75849	0.0955045	7.94192	1.99e-15	7.11e-13	1.82884
ENSMUSG00000027204	Fbn1	3688.77	-1.85281	0.233536	-7.93369	2.13e-15	7.22e-13	1.875
ENSMUSG00000026478	Lamc1	10241.2	-0.934282	0.118574	-7.87932	3.29e-15	1.08e-12	1.875
ENSMUSG00000030972	Acsm5	128.124	3.02163	0.381851	7.91311	2.51e-15	1.08e-12	1.40295
ENSMUSG00000049550	Clip1	7703.43	0.826431	0.10561	7.82535	5.06e-15	1.59e-12	1.875
ENSMUSG00000021255	Esrrb	968.925	0.788526	0.100646	7.83462	4.7e-15	1.68e-12	1.60713
ENSMUSG00000044216	Kcnj4	37.8123	3.23523	0.41471	7.8012	6.13e-15	2.33e-12	1.4722
ENSMUSG00000094526	Gm21451	318.876	-2.02036	0.261917	-7.71373	1.22e-14	4.18e-12	1.60076
ENSMUSG00000064353	mt-Td	84.6387	1.74222	0.225833	7.71464	1.21e-14	4.41e-12	1.4722
ENSMUSG00000026407	Cacna1s	250.692	2.14768	0.279705	7.67837	1.61e-14	5.72e-12	1.4722
ENSMUSG00000027227	Sord	5140.96	0.756439	0.0991885	7.62628	2.42e-14	6.59e-12	1.875
ENSMUSG00000049804	Armcx4	260.858	-1.47445	0.193412	-7.62336	2.47e-14	7.75e-12	1.59573
ENSMUSG00000063275	Hacd1	1313.11	-0.984483	0.130667	-7.53426	4.91e-14	1.48e-11	1.61274
ENSMUSG00000027435	Cd93	4043.51	-1.17646	0.156585	-7.51323	5.77e-14	1.48e-11	1.875
ENSMUSG00000021508	Cxcl14	686.834	1.60658	0.215079	7.46975	8.03e-14	2.13e-11	1.77815
ENSMUSG00000020333	Acsl6	459.988	1.93563	0.258965	7.47448	7.75e-14	2.24e-11	1.59573
ENSMUSG00000026837	Col5a1	3791.31	-1.71589	0.232443	-7.38199	1.56e-13	3.76e-11	1.875
ENSMUSG00000033032	Afap1l1	4050.4	-0.613773	0.083613	-7.34064	2.13e-13	4.94e-11	1.875
ENSMUSG00000058135	Gstm1	6134.43	1.15386	0.156888	7.3547	1.91e-13	4.94e-11	1.69541
ENSMUSG00000048756	Foxo3	2840.06	0.649685	0.0896398	7.24772	4.24e-13	9.67e-11	1.875
ENSMUSG00000027533	Fabp5	843.739	-1.26531	0.174535	-7.2496	4.18e-13	9.88e-11	1.77815
ENSMUSG00000020846	Rflnb	2042.42	-1.11085	0.155251	-7.15516	8.36e-13	1.84e-10	1.875
ENSMUSG00000028825	Rhd	239.908	1.64346	0.22949	7.16137	7.99e-13	2.02e-10	1.60076
ENSMUSG00000061119	Prcp	498.322	-1.29412	0.180793	-7.15806	8.18e-13	2.04e-10	1.60076
ENSMUSG00000052712	BC004004	5033.15	0.902673	0.126731	7.12275	1.06e-12	2.21e-10	1.875
ENSMUSG00000018593	Sparc	22987.3	-1.69874	0.238758	-7.1149	1.12e-12	2.28e-10	1.875
ENSMUSG00000032194	Kank2	3547.33	0.464057	0.0651029	7.12806	1.02e-12	2.28e-10	1.69541
ENSMUSG00000072875	Gpr27	321.501	1.1762	0.167123	7.03794	1.95e-12	5.01e-10	1.45365
ENSMUSG00000048327	Ckap2l	63.9195	-2.93266	0.418073	-7.0147	2.3e-12	5.29e-10	1.60076
ENSMUSG00000017417	Plxdc1	319.7	-1.29922	0.185813	-6.99205	2.71e-12	6.13e-10	1.60076
ENSMUSG00000020467	Efemp1	223.56	2.33952	0.336942	6.9434	3.83e-12	9.11e-10	1.45365
ENSMUSG00000114069	E130119H09Rik	114.588	1.96646	0.283205	6.94358	3.82e-12	9.11e-10	1.45365
ENSMUSG00000079362	Gm43302	489.867	1.81073	0.261249	6.93105	4.18e-12	9.11e-10	1.59573
ENSMUSG00000026473	Glul	9454.02	1.27652	0.184842	6.90603	4.98e-12	9.13e-10	1.86199
ENSMUSG00000015090	Ptgds	7816.59	2.03227	0.294724	6.89551	5.37e-12	9.62e-10	1.875
ENSMUSG00000021256	Vash1	418.301	-1.45076	0.209849	-6.91332	4.73e-12	9.72e-10	1.61364
ENSMUSG00000068566	Myadm	7463.04	-0.706472	0.102881	-6.86689	6.56e-12	1.14e-09	1.875
ENSMUSG00000054203	Ifi205	185.127	2.71631	0.394736	6.88134	5.93e-12	1.28e-09	1.4722
ENSMUSG00000027956	Tmem144	2310.82	1.16659	0.170196	6.85438	7.16e-12	1.28e-09	1.77464
ENSMUSG00000026608	Kctd3	581.842	-1.10354	0.161304	-6.84138	7.84e-12	1.54e-09	1.60076
ENSMUSG00000057880	Abat	636.108	1.6043	0.23528	6.81868	9.19e-12	1.77e-09	1.60713
ENSMUSG00000026042	Col5a2	1915.83	-1.63971	0.241688	-6.78438	1.17e-11	1.99e-09	1.77464
ENSMUSG00000033361	Prrg3	546.095	-1.18873	0.17488	-6.79737	1.07e-11	1.99e-09	1.61364
ENSMUSG00000023169	Slc38a1	522.061	-1.58135	0.232683	-6.79613	1.07e-11	2.2e-09	1.45365
ENSMUSG00000016494	Cd34	5487.34	-0.997151	0.147794	-6.7469	1.51e-11	2.39e-09	1.86199
ENSMUSG00000024066	Xdh	2140.54	1.56258	0.231612	6.74653	1.51e-11	2.39e-09	1.83745
ENSMUSG00000039621	Prex1	560.714	-1.09437	0.161832	-6.76239	1.36e-11	2.44e-09	1.59573
ENSMUSG00000074886	Grk6	735.607	-0.722415	0.107245	-6.73615	1.63e-11	2.58e-09	1.78521
ENSMUSG00000067017	Capza1-ps1	710.777	-0.827855	0.123074	-6.72648	1.74e-11	2.73e-09	1.78521
ENSMUSG00000062077	Trim54	4913.98	1.65878	0.247406	6.70469	2.02e-11	2.95e-09	1.875
ENSMUSG00000066607	Insyn1	707.846	0.900306	0.133836	6.72692	1.73e-11	2.95e-09	1.60713
ENSMUSG00000031379	Pir	176.312	1.39411	0.210075	6.63624	3.22e-11	5.44e-09	1.60076
ENSMUSG00000036565	Ttyh3	825.332	-0.894653	0.135924	-6.582	4.64e-11	6.62e-09	1.875
ENSMUSG00000082100	Glns-ps1	128.842	1.74508	0.266066	6.55882	5.42e-11	9.86e-09	1.45365
ENSMUSG00000007122	Casq1	4931.34	-1.93277	0.296457	-6.51957	7.05e-11	9.9e-09	1.86199
ENSMUSG00000040713	Creg1	2683.6	0.586329	0.0902807	6.4945	8.33e-11	1.12e-08	1.875
ENSMUSG00000005628	Tmod4	318.151	1.58253	0.242713	6.5202	7.02e-11	1.12e-08	1.59573
ENSMUSG00000031511	Arhgef7	4229.17	-0.522527	0.0804512	-6.49496	8.31e-11	1.12e-08	1.875
ENSMUSG00000008475	Arpc5	1189.65	-0.743922	0.115587	-6.43606	1.23e-10	1.72e-08	1.78521
ENSMUSG00000042228	Lyn	768.648	-0.771073	0.120034	-6.42379	1.33e-10	1.75e-08	1.875
ENSMUSG00000030084	Plxna1	1902.1	-0.698966	0.108828	-6.42266	1.34e-10	1.75e-08	1.875
ENSMUSG00000020572	Nampt	5391.21	1.3957	0.217386	6.42038	1.36e-10	1.76e-08	1.875
ENSMUSG00000040213	Kyat3	565.659	1.12762	0.174983	6.44414	1.16e-10	1.92e-08	1.45365
ENSMUSG00000079523	Tmsb10	889.044	-1.18744	0.185509	-6.401	1.54e-10	2.06e-08	1.78521
ENSMUSG00000005397	Nid1	6815.68	-1.01583	0.160218	-6.3403	2.29e-10	3.18e-08	1.69541
ENSMUSG00000038518	Jarid2	822.166	-0.737199	0.117048	-6.29827	3.01e-10	3.94e-08	1.77815
ENSMUSG00000024197	Plin3	3252.95	0.89208	0.142687	6.25201	4.05e-10	4.98e-08	1.875
ENSMUSG00000058975	Kcnc1	82.2896	4.64399	0.740508	6.27136	3.58e-10	5.12e-08	1.59573
ENSMUSG00000041936	Agrn	2149.01	-0.99354	0.159458	-6.23073	4.64e-10	5.92e-08	1.77464
ENSMUSG00000004383	Large1	2366.01	0.366894	0.0590237	6.21604	5.1e-10	6.44e-08	1.77464
ENSMUSG00000020866	Cacna1g	1127.68	-1.13107	0.182588	-6.19468	5.84e-10	7.29e-08	1.77815
ENSMUSG00000117916	9630028I04Rik	476.291	1.46287	0.235706	6.20634	5.42e-10	7.48e-08	1.59402
ENSMUSG00000040562	Gstm2	2609.62	1.1297	0.182701	6.18333	6.28e-10	7.48e-08	1.82884
ENSMUSG00000016194	Hsd11b1	553.611	1.46194	0.235604	6.20506	5.47e-10	8.05e-08	1.45365
ENSMUSG00000021792	Prxl2a	466.399	0.74249	0.11994	6.1905	6e-10	8.05e-08	1.59402
ENSMUSG00000054435	Gimap4	920.818	-0.676225	0.109295	-6.18715	6.13e-10	8.08e-08	1.60713
ENSMUSG00000052310	Slc39a1	2071.52	-0.577225	0.0941125	-6.13335	8.6e-10	9.64e-08	1.875
ENSMUSG00000003477	Inmt	138.649	3.63296	0.58899	6.16812	6.91e-10	9.77e-08	1.4722
ENSMUSG00000030091	Nup210	165.717	-1.53627	0.249838	-6.14906	7.79e-10	1.01e-07	1.59573
ENSMUSG00000020661	Dnmt3a	1944.73	-1.01324	0.165599	-6.11865	9.44e-10	1.06e-07	1.82884
ENSMUSG00000025133	Ints4	1553.76	1.03666	0.169705	6.1086	1.01e-09	1.15e-07	1.77464
ENSMUSG00000031871	Cdh5	6453.08	-0.609368	0.100291	-6.07598	1.23e-09	1.32e-07	1.875
ENSMUSG00000019828	Grm1	932.846	1.2571	0.207102	6.06995	1.28e-09	1.36e-07	1.875
ENSMUSG00000033066	Gas7	236.715	-1.55183	0.254792	-6.09057	1.13e-09	1.39e-07	1.60076
ENSMUSG00000022562	Oplah	1499.8	1.08988	0.179834	6.06049	1.36e-09	1.45e-07	1.83745
ENSMUSG00000028763	Hspg2	25920.1	-0.583853	0.0964164	-6.05554	1.4e-09	1.45e-07	1.875
ENSMUSG00000004098	Col5a3	1195.05	-2.25617	0.372896	-6.05041	1.44e-09	1.49e-07	1.875
ENSMUSG00000024164	C3	5230.51	1.91271	0.317192	6.03013	1.64e-09	1.67e-07	1.875
ENSMUSG00000044080	S100a1	10547.6	0.69546	0.115483	6.02217	1.72e-09	1.74e-07	1.875
ENSMUSG00000061589	Dot1l	1495.74	-0.808757	0.134706	-6.00389	1.93e-09	1.97e-07	1.83745
ENSMUSG00000074364	Ehd2	5022.22	-0.737701	0.122727	-6.01089	1.85e-09	2.03e-07	1.69541
ENSMUSG00000028396	2310002L09Rik	1006.12	1.36992	0.2277	6.01637	1.78e-09	2.06e-07	1.60713
ENSMUSG00000072258	Taf1a	446.926	0.916427	0.152649	6.00349	1.93e-09	2.2e-07	1.61364
ENSMUSG00000036545	Adamts2	1733.73	-1.47905	0.247295	-5.98091	2.22e-09	2.28e-07	1.77464
ENSMUSG00000115180	Gm30556	97.4158	1.99719	0.333755	5.98399	2.18e-09	2.68e-07	1.4722
ENSMUSG00000000957	Mmp14	953.457	-1.57185	0.265878	-5.91193	3.38e-09	3.42e-07	1.77815
ENSMUSG00000003573	Homer3	304.451	-0.828965	0.140711	-5.89125	3.83e-09	4.28e-07	1.59573
ENSMUSG00000099411	2310015D24Rik	73.339	-1.7839	0.302571	-5.8958	3.73e-09	4.45e-07	1.4722
ENSMUSG00000019487	Trip10	2416.86	0.737906	0.125815	5.86501	4.49e-09	4.45e-07	1.77464
ENSMUSG00000046318	Ccbe1	223.163	1.88574	0.32072	5.87969	4.11e-09	4.48e-07	1.59573
ENSMUSG00000105096	Gbp10	241.184	2.17072	0.369249	5.87875	4.13e-09	4.48e-07	1.59573
ENSMUSG00000068735	Trp53i11	1555.7	-1.32891	0.227432	-5.84314	5.12e-09	4.77e-07	1.83745
ENSMUSG00000070372	Capza1	700.191	-0.857116	0.146161	-5.86419	4.51e-09	4.77e-07	1.61274
ENSMUSG00000022895	Ets2	3514.03	-0.55138	0.0946777	-5.82376	5.75e-09	5.23e-07	1.86199
ENSMUSG00000021676	Iqgap2	421.235	1.51395	0.258934	5.84687	5.01e-09	5.75e-07	1.45365
ENSMUSG00000066270	Gm10157	93.092	1.27546	0.218212	5.84502	5.07e-09	5.75e-07	1.4722
ENSMUSG00000044783	Hjurp	127.867	-1.54911	0.265072	-5.84411	5.09e-09	6.01e-07	1.40295
ENSMUSG00000038296	Galnt18	393.019	-1.0415	0.179041	-5.8171	5.99e-09	6.18e-07	1.59402
ENSMUSG00000030994	D7Ertd443e	63.8973	2.97301	0.512481	5.8012	6.58e-09	6.72e-07	1.60076
ENSMUSG00000061762	Tac1	25.7636	7.49372	1.27776	5.86474	4.5e-09	7.35e-07	0.985698
ENSMUSG00000031875	Cmtm3	635.122	-0.887236	0.153852	-5.76682	8.08e-09	7.35e-07	1.77815
ENSMUSG00000024803	Ankrd1	82789.3	1.29636	0.225643	5.74517	9.18e-09	8.67e-07	1.69541
ENSMUSG00000040170	Fmo2	1394.58	2.23577	0.390412	5.72669	1.02e-08	8.68e-07	1.875
ENSMUSG00000036098	Myrf	212.932	2.09585	0.364994	5.74215	9.35e-09	9.22e-07	1.60076
ENSMUSG00000053411	Cbx7	568.072	0.826156	0.143982	5.73793	9.58e-09	9.39e-07	1.60076
ENSMUSG00000051375	Pcdh1	1445.69	-0.760785	0.133212	-5.71108	1.12e-08	9.51e-07	1.83745
ENSMUSG00000029455	Aldh2	5064.64	1.221	0.21396	5.70668	1.15e-08	9.51e-07	1.875
ENSMUSG00000067158	Col4a4	566.86	-1.48704	0.25951	-5.73018	1e-08	9.68e-07	1.59402
ENSMUSG00000026749	Nek6	306.817	-0.974155	0.170926	-5.69927	1.2e-08	1.15e-06	1.59573
ENSMUSG00000018983	E2f2	35.4845	-1.94287	0.3398	-5.71769	1.08e-08	1.17e-06	1.40295
ENSMUSG00000056973	Ces1d	2650.89	1.34149	0.23671	5.66725	1.45e-08	1.17e-06	1.875
ENSMUSG00000022037	Clu	13253.6	1.26711	0.223297	5.67453	1.39e-08	1.23e-06	1.69541
ENSMUSG00000059149	Mfsd4a	171.588	1.68843	0.296377	5.69689	1.22e-08	1.24e-06	1.45365
ENSMUSG00000036862	Dchs1	1036.18	-0.908721	0.160737	-5.65347	1.57e-08	1.24e-06	1.875
ENSMUSG00000029650	Slc46a3	396.692	1.01852	0.179394	5.67758	1.37e-08	1.26e-06	1.59402
ENSMUSG00000049134	Nrap	22367.1	0.924736	0.16389	5.64241	1.68e-08	1.31e-06	1.875
ENSMUSG00000035504	Reep6	149.323	1.42836	0.25151	5.67915	1.35e-08	1.35e-06	1.45365
ENSMUSG00000041219	Arhgap11a	146.226	-1.58386	0.27979	-5.66088	1.51e-08	1.36e-06	1.59573
ENSMUSG00000026566	Mpzl1	575.916	-0.860218	0.152173	-5.65289	1.58e-08	1.41e-06	1.60076
ENSMUSG00000031770	Herpud1	4291.47	1.22694	0.218751	5.60883	2.04e-08	1.71e-06	1.69541
ENSMUSG00000046186	Cd109	208.884	-2.03991	0.362178	-5.63236	1.78e-08	1.73e-06	1.45365
ENSMUSG00000047298	Kcnv2	367.052	1.44102	0.256236	5.62379	1.87e-08	1.81e-06	1.45365
ENSMUSG00000090150	Acad11	5524.94	0.709835	0.127252	5.5782	2.43e-08	1.82e-06	1.875
ENSMUSG00000041798	Gck	591.102	1.84708	0.329742	5.60159	2.12e-08	1.85e-06	1.60076
ENSMUSG00000022548	Apod	856.332	2.14074	0.384441	5.56847	2.57e-08	1.9e-06	1.875
ENSMUSG00000030123	Plxnd1	6099.03	-0.800256	0.144196	-5.54977	2.86e-08	2.1e-06	1.875
ENSMUSG00000107369	Gstm2-ps1	113.827	1.51	0.270806	5.57594	2.46e-08	2.1e-06	1.60076
ENSMUSG00000022180	Slc7a8	157.939	-1.04544	0.187857	-5.56509	2.62e-08	2.42e-06	1.4722
ENSMUSG00000025934	Gsta3	188.411	1.7452	0.313767	5.56208	2.67e-08	2.45e-06	1.4722
ENSMUSG00000030161	Gabarapl1	3534.8	0.841337	0.152566	5.51456	3.5e-08	2.52e-06	1.86199
ENSMUSG00000034563	Ccpg1	2536.43	0.583653	0.106003	5.50598	3.67e-08	2.62e-06	1.875
ENSMUSG00000023150	Ivns1abp	34933	0.885141	0.160542	5.51346	3.52e-08	2.76e-06	1.69541
ENSMUSG00000030483	Cyp2b10	100.068	4.90496	0.889121	5.51664	3.46e-08	2.85e-06	1.60076
ENSMUSG00000026083	Eif5b	3412.74	0.485313	0.0886399	5.47511	4.37e-08	3.07e-06	1.875
ENSMUSG00000022098	Bmp1	1310.72	-0.864845	0.157327	-5.4971	3.86e-08	3.14e-06	1.60713
ENSMUSG00000045312	Lhfpl2	289.496	-1.21808	0.221642	-5.49568	3.89e-08	3.14e-06	1.60076
ENSMUSG00000089739	Gm20431	46.6864	19.5672	3.55088	5.51053	3.58e-08	3.14e-06	1.4722
ENSMUSG00000021806	Nid2	1034.72	-1.02282	0.187001	-5.46959	4.51e-08	3.26e-06	1.77815
ENSMUSG00000051984	Sec31b	541.325	0.786896	0.14347	5.48472	4.14e-08	3.32e-06	1.59402
ENSMUSG00000026678	Rgs5	13273.9	-0.514064	0.0943472	-5.44864	5.08e-08	3.44e-06	1.875
ENSMUSG00000029683	Lmod2	14170.8	0.945114	0.173558	5.44551	5.17e-08	3.49e-06	1.875
ENSMUSG00000019843	Fyn	1346.4	-0.636158	0.116431	-5.46384	4.66e-08	3.65e-06	1.60713
ENSMUSG00000020897	Aurkb	44.9401	-2.88188	0.52188	-5.52211	3.35e-08	4.24e-06	0.985698
ENSMUSG00000025089	Gfra1	420.776	0.847745	0.155936	5.43649	5.43e-08	4.24e-06	1.59573
ENSMUSG00000038530	Rgs4	816.823	-0.650122	0.12031	-5.40374	6.53e-08	4.31e-06	1.875
ENSMUSG00000116903	Gm19522	127.8	1.61338	0.295993	5.45075	5.02e-08	4.4e-06	1.40295
ENSMUSG00000021572	Cep72	26.1411	-2.47172	0.454933	-5.43315	5.54e-08	4.67e-06	1.45365
ENSMUSG00000086645	Gm15743	49.077	3.76595	0.685309	5.49526	3.9e-08	4.8e-06	0.985698
ENSMUSG00000022816	Fstl1	4905.57	-1.63931	0.303645	-5.39876	6.71e-08	4.8e-06	1.69541
ENSMUSG00000025885	Myo5b	1067.16	0.645924	0.11995	5.38496	7.25e-08	4.92e-06	1.77815
ENSMUSG00000047146	Tet1	320.174	-1.98177	0.365739	-5.41854	6.01e-08	4.96e-06	1.45365
ENSMUSG00000049866	Arl4c	429.733	-0.9869	0.182798	-5.39887	6.71e-08	4.99e-06	1.59573
ENSMUSG00000051346	Spryd4	781.246	-0.61279	0.113526	-5.3978	6.75e-08	4.99e-06	1.61274
ENSMUSG00000044177	Wfikkn2	224.699	1.00084	0.185503	5.3953	6.84e-08	5.05e-06	1.60076
ENSMUSG00000056515	Rab31	976.878	-0.86186	0.160835	-5.35865	8.38e-08	5.26e-06	1.875
ENSMUSG00000015837	Sqstm1	12270	0.880407	0.164645	5.34731	8.93e-08	5.6e-06	1.86199
ENSMUSG00000022797	Tfrc	4973.84	-2.0141	0.37677	-5.3457	9.01e-08	5.6e-06	1.875
ENSMUSG00000037824	Tspan14	554.457	-0.555794	0.103469	-5.37161	7.8e-08	5.65e-06	1.60076
ENSMUSG00000000149	Gna12	5894.29	0.456354	0.0854859	5.33835	9.38e-08	5.77e-06	1.875
ENSMUSG00000000317	Bcl6b	1226.01	-1.00121	0.187393	-5.34282	9.15e-08	5.91e-06	1.77815
ENSMUSG00000030122	Ptms	3340.06	-0.762432	0.142498	-5.35046	8.77e-08	5.91e-06	1.69541
ENSMUSG00000054555	Adam12	86.2715	-1.9896	0.36999	-5.37743	7.56e-08	5.91e-06	1.45365
ENSMUSG00000039639	Kcne1	77.8401	-1.93692	0.360406	-5.37429	7.69e-08	5.98e-06	1.45365
ENSMUSG00000020272	Stk10	458.519	-0.770375	0.143876	-5.35444	8.58e-08	6.06e-06	1.59402
ENSMUSG00000079685	Ulbp1	106.802	-2.39389	0.448556	-5.33687	9.46e-08	6.6e-06	1.60076
ENSMUSG00000027469	Tpx2	96.3832	-2.74599	0.512269	-5.36045	8.3e-08	6.6e-06	1.40295
ENSMUSG00000047945	Marcksl1	271.96	-1.36119	0.254168	-5.35548	8.53e-08	6.62e-06	1.43033
ENSMUSG00000038943	Prc1	116.139	-3.50614	0.656573	-5.34006	9.29e-08	7.32e-06	1.40295
ENSMUSG00000059981	Taok2	1898.94	-0.336649	0.0637781	-5.27844	1.3e-07	7.8e-06	1.83745
ENSMUSG00000115637	Gm30970	161.958	0.890359	0.167696	5.30937	1.1e-07	8.18e-06	1.4722
ENSMUSG00000049985	Ankrd55	71.2328	2.3386	0.44012	5.31355	1.08e-07	8.35e-06	1.40295
ENSMUSG00000031740	Mmp2	4746.35	-0.877001	0.166848	-5.2563	1.47e-07	8.5e-06	1.875
ENSMUSG00000030403	Vasp	1240.96	-0.669213	0.12731	-5.25658	1.47e-07	8.91e-06	1.77815
ENSMUSG00000010830	Kdelr3	266.486	-1.19889	0.226674	-5.28903	1.23e-07	8.97e-06	1.4722
ENSMUSG00000021273	Fdft1	1106.12	0.761448	0.145483	5.23393	1.66e-07	9.94e-06	1.78521
ENSMUSG00000021219	Rgs6	714.807	-0.659944	0.126454	-5.21885	1.8e-07	1.02e-05	1.875
ENSMUSG00000038112	AW551984	44.5222	-4.80711	0.913329	-5.26329	1.41e-07	1.03e-05	1.45365
ENSMUSG00000047003	Zfp41	158.397	-1.27711	0.243779	-5.23882	1.62e-07	1.05e-05	1.60076
ENSMUSG00000024501	Dpysl3	2218.71	-1.17624	0.225602	-5.2138	1.85e-07	1.05e-05	1.82884
ENSMUSG00000026821	Ralgds	817.254	-0.653207	0.12512	-5.22063	1.78e-07	1.05e-05	1.78521
ENSMUSG00000042647	Acad12	2762.82	0.902368	0.173152	5.21143	1.87e-07	1.05e-05	1.86199
ENSMUSG00000039457	Ppl	176.719	1.89509	0.361482	5.24257	1.58e-07	1.17e-05	1.40295
ENSMUSG00000020836	Coro6	7883.98	0.385349	0.0743511	5.18283	2.19e-07	1.19e-05	1.875
ENSMUSG00000028756	Pink1	18058.6	0.6995	0.134928	5.18423	2.17e-07	1.19e-05	1.875
ENSMUSG00000030934	Oat	4009.97	0.644399	0.124294	5.18446	2.17e-07	1.19e-05	1.86199
ENSMUSG00000017670	Elmo2	767.939	-0.487779	0.0939733	-5.19062	2.1e-07	1.2e-05	1.78521
ENSMUSG00000064361	mt-Tr	117.34	2.04483	0.391403	5.22435	1.75e-07	1.22e-05	1.45365
ENSMUSG00000022270	Retreg1	5471.11	1.30347	0.2528	5.15615	2.52e-07	1.36e-05	1.875
ENSMUSG00000064355	mt-Tk	21.9103	2.77468	0.534532	5.19086	2.09e-07	1.45e-05	1.45365
ENSMUSG00000038366	Lasp1	1624.89	-0.584272	0.113614	-5.1426	2.71e-07	1.52e-05	1.78521
ENSMUSG00000044499	Hs3st5	35.6672	2.47403	0.47799	5.17591	2.27e-07	1.54e-05	1.4722
ENSMUSG00000030770	Parva	1851.35	-0.642969	0.125155	-5.13736	2.79e-07	1.56e-05	1.77464
ENSMUSG00000024451	Arap3	1663.58	-0.420743	0.0819987	-5.1311	2.88e-07	1.6e-05	1.77464
ENSMUSG00000040247	Tbc1d10c	125.718	1.24941	0.242729	5.14734	2.64e-07	1.62e-05	1.60076
ENSMUSG00000027339	Rassf2	502.08	-0.852871	0.165241	-5.16138	2.45e-07	1.65e-05	1.45365
ENSMUSG00000108626	Gm40457	106.934	1.83097	0.355324	5.15295	2.56e-07	1.7e-05	1.4722
ENSMUSG00000076435	Acsf2	1128.42	0.87169	0.169779	5.13427	2.83e-07	1.71e-05	1.60713
ENSMUSG00000002055	Spag5	46.6942	-3.42324	0.667282	-5.13013	2.9e-07	1.76e-05	1.59573
ENSMUSG00000001175	Calm1	5824.71	-0.390986	0.0764764	-5.11251	3.18e-07	1.81e-05	1.69541
ENSMUSG00000074183	Gsta1	85.1367	4.11916	0.802434	5.13333	2.85e-07	1.95e-05	1.40295
ENSMUSG00000038615	Nfe2l1	18714.3	0.349774	0.0688874	5.07748	3.82e-07	1.95e-05	1.875
ENSMUSG00000020676	Ccl11	99.445	2.65489	0.518783	5.11753	3.1e-07	2.03e-05	1.45365
ENSMUSG00000040985	Sun3	164.31	1.21197	0.236897	5.11604	3.12e-07	2.11e-05	1.40295
ENSMUSG00000030654	Arl6ip1	821.291	-0.595013	0.116945	-5.08797	3.62e-07	2.12e-05	1.61274
ENSMUSG00000034520	Gjc1	580.266	-0.837879	0.164673	-5.08815	3.62e-07	2.13e-05	1.60076
ENSMUSG00000030170	Wnt5b	193.965	-1.07759	0.211196	-5.10235	3.35e-07	2.24e-05	1.40295
ENSMUSG00000060376	Bckdha	6648.7	1.17415	0.232305	5.05435	4.32e-07	2.38e-05	1.69541
ENSMUSG00000028988	Ctnnbip1	1226.85	-0.591042	0.117226	-5.04191	4.61e-07	2.41e-05	1.77815
ENSMUSG00000031958	Ldhd	986.603	0.654349	0.129341	5.0591	4.21e-07	2.43e-05	1.60713
ENSMUSG00000046157	Tmem229b	237.247	-0.758507	0.14941	-5.07668	3.84e-07	2.44e-05	1.45365
ENSMUSG00000112148	Lilrb4a	263.357	-1.19494	0.235861	-5.06626	4.06e-07	2.57e-05	1.45365
ENSMUSG00000001119	Col6a1	4506.37	-1.45369	0.289805	-5.01611	5.27e-07	2.57e-05	1.875
ENSMUSG00000025969	Nrp2	2525.9	-0.875652	0.174607	-5.01499	5.3e-07	2.64e-05	1.82884
ENSMUSG00000035566	Pcdh17	286.017	-1.83359	0.364487	-5.03061	4.89e-07	2.78e-05	1.59573
ENSMUSG00000006699	Cdc42	4549.99	-0.311566	0.0624887	-4.98595	6.17e-07	2.98e-05	1.875
ENSMUSG00000021294	Kif26a	945.201	-0.781832	0.156727	-4.98849	6.09e-07	3.08e-05	1.77815
ENSMUSG00000048473	Sult6b2	31.677	2.29614	0.457085	5.02344	5.08e-07	3.08e-05	1.4722
ENSMUSG00000011382	Dhdh	885.133	0.936787	0.187852	4.98682	6.14e-07	3.08e-05	1.78521
ENSMUSG00000068290	Ddrgk1	1361.48	0.721522	0.144823	4.98208	6.29e-07	3.14e-05	1.78521
ENSMUSG00000022108	Itm2b	15033	0.388583	0.0781494	4.97232	6.62e-07	3.15e-05	1.86199
ENSMUSG00000062421	Arf2	877.408	-0.570697	0.114709	-4.97517	6.52e-07	3.22e-05	1.78521
ENSMUSG00000061451	Tmem151a	65.6076	1.91441	0.383122	4.99686	5.83e-07	3.22e-05	1.59573
ENSMUSG00000028088	Fmo5	610.33	0.5901	0.118874	4.96407	6.9e-07	3.23e-05	1.875
ENSMUSG00000019810	Fuca2	6413.47	-0.600086	0.120949	-4.96148	7e-07	3.26e-05	1.875
ENSMUSG00000031274	Col4a5	2407.54	-1.14286	0.230356	-4.9613	7e-07	3.34e-05	1.82884
ENSMUSG00000020241	Col6a2	4900.46	-1.36914	0.276353	-4.95433	7.26e-07	3.38e-05	1.86199
ENSMUSG00000025728	Pigq	1599.36	-0.513595	0.10356	-4.9594	7.07e-07	3.45e-05	1.77464
ENSMUSG00000060671	Atp8b2	957.233	-1.022	0.205534	-4.97242	6.61e-07	3.53e-05	1.61274
ENSMUSG00000111645	Gm32171	91.1844	2.08007	0.41723	4.98542	6.18e-07	3.61e-05	1.4722
ENSMUSG00000020190	Mknk2	7754.01	0.729977	0.147823	4.93819	7.89e-07	3.61e-05	1.86199
ENSMUSG00000048583	Igf2	1467.6	-1.16648	0.236099	-4.94064	7.79e-07	3.61e-05	1.83745
ENSMUSG00000033191	Tie1	2630.01	-0.477825	0.0965034	-4.95137	7.37e-07	3.69e-05	1.69541
ENSMUSG00000042115	Klhdc8a	784.8	-1.52872	0.308193	-4.96026	7.04e-07	3.69e-05	1.61274
ENSMUSG00000015647	Lama5	4248.12	0.708837	0.143802	4.92924	8.25e-07	3.71e-05	1.875
ENSMUSG00000012443	Kif11	77.0544	-1.96637	0.396607	-4.95798	7.12e-07	3.74e-05	1.60076
ENSMUSG00000062248	Cks2	40.8466	-2.55975	0.51599	-4.96086	7.02e-07	4.03e-05	1.45365
ENSMUSG00000022283	Pabpc1	3329.45	-0.581544	0.118419	-4.9109	9.07e-07	4.03e-05	1.875
ENSMUSG00000020777	Acox1	8251.03	0.777131	0.158319	4.90864	9.17e-07	4.07e-05	1.875
ENSMUSG00000006403	Adamts4	75.8121	-4.74924	0.965044	-4.92127	8.6e-07	4.45e-05	1.60076
ENSMUSG00000021973	Micu2	3073.85	0.369007	0.075505	4.88719	1.02e-06	4.46e-05	1.875
ENSMUSG00000016946	Kctd5	338.517	-0.599319	0.121412	-4.93623	7.96e-07	4.46e-05	1.4722
ENSMUSG00000002769	Gnmt	30.8466	2.63562	0.533041	4.9445	7.63e-07	4.46e-05	1.40295
ENSMUSG00000053510	Nrd1	6126.66	0.465629	0.0952748	4.88722	1.02e-06	4.46e-05	1.875
ENSMUSG00000025076	Casp7	364.432	-0.853949	0.173731	-4.91535	8.86e-07	4.52e-05	1.59573
ENSMUSG00000025358	Cdk2	312.238	-0.841857	0.170576	-4.93539	8e-07	4.54e-05	1.43033
ENSMUSG00000028364	Tnc	132.756	-2.63951	0.537398	-4.91165	9.03e-07	4.58e-05	1.59573
ENSMUSG00000025001	Hells	48.7835	-2.31593	0.470353	-4.92381	8.49e-07	4.7e-05	1.45365
ENSMUSG00000040711	Sh3pxd2b	595.041	-1.33602	0.274173	-4.87289	1.1e-06	4.71e-05	1.875
ENSMUSG00000026880	Stom	2614.34	0.482038	0.0987536	4.88122	1.05e-06	4.71e-05	1.78521
ENSMUSG00000029053	Prkcz	122.082	1.37266	0.278907	4.92158	8.59e-07	4.71e-05	1.45365
ENSMUSG00000036918	Ttc7	712.125	0.715695	0.146644	4.88048	1.06e-06	4.71e-05	1.78521
ENSMUSG00000023064	Sncg	186.237	1.32784	0.270119	4.91576	8.84e-07	4.82e-05	1.45365
ENSMUSG00000025867	Cplx2	199.642	-0.832738	0.170208	-4.89248	9.96e-07	4.91e-05	1.60076
ENSMUSG00000031480	Thsd1	346.362	-0.69731	0.142087	-4.90761	9.22e-07	4.99e-05	1.45365
ENSMUSG00000019846	Lama4	3140.7	-0.738418	0.152246	-4.85016	1.23e-06	5.15e-05	1.875
ENSMUSG00000017716	Birc5	49.2829	-2.70044	0.550303	-4.90718	9.24e-07	5.15e-05	1.40295
ENSMUSG00000026043	Col3a1	17995.1	-2.30746	0.476006	-4.84755	1.25e-06	5.19e-05	1.875
ENSMUSG00000073600	Prob1	2886.14	0.441265	0.090696	4.86532	1.14e-06	5.23e-05	1.69541
ENSMUSG00000031681	Smad1	477.191	-0.630393	0.129355	-4.87336	1.1e-06	5.26e-05	1.61364
ENSMUSG00000007655	Cav1	8601.37	-0.583043	0.120463	-4.84	1.3e-06	5.34e-05	1.875
ENSMUSG00000111709	Gm3776	53.3991	6.09155	1.25048	4.87138	1.11e-06	5.34e-05	1.59573
ENSMUSG00000022096	Hr	1307.13	-1.07629	0.222589	-4.83533	1.33e-06	5.4e-05	1.875
ENSMUSG00000069094	Pde7a	717.226	0.903326	0.18639	4.84642	1.26e-06	5.4e-05	1.77815
ENSMUSG00000036777	Anln	93.179	-2.26695	0.463268	-4.89339	9.91e-07	5.4e-05	1.40295
ENSMUSG00000105168	Gm30735	122.045	-1.90883	0.392675	-4.86109	1.17e-06	5.54e-05	1.60076
ENSMUSG00000037601	Nme1	443.653	-0.918415	0.188968	-4.86016	1.17e-06	5.55e-05	1.59402
ENSMUSG00000093752	Gm20716	515.508	24.9558	5.13433	4.86058	1.17e-06	5.55e-05	1.59573
ENSMUSG00000066877	Nck2	466.806	-0.701846	0.144534	-4.85592	1.2e-06	5.65e-05	1.59573
ENSMUSG00000020099	Unc5b	1447.96	-0.844573	0.175131	-4.82253	1.42e-06	5.66e-05	1.875
ENSMUSG00000048126	Col6a3	2126.99	-1.3353	0.276333	-4.83221	1.35e-06	5.68e-05	1.77464
ENSMUSG00000028943	Espn	50.7359	1.5462	0.317634	4.86786	1.13e-06	5.78e-05	1.45365
ENSMUSG00000030417	Pdcd5	1026.66	0.507316	0.105406	4.81297	1.49e-06	5.89e-05	1.875
ENSMUSG00000044068	Zrsr1	468.683	0.859508	0.177424	4.84438	1.27e-06	5.89e-05	1.59573
ENSMUSG00000053062	Jam2	5071.72	0.566757	0.117834	4.8098	1.51e-06	5.94e-05	1.875
ENSMUSG00000016763	Scube1	114.391	-1.26257	0.25983	-4.85922	1.18e-06	5.96e-05	1.45365
ENSMUSG00000023015	Racgap1	108.822	-2.18896	0.452913	-4.83308	1.34e-06	6.16e-05	1.60076
ENSMUSG00000029575	Mmab	1128.57	0.626736	0.130567	4.80011	1.59e-06	6.18e-05	1.875
ENSMUSG00000055489	Ano5	62.6932	5.17273	1.06698	4.84802	1.25e-06	6.47e-05	1.40295
ENSMUSG00000049281	Scn3b	49.063	-1.76282	0.365688	-4.82056	1.43e-06	6.51e-05	1.59573
ENSMUSG00000020121	Srgap1	175.074	-1.02159	0.211248	-4.83598	1.32e-06	6.52e-05	1.4722
ENSMUSG00000028444	Cntfr	102.845	1.96986	0.408825	4.81834	1.45e-06	6.53e-05	1.60076
ENSMUSG00000008398	Elk3	1603.08	-0.749298	0.156293	-4.7942	1.63e-06	6.56e-05	1.78521
ENSMUSG00000025579	Gaa	4334.11	0.864331	0.180587	4.78624	1.7e-06	6.56e-05	1.86199
ENSMUSG00000114053	Gm35330	146.766	1.99531	0.414389	4.81506	1.47e-06	6.6e-05	1.59573
ENSMUSG00000049047	Armcx3	467.541	-0.77713	0.161449	-4.81346	1.48e-06	6.61e-05	1.60076
ENSMUSG00000028312	Smc2	156.09	-1.06419	0.221503	-4.8044	1.55e-06	6.89e-05	1.60076
ENSMUSG00000074063	Osgin1	131.477	1.0833	0.225602	4.80184	1.57e-06	6.96e-05	1.60076
ENSMUSG00000048070	Pirt	316.407	-1.70389	0.354857	-4.80162	1.57e-06	6.97e-05	1.59573
ENSMUSG00000040274	Cdk6	590.497	-0.926768	0.192287	-4.8197	1.44e-06	6.97e-05	1.45365
ENSMUSG00000040147	Maob	1126.69	1.36109	0.284159	4.78987	1.67e-06	7.27e-05	1.61274
ENSMUSG00000019558	Slc6a8	7644	0.469959	0.0983603	4.77793	1.77e-06	7.32e-05	1.69541
ENSMUSG00000027524	Edn3	70.756	3.98835	0.833019	4.78782	1.69e-06	7.38e-05	1.59573
ENSMUSG00000075270	Pde11a	54.8485	3.45636	0.719375	4.80467	1.55e-06	7.42e-05	1.45365
ENSMUSG00000089715	Cbx6	1854.31	-0.591725	0.12464	-4.74746	2.06e-06	7.82e-05	1.82884
ENSMUSG00000066150	Slc31a1	963.752	-0.602183	0.126844	-4.74741	2.06e-06	7.99e-05	1.78521
ENSMUSG00000042476	Abcb4	782.257	0.710751	0.149069	4.76792	1.86e-06	7.99e-05	1.60713
ENSMUSG00000040414	Slc25a28	582.947	0.416348	0.0875108	4.75768	1.96e-06	8.42e-05	1.60076
ENSMUSG00000031532	Saraf	6319.98	0.652264	0.138081	4.72377	2.32e-06	8.47e-05	1.875
ENSMUSG00000042284	Itga1	2264.6	-0.768688	0.162657	-4.72583	2.29e-06	8.57e-05	1.82884
ENSMUSG00000057531	Dtnbp1	2217.39	0.591404	0.125219	4.72295	2.32e-06	8.63e-05	1.83745
ENSMUSG00000027852	Nras	1187.84	-0.559151	0.118343	-4.72485	2.3e-06	8.81e-05	1.77815
ENSMUSG00000061894	Zscan20	277.483	0.771345	0.162627	4.74304	2.11e-06	8.92e-05	1.60076
ENSMUSG00000041117	Ccdc8	290.082	-1.00129	0.210393	-4.75914	1.94e-06	8.93e-05	1.4722
ENSMUSG00000027618	Nfs1	2616.42	0.365382	0.0776057	4.70819	2.5e-06	8.94e-05	1.875
ENSMUSG00000059851	Kmt5c	328.002	-0.89873	0.1896	-4.74014	2.14e-06	8.94e-05	1.60076
ENSMUSG00000001829	Clpb	2064.66	0.741831	0.157547	4.70862	2.49e-06	8.94e-05	1.875
ENSMUSG00000026470	Stx6	616.861	-0.676618	0.143513	-4.7147	2.42e-06	9.06e-05	1.78521
ENSMUSG00000026074	Map4k4	5070.61	-0.620015	0.131892	-4.70093	2.59e-06	9.2e-05	1.875
ENSMUSG00000020642	Rnf144a	578.803	-1.48233	0.31332	-4.73106	2.23e-06	9.2e-05	1.61364
ENSMUSG00000083380	Ndufb4c	299.051	0.679977	0.143143	4.75034	2.03e-06	9.26e-05	1.45365
ENSMUSG00000034066	Farp2	426.44	0.729498	0.154574	4.7194	2.37e-06	9.78e-05	1.59402
ENSMUSG00000025203	Scd2	1121.78	-1.07102	0.228527	-4.68664	2.78e-06	9.78e-05	1.875
ENSMUSG00000048240	Gng7	60.6315	1.87435	0.395876	4.73468	2.19e-06	9.79e-05	1.4722
ENSMUSG00000039611	Pgap4	1499.84	0.386891	0.0825497	4.68677	2.78e-06	9.95e-05	1.82884
ENSMUSG00000030541	Idh2	37012.7	0.878823	0.186965	4.70047	2.6e-06	9.98e-05	1.69541
ENSMUSG00000031835	Mbtps1	2052.49	-0.453993	0.0969122	-4.68458	2.81e-06	9.98e-05	1.83745
ENSMUSG00000042834	Nrep	1218.89	-1.98355	0.42111	-4.71029	2.47e-06	0.000100041	1.60713
ENSMUSG00000001517	Foxm1	118.1	-1.80864	0.384169	-4.70792	2.5e-06	0.000101336	1.60076
ENSMUSG00000040631	Dok4	931.707	-0.882362	0.188761	-4.67449	2.95e-06	0.000101591	1.875
ENSMUSG00000081043	Gm11512	56.5251	1.43219	0.303144	4.72446	2.31e-06	0.000102319	1.45365
ENSMUSG00000038708	Golga4	14610.3	0.665264	0.142455	4.67	3.01e-06	0.000103269	1.875
ENSMUSG00000039745	Htatip2	534.053	0.925353	0.197018	4.69678	2.64e-06	0.000105006	1.61364
ENSMUSG00000039616	Mocos	114.72	1.04068	0.221083	4.70718	2.51e-06	0.000109083	1.4722
ENSMUSG00000026204	Ptprn	307.458	1.27656	0.272259	4.68879	2.75e-06	0.000109471	1.60076
ENSMUSG00000028480	Glipr2	174.772	-1.05557	0.224276	-4.70655	2.52e-06	0.00010992	1.45365
ENSMUSG00000023439	Gnb3	222.819	1.69155	0.360894	4.68711	2.77e-06	0.00010992	1.60076
ENSMUSG00000047085	Lrrc4b	1220.64	0.842848	0.180123	4.67929	2.88e-06	0.000112901	1.61274
ENSMUSG00000035834	Polr3g	205.894	1.11206	0.237848	4.67548	2.93e-06	0.000115567	1.60076
ENSMUSG00000030110	Ret	259.013	-1.345	0.28654	-4.69395	2.68e-06	0.000115975	1.45365
ENSMUSG00000027854	Sike1	1267.02	-0.609578	0.131123	-4.6489	3.34e-06	0.000117751	1.77815
ENSMUSG00000009114	2610028H24Rik	48.0851	6.43885	1.37673	4.67693	2.91e-06	0.000123779	1.4722
ENSMUSG00000031983	2310022B05Rik	2967.86	-0.579843	0.12536	-4.62542	3.74e-06	0.000124438	1.875
ENSMUSG00000079465	Col4a3	181.171	-1.86054	0.399621	-4.65575	3.23e-06	0.000125521	1.60076
ENSMUSG00000022150	Dab2	1565.75	-0.577719	0.125084	-4.61865	3.86e-06	0.000130499	1.83745
ENSMUSG00000019763	Rmnd1	1060.21	0.547537	0.117894	4.64433	3.41e-06	0.000130991	1.61274
ENSMUSG00000006418	Rnf114	2314.91	0.383964	0.0830952	4.62077	3.82e-06	0.000132014	1.78521
ENSMUSG00000033453	Adamts15	386.031	-1.16701	0.251292	-4.64405	3.42e-06	0.000132014	1.59402
ENSMUSG00000031684	Slc10a7	158.744	-0.898017	0.193781	-4.63418	3.58e-06	0.000137965	1.59573
ENSMUSG00000024043	Arhgap28	185.093	-1.31956	0.284835	-4.63273	3.61e-06	0.00013857	1.59573
ENSMUSG00000031382	Asb11	2713.88	0.494059	0.10741	4.59975	4.23e-06	0.000138837	1.86199
ENSMUSG00000104713	Gbp6	315.173	1.86951	0.403893	4.62872	3.68e-06	0.000140001	1.60076
ENSMUSG00000030739	Myh14	4161.07	0.918052	0.19971	4.59693	4.29e-06	0.000140001	1.86199
ENSMUSG00000027332	Ivd	8480.51	0.60518	0.131148	4.61448	3.94e-06	0.000140952	1.69541
ENSMUSG00000026425	Srgap2	1056.97	-0.45821	0.0991625	-4.62081	3.82e-06	0.000143364	1.61274
ENSMUSG00000038543	BC028528	193.344	-1.10518	0.238295	-4.63787	3.52e-06	0.000145722	1.45365
ENSMUSG00000034832	Tet3	1093.16	-1.04892	0.228237	-4.59574	4.31e-06	0.000145722	1.78521
ENSMUSG00000005936	Kctd20	1624.73	-0.372533	0.0812609	-4.5844	4.55e-06	0.000149048	1.82884
ENSMUSG00000030683	Sez6l2	302.8	-1.32545	0.287374	-4.61228	3.98e-06	0.000149048	1.60076
ENSMUSG00000020717	Pecam1	5060.37	-0.414369	0.0906016	-4.57353	4.8e-06	0.000152742	1.875
ENSMUSG00000069808	Tlcd3a	149.561	-0.965828	0.20994	-4.60051	4.21e-06	0.000157242	1.59573
ENSMUSG00000002831	Plin4	5990.69	0.831487	0.182089	4.56639	4.96e-06	0.000157242	1.875
ENSMUSG00000020472	Zkscan17	734.434	-0.434307	0.0945168	-4.59503	4.33e-06	0.000159566	1.60713
ENSMUSG00000027765	P2ry1	835.657	0.788118	0.171575	4.59344	4.36e-06	0.000159824	1.61274
ENSMUSG00000027223	Mapk8ip1	245.254	-0.951426	0.207106	-4.59391	4.35e-06	0.000160252	1.60076
ENSMUSG00000031004	Mki67	366.826	-2.66625	0.581575	-4.58453	4.55e-06	0.000167731	1.59573
ENSMUSG00000034675	Dbn1	386.604	-1.16321	0.253804	-4.5831	4.58e-06	0.000167925	1.60076
ENSMUSG00000014786	Slc9a5	56.2929	-1.34641	0.292987	-4.59547	4.32e-06	0.000171662	1.4722
ENSMUSG00000034317	Trim59	61.6338	-1.95868	0.42565	-4.60162	4.19e-06	0.000174457	1.40295
ENSMUSG00000105867	Gm42517	29.4448	2.01236	0.440146	4.57203	4.83e-06	0.000176287	1.59573
ENSMUSG00000040204	Pclaf	29.3968	-3.42613	0.746398	-4.59022	4.43e-06	0.000176959	1.45365
ENSMUSG00000032803	Cdv3	4273.38	0.557333	0.122854	4.53656	5.72e-06	0.000177965	1.86199
ENSMUSG00000040260	Daam2	424.39	-0.682618	0.149419	-4.56848	4.91e-06	0.000178168	1.59402
ENSMUSG00000031799	Tpm4	3124.97	-0.789895	0.174555	-4.52519	6.03e-06	0.000185594	1.875
ENSMUSG00000039115	Itga9	3959.69	-1.01076	0.223474	-4.52296	6.1e-06	0.000187095	1.875
ENSMUSG00000026688	Mgst3	4568.43	0.766654	0.169535	4.52211	6.12e-06	0.000187394	1.875
ENSMUSG00000007891	Ctsd	38865.7	0.606205	0.134084	4.52107	6.15e-06	0.000187861	1.875
ENSMUSG00000051579	Tceal8	291.177	-0.862236	0.188783	-4.56733	4.94e-06	0.000191623	1.4722
ENSMUSG00000051359	Ncald	257.189	-0.660617	0.144691	-4.56572	4.98e-06	0.000195086	1.45365
ENSMUSG00000053226	Dand5	170.693	0.842871	0.185514	4.54344	5.53e-06	0.000196495	1.60076
ENSMUSG00000028339	Col15a1	5962.32	-1.57996	0.350401	-4.50901	6.51e-06	0.000196942	1.875
ENSMUSG00000070738	Dgkd	2178.8	-0.508657	0.112888	-4.50585	6.61e-06	0.000203495	1.83745
ENSMUSG00000067780	Pi15	248.108	-1.81614	0.399366	-4.54756	5.43e-06	0.000212888	1.43033
ENSMUSG00000026536	Ifi211	68.0839	2.00359	0.442823	4.52459	6.05e-06	0.000212888	1.60076
ENSMUSG00000021703	Serinc5	705.912	-0.784581	0.174323	-4.50074	6.77e-06	0.000212888	1.78521
ENSMUSG00000029452	Tmem116	175.885	1.134	0.250656	4.52415	6.06e-06	0.000212888	1.59573
ENSMUSG00000030116	Mfap5	919.635	-1.43196	0.319166	-4.48656	7.24e-06	0.000215754	1.875
ENSMUSG00000006221	Hspb7	115479	0.566306	0.125699	4.50526	6.63e-06	0.000218004	1.69541
ENSMUSG00000033906	Zdhhc15	43.3408	-1.72365	0.380455	-4.5305	5.88e-06	0.000222327	1.4722
ENSMUSG00000021276	Cinp	393.678	-0.628385	0.139357	-4.50918	6.51e-06	0.000226318	1.59573
ENSMUSG00000001891	Ugp2	9286.2	0.481974	0.10786	4.46852	7.88e-06	0.000233087	1.86199
ENSMUSG00000036040	Adamtsl2	753.29	-1.50621	0.336331	-4.47834	7.52e-06	0.000233087	1.78521
ENSMUSG00000017861	Mybl2	33.7431	-2.70722	0.601415	-4.50142	6.75e-06	0.000233087	1.59573
ENSMUSG00000028033	Kcnq5	41.0375	-2.29893	0.507975	-4.52568	6.02e-06	0.000235902	1.40295
ENSMUSG00000052336	Cx3cr1	485.365	-2.18418	0.485695	-4.49702	6.89e-06	0.000236852	1.59573
ENSMUSG00000073535	Gm5532	2470.61	0.645702	0.144856	4.45755	8.29e-06	0.000241377	1.875
ENSMUSG00000021575	Ahrr	139.909	1.39987	0.311668	4.49153	7.07e-06	0.000241377	1.60076
ENSMUSG00000041354	Rgl2	1016.91	-0.506916	0.113489	-4.46666	7.95e-06	0.000242396	1.78521
ENSMUSG00000009097	Tbx1	28.5539	2.0345	0.450534	4.51575	6.31e-06	0.000244378	1.40295
ENSMUSG00000027669	Gnb4	587.732	-0.901298	0.20109	-4.48206	7.39e-06	0.000248377	1.61364
ENSMUSG00000105444	Gm10727	105.601	-2.05062	0.455626	-4.50066	6.77e-06	0.000248889	1.4722
ENSMUSG00000043079	Synpo	4151.88	0.704862	0.158621	4.44369	8.84e-06	0.000254514	1.875
ENSMUSG00000050910	Cdr2l	292.668	-0.722461	0.161469	-4.47431	7.67e-06	0.000257847	1.60076
ENSMUSG00000020990	Cdkl1	213.813	1.43254	0.320787	4.4657	7.98e-06	0.000267211	1.60076
ENSMUSG00000027716	Trpc3	309.612	-0.834675	0.185907	-4.48974	7.13e-06	0.000267211	1.43033
ENSMUSG00000024646	Cyb5a	1155.98	0.387406	0.0867942	4.4635	8.06e-06	0.000268286	1.60713
ENSMUSG00000029228	Lnx1	137.04	1.36499	0.305746	4.46446	8.03e-06	0.000268389	1.59573
ENSMUSG00000062762	Ei24	1986.47	-0.388518	0.0877236	-4.42889	9.47e-06	0.000274418	1.83745
ENSMUSG00000049588	Ccdc69	254.475	-1.12878	0.253218	-4.45775	8.28e-06	0.000274884	1.59573
ENSMUSG00000061462	Obscn	35688.4	0.468269	0.105856	4.42366	9.7e-06	0.000274884	1.875
ENSMUSG00000024620	Pdgfrb	3214.36	-0.583351	0.131256	-4.44439	8.81e-06	0.000274884	1.69541
ENSMUSG00000053617	Sh3pxd2a	3338.77	-0.755073	0.170004	-4.44149	8.93e-06	0.000277991	1.69541
ENSMUSG00000030986	Dhx32	1135.88	0.301055	0.0676464	4.45043	8.57e-06	0.000280687	1.60713
ENSMUSG00000034685	Fam171a2	166.155	-1.02457	0.230599	-4.44307	8.87e-06	0.000290969	1.60076
ENSMUSG00000018566	Slc2a4	10204.2	0.489963	0.111192	4.40648	1.05e-05	0.000293398	1.875
ENSMUSG00000025574	Tk1	67.3818	-1.75627	0.393735	-4.46055	8.18e-06	0.000293398	1.45365
ENSMUSG00000048458	Inka2	871.98	-0.841919	0.191079	-4.40613	1.05e-05	0.000293398	1.875
ENSMUSG00000004394	Tmed4	2253.44	0.264224	0.0599706	4.40589	1.05e-05	0.000299197	1.82884
ENSMUSG00000038457	Tmem255b	176.984	-0.923147	0.208115	-4.43575	9.18e-06	0.000299197	1.59573
ENSMUSG00000041775	Mapk1ip1	413.344	0.745324	0.16823	4.43038	9.41e-06	0.00030551	1.59573
ENSMUSG00000043439	Epop	48.8928	1.50632	0.337949	4.45725	8.3e-06	0.000305994	1.40295
ENSMUSG00000063684	Hadhb-ps	647.115	1.31296	0.298369	4.40045	1.08e-05	0.000311558	1.78521
ENSMUSG00000033436	Armcx2	338.978	-0.873775	0.196414	-4.44863	8.64e-06	0.000311558	1.43033
ENSMUSG00000035765	Dym	2184.14	0.690608	0.156924	4.40091	1.08e-05	0.000312052	1.77464
ENSMUSG00000021234	Fam161b	302.742	0.799314	0.179983	4.44104	8.95e-06	0.000315699	1.45365
ENSMUSG00000063576	Klhdc3	1831.25	-0.430048	0.097862	-4.39443	1.11e-05	0.000318219	1.78521
ENSMUSG00000036334	Igsf10	243.096	-1.27118	0.287817	-4.41663	1e-05	0.000320653	1.59573
ENSMUSG00000004451	Ralb	999.982	-0.491626	0.112003	-4.3894	1.14e-05	0.000325542	1.77815
ENSMUSG00000078486	Perm1	10397.3	0.547732	0.125385	4.36839	1.25e-05	0.000339245	1.875
ENSMUSG00000050666	Vstm4	359.625	-1.02016	0.230606	-4.42381	9.7e-06	0.00034381	1.43033
ENSMUSG00000018417	Myo1b	1103.24	-0.692203	0.158707	-4.36152	1.29e-05	0.000348561	1.875
ENSMUSG00000079553	Kifc1	46.3208	-2.78528	0.631752	-4.40882	1.04e-05	0.000374065	1.40295
ENSMUSG00000064338	mt-Tv	16.5375	2.41667	0.506188	4.77426	1.8e-06	0.00039225	0.231675
ENSMUSG00000026698	Pigc	316.385	-0.477135	0.10874	-4.38784	1.14e-05	0.000395947	1.45365
ENSMUSG00000073700	Klhl21	3236.89	0.425582	0.0984099	4.32458	1.53e-05	0.000408021	1.875
ENSMUSG00000032244	Fem1b	953.095	-0.601446	0.138018	-4.35773	1.31e-05	0.000408021	1.61274
ENSMUSG00000006378	Gcat	253.251	1.05851	0.241923	4.37539	1.21e-05	0.000411311	1.4722
ENSMUSG00000028954	Nub1	1323.35	0.555884	0.127689	4.35343	1.34e-05	0.000414268	1.61274
ENSMUSG00000027375	Mal	332.913	1.08061	0.248912	4.34132	1.42e-05	0.000440109	1.60076
ENSMUSG00000035969	Rusc2	2094.26	0.530533	0.122898	4.31687	1.58e-05	0.000441733	1.77464
ENSMUSG00000033249	Hsf4	109.615	1.17566	0.269598	4.36078	1.3e-05	0.000441733	1.45365
ENSMUSG00000074748	Atxn7l3b	1067.02	-0.534562	0.123515	-4.32792	1.51e-05	0.000461037	1.60713
ENSMUSG00000003161	Sri	978.897	-0.420638	0.0977077	-4.30506	1.67e-05	0.000461037	1.78521
ENSMUSG00000030317	Timp4	211.987	2.52088	0.579812	4.34776	1.38e-05	0.000461037	1.4722
ENSMUSG00000053898	Ech1	17392.9	0.977549	0.22788	4.28975	1.79e-05	0.000468614	1.875
ENSMUSG00000073633	Fbxo36	70.344	1.52542	0.352734	4.32457	1.53e-05	0.000469475	1.59573
ENSMUSG00000029064	Gnb1	4131.33	-0.378164	0.0883043	-4.28251	1.85e-05	0.000482107	1.875
ENSMUSG00000017615	Tnfaip1	2460.28	-0.326083	0.0760759	-4.28629	1.82e-05	0.000482142	1.82884
ENSMUSG00000044991	Shld1	444.442	1.2729	0.294927	4.31599	1.59e-05	0.000482142	1.60076
ENSMUSG00000028601	Echdc2	754.026	0.764709	0.177227	4.31486	1.6e-05	0.000482142	1.61274
ENSMUSG00000025648	Pfkfb4	129.224	-1.17428	0.270935	-4.33417	1.46e-05	0.000482142	1.4722
ENSMUSG00000031755	Bbs2	247.269	0.947626	0.218563	4.33571	1.45e-05	0.000483886	1.45365
ENSMUSG00000073599	Ecscr	396.501	-0.771981	0.179067	-4.31113	1.62e-05	0.000486309	1.61364
ENSMUSG00000022982	Sod1	3733.9	0.558653	0.13061	4.27726	1.89e-05	0.000489935	1.86199
ENSMUSG00000032537	Ephb1	173.887	-0.854796	0.197637	-4.32509	1.52e-05	0.000498326	1.4722
ENSMUSG00000001910	Nacc1	1688.58	-0.414929	0.0971097	-4.27278	1.93e-05	0.000506872	1.82884
ENSMUSG00000005803	Sqor	1069.4	0.765298	0.179038	4.27449	1.92e-05	0.000514246	1.78521
ENSMUSG00000023008	Fmnl3	1182	-0.528559	0.123673	-4.27386	1.92e-05	0.000514667	1.78521
ENSMUSG00000074652	Myh7b	1611.04	0.696303	0.163022	4.27121	1.94e-05	0.000519755	1.78521
ENSMUSG00000027217	Tspan18	605.819	-1.36485	0.318261	-4.28847	1.8e-05	0.000533189	1.60713
ENSMUSG00000002297	Dbf4	58.575	-1.65268	0.38563	-4.28567	1.82e-05	0.000540966	1.60076
ENSMUSG00000064344	mt-Tm	1491.38	0.912076	0.21434	4.25527	2.09e-05	0.000540966	1.82884
ENSMUSG00000040113	Mettl11b	29.949	3.77419	0.87646	4.30617	1.66e-05	0.000540966	1.45365
ENSMUSG00000027940	Tpm3	1815.07	-0.589984	0.138885	-4.248	2.16e-05	0.000543492	1.875
ENSMUSG00000040945	Rcc2	1018.64	-0.566194	0.132257	-4.28101	1.86e-05	0.000545854	1.60713
ENSMUSG00000014243	Zswim7	212.039	0.569789	0.133136	4.27976	1.87e-05	0.000550022	1.60076
ENSMUSG00000024590	Lmnb1	202.885	-1.11307	0.260837	-4.26729	1.98e-05	0.000579341	1.60076
ENSMUSG00000014668	Chfr	487.551	-0.62493	0.146444	-4.26736	1.98e-05	0.000579341	1.60076
ENSMUSG00000021108	Prkch	743.787	-0.50345	0.118693	-4.2416	2.22e-05	0.00058153	1.78521
ENSMUSG00000031883	Car7	213.292	-0.793785	0.185201	-4.28608	1.82e-05	0.000584024	1.45365
ENSMUSG00000049092	Gpr137c	156.142	1.04457	0.243396	4.29164	1.77e-05	0.000589006	1.40295
ENSMUSG00000024180	Pgap6	299.695	0.7378	0.173413	4.25457	2.09e-05	0.000609142	1.59573
ENSMUSG00000053080	Zfta	854.087	-0.491521	0.116189	-4.23035	2.33e-05	0.000609142	1.77815
ENSMUSG00000048332	Lhfp	1744.3	-0.550049	0.130287	-4.22182	2.42e-05	0.000613738	1.82884
ENSMUSG00000027715	Ccna2	123.008	-2.61393	0.614921	-4.25085	2.13e-05	0.000614989	1.60076
ENSMUSG00000099858	Gm6652	90.3587	0.898833	0.210801	4.2639	2.01e-05	0.000637579	1.45365
ENSMUSG00000032218	Ccnb2	45.7357	-3.39458	0.796269	-4.2631	2.02e-05	0.000638595	1.45365
ENSMUSG00000028681	Ptch2	67.6019	-1.16814	0.273597	-4.26955	1.96e-05	0.000641574	1.40295
ENSMUSG00000042082	Arsb	757.428	-0.886861	0.211044	-4.20226	2.64e-05	0.000646429	1.875
ENSMUSG00000034768	Asb16	50.241	1.44955	0.340653	4.2552	2.09e-05	0.000649425	1.4722
ENSMUSG00000028821	Syf2	1255.41	0.414907	0.0988363	4.19792	2.69e-05	0.000656381	1.875
ENSMUSG00000003273	Car11	140.464	1.29401	0.305653	4.23361	2.3e-05	0.000657144	1.59573
ENSMUSG00000024901	Peli3	128.058	1.27951	0.300794	4.25377	2.1e-05	0.000658089	1.45365
ENSMUSG00000050530	Fam171a1	863.705	-0.496813	0.118095	-4.20689	2.59e-05	0.000658762	1.78521
ENSMUSG00000031853	Map3k21	53.4762	1.76769	0.418768	4.22116	2.43e-05	0.000688354	1.60076
ENSMUSG00000024411	Aqp4	297.491	-1.92587	0.454034	-4.24167	2.22e-05	0.000690168	1.45365
ENSMUSG00000024691	Fam111a	350.508	-0.724127	0.171606	-4.2197	2.45e-05	0.000690168	1.60076
ENSMUSG00000029499	Pxmp2	1203.95	0.565463	0.1352	4.18241	2.88e-05	0.000728275	1.78521
ENSMUSG00000033295	Ptprf	580.415	-0.792249	0.188649	-4.19959	2.67e-05	0.000745517	1.61364
ENSMUSG00000045328	Cenpe	57.2546	-2.78496	0.660087	-4.21907	2.45e-05	0.000748197	1.4722
ENSMUSG00000019124	Scrn1	254.853	-0.756616	0.18028	-4.1969	2.71e-05	0.000759968	1.59573
ENSMUSG00000017057	Il13ra1	2224.14	-0.586963	0.141163	-4.15804	3.21e-05	0.000781428	1.83745
ENSMUSG00000020573	Pik3cg	104.708	-0.886341	0.210136	-4.21794	2.47e-05	0.000784609	1.40295
ENSMUSG00000010663	Fads1	754.001	-0.513314	0.122662	-4.18479	2.85e-05	0.000791438	1.60713
ENSMUSG00000058013	Septin11	985.804	-0.678992	0.162296	-4.18366	2.87e-05	0.000793875	1.60713
ENSMUSG00000037474	Dtl	34.4414	-2.48412	0.594249	-4.18026	2.91e-05	0.000808539	1.59573
ENSMUSG00000020169	Best3	160.18	1.29812	0.310562	4.17989	2.92e-05	0.000808539	1.60076
ENSMUSG00000091472	Gm3739	31.8501	-1.72141	0.410113	-4.19741	2.7e-05	0.000810011	1.4722
ENSMUSG00000036502	Tmem255a	44.6225	-1.69754	0.40339	-4.20819	2.57e-05	0.000810011	1.40295
ENSMUSG00000001506	Col1a1	7663.65	-1.59159	0.384398	-4.14047	3.47e-05	0.000814474	1.875
ENSMUSG00000032011	Thy1	364.767	-1.17815	0.282252	-4.17411	2.99e-05	0.00082191	1.60076
ENSMUSG00000026174	Cnot9	512.644	-0.446997	0.107124	-4.17272	3.01e-05	0.00082317	1.59573
ENSMUSG00000022967	Ifnar1	943.174	-0.555952	0.13326	-4.17193	3.02e-05	0.00082317	1.60713
ENSMUSG00000024871	Doc2g	2705.15	0.865992	0.209333	4.13691	3.52e-05	0.00082317	1.86199
ENSMUSG00000061859	Patj	744.39	0.720991	0.174287	4.13681	3.52e-05	0.00082317	1.875
ENSMUSG00000030208	Emp1	2977.51	-1.11483	0.269606	-4.13505	3.55e-05	0.00082317	1.875
ENSMUSG00000000738	Spg7	2710.97	0.536463	0.128987	4.15905	3.2e-05	0.00082317	1.69541
ENSMUSG00000027306	Nusap1	54.4932	-2.61958	0.6282	-4.16998	3.05e-05	0.000826125	1.60076
ENSMUSG00000047557	Lxn	124.628	-1.25293	0.299161	-4.18813	2.81e-05	0.000827851	1.4722
ENSMUSG00000011148	Adssl1	6485.28	0.585845	0.14186	4.12974	3.63e-05	0.000836335	1.875
ENSMUSG00000079037	Prnp	4305.26	0.517159	0.125229	4.12971	3.63e-05	0.000836335	1.875
ENSMUSG00000032135	Mcam	1512.21	-0.754561	0.18233	-4.13844	3.5e-05	0.000849122	1.77464
ENSMUSG00000020483	Dynll2	11726.4	0.319951	0.077698	4.11789	3.82e-05	0.000873991	1.875
ENSMUSG00000052384	Nrros	346.999	-0.749091	0.179213	-4.1799	2.92e-05	0.000873991	1.43033
ENSMUSG00000037295	Ldlrap1	658.854	-0.614407	0.148762	-4.13013	3.63e-05	0.000873991	1.77815
ENSMUSG00000029687	Ezh2	136.493	-0.849148	0.204426	-4.15381	3.27e-05	0.000876625	1.59573
ENSMUSG00000034906	Ncaph	55.4671	-1.6944	0.405139	-4.18228	2.89e-05	0.000878414	1.40295
ENSMUSG00000047434	Xxylt1	475.069	-0.52567	0.126091	-4.16896	3.06e-05	0.000897238	1.45365
ENSMUSG00000054874	Pcnx3	1132.95	-0.4185	0.101553	-4.12098	3.77e-05	0.000902723	1.77815
ENSMUSG00000024056	Ndc80	23.0575	-2.8808	0.690114	-4.17439	2.99e-05	0.000904521	1.40295
ENSMUSG00000034714	Ttyh2	219.229	-1.42639	0.343073	-4.15769	3.21e-05	0.000921589	1.4722
ENSMUSG00000078937	Cpt1b	15303.2	0.749004	0.181545	4.12572	3.7e-05	0.000921589	1.69541
ENSMUSG00000040327	Cul9	1058.1	0.577275	0.140699	4.1029	4.08e-05	0.000921589	1.875
ENSMUSG00000054717	Hmgb2	265.441	-0.844859	0.204155	-4.13832	3.5e-05	0.000921589	1.60076
ENSMUSG00000004054	Map3k11	1432.66	-0.513747	0.124976	-4.11076	3.94e-05	0.000929804	1.78521
ENSMUSG00000026779	Mastl	25.2848	-1.90808	0.458275	-4.16361	3.13e-05	0.000938157	1.40295
ENSMUSG00000073434	Wdr90	68.8665	-1.22518	0.294939	-4.15399	3.27e-05	0.000942663	1.45365
ENSMUSG00000037010	Apln	658.605	-1.37174	0.332485	-4.12571	3.7e-05	0.00095946	1.61274
ENSMUSG00000060572	Mfap2	125.771	-1.54364	0.374573	-4.12107	3.77e-05	0.000987669	1.59573
ENSMUSG00000022324	Matn2	914.359	-0.922357	0.225236	-4.09507	4.22e-05	0.000988578	1.77815
ENSMUSG00000026181	Ppm1f	1688.76	-0.462065	0.113176	-4.08273	4.45e-05	0.000988578	1.875
ENSMUSG00000033952	Aspm	64.1541	-2.79194	0.675168	-4.13517	3.55e-05	0.00101432	1.45365
ENSMUSG00000023055	Calcoco1	4289.04	0.587979	0.144513	4.0687	4.73e-05	0.00104633	1.875
ENSMUSG00000027894	Slc6a17	210.432	1.03306	0.250661	4.12135	3.77e-05	0.00105714	1.4722
ENSMUSG00000005672	Kit	248.935	-0.873444	0.211602	-4.12777	3.66e-05	0.00105714	1.43033
ENSMUSG00000032492	Pth1r	151.603	-0.933892	0.226579	-4.1217	3.76e-05	0.00105714	1.4722
ENSMUSG00000069662	Marcks	1434.56	-0.908036	0.2235	-4.0628	4.85e-05	0.00106561	1.875
ENSMUSG00000021182	Ccdc88c	385.2	-1.01179	0.245565	-4.12027	3.78e-05	0.00107084	1.45365
ENSMUSG00000032456	Nmnat3	305.637	0.825559	0.201509	4.09689	4.19e-05	0.00107753	1.59573
ENSMUSG00000038623	Tm6sf1	190.499	-0.762948	0.185309	-4.11717	3.84e-05	0.00108158	1.45365
ENSMUSG00000117910	Gm50174	28.8156	1.38896	0.337211	4.11895	3.81e-05	0.00111013	1.40295
ENSMUSG00000030677	Kif22	51.9179	-2.14404	0.521169	-4.11391	3.89e-05	0.00113267	1.40295
ENSMUSG00000033222	Ttf2	201.189	-0.694857	0.169069	-4.1099	3.96e-05	0.00114967	1.40295
ENSMUSG00000031987	Egln1	12119.4	0.410499	0.101553	4.04219	5.3e-05	0.00114967	1.875
ENSMUSG00000034220	Gpc1	15913.5	0.527867	0.130608	4.0416	5.31e-05	0.00115056	1.875
ENSMUSG00000038205	Prkab2	2748	0.477437	0.118107	4.04239	5.29e-05	0.00115095	1.86199
ENSMUSG00000025747	Tyms	69.4688	-1.52389	0.373717	-4.07764	4.55e-05	0.00115095	1.60076
ENSMUSG00000030323	Ift122	382.576	-0.944567	0.231792	-4.07506	4.6e-05	0.00116671	1.59402
ENSMUSG00000036275	9530068E07Rik	3949.96	-0.213483	0.052886	-4.03666	5.42e-05	0.00117515	1.86199
ENSMUSG00000070570	Slc17a7	1294.74	0.752472	0.185988	4.04582	5.21e-05	0.00117674	1.78521
ENSMUSG00000052752	Traf7	1435.76	-0.344062	0.0852111	-4.03776	5.4e-05	0.00118122	1.83745
ENSMUSG00000021895	Arhgef3	966.028	-0.491145	0.121479	-4.04305	5.28e-05	0.00119137	1.77815
ENSMUSG00000030867	Plk1	33.7215	-2.32766	0.572852	-4.06329	4.84e-05	0.00121543	1.59573
ENSMUSG00000032086	Bace1	2067.19	-0.495241	0.122912	-4.02924	5.6e-05	0.00121861	1.83745
ENSMUSG00000085336	Gm11732	27.9834	2.50539	0.6123	4.09177	4.28e-05	0.00121895	1.40295
ENSMUSG00000074280	Gm6166	347.192	-0.808485	0.198244	-4.07823	4.54e-05	0.00122929	1.4722
ENSMUSG00000026274	Pask	30.0177	-2.30016	0.56404	-4.07801	4.54e-05	0.00123566	1.45365
ENSMUSG00000019979	Apaf1	282.189	-0.899675	0.220337	-4.08317	4.44e-05	0.00123566	1.43033
ENSMUSG00000113101	Gm33424	60.0511	1.69137	0.414699	4.07855	4.53e-05	0.00123566	1.45365
ENSMUSG00000041025	Iffo2	332.723	-0.838567	0.206718	-4.05657	4.98e-05	0.00123566	1.59573
ENSMUSG00000042804	Gpr153	796.89	-0.82818	0.205491	-4.03025	5.57e-05	0.00123566	1.78521
ENSMUSG00000056579	Tug1	1581.43	-0.504826	0.125305	-4.02878	5.61e-05	0.00123915	1.78521
ENSMUSG00000024737	Slc15a3	168.942	-1.27504	0.312999	-4.07362	4.63e-05	0.00123915	1.4722
ENSMUSG00000060429	Sntb1	418.243	-1.24333	0.30514	-4.07462	4.61e-05	0.00124675	1.45365
ENSMUSG00000041355	Ssr2	1074.91	-0.540446	0.134198	-4.02723	5.64e-05	0.00124675	1.77815
ENSMUSG00000022464	Slc38a4	516.471	-0.849005	0.208442	-4.0731	4.64e-05	0.00124942	1.45365
ENSMUSG00000070972	Dnajc25	543.689	0.434803	0.107386	4.04898	5.14e-05	0.00124942	1.61364
ENSMUSG00000034460	Six4	236.523	1.04704	0.257107	4.07239	4.65e-05	0.00125116	1.45365
ENSMUSG00000020534	Shmt1	189.536	0.896863	0.220287	4.07134	4.67e-05	0.00125474	1.45365
ENSMUSG00000000579	Dynlt1c	217.218	-0.630442	0.155761	-4.0475	5.18e-05	0.00126374	1.59573
ENSMUSG00000018733	Pex12	245.828	0.594999	0.147064	4.04586	5.21e-05	0.00126657	1.60076
ENSMUSG00000027075	Slc43a1	51.9556	1.15989	0.28546	4.06324	4.84e-05	0.00127636	1.4722
ENSMUSG00000034457	Eda2r	134.399	-1.26713	0.311787	-4.06409	4.82e-05	0.0012858	1.45365
ENSMUSG00000022021	Diaph3	35.7673	-2.73338	0.673551	-4.05816	4.95e-05	0.00130014	1.4722
ENSMUSG00000095115	Itpripl2	2072	-0.688442	0.171575	-4.01248	6.01e-05	0.00130809	1.77464
ENSMUSG00000030630	Fah	583.409	0.94236	0.233492	4.03595	5.44e-05	0.00131041	1.60076
ENSMUSG00000033526	Ppip5k1	2861.56	0.549106	0.136586	4.02023	5.81e-05	0.0013206	1.69541
ENSMUSG00000019326	Aoc3	716.616	-0.697777	0.174653	-3.99523	6.46e-05	0.00132526	1.875
ENSMUSG00000045875	Adra1a	775.28	1.23176	0.308364	3.99449	6.48e-05	0.00132723	1.875
ENSMUSG00000052593	Adam17	1681.32	-0.516497	0.128975	-4.00464	6.21e-05	0.00133329	1.78521
ENSMUSG00000022066	Entpd4b	1650.02	0.474757	0.118767	3.99737	6.4e-05	0.00133989	1.82884
ENSMUSG00000027797	Dclk1	149.317	-1.10471	0.272729	-4.05057	5.11e-05	0.00134255	1.45365
ENSMUSG00000034300	Fam53c	804.756	-0.32925	0.0823034	-4.00045	6.32e-05	0.00135054	1.78521
ENSMUSG00000057406	Nsd2	739.943	-0.617019	0.154709	-3.98825	6.66e-05	0.00135161	1.875
ENSMUSG00000021223	Papln	568.574	-1.12022	0.278358	-4.02439	5.71e-05	0.00135642	1.60076
ENSMUSG00000053719	Klk1b26	12.3035	7.83855	1.75713	4.461	8.16e-06	0.00135908	0.22779
ENSMUSG00000054863	Tafa5	256.862	0.7767	0.193025	4.02384	5.73e-05	0.00135949	1.59573
ENSMUSG00000024424	Ttc39c	131.302	0.682955	0.16855	4.05194	5.08e-05	0.00136958	1.40295
ENSMUSG00000064181	Rab3ip	2005.82	0.343345	0.0861099	3.98729	6.68e-05	0.00137371	1.83745
ENSMUSG00000005417	Mprip	6778.14	-0.417833	0.104927	-3.98215	6.83e-05	0.00138302	1.86199
ENSMUSG00000031239	Itm2a	371.209	-1.13483	0.281299	-4.03424	5.48e-05	0.00140081	1.4722
ENSMUSG00000046314	Stxbp6	259.513	-0.729233	0.181778	-4.01168	6.03e-05	0.00141368	1.60076
ENSMUSG00000046722	Cdc42se1	940.615	-0.552037	0.13767	-4.00986	6.08e-05	0.00141368	1.61274
ENSMUSG00000031698	Mylk3	16294.8	0.526004	0.132425	3.9721	7.12e-05	0.00142354	1.875
ENSMUSG00000025193	Cutc	287.616	0.689385	0.171939	4.00947	6.09e-05	0.00142656	1.59573
ENSMUSG00000004415	Col26a1	48.2524	-2.91666	0.723714	-4.03013	5.57e-05	0.00142995	1.45365
ENSMUSG00000032014	Oaf	435.225	-0.823554	0.205438	-4.00877	6.1e-05	0.00142995	1.59402
ENSMUSG00000034341	Wbp2	3405.05	0.497318	0.12457	3.99229	6.54e-05	0.00143501	1.69541
ENSMUSG00000021124	Vti1b	1771.82	0.440286	0.110625	3.97999	6.89e-05	0.00143501	1.78521
ENSMUSG00000022438	Parvb	4447.02	-0.457822	0.115411	-3.9669	7.28e-05	0.00144508	1.86199
ENSMUSG00000024247	Pkdcc	1480.26	-0.697762	0.175457	-3.97682	6.98e-05	0.00144508	1.78521
ENSMUSG00000024795	Kif20b	44.5496	-1.91478	0.474567	-4.0348	5.46e-05	0.00144508	1.40295
ENSMUSG00000028468	Rgp1	1998.65	-0.305424	0.0770132	-3.96586	7.31e-05	0.00144508	1.875
ENSMUSG00000038068	Rnf144b	1173.77	0.88331	0.222227	3.97481	7.04e-05	0.00145506	1.78521
ENSMUSG00000082691	Dynlt1-ps1	97.9562	-0.814749	0.203684	-4.00007	6.33e-05	0.00145659	1.60076
ENSMUSG00000022679	Mpv17l	58.298	1.62615	0.406693	3.99848	6.38e-05	0.00146416	1.60076
ENSMUSG00000029084	Cd38	442.664	-0.968551	0.242275	-3.99773	6.4e-05	0.00147112	1.59573
ENSMUSG00000033705	Stard9	819.032	-0.891688	0.223295	-3.99332	6.52e-05	0.00147607	1.61274
ENSMUSG00000096530	Gm11758	24.1593	1.59044	0.397992	3.99617	6.44e-05	0.00147607	1.59573
ENSMUSG00000034387	Ssu2	103.074	-1.28376	0.321251	-3.99612	6.44e-05	0.00147607	1.59573
ENSMUSG00000083863	Gm13341	6583.01	0.597524	0.15098	3.95765	7.57e-05	0.00148292	1.86199
ENSMUSG00000020519	Sap30l	481.193	0.45569	0.114124	3.99295	6.53e-05	0.00148481	1.60076
ENSMUSG00000042613	Pbxip1	4369.58	0.505169	0.127735	3.95483	7.66e-05	0.00148546	1.875
ENSMUSG00000024660	Incenp	142.942	-1.24237	0.31115	-3.99284	6.53e-05	0.00148558	1.59573
ENSMUSG00000034902	Pip5k1c	1688.81	-0.376948	0.0952091	-3.95916	7.52e-05	0.001491	1.82884
ENSMUSG00000028841	Cnksr1	420.044	1.62461	0.407741	3.98443	6.76e-05	0.00151743	1.61364
ENSMUSG00000021262	Evl	639.228	-0.645012	0.162869	-3.96032	7.49e-05	0.00152142	1.77815
ENSMUSG00000029661	Col1a2	8932.74	-1.25357	0.317682	-3.946	7.95e-05	0.0015295	1.875
ENSMUSG00000027698	Nceh1	6163.29	0.627223	0.158005	3.96965	7.2e-05	0.00152976	1.69541
ENSMUSG00000074219	Gm10644	31.4508	1.90893	0.479234	3.9833	6.8e-05	0.0015323	1.59573
ENSMUSG00000031557	Plekha2	1435.59	-0.375242	0.0949238	-3.95309	7.71e-05	0.00156164	1.77464
ENSMUSG00000004317	Clcn5	152.96	-0.935317	0.235168	-3.97723	6.97e-05	0.00156225	1.60076
ENSMUSG00000020101	Vsir	1098.65	-0.635776	0.160973	-3.94958	7.83e-05	0.00157052	1.78521
ENSMUSG00000045658	Pid1	341.21	-0.650378	0.162944	-3.99142	6.57e-05	0.00159527	1.4722
ENSMUSG00000095463	Entpd4	1660.85	0.471207	0.119881	3.93063	8.47e-05	0.00161334	1.875
ENSMUSG00000031461	Myom2	29941.1	1.16136	0.295403	3.93145	8.44e-05	0.0016166	1.86199
ENSMUSG00000052566	Hook2	149.2	0.829266	0.208004	3.98678	6.7e-05	0.00161941	1.4722
ENSMUSG00000036768	Kif15	30.53	-3.28471	0.824075	-3.98594	6.72e-05	0.00162269	1.4722
ENSMUSG00000054693	Adam10	1748.81	-0.617457	0.156871	-3.93609	8.28e-05	0.00164639	1.78521
ENSMUSG00000037313	Tacc3	89.6832	-1.20243	0.302144	-3.97966	6.9e-05	0.00166112	1.4722
ENSMUSG00000075514	Gm13375	537.801	0.500592	0.126458	3.95855	7.54e-05	0.00166653	1.60076
ENSMUSG00000032285	Dnaja4	4278.35	0.472986	0.1206	3.92195	8.78e-05	0.00166653	1.86199
ENSMUSG00000033420	Antxr1	669.036	-0.80937	0.204598	-3.9559	7.62e-05	0.00166778	1.61274
ENSMUSG00000019942	Cdk1	88.0748	-2.00886	0.505121	-3.97698	6.98e-05	0.00166972	1.4722
ENSMUSG00000078915	Hsp25-ps1	362.949	1.66154	0.419933	3.95669	7.6e-05	0.00166972	1.60076
ENSMUSG00000021196	Pfkp	1774.77	-0.554664	0.141586	-3.9175	8.95e-05	0.00167577	1.875
ENSMUSG00000029456	Acad10	171.482	0.821971	0.208095	3.94998	7.82e-05	0.00171746	1.59573
ENSMUSG00000027242	Wdr76	99.5033	-0.968271	0.245247	-3.94815	7.88e-05	0.00172266	1.60076
ENSMUSG00000032875	Arhgef17	2362.82	-0.450775	0.11512	-3.9157	9.01e-05	0.0017232	1.82884
ENSMUSG00000026778	Prkcq	286.599	0.982658	0.247513	3.97013	7.18e-05	0.00172506	1.45365
ENSMUSG00000029775	Klhdc10	1933.9	-0.352836	0.0902162	-3.911	9.19e-05	0.00175187	1.82884
ENSMUSG00000027955	Gask1b	3075.62	-1.03055	0.263983	-3.90385	9.47e-05	0.00175745	1.875
ENSMUSG00000017561	Crlf3	271.862	-0.621735	0.156955	-3.96123	7.46e-05	0.00178039	1.45365
ENSMUSG00000101860	Mindy4b-ps	70.3796	-1.18518	0.30095	-3.93812	8.21e-05	0.00178039	1.60076
ENSMUSG00000026305	Lrrfip1	1826.72	-0.466571	0.119257	-3.91232	9.14e-05	0.001785	1.77464
ENSMUSG00000027490	E2f1	69.8407	-1.7668	0.449181	-3.93339	8.38e-05	0.00181617	1.59573
ENSMUSG00000059901	Adamts14	97.466	-1.71925	0.435367	-3.94898	7.85e-05	0.00184197	1.4722
ENSMUSG00000079396	Gm3411	42.8586	-1.38774	0.351895	-3.94361	8.03e-05	0.00187872	1.4722
ENSMUSG00000039899	Fgl2	2178.22	-0.995391	0.255325	-3.89852	9.68e-05	0.00187872	1.77464
ENSMUSG00000046841	Ckap4	1524.79	-0.852631	0.219228	-3.88925	0.000100553	0.00188247	1.83745
ENSMUSG00000040345	Arhgap9	280.58	1.12934	0.286001	3.94873	7.86e-05	0.00188679	1.43033
ENSMUSG00000038147	Cd84	104.468	-1.11459	0.282659	-3.94323	8.04e-05	0.00189681	1.45365
ENSMUSG00000025337	Sbds	931.645	0.402869	0.103876	3.87836	0.000105162	0.0019209	1.875
ENSMUSG00000028551	Cdkn2c	191.949	-0.727628	0.18502	-3.9327	8.4e-05	0.00197614	1.45365
ENSMUSG00000004558	Ndrg2	41017.6	0.430528	0.111193	3.87191	0.000107988	0.00198053	1.86199
ENSMUSG00000060187	Lrrc10	4839.96	0.69653	0.180055	3.86843	0.000109541	0.00199218	1.875
ENSMUSG00000079339	Ifit1bl1	229.007	1.01657	0.260289	3.90555	9.4e-05	0.00199978	1.60076
ENSMUSG00000036412	Arsi	74.5633	-2.28091	0.579796	-3.934	8.35e-05	0.00202477	1.40295
ENSMUSG00000026458	Ppfia4	130.663	-1.15429	0.294326	-3.92181	8.79e-05	0.00202686	1.4722
ENSMUSG00000078956	Gm14221	8.26851	-6.19992	1.40769	-4.40431	1.06e-05	0.00203547	0.176758
ENSMUSG00000049871	Nlrc3	88.3548	-1.53795	0.392476	-3.9186	8.91e-05	0.00204817	1.4722
ENSMUSG00000064371	mt-Tt	23.8288	1.45273	0.370907	3.91668	8.98e-05	0.0020615	1.4722
ENSMUSG00000041779	Tram2	457.301	-0.650497	0.167468	-3.88431	0.00010262	0.00214376	1.61364
ENSMUSG00000048481	Mypop	126.376	0.816751	0.208892	3.90993	9.23e-05	0.00214376	1.45365
ENSMUSG00000027187	Cat	9347.21	0.725937	0.188736	3.84632	0.000119907	0.00214955	1.875
ENSMUSG00000006218	Fam131c	89.7075	1.76817	0.451407	3.91702	8.96e-05	0.00214955	1.40295
ENSMUSG00000041096	Tspyl2	339.412	0.69797	0.178606	3.90788	9.31e-05	0.00214991	1.45365
ENSMUSG00000020905	Usp43	115.735	-0.78646	0.202748	-3.87901	0.000104882	0.00219606	1.60076
ENSMUSG00000062694	Cav3	1734.34	-0.528362	0.137158	-3.8522	0.00011706	0.00220463	1.77464
ENSMUSG00000030148	Clec4a2	52.0472	-1.15532	0.295528	-3.90935	9.25e-05	0.00220463	1.40295
ENSMUSG00000042489	Clspn	30.6856	-2.4513	0.614393	-3.9898	6.61e-05	0.00223909	0.985698
ENSMUSG00000001123	Lgals9	865.227	-0.781352	0.202043	-3.86725	0.000110069	0.00227458	1.61274
ENSMUSG00000014547	Wdfy2	444.427	-0.616712	0.159486	-3.86687	0.000110241	0.00229591	1.59573
ENSMUSG00000023952	Gtpbp2	1627.28	-0.303412	0.078989	-3.8412	0.000122436	0.00229591	1.77464
ENSMUSG00000053441	Adamts19	52.3516	-1.46547	0.379187	-3.86478	0.000111191	0.00230917	1.59573
ENSMUSG00000040883	Tmem205	1003.79	0.941797	0.24384	3.86236	0.000112299	0.00230917	1.61274
ENSMUSG00000021072	Tmx1	1522.59	-0.795077	0.207139	-3.83838	0.000123848	0.00230947	1.77464
ENSMUSG00000032649	Colgalt2	394.739	-0.68036	0.176122	-3.863	0.000112002	0.00231219	1.60076
ENSMUSG00000028970	Abcb1b	196.3	0.791685	0.205146	3.85913	0.000113793	0.00234587	1.60076
ENSMUSG00000025271	Pfkfb1	265.047	1.61861	0.417009	3.88148	0.000103822	0.0023536	1.45365
ENSMUSG00000039004	Bmp6	642.646	0.782927	0.203021	3.85639	0.000115073	0.00235624	1.60713
ENSMUSG00000037725	Ckap2	42.2406	-2.8431	0.733279	-3.87723	0.000105651	0.00235828	1.4722
ENSMUSG00000107951	Gm6210	471.968	1.27213	0.329919	3.85588	0.000115313	0.00237139	1.59573
ENSMUSG00000025790	Slco3a1	3116.38	0.336653	0.0882363	3.81536	0.000135985	0.00237667	1.875
ENSMUSG00000005514	Por	1266	0.670943	0.174374	3.84772	0.000119224	0.00241922	1.61274
ENSMUSG00000001729	Akt1	4614.79	-0.347659	0.0906588	-3.83481	0.000125663	0.00242216	1.69541
ENSMUSG00000035967	Ints6l	293.645	-0.85101	0.221126	-3.84853	0.000118829	0.00242251	1.60076
ENSMUSG00000022656	Nectin3	386.218	-0.75472	0.196258	-3.84555	0.00012028	0.00242916	1.61364
ENSMUSG00000044162	Tnip3	34.6476	2.05539	0.530104	3.87734	0.000105604	0.00244965	1.40295
ENSMUSG00000039232	Stx11	87.8901	-1.11368	0.287918	-3.86805	0.000109711	0.00245275	1.45365
ENSMUSG00000025555	Farp1	441.349	-0.586715	0.151735	-3.8667	0.000110317	0.00245951	1.45365
ENSMUSG00000029864	Gstk1	811.817	0.754275	0.198261	3.80445	0.000142117	0.00245951	1.875
ENSMUSG00000009418	Nav1	1437.39	-0.662904	0.174294	-3.80337	0.000142744	0.00246391	1.875
ENSMUSG00000032966	Fkbp1a	4517.04	-0.39575	0.103396	-3.82751	0.000129444	0.00246761	1.69541
ENSMUSG00000031216	Stard8	1480.67	-0.370281	0.0974042	-3.80149	0.000143827	0.0024758	1.875
ENSMUSG00000034926	Dhcr24	155.147	-0.924284	0.238798	-3.87056	0.000108585	0.00249464	1.40295
ENSMUSG00000028059	Arhgef2	1394.69	-0.401164	0.105261	-3.81113	0.000138335	0.00250803	1.77464
ENSMUSG00000002233	Rhoc	2166.33	-0.599805	0.157393	-3.81089	0.000138469	0.00250803	1.77464
ENSMUSG00000023972	Ptk7	194.712	-0.731388	0.190656	-3.83617	0.00012497	0.00251389	1.59573
ENSMUSG00000001663	Gstt1	234.519	0.927335	0.240372	3.85791	0.00011436	0.00251922	1.45365
ENSMUSG00000079168	Cd209g	23.9215	1.98546	0.515071	3.85473	0.000115856	0.00251922	1.4722
ENSMUSG00000022871	Fetub	61.9251	3.11685	0.806255	3.86584	0.000110707	0.00252267	1.40295
ENSMUSG00000020522	Mfap3	503.225	-0.514382	0.134235	-3.83195	0.000127133	0.00254625	1.59402
ENSMUSG00000025237	Parp6	618.843	-0.509219	0.133905	-3.80284	0.000143044	0.00255463	1.78521
ENSMUSG00000036693	Nop14	521.887	0.598841	0.156495	3.82658	0.000129935	0.00256376	1.61364
ENSMUSG00000026918	Brd3	1048.76	-0.409175	0.106917	-3.82701	0.000129707	0.00256616	1.60713
ENSMUSG00000032812	Arap1	1342.28	-0.447719	0.11705	-3.82503	0.000130754	0.00257439	1.61274
ENSMUSG00000067297	Ifit1bl2	167.687	0.85984	0.223347	3.84979	0.00011822	0.00257888	1.45365
ENSMUSG00000093962	Gm11756	36.1733	1.70411	0.443097	3.8459	0.000120109	0.00258358	1.4722
ENSMUSG00000082884	Gm13339	1365.64	1.25384	0.330386	3.79508	0.000147597	0.00261468	1.78521
ENSMUSG00000041202	Pla2g2d	101.495	1.61686	0.42321	3.82048	0.000133194	0.00263617	1.59573
ENSMUSG00000021460	Auh	2137.55	0.433001	0.11469	3.77541	0.000159744	0.00268713	1.875
ENSMUSG00000022403	St13	2939.46	0.395662	0.104825	3.77451	0.000160326	0.00269215	1.875
ENSMUSG00000047910	Pcdhb16	74.7346	-1.1236	0.294636	-3.81352	0.000137001	0.00269215	1.60076
ENSMUSG00000038967	Pdk2	13173.3	0.5905	0.156554	3.77186	0.000162038	0.00271479	1.875
ENSMUSG00000024598	Fbn2	71.4979	-2.78852	0.732214	-3.80835	0.000139899	0.00274178	1.60076
ENSMUSG00000006498	Ptbp1	1370.94	-0.445613	0.117888	-3.77998	0.000156841	0.0027505	1.78521
ENSMUSG00000059447	Hadhb	37942	0.903344	0.239767	3.7676	0.000164827	0.0027505	1.875
ENSMUSG00000022537	Tmem44	217.496	-0.909914	0.239087	-3.80579	0.000141353	0.00276793	1.59573
ENSMUSG00000112023	Lilrb4b	187.341	-1.04995	0.274575	-3.82393	0.000131344	0.00278026	1.4722
ENSMUSG00000027496	Aurka	36.9846	-2.41385	0.629243	-3.83611	0.000124997	0.00278026	1.40295
ENSMUSG00000043903	Zfp469	335.697	-1.16572	0.306469	-3.8037	0.000142548	0.00278026	1.59573
ENSMUSG00000024935	Slc1a1	204.174	1.06936	0.278836	3.83509	0.00012552	0.00278086	1.40295
ENSMUSG00000029001	Fbxo44	409.014	0.595213	0.156566	3.80166	0.00014373	0.00278712	1.60076
ENSMUSG00000025265	Fgd1	365.783	-0.631129	0.165131	-3.82199	0.00013238	0.00282308	1.45365
ENSMUSG00000000120	Ngfr	37.1561	-1.60189	0.419633	-3.81736	0.000134886	0.00283655	1.4722
ENSMUSG00000018765	Fxr2	3246.09	0.434537	0.115677	3.75646	0.000172335	0.00284179	1.875
ENSMUSG00000107655	Gm44220	80.0603	1.20294	0.316938	3.79549	0.000147351	0.00285129	1.59573
ENSMUSG00000034329	Brip1	46.9193	-1.61485	0.425578	-3.79449	0.00014795	0.00285914	1.59573
ENSMUSG00000035699	Slc51a	22.4375	-1.72721	0.441571	-3.91152	9.17e-05	0.00286198	0.985698
ENSMUSG00000026955	Sapcd2	10.5113	-6.50911	1.53087	-4.2519	2.12e-05	0.00286198	0.22779
ENSMUSG00000028896	Rcc1	245.053	-0.58882	0.154227	-3.81787	0.000134611	0.0028908	1.43033
ENSMUSG00000070942	Il1rl2	106.903	-1.23053	0.324764	-3.789	0.000151255	0.0028945	1.60076
ENSMUSG00000042109	Csdc2	1757.14	0.91571	0.243819	3.75569	0.000172861	0.0028945	1.82884
ENSMUSG00000024558	Mapk4	118.394	1.7091	0.45105	3.78917	0.000151154	0.0028945	1.59573
ENSMUSG00000043131	Mob1a	1465.48	-0.53782	0.143454	-3.74908	0.000177486	0.0028945	1.875
ENSMUSG00000073889	Il11ra1	1773.34	0.434244	0.115491	3.75997	0.000169931	0.00290492	1.78521
ENSMUSG00000021039	Snw1	1044.94	0.438208	0.115774	3.78504	0.000153684	0.00291449	1.60713
ENSMUSG00000006241	Ccdc159	91.6361	1.33334	0.350317	3.8061	0.000141174	0.00291885	1.4722
ENSMUSG00000036264	Fstl4	185.729	1.72551	0.455808	3.7856	0.000153338	0.00292066	1.59573
ENSMUSG00000057751	Megf6	188.219	-1.45916	0.382257	-3.81722	0.000134965	0.00292066	1.40295
ENSMUSG00000096333	Gm13871	27.7144	1.52945	0.40071	3.81685	0.000135169	0.0029213	1.40295
ENSMUSG00000046207	Pik3r6	245.426	-0.712218	0.188568	-3.77698	0.000158743	0.00300297	1.60076
ENSMUSG00000022102	Dok2	99.653	-1.07957	0.283646	-3.80607	0.000141195	0.0030437	1.40295
ENSMUSG00000004891	Nes	2157.96	-0.81329	0.217491	-3.73942	0.000184444	0.00304616	1.82884
ENSMUSG00000028068	Iqgap3	63.6512	-1.96663	0.518499	-3.79293	0.000148879	0.00305053	1.4722
ENSMUSG00000021496	Pcbd2	212.537	0.607888	0.16123	3.77032	0.000163039	0.00307811	1.59573
ENSMUSG00000032766	Gng11	686.666	-0.732388	0.194409	-3.76725	0.000165059	0.00307943	1.61274
ENSMUSG00000009013	Dynll1	1506.51	-0.658704	0.176055	-3.74146	0.000182953	0.00309791	1.77464
ENSMUSG00000048482	Bdnf	225.9	1.0511	0.279145	3.76541	0.000166273	0.00312717	1.59573
ENSMUSG00000020456	Ogdh	66733.7	0.545737	0.146648	3.72141	0.00019811	0.0031629	1.875
ENSMUSG00000019039	Dalrd3	437.306	0.707215	0.188028	3.76121	0.000169093	0.0031629	1.60076
ENSMUSG00000041650	Pcca	1548.12	0.780289	0.209772	3.7197	0.00019946	0.00318042	1.875
ENSMUSG00000063193	Cd300lb	64.8854	-1.70713	0.450569	-3.78884	0.000151352	0.00322125	1.40295
ENSMUSG00000022889	Mrpl39	1657.08	0.576137	0.155139	3.71369	0.000204262	0.00324873	1.875
ENSMUSG00000042340	Ctf1	160.412	0.661508	0.174742	3.78563	0.000153321	0.00325489	1.40295
ENSMUSG00000027326	Knl1	33.295	-3.57965	0.947886	-3.77645	0.000159076	0.00325516	1.45365
ENSMUSG00000044469	Tnfaip8l1	126.26	-1.23679	0.327868	-3.77221	0.000161811	0.00326526	1.4722
ENSMUSG00000022837	Iqcb1	227.81	0.547137	0.145881	3.75058	0.000176427	0.00328047	1.59573
ENSMUSG00000046573	Lyrm4	316.036	0.515117	0.136641	3.76986	0.000163338	0.00328778	1.4722
ENSMUSG00000001508	Sgca	3164.99	0.588525	0.158826	3.70548	0.000210989	0.00333039	1.875
ENSMUSG00000066235	Pomgnt2	422.863	0.575084	0.153565	3.74488	0.00018048	0.00333268	1.60076
ENSMUSG00000051606	2010001K21Rik	177.695	1.43993	0.382458	3.76495	0.000166581	0.00334044	1.4722
ENSMUSG00000079484	Phyhd1	870.738	0.655632	0.177018	3.70376	0.000212427	0.00334047	1.875
ENSMUSG00000041215	Yeats2	362.376	-0.646159	0.172656	-3.74246	0.000182228	0.00335234	1.60076
ENSMUSG00000026341	Actr3	3359.35	-0.557521	0.150677	-3.70009	0.000215521	0.00337223	1.875
ENSMUSG00000042354	Gnl3	544.083	0.393884	0.105286	3.7411	0.000183214	0.00337223	1.59573
ENSMUSG00000023009	Nckap5l	314.569	-0.752442	0.200048	-3.7613	0.000169029	0.00337223	1.4722
ENSMUSG00000038569	Rad9b	58.6675	1.05174	0.279471	3.76333	0.000167669	0.00337587	1.45365
ENSMUSG00000020257	Wdr82	1545.95	-0.438978	0.118466	-3.70551	0.000210967	0.00337587	1.82884
ENSMUSG00000001946	Esam	2071.16	-0.433851	0.116853	-3.71278	0.000204994	0.00337628	1.77464
ENSMUSG00000074227	Spint2	697.614	0.586737	0.158678	3.69765	0.000217608	0.00338798	1.875
ENSMUSG00000029581	Fscn1	1411.81	-1.03918	0.28122	-3.69526	0.00021966	0.0034157	1.875
ENSMUSG00000021824	Ap3m1	1818.89	-0.427488	0.115573	-3.69886	0.000216574	0.00343229	1.83745
ENSMUSG00000102070	Gm28661	294883	0.483264	0.130863	3.69291	0.000221705	0.00343898	1.875
ENSMUSG00000118140	Gm4949	47.057	1.44706	0.384504	3.76344	0.000167595	0.00347006	1.40295
ENSMUSG00000075334	Rprm	14.8053	3.75352	0.89571	4.19055	2.78e-05	0.0034848	0.231675
ENSMUSG00000042010	Acacb	10035.8	0.544648	0.146692	3.71286	0.000204931	0.00350251	1.69541
ENSMUSG00000043088	Il17re	14.544	2.67671	0.638426	4.19268	2.76e-05	0.00350259	0.22779
ENSMUSG00000073725	Lmbrd1	1139.82	0.360524	0.0967751	3.72538	0.000195022	0.00350688	1.60713
ENSMUSG00000030047	Arhgap25	129.945	-0.874231	0.233304	-3.74718	0.000178831	0.00350688	1.4722
ENSMUSG00000040563	Plppr2	150.077	0.92734	0.247627	3.74491	0.000180457	0.00353443	1.4722
ENSMUSG00000003849	Nqo1	2288.62	0.580523	0.157365	3.68903	0.000225111	0.00354257	1.82884
ENSMUSG00000064372	mt-Tp	66.2001	0.936632	0.249383	3.7558	0.000172787	0.00354257	1.40295
ENSMUSG00000058192	Zfp846	130.82	-0.84744	0.22762	-3.72304	0.000196837	0.00354378	1.59573
ENSMUSG00000034164	Emid1	71.5925	-1.13167	0.302493	-3.74114	0.000183185	0.003566	1.4722
ENSMUSG00000022607	Ptk2	1178.42	-0.478429	0.13	-3.68021	0.000233045	0.003566	1.875
ENSMUSG00000027430	Dtd1	340.553	0.612675	0.164763	3.71851	0.000200401	0.00359478	1.59573
ENSMUSG00000021069	Pygl	701.004	-0.740178	0.200751	-3.68704	0.000226882	0.00363341	1.78521
ENSMUSG00000053334	Ficd	390.357	0.554288	0.149269	3.71336	0.000204529	0.00365992	1.59573
ENSMUSG00000008734	Gprc5b	804.369	-0.744355	0.202005	-3.68484	0.000228849	0.00367054	1.77815
ENSMUSG00000006920	Ezh1	1231.79	0.35443	0.0961949	3.6845	0.000229153	0.00367097	1.77815
ENSMUSG00000020868	Xylt2	481.475	-0.775332	0.207713	-3.73271	0.000189432	0.00370757	1.45365
ENSMUSG00000025758	Plk4	66.9021	-1.23599	0.331564	-3.72776	0.000193189	0.00372896	1.4722
ENSMUSG00000113278	Gm33016	12.6941	3.8436	0.922377	4.16706	3.09e-05	0.00378009	0.231675
ENSMUSG00000030835	Nomo1	4457.7	0.328074	0.089608	3.66121	0.000251024	0.00379525	1.875
ENSMUSG00000057789	Bak1	478.19	-0.742235	0.199252	-3.7251	0.000195237	0.00379823	1.45365
ENSMUSG00000031934	Panx1	118.991	-1.01608	0.272752	-3.72528	0.000195098	0.00379823	1.45365
ENSMUSG00000020185	E2f7	68.5311	-1.55889	0.421412	-3.69922	0.000216266	0.00381444	1.59573
ENSMUSG00000006398	Cdc20	72.3104	-1.94007	0.524405	-3.69957	0.000215964	0.00381444	1.59573
ENSMUSG00000029675	Eln	2186.03	-2.26374	0.616649	-3.67104	0.000241567	0.00381444	1.78521
ENSMUSG00000031585	Gtf2e2	319.976	-0.421975	0.113446	-3.71961	0.000199527	0.00381444	1.4722
ENSMUSG00000027199	Gatm	317.376	-0.963639	0.258682	-3.72519	0.000195167	0.00383114	1.43033
ENSMUSG00000060512	0610040J01Rik	62.8594	1.29167	0.346277	3.73016	0.000191359	0.00383114	1.40295
ENSMUSG00000056201	Cfl1	4322.81	-0.591679	0.161859	-3.65552	0.00025666	0.00383882	1.875
ENSMUSG00000058997	Vwa8	4827.42	0.680762	0.18626	3.65489	0.00025729	0.00384367	1.875
ENSMUSG00000019817	Plagl1	193.399	-1.24001	0.332716	-3.72692	0.000193831	0.00386535	1.40295
ENSMUSG00000064354	mt-Co2	296312	0.477375	0.130708	3.65222	0.000259987	0.00387473	1.875
ENSMUSG00000056366	Fabp3-ps1	1918.26	0.776089	0.211819	3.66392	0.000248385	0.00388052	1.78521
ENSMUSG00000038607	Gng10	377.367	-0.760266	0.205883	-3.6927	0.000221882	0.00388052	1.59402
ENSMUSG00000072769	Gm10419	16.3018	3.11497	0.749015	4.15876	3.2e-05	0.00391143	0.22779
ENSMUSG00000001029	Icam2	696.865	-0.67629	0.184739	-3.66078	0.00025145	0.00392603	1.77815
ENSMUSG00000024423	Impact	780.702	0.838085	0.228938	3.66075	0.000251482	0.00392603	1.77815
ENSMUSG00000050989	Selenon	1070.43	-0.511531	0.14026	-3.64701	0.000265306	0.00392603	1.875
ENSMUSG00000021730	Hcn1	89.3307	-2.20239	0.593376	-3.71163	0.000205932	0.00392608	1.45365
ENSMUSG00000042305	Tmem183a	551.954	-0.552405	0.149893	-3.68533	0.000228405	0.00394971	1.60076
ENSMUSG00000018398	Septin8	1875.81	-0.517537	0.142041	-3.64359	0.000268862	0.00396463	1.875
ENSMUSG00000019066	Rab3d	379.589	0.689542	0.187184	3.68376	0.000229816	0.00396478	1.60076
ENSMUSG00000031778	Cx3cl1	450.84	0.770068	0.209097	3.68282	0.000230669	0.00398735	1.59573
ENSMUSG00000031486	Adgra2	620.716	-0.747329	0.204604	-3.65256	0.000259638	0.00400705	1.78521
ENSMUSG00000044948	Cfap43	26.15	1.73638	0.468737	3.70439	0.000211903	0.00401157	1.45365
ENSMUSG00000066894	Vsig10	279.153	-0.61278	0.16568	-3.69858	0.000216805	0.00404591	1.4722
ENSMUSG00000030745	Il21r	45.8869	-2.09195	0.565634	-3.69841	0.000216951	0.00404591	1.4722
ENSMUSG00000038217	Tlcd2	116.232	-1.43074	0.385665	-3.7098	0.000207421	0.0040544	1.40295
ENSMUSG00000069793	Slfn9	125.798	-1.54138	0.416948	-3.69681	0.000218328	0.00406212	1.4722
ENSMUSG00000030374	Strn4	2652.94	-0.341673	0.0940093	-3.63446	0.000278567	0.00406475	1.875
ENSMUSG00000021486	Prelid1	1472.14	-0.574866	0.157693	-3.64547	0.0002669	0.00408564	1.78521
ENSMUSG00000006715	Gmnn	545.452	0.769477	0.208225	3.69541	0.000219536	0.00412231	1.45365
ENSMUSG00000035458	Tnni3	78140.1	0.73009	0.201035	3.63166	0.000281604	0.00412339	1.86199
ENSMUSG00000054027	Nt5dc3	2263.88	0.517337	0.142493	3.63062	0.000282745	0.00419054	1.83745
ENSMUSG00000064345	mt-Nd2	309534	0.569039	0.155858	3.65102	0.000261204	0.00419075	1.69541
ENSMUSG00000033386	Frrs1	167.4	-0.763896	0.207246	-3.68593	0.000227868	0.00420535	1.4722
ENSMUSG00000032648	Pygm	28115.8	0.747973	0.206427	3.62342	0.000290735	0.00420805	1.875
ENSMUSG00000042759	Apobr	55.0748	-1.16772	0.318734	-3.66363	0.000248663	0.00422411	1.59573
ENSMUSG00000049940	Pgrmc2	1409.16	0.314275	0.0866662	3.62626	0.000287551	0.00423725	1.83745
ENSMUSG00000028597	Gpx7	248.138	-1.00664	0.27281	-3.68988	0.000224363	0.00424227	1.43033
ENSMUSG00000015843	Rxrg	1385.28	0.451218	0.124284	3.63055	0.000282822	0.00428681	1.77815
ENSMUSG00000055172	C1ra	710.745	0.81364	0.224155	3.62981	0.00028363	0.00428681	1.78521
ENSMUSG00000034472	Rasd2	155.615	1.10123	0.299322	3.67907	0.000234088	0.00428681	1.4722
ENSMUSG00000024866	Acy3	674.079	0.781969	0.213907	3.65565	0.000256534	0.0042972	1.60713
ENSMUSG00000038954	Supt3	314.098	0.902951	0.24522	3.6822	0.000231229	0.00434711	1.43033
ENSMUSG00000020520	Galnt10	535.485	-0.576605	0.156815	-3.67698	0.000236007	0.00436077	1.45365
ENSMUSG00000083563	Gm13340	13170.9	0.745841	0.206498	3.61185	0.000304019	0.00438053	1.86199
ENSMUSG00000041498	Kif14	24.9843	-2.48179	0.680288	-3.64814	0.000264146	0.00443602	1.59573
ENSMUSG00000069910	Spdl1	24.6947	-1.73971	0.477342	-3.64459	0.000267823	0.00449267	1.59573
ENSMUSG00000021846	Peli2	481.196	0.564554	0.154961	3.6432	0.000269275	0.00450676	1.59573
ENSMUSG00000030980	Knop1	665.061	-0.574759	0.157829	-3.64165	0.000270899	0.00450676	1.60713
ENSMUSG00000026480	Ncf2	166.552	-1.1909	0.325112	-3.66304	0.000249243	0.00451638	1.4722
ENSMUSG00000035486	Plk5	42.9646	1.67622	0.445636	3.76141	0.000168958	0.00456013	0.985698
ENSMUSG00000020601	Trib2	1240.54	-0.490408	0.134833	-3.63716	0.000275657	0.00456013	1.60713
ENSMUSG00000000628	Hk2	9045.98	0.548605	0.151399	3.62358	0.000290549	0.00456013	1.69541
ENSMUSG00000078735	Il11ra2	121.917	0.689335	0.18961	3.63555	0.000277392	0.00460192	1.60076
ENSMUSG00000001700	Gramd3	601.275	-0.403435	0.111041	-3.63322	0.000279907	0.00460393	1.61274
ENSMUSG00000028873	Cdca8	38.4048	-2.91762	0.798062	-3.65589	0.000256293	0.00461274	1.4722
ENSMUSG00000074457	S100a16	1128.04	-0.486576	0.134974	-3.60497	0.000312194	0.00464195	1.77815
ENSMUSG00000025534	Gusb	772.519	-0.55354	0.15414	-3.59115	0.000329222	0.00464195	1.875
ENSMUSG00000026187	Xrcc5	433.249	0.5174	0.142558	3.62941	0.000284068	0.00469549	1.59402
ENSMUSG00000040624	Plekhg1	650.379	-0.88118	0.24469	-3.60122	0.000316733	0.00469549	1.77815
ENSMUSG00000037032	Apbb1	1404.55	0.665308	0.18518	3.59276	0.000327198	0.00469549	1.83745
ENSMUSG00000002458	Rgs19	186.353	-0.548063	0.15012	-3.65083	0.000261394	0.00473261	1.45365
ENSMUSG00000031996	Aplp2	10732.8	0.290521	0.0810861	3.58287	0.000339836	0.00476485	1.875
ENSMUSG00000051934	Spats2	269.496	-0.563847	0.155641	-3.62273	0.000291509	0.00477524	1.60076
ENSMUSG00000024006	Stk38	1260.19	-0.379116	0.105449	-3.59526	0.000324068	0.00477524	1.77815
ENSMUSG00000082066	Gm13904	31.7514	1.23552	0.340943	3.62384	0.000290259	0.00477524	1.59573
ENSMUSG00000042207	Kdm5b	581.952	-0.441781	0.122028	-3.62032	0.000294244	0.0048109	1.60076
ENSMUSG00000112693	Gm5512	79.8933	0.787359	0.217589	3.61856	0.000296241	0.00483817	1.60076
ENSMUSG00000022969	Il10rb	3044.91	0.344842	0.0957797	3.60037	0.000317771	0.00488624	1.69541
ENSMUSG00000027221	Chst1	210.37	-1.09783	0.301591	-3.64014	0.000272494	0.00488624	1.45365
ENSMUSG00000042626	Shc1	1417.9	-0.448289	0.125246	-3.57926	0.000344567	0.00488624	1.83745
ENSMUSG00000026576	Atp1b1	10565.2	-0.342871	0.095947	-3.57355	0.000352178	0.00488873	1.875
ENSMUSG00000038456	Dennd2a	693.099	-0.730797	0.202274	-3.6129	0.000302787	0.00489825	1.60713
ENSMUSG00000041126	H2az2	906.98	0.458565	0.126973	3.61153	0.000304401	0.00490182	1.61274
ENSMUSG00000039202	Abhd2	1203.09	-0.643796	0.179618	-3.58426	0.000338039	0.00491218	1.78521
ENSMUSG00000059248	Septin9	1384.09	-0.533061	0.149326	-3.56979	0.00035727	0.00493213	1.875
ENSMUSG00000028698	Pik3r3	560.28	-0.602774	0.166878	-3.61206	0.000303779	0.00493213	1.59573
ENSMUSG00000049044	Rapgef4	686.939	0.58827	0.16426	3.58133	0.000341852	0.00497087	1.77815
ENSMUSG00000044770	Scml4	143.86	-1.63863	0.451555	-3.62886	0.000284673	0.00499417	1.4722
ENSMUSG00000059878	Zfp422	491.605	-0.560463	0.155437	-3.60573	0.000311278	0.00503807	1.59402
ENSMUSG00000052387	Trpm3	126.237	-1.0934	0.300722	-3.6359	0.000277016	0.00508857	1.40295
ENSMUSG00000030082	Sec61a1	1602.46	-0.428561	0.120162	-3.56652	0.000361749	0.005092	1.82884
ENSMUSG00000025809	Itgb1	13415.3	-0.38898	0.10928	-3.55948	0.00037159	0.00509619	1.875
ENSMUSG00000018008	Cyth4	451.836	-0.975637	0.27098	-3.6004	0.000317723	0.00509837	1.60076
ENSMUSG00000047879	Usp14	1751.42	0.330919	0.0926242	3.5727	0.000353313	0.00510837	1.77464
ENSMUSG00000067367	Lyar	402.277	0.500027	0.138058	3.62187	0.000292479	0.00515697	1.45365
ENSMUSG00000031792	Usb1	446.29	-0.376215	0.104717	-3.5927	0.000327275	0.00523449	1.60076
ENSMUSG00000030579	Tyrobp	388.404	-0.915754	0.255167	-3.58885	0.000332144	0.00526424	1.61364
ENSMUSG00000116066	Gm49477	293.475	0.836992	0.23154	3.61489	0.000300472	0.00527492	1.45365
ENSMUSG00000027699	Ect2	46.12	-2.33201	0.645095	-3.61499	0.000300358	0.00527492	1.45365
ENSMUSG00000047881	Rell1	319.475	-0.648241	0.180613	-3.58912	0.000331795	0.00528379	1.60076
ENSMUSG00000026404	Ddx59	196.173	0.586015	0.161774	3.62242	0.000291858	0.00529738	1.40295
ENSMUSG00000031808	Slc27a1	3549.5	0.616111	0.173767	3.54562	0.00039169	0.00531377	1.875
ENSMUSG00000040822	1700123O20Rik	238.04	-0.55946	0.154912	-3.61148	0.000304454	0.00532173	1.45365
ENSMUSG00000038074	Fkbp14	366.173	-0.406209	0.112507	-3.61052	0.000305581	0.00533567	1.45365
ENSMUSG00000026696	Vamp4	381.134	0.493891	0.136814	3.60994	0.000306267	0.00534189	1.45365
ENSMUSG00000030319	Cand2	3837.3	0.363114	0.102463	3.54384	0.000394346	0.00536399	1.86199
ENSMUSG00000024921	Smarca2	2049.03	0.358322	0.10082	3.55407	0.000379313	0.00537563	1.78521
ENSMUSG00000031448	Adprhl1	12562.5	0.571057	0.161277	3.54085	0.000398838	0.00537588	1.875
ENSMUSG00000096146	Kcnj11	4998.94	0.394718	0.111485	3.54055	0.000399295	0.00537626	1.875
ENSMUSG00000026200	Glb1l	89.6962	-1.08882	0.302204	-3.60292	0.000314661	0.0053901	1.4722
ENSMUSG00000030762	Aqp8	179.289	2.54227	0.705182	3.60512	0.000312007	0.00540704	1.45365
ENSMUSG00000034987	Hrh2	41.9988	1.5305	0.424681	3.60388	0.000313502	0.0054215	1.45365
ENSMUSG00000043683	Fem1a	8339.49	0.308823	0.0873069	3.53721	0.000404383	0.0054215	1.875
ENSMUSG00000066705	Fxyd6	1204.66	-0.635687	0.179122	-3.5489	0.000386841	0.00544136	1.78521
ENSMUSG00000024357	Sil1	365.148	0.755083	0.209633	3.60193	0.000315862	0.00544471	1.45365
ENSMUSG00000028737	Aldh4a1	1939.37	0.559066	0.157562	3.54823	0.000387824	0.00544471	1.78521
ENSMUSG00000048647	Exd1	74.7473	1.18777	0.328985	3.6104	0.000305721	0.00545455	1.40295
ENSMUSG00000034674	Tdg	138.818	-0.785111	0.218094	-3.59988	0.000318366	0.0054762	1.45365
ENSMUSG00000040018	Cox15	1283.62	-0.299614	0.0838772	-3.57205	0.000354198	0.00550015	1.60713
ENSMUSG00000059022	Kcp	155.492	-0.953404	0.26429	-3.60742	0.000309261	0.00550015	1.40295
ENSMUSG00000001027	Scn4a	957.676	0.76064	0.214631	3.54394	0.000394201	0.00550377	1.78521
ENSMUSG00000041431	Ccnb1	43.5281	-2.99982	0.811484	-3.69671	0.000218412	0.00551703	0.985698
ENSMUSG00000026203	Dnajb2	2644.51	0.422952	0.118951	3.55569	0.000376985	0.00553046	1.69541
ENSMUSG00000051339	2900026A02Rik	1894.49	-0.506722	0.143088	-3.54133	0.00039811	0.00554074	1.78521
ENSMUSG00000029681	Bcl7b	1130.47	0.462649	0.13118	3.52682	0.000420579	0.00556727	1.875
ENSMUSG00000118672	Muc4	11.5273	6.70648	1.6577	4.04565	5.22e-05	0.00557487	0.231675
ENSMUSG00000025586	Cpeb1	421.139	0.917766	0.255469	3.59248	0.000327547	0.00557487	1.45365
ENSMUSG00000032586	Traip	23.8197	-1.63006	0.454118	-3.5895	0.00033131	0.00557487	1.4722
ENSMUSG00000027864	Ptgfrn	2155.1	-0.6819	0.192847	-3.53597	0.000406278	0.0056582	1.77464
ENSMUSG00000038801	Scgb1c1	358.065	1.08511	0.302559	3.58643	0.000335233	0.00569372	1.45365
ENSMUSG00000056427	Slit3	455.991	1.0121	0.284479	3.55775	0.00037404	0.00571106	1.61364
ENSMUSG00000024678	Ms4a4d	239.139	0.577799	0.161168	3.58507	0.000336992	0.00571106	1.45365
ENSMUSG00000032035	Ets1	2984.41	-0.720506	0.204815	-3.51783	0.000435083	0.00571106	1.875
ENSMUSG00000028307	Aldob	70.2902	6.05185	1.68531	3.59093	0.000329494	0.00577427	1.40295
ENSMUSG00000026409	Pfkfb2	1443.79	0.816761	0.231632	3.52611	0.000421706	0.0058306	1.77464
ENSMUSG00000041378	Cldn5	572.475	-1.11917	0.312746	-3.57851	0.000345555	0.0058306	1.45365
ENSMUSG00000003809	Gcdh	990.998	0.559835	0.158852	3.52425	0.000424688	0.0058306	1.78521
ENSMUSG00000001761	Smo	686.462	-0.465983	0.132728	-3.5108	0.000446758	0.00583379	1.875
ENSMUSG00000058809	Hspd1-ps3	96.4024	0.818712	0.229152	3.57279	0.0003532	0.0058598	1.4722
ENSMUSG00000051890	Klhdc1	1080.23	0.717995	0.203848	3.52221	0.000427961	0.0058598	1.78521
ENSMUSG00000033287	Kctd17	735.848	-0.856108	0.24399	-3.50879	0.00045015	0.0058598	1.875
ENSMUSG00000039395	Mreg	791.225	0.73924	0.208386	3.54746	0.000388963	0.00588956	1.60713
ENSMUSG00000001053	N4bp3	472.848	-0.724663	0.204141	-3.54981	0.000385502	0.00588956	1.59573
ENSMUSG00000028191	Bcl10	616.436	-0.40724	0.115705	-3.51965	0.00043211	0.00588956	1.78521
ENSMUSG00000018001	Cyth3	1537.72	-0.559645	0.159337	-3.51234	0.000444185	0.00590358	1.82884
ENSMUSG00000024440	Pcdh12	974.581	-0.937444	0.266503	-3.51758	0.000435508	0.00592362	1.78521
ENSMUSG00000036478	Btg1	1127.57	-0.450685	0.127168	-3.54403	0.000394068	0.00592515	1.61274
ENSMUSG00000030545	Pex11a	465.942	0.834661	0.233725	3.57113	0.000355448	0.00592515	1.45365
ENSMUSG00000036833	Pnpla7	818.612	0.670283	0.189423	3.53856	0.000402322	0.00603875	1.61274
ENSMUSG00000050410	Tcf19	99.2722	-1.47701	0.414326	-3.56486	0.000364047	0.00605601	1.45365
ENSMUSG00000039994	Timeless	348.295	-0.517144	0.144906	-3.56881	0.000358601	0.00605645	1.43033
ENSMUSG00000024661	Fth1	35405.1	0.461885	0.131238	3.51944	0.000432456	0.00615552	1.69541
ENSMUSG00000029310	Nudt9	1356.24	0.30889	0.0882014	3.5021	0.000461602	0.00623351	1.78521
ENSMUSG00000008393	Carhsp1	1280.12	-0.590984	0.168892	-3.49918	0.000466685	0.00628926	1.78521
ENSMUSG00000027775	Mfsd1	661.953	-0.397999	0.113701	-3.5004	0.000464567	0.00628926	1.77815
ENSMUSG00000020390	Ube2b	5870.17	0.346916	0.099632	3.48198	0.000497721	0.00637978	1.875
ENSMUSG00000022025	Cnmd	30.0158	2.56682	0.728578	3.52306	0.000426595	0.00641852	1.59573
ENSMUSG00000062075	Lmnb2	228.896	-0.754307	0.21432	-3.51954	0.000432295	0.00647724	1.60076
ENSMUSG00000058258	Idi1	141.353	-0.773892	0.218337	-3.54449	0.000393379	0.0064774	1.45365
ENSMUSG00000070605	Zfp992	174.572	-0.802933	0.226529	-3.54451	0.000393338	0.0064774	1.45365
ENSMUSG00000026192	Atic	834.344	0.644494	0.183346	3.51518	0.00043945	0.0065156	1.61274
ENSMUSG00000061838	Suclg2	5203.15	0.489673	0.140936	3.47443	0.000511947	0.00652215	1.875
ENSMUSG00000028894	Inpp5b	328.053	-0.569326	0.160773	-3.54117	0.000398356	0.00653394	1.45365
ENSMUSG00000019278	Dpep1	1556.63	0.886247	0.255166	3.47322	0.000514259	0.00653394	1.875
ENSMUSG00000042712	Tceal9	316.226	-0.700181	0.197931	-3.53751	0.000403921	0.00653394	1.4722
ENSMUSG00000042842	Serpinb6b	1620.06	0.632477	0.181934	3.4764	0.000508187	0.00661079	1.82884
ENSMUSG00000036893	Ehmt1	812.795	-0.341332	0.0972329	-3.51046	0.000447334	0.00661528	1.60713
ENSMUSG00000024736	Tmem132a	681.051	-0.918515	0.261912	-3.50696	0.000453254	0.00666606	1.61274
ENSMUSG00000031659	Adcy7	650.954	-1.08261	0.311092	-3.48005	0.000501323	0.00666606	1.78521
ENSMUSG00000041112	Elmo1	419.036	-0.569777	0.162388	-3.50873	0.000450245	0.00668315	1.59573
ENSMUSG00000075307	Klhl41	2247.95	0.544965	0.157011	3.47087	0.000518775	0.00668315	1.83745
ENSMUSG00000030785	Cox6a2	27546.7	0.58881	0.168823	3.48774	0.000487115	0.00679416	1.69541
ENSMUSG00000042439	Zfp532	823.982	-0.387593	0.112018	-3.4601	0.000539984	0.00680336	1.875
ENSMUSG00000039763	Dnajc28	1177.12	0.572071	0.163446	3.50006	0.000465158	0.00680682	1.61274
ENSMUSG00000028992	Nmnat1	726.613	0.347588	0.100507	3.45833	0.000543526	0.00683426	1.875
ENSMUSG00000035517	Tdrd7	536.995	-0.41596	0.118902	-3.49834	0.00046816	0.00688819	1.60076
ENSMUSG00000013936	Myl2	139463	0.600584	0.173702	3.45755	0.000545104	0.00688819	1.86199
ENSMUSG00000017146	Brca1	35.1686	-2.59526	0.741814	-3.49853	0.000467829	0.00689125	1.59573
ENSMUSG00000026558	Uck2	1646.31	-0.807248	0.233289	-3.46029	0.0005396	0.00689593	1.83745
ENSMUSG00000031508	Ankrd10	1059.57	-0.518872	0.148573	-3.49237	0.000478763	0.00698829	1.60713
ENSMUSG00000028882	Ppp1r8	535.255	-0.396422	0.113462	-3.49386	0.00047609	0.00699198	1.59573
ENSMUSG00000045104	Ldhb-ps	4205.79	0.684049	0.198258	3.45029	0.000559978	0.00699209	1.875
ENSMUSG00000038155	Gstp2	346.934	0.801711	0.229647	3.49105	0.000481117	0.00702612	1.60076
ENSMUSG00000029312	Klhl8	354.806	-0.533172	0.152731	-3.49092	0.000481357	0.00702612	1.60076
ENSMUSG00000019647	Sema6a	849.883	-0.581591	0.168689	-3.4477	0.000565376	0.00703287	1.875
ENSMUSG00000030967	Zranb1	1678.64	0.315903	0.0912781	3.46088	0.000538405	0.00703287	1.78521
ENSMUSG00000021998	Lcp1	1108.28	-0.711702	0.205635	-3.46099	0.000538184	0.00704393	1.77815
ENSMUSG00000038241	Cep250	300.732	-0.63583	0.182223	-3.4893	0.000484286	0.00704393	1.60076
ENSMUSG00000007041	Clic1	1440.69	-0.655656	0.189603	-3.45804	0.000544113	0.00708636	1.78521
ENSMUSG00000020053	Igf1	848.728	-0.770094	0.221005	-3.48451	0.000493037	0.00710083	1.61274
ENSMUSG00000031910	Has3	77.8144	-1.44164	0.410534	-3.51162	0.000445382	0.00710947	1.45365
ENSMUSG00000027111	Itga6	1936.84	-0.544986	0.157607	-3.45787	0.000544461	0.00711201	1.77464
ENSMUSG00000017386	Traf4	200.785	-0.861203	0.245389	-3.50954	0.000448887	0.00714429	1.45365
ENSMUSG00000024053	Emilin2	571.901	-0.812328	0.231446	-3.50979	0.00044846	0.00714429	1.45365
ENSMUSG00000083219	Gm11410	36.9038	1.17288	0.334481	3.50655	0.000453949	0.00721774	1.45365
ENSMUSG00000048222	Mfap1b	1015.45	0.366986	0.105482	3.47914	0.000503017	0.00722704	1.60713
ENSMUSG00000033933	Vhl	341.43	-0.368082	0.10501	-3.50522	0.000456233	0.00735788	1.43033
ENSMUSG00000040463	Mybbp1a	1578.4	0.587458	0.170615	3.44318	0.000574926	0.00746583	1.77464
ENSMUSG00000031749	St3gal2	1256.63	-0.40181	0.115836	-3.46879	0.000522816	0.00748945	1.60713
ENSMUSG00000026039	Sgo2a	353.706	0.65216	0.186832	3.49062	0.00048191	0.0075288	1.4722
ENSMUSG00000037235	Mxd4	2873.48	-0.448573	0.129966	-3.45147	0.000557533	0.00755611	1.69541
ENSMUSG00000048416	Mlf1	2545.36	-0.792451	0.23154	-3.42253	0.000620422	0.00759566	1.875
ENSMUSG00000025817	Nudt5	389.491	-0.707005	0.204021	-3.46535	0.000529534	0.00761828	1.59402
ENSMUSG00000026492	Tfb2m	1670.44	0.51385	0.149964	3.4265	0.000611419	0.00762356	1.83745
ENSMUSG00000031506	Ptpn7	70.2064	-1.38192	0.39925	-3.4613	0.000537566	0.00767136	1.60076
ENSMUSG00000110949	Nudt8	956.398	1.01024	0.294246	3.43331	0.000596263	0.00767136	1.77815
ENSMUSG00000067377	Tspan6	190.738	-0.896541	0.257081	-3.48739	0.000487751	0.00767136	1.45365
ENSMUSG00000116995	Gm21926	142.595	-0.746639	0.214164	-3.48629	0.000489763	0.00768899	1.45365
ENSMUSG00000030346	Rad51ap1	103.719	-1.16665	0.334713	-3.48553	0.000491166	0.00770355	1.45365
ENSMUSG00000023939	Mrpl14	1192.46	0.608218	0.176061	3.45459	0.000551128	0.00781095	1.60713
ENSMUSG00000021087	Rtn1	143.785	-1.00236	0.287146	-3.49076	0.000481651	0.00781219	1.40295
ENSMUSG00000060675	Plaat3	3275.79	0.384285	0.112567	3.41383	0.000640557	0.0078204	1.86199
ENSMUSG00000027650	Tti1	903.833	0.345115	0.100731	3.42611	0.000612285	0.0078204	1.77815
ENSMUSG00000053963	Stum	195.745	1.45729	0.421985	3.45342	0.000553537	0.00784595	1.60076
ENSMUSG00000056917	Sipa1	1010.3	-0.620184	0.179704	-3.45114	0.00055823	0.00784613	1.61274
ENSMUSG00000021913	Ogdhl	4065.41	0.838165	0.245975	3.40753	0.000655545	0.0079099	1.875
ENSMUSG00000029166	Mapre3	1184.87	0.501947	0.147302	3.4076	0.000655369	0.0079099	1.875
ENSMUSG00000040652	Oaz2	4585.12	-0.265967	0.0780911	-3.40585	0.000659572	0.00795085	1.875
ENSMUSG00000058290	Espl1	65.4722	-1.4208	0.411971	-3.44879	0.000563102	0.00796064	1.59573
ENSMUSG00000032479	Map4	15547	0.338287	0.0992934	3.40694	0.000656944	0.00796064	1.86199
ENSMUSG00000015149	Sirt2	2536.08	0.28238	0.0825747	3.41969	0.00062692	0.00796167	1.77464
ENSMUSG00000064341	mt-Nd1	438295	0.383847	0.112787	3.4033	0.000665776	0.00799492	1.875
ENSMUSG00000026622	Nek2	37.0495	-3.11549	0.895107	-3.48058	0.000500335	0.00800779	1.40295
ENSMUSG00000006476	Nsmf	538.819	-0.712487	0.205328	-3.47	0.000520455	0.00800779	1.45365
ENSMUSG00000039735	Fnbp1l	760.995	-0.652415	0.190999	-3.41581	0.000635924	0.00800779	1.77815
ENSMUSG00000006641	Slc5a6	385.804	0.480546	0.139618	3.44186	0.000577738	0.00800779	1.61364
ENSMUSG00000029915	Clec5a	73.4687	-1.00988	0.293151	-3.44491	0.000571256	0.00800779	1.60076
ENSMUSG00000035401	Emsy	1072.84	-0.35314	0.102578	-3.44266	0.000576031	0.00800779	1.61274
ENSMUSG00000034593	Myo5a	560.634	-0.73835	0.212704	-3.47126	0.000518022	0.00800779	1.45365
ENSMUSG00000036718	Micall2	117.855	-0.815929	0.23545	-3.4654	0.000529446	0.0080358	1.4722
ENSMUSG00000048175	Asb8	3041.13	0.277983	0.0818107	3.39788	0.000679106	0.00808536	1.875
ENSMUSG00000025190	Got1	15535	0.573405	0.168821	3.39653	0.000682453	0.00817422	1.86199
ENSMUSG00000030861	Acadsb	3160.32	0.642528	0.187809	3.42118	0.000623506	0.00819416	1.69541
ENSMUSG00000061046	Haghl	222.608	0.739614	0.215177	3.43723	0.000587692	0.00819823	1.59573
ENSMUSG00000006288	Ttc5	318.067	-0.566215	0.164823	-3.43529	0.000591916	0.00822342	1.60076
ENSMUSG00000046280	She	670.988	-0.528976	0.155305	-3.40605	0.000659093	0.00823323	1.77815
ENSMUSG00000029649	Pomp	1911.5	0.404297	0.118744	3.40479	0.000662157	0.00823323	1.78521
ENSMUSG00000001785	Pwp1	487.734	0.369559	0.107634	3.43346	0.000595925	0.00825571	1.60076
ENSMUSG00000021898	Asb14	1758.65	0.559046	0.164594	3.39651	0.000682502	0.00826811	1.82884
ENSMUSG00000037503	Fam168b	2298.2	-0.404733	0.119185	-3.39584	0.000684186	0.00828072	1.82884
ENSMUSG00000000958	Slc7a7	125.91	-0.785667	0.227433	-3.4545	0.000551308	0.0082811	1.4722
ENSMUSG00000000275	Trim25	983.119	-0.436542	0.128339	-3.40147	0.000670241	0.00832753	1.77815
ENSMUSG00000047409	Ctdspl	466.02	-0.52133	0.150896	-3.45489	0.000550514	0.00835899	1.45365
ENSMUSG00000070305	Mpzl3	131.2	0.605682	0.175504	3.45111	0.000558289	0.00836238	1.4722
ENSMUSG00000027257	Pacsin3	4674.32	0.415702	0.122881	3.38297	0.00071706	0.00842532	1.875
ENSMUSG00000015714	Cers2	1323.9	-0.215299	0.0636711	-3.38142	0.000721129	0.00845016	1.875
ENSMUSG00000032643	Fhl3	186.125	-0.760462	0.219758	-3.46046	0.000539263	0.00845016	1.40295
ENSMUSG00000030852	Tacc2	12370	0.847199	0.250547	3.38139	0.000721194	0.00845016	1.875
ENSMUSG00000106999	Gm42734	6.2231	-5.67929	1.32166	-4.29708	1.73e-05	0.00848297	0.044777
ENSMUSG00000054404	Slfn5	3493.83	-0.478268	0.140387	-3.40679	0.000657309	0.00850155	1.69541
ENSMUSG00000030652	Coq7	1856.98	0.448729	0.132699	3.38154	0.000720803	0.00858612	1.83745
ENSMUSG00000108381	Gm9299	84.6551	-0.798872	0.23121	-3.45518	0.000549918	0.00858612	1.40295
ENSMUSG00000040280	Ndufa4l2	546.218	-0.575583	0.167193	-3.44263	0.000576081	0.00866591	1.45365
ENSMUSG00000022353	Mtss1	919.499	-0.548075	0.161831	-3.38672	0.000707347	0.00869064	1.77815
ENSMUSG00000036192	Rorb	82.0614	1.12785	0.327178	3.44719	0.000566443	0.0088125	1.40295
ENSMUSG00000025083	Afap1l2	133.771	-0.89744	0.261376	-3.43352	0.000595801	0.00882502	1.4722
ENSMUSG00000039031	Arhgap18	896.31	-0.810471	0.237746	-3.40897	0.000652079	0.00883951	1.60713
ENSMUSG00000041073	Nacad	128.045	-1.17334	0.341602	-3.43482	0.000592951	0.00887021	1.45365
ENSMUSG00000031349	Nsdhl	212.146	-0.612144	0.178394	-3.43142	0.000600425	0.00887021	1.4722
ENSMUSG00000040146	Rgl3	273.371	0.676557	0.196857	3.4368	0.00058863	0.00894087	1.43033
ENSMUSG00000031402	Mpp1	347.993	-0.572581	0.168189	-3.4044	0.000663101	0.00899142	1.60076
ENSMUSG00000030087	Klf15	1140.08	0.712274	0.211093	3.37422	0.000740264	0.00901969	1.77815
ENSMUSG00000033192	Lpcat2	56.6735	-1.10574	0.322427	-3.42943	0.000604848	0.00901969	1.45365
ENSMUSG00000034617	Mtrr	533.801	0.398976	0.117232	3.40329	0.000665798	0.00903146	1.59573
ENSMUSG00000024210	Ip6k3	314.362	-1.03512	0.301601	-3.43209	0.000598947	0.00905577	1.43033
ENSMUSG00000028923	Necap2	498.027	-0.524463	0.153054	-3.42664	0.000611092	0.00908283	1.45365
ENSMUSG00000001763	Tspan33	42.0626	1.27626	0.37287	3.42279	0.000619812	0.00908801	1.4722
ENSMUSG00000052496	Pkdrej	232.651	0.659923	0.194084	3.40019	0.00067339	0.00910095	1.59573
ENSMUSG00000025745	Hadha	26507.7	0.873527	0.260496	3.35332	0.000798493	0.00917594	1.875
ENSMUSG00000021061	Sptb	7992.97	0.40244	0.119065	3.38	0.000724848	0.00919339	1.69541
ENSMUSG00000022385	Gtse1	23.7639	-3.01529	0.87866	-3.43169	0.000599828	0.00919339	1.40295
ENSMUSG00000086784	Isoc2a	1044.99	0.564059	0.167596	3.36559	0.000763791	0.00919339	1.78521
ENSMUSG00000032434	Cmtm6	1061.51	-0.549915	0.162074	-3.39299	0.000691344	0.00920286	1.61274
ENSMUSG00000033075	Senp1	527.21	-0.426277	0.125575	-3.39461	0.000687273	0.00923778	1.59573
ENSMUSG00000051378	Kif18b	31.5243	-4.14472	1.2215	-3.39314	0.000690956	0.00927054	1.59573
ENSMUSG00000048833	Slc39a9	822.075	-0.510577	0.15247	-3.34871	0.000811897	0.00927054	1.875
ENSMUSG00000060550	H2-Q7	63.3501	1.97132	0.577087	3.41598	0.00063553	0.0093516	1.45365
ENSMUSG00000028161	Ppp3ca	1857.09	0.28457	0.0849542	3.34969	0.000809018	0.00945361	1.82884
ENSMUSG00000020937	Plcd3	389.623	0.664489	0.196468	3.38218	0.000719126	0.00951526	1.61364
ENSMUSG00000053093	Myh7	125671	0.723779	0.216589	3.34171	0.000832628	0.00953643	1.86199
ENSMUSG00000028029	Aimp1	960.207	0.400535	0.118458	3.38123	0.000721632	0.00953643	1.61274
ENSMUSG00000100594	2810414N06Rik	42.0653	1.31033	0.387366	3.38267	0.000717854	0.00957031	1.59573
ENSMUSG00000053253	Ndfip2	504.997	-0.461227	0.13532	-3.40843	0.000653382	0.00957031	1.45365
ENSMUSG00000031485	Plpbp	1918.92	0.45243	0.135593	3.33669	0.000847828	0.00960219	1.875
ENSMUSG00000031093	Dock11	205.33	-0.76285	0.223915	-3.40688	0.000657102	0.00960219	1.45365
ENSMUSG00000024654	Asrgl1	1581.42	0.488728	0.146485	3.33637	0.000848803	0.00960456	1.875
ENSMUSG00000020225	Tmbim4	1529.69	0.42325	0.126688	3.34089	0.000835094	0.00963388	1.83745
ENSMUSG00000026355	Mcm6	179.967	-1.54376	0.456946	-3.37842	0.000729038	0.00964527	1.60076
ENSMUSG00000030536	Iqgap1	1956.61	-0.465472	0.13904	-3.34775	0.000814712	0.00971386	1.77464
ENSMUSG00000004609	Cd33	236.324	-1.00623	0.298056	-3.37597	0.000735552	0.00971396	1.60076
ENSMUSG00000093938	Evi2b	31.5886	-8.03101	2.29144	-3.50478	0.000456979	0.00978324	0.985698
ENSMUSG00000043251	Exoc3l	143.477	-1.07138	0.315114	-3.39997	0.000673931	0.00978324	1.45365
ENSMUSG00000025509	Pnpla2	10370.1	0.664852	0.199734	3.32868	0.000872574	0.00981161	1.875
ENSMUSG00000021993	Mipep	1785.38	0.547933	0.164357	3.3338	0.000856677	0.00982093	1.83745
ENSMUSG00000025731	Mettl26	217.314	0.640637	0.188564	3.39746	0.000680157	0.00984713	1.45365
ENSMUSG00000026482	Rgl1	1367.27	-0.541703	0.160787	-3.36908	0.000754188	0.00985855	1.60713
ENSMUSG00000021287	Xrcc3	37.747	-1.02583	0.302311	-3.3933	0.000690554	0.00985855	1.4722
ENSMUSG00000041238	Rbbp8	157.28	-0.781238	0.229439	-3.40498	0.000661679	0.00989927	1.40295
ENSMUSG00000028868	Wasf2	2360.22	-0.395263	0.118784	-3.32759	0.000876011	0.0100448	1.82884
ENSMUSG00000028184	Adgrl2	2106.45	-0.528385	0.158404	-3.33567	0.000850949	0.0100465	1.77464
ENSMUSG00000113737	BB123696	12.1757	6.45259	1.66919	3.8657	0.000110773	0.0100561	0.23059
ENSMUSG00000032652	Crebl2	457.332	0.535895	0.159276	3.36457	0.000766623	0.0100586	1.59402
ENSMUSG00000029622	Arpc1b	1828.65	-0.662077	0.199101	-3.32533	0.000883149	0.0100907	1.82884
ENSMUSG00000030339	Ltbr	1099.43	-0.470342	0.14179	-3.31717	0.000909341	0.0101252	1.875
ENSMUSG00000047793	Sned1	483.694	-0.693152	0.206384	-3.35856	0.000783487	0.0101279	1.61364
ENSMUSG00000028678	Kif2c	23.1118	-3.64654	1.08487	-3.36126	0.000775873	0.0101331	1.59573
ENSMUSG00000022151	Ttc33	646.224	0.419736	0.124964	3.35885	0.000782669	0.0101339	1.60713
ENSMUSG00000038668	Lpar1	412.157	-0.663633	0.197448	-3.36105	0.00077648	0.0101339	1.59402
ENSMUSG00000040771	Oard1	373.125	0.490715	0.145141	3.38095	0.000722356	0.0101986	1.4722
ENSMUSG00000033306	Lpp	1740.1	-1.30278	0.391512	-3.32756	0.000876115	0.0102523	1.77464
ENSMUSG00000039349	C130074G19Rik	745.708	-0.467826	0.141311	-3.31061	0.000930936	0.0103017	1.875
ENSMUSG00000038764	Ptpn3	1337.47	0.710483	0.214704	3.30912	0.000935887	0.0103474	1.875
ENSMUSG00000004207	Psap	33840.9	0.449917	0.136	3.3082	0.000938965	0.0103631	1.875
ENSMUSG00000015340	Cybb	396.646	-0.723444	0.215726	-3.35354	0.000797856	0.0103631	1.59402
ENSMUSG00000065987	Cd209b	8.65036	5.77847	1.48961	3.87918	0.000104811	0.0104171	0.208026
ENSMUSG00000103653	Gstp-ps	806.384	0.722075	0.215629	3.34869	0.000811941	0.0104364	1.60713
ENSMUSG00000023960	Enpp5	426.843	0.523798	0.156377	3.34958	0.000809337	0.010459	1.59573
ENSMUSG00000030352	Tspan9	3099.31	-0.592019	0.177626	-3.33295	0.000859303	0.010459	1.69541
ENSMUSG00000023944	Hsp90ab1	36181.8	0.663796	0.200888	3.30431	0.000952092	0.010462	1.875
ENSMUSG00000029101	Rgs12	710.142	-0.427149	0.128749	-3.3177	0.000907629	0.0104659	1.78521
ENSMUSG00000035778	Ggta1	783.924	-0.51128	0.152825	-3.34553	0.000821267	0.0104736	1.61274
ENSMUSG00000019997	Ccn2	12767.2	1.12933	0.342196	3.30023	0.000966044	0.0105875	1.875
ENSMUSG00000021594	Srd5a1	23.9844	-1.51615	0.450277	-3.36714	0.000759511	0.0105922	1.4722
ENSMUSG00000039103	Nexn	10498.7	0.503256	0.151231	3.32774	0.000875549	0.0105936	1.69541
ENSMUSG00000041707	Tmem273	32.9997	-1.58292	0.470242	-3.36618	0.000762172	0.0106015	1.4722
ENSMUSG00000028851	Nudc	1634.38	0.594819	0.179989	3.30475	0.000950601	0.0106015	1.83745
ENSMUSG00000025277	Abhd6	315.675	0.546942	0.163779	3.33951	0.000839253	0.0107269	1.60076
ENSMUSG00000033949	Trim36	58.9857	-1.43962	0.427779	-3.36533	0.00076451	0.0107417	1.45365
ENSMUSG00000035212	Leprot	985.521	-0.404756	0.122858	-3.29449	0.000985989	0.0107417	1.875
ENSMUSG00000022995	Enah	7416.04	0.597819	0.181507	3.29365	0.000988949	0.0107633	1.875
ENSMUSG00000039934	Gsap	97.9535	-0.883486	0.264685	-3.33788	0.0008442	0.0107866	1.59573
ENSMUSG00000014444	Piezo1	1539.63	-0.381774	0.115471	-3.30622	0.000945639	0.0108551	1.77464
ENSMUSG00000032185	Carm1	2195.4	0.265575	0.0805811	3.29575	0.000981589	0.0109244	1.82884
ENSMUSG00000029017	Pmpcb	3964.18	0.518505	0.156343	3.31645	0.000911678	0.0109354	1.69541
ENSMUSG00000030246	Ldhb	28070.1	0.662727	0.20158	3.28766	0.00101025	0.0109477	1.875
ENSMUSG00000043811	Rtn4r	516.879	-0.898796	0.269825	-3.33103	0.000865258	0.0110198	1.59402
ENSMUSG00000038763	Alpk3	5968.8	0.365071	0.111172	3.28383	0.00102408	0.0110785	1.875
ENSMUSG00000078532	Nkain1	219.844	0.560251	0.168374	3.32742	0.000876527	0.0111321	1.59573
ENSMUSG00000028530	Jak1	5113.32	0.4046	0.123351	3.28006	0.00103784	0.011208	1.875
ENSMUSG00000073876	Gm13305	145.579	0.574536	0.17168	3.34656	0.000818208	0.011244	1.4722
ENSMUSG00000029710	Ephb4	2513.59	-0.406004	0.12387	-3.27766	0.00104673	0.0112845	1.875
ENSMUSG00000043122	A530016L24Rik	1639.88	0.699272	0.213187	3.28008	0.00103778	0.0114024	1.83745
ENSMUSG00000043067	Dpy19l1	414.222	-0.729341	0.219918	-3.31642	0.000911797	0.0114024	1.61364
ENSMUSG00000045287	Rtn4rl1	208.488	-0.678257	0.202771	-3.34495	0.000822984	0.0114147	1.45365
ENSMUSG00000026615	Eprs	2667.86	0.392556	0.120004	3.2712	0.00107091	0.0115056	1.875
ENSMUSG00000055632	Hmcn2	1272.55	-0.84426	0.254893	-3.31221	0.000925621	0.0115824	1.60713
ENSMUSG00000019732	Calr3	501.888	0.564591	0.170352	3.31426	0.000918875	0.0115824	1.59573
ENSMUSG00000032740	Ccdc88a	388.656	-0.90706	0.273769	-3.31323	0.000922237	0.0116	1.59573
ENSMUSG00000085208	Brip1os	577.148	-0.402226	0.12139	-3.3135	0.00092137	0.0116	1.59573
ENSMUSG00000030247	Kcnj8	1013.66	-0.44673	0.136134	-3.28155	0.00103239	0.0116	1.78521
ENSMUSG00000027200	Sema6d	1517.92	-0.720284	0.219527	-3.28106	0.00103416	0.0116101	1.78521
ENSMUSG00000018661	Cog1	686.934	0.442457	0.134823	3.28176	0.0010316	0.0116174	1.77815
ENSMUSG00000026495	Efcab2	2448.92	0.481573	0.146825	3.27991	0.00103842	0.0116381	1.78521
ENSMUSG00000079941	Cox5b-ps	382.342	0.644847	0.194978	3.30728	0.000942053	0.0116522	1.61364
ENSMUSG00000024037	Wdr4	275.494	-0.486254	0.145547	-3.34088	0.000835137	0.0116522	1.43033
ENSMUSG00000107689	Gm44386	951.992	0.580328	0.177728	3.26526	0.00109364	0.0116522	1.875
ENSMUSG00000025521	Tmem192	476.84	0.440799	0.133307	3.30664	0.000944225	0.0116679	1.61364
ENSMUSG00000021279	Cdc42bpb	2959.73	-0.369095	0.113015	-3.2659	0.00109118	0.0116755	1.86199
ENSMUSG00000020732	Rab37	36.4117	-1.53437	0.45874	-3.34475	0.000823554	0.0116852	1.40295
ENSMUSG00000043832	Clec4a3	78.4591	-1.10775	0.335118	-3.30554	0.000947944	0.0117781	1.60076
ENSMUSG00000018906	P4ha2	1379.43	0.498406	0.152164	3.27545	0.00105495	0.0117901	1.77815
ENSMUSG00000046997	Spsb4	327.264	-0.888243	0.266705	-3.33044	0.000867099	0.0118438	1.45365
ENSMUSG00000041530	Ago1	1096.56	-0.527912	0.161262	-3.27364	0.00106173	0.0118458	1.77815
ENSMUSG00000079110	Capn3	134.397	1.08808	0.326879	3.32869	0.00087254	0.0118981	1.45365
ENSMUSG00000055485	Soga1	680.299	-0.736698	0.226284	-3.25563	0.0011314	0.0119424	1.875
ENSMUSG00000030738	Eif3c	3558.15	0.474534	0.145671	3.25757	0.00112369	0.0119424	1.86199
ENSMUSG00000059791	Nrm	83.4866	-0.98527	0.296505	-3.32295	0.000890704	0.0119525	1.4722
ENSMUSG00000029392	Rilpl1	4578.84	0.407835	0.125293	3.25504	0.00113375	0.0119525	1.875
ENSMUSG00000035293	G2e3	161.744	-0.888254	0.269404	-3.29711	0.00097685	0.0120355	1.60076
ENSMUSG00000117110	Gm49808	38.8597	-4.58837	1.37615	-3.3342	0.000855442	0.0120355	1.40295
ENSMUSG00000100801	Gm15459	12857.5	0.891305	0.274209	3.25046	0.00115219	0.0121094	1.875
ENSMUSG00000020946	Gosr2	1917.9	-0.27807	0.0854466	-3.25431	0.00113667	0.0121802	1.83745
ENSMUSG00000056367	Actr3b	1099.28	0.88391	0.272245	3.24675	0.00116731	0.0122477	1.875
ENSMUSG00000049929	Lpar4	67.6632	-1.65057	0.501589	-3.29069	0.000999433	0.0122726	1.60076
ENSMUSG00000061759	Armt1	209.401	0.516908	0.156003	3.31344	0.000921564	0.0122943	1.4722
ENSMUSG00000039738	Slx4	263.87	-0.612473	0.186205	-3.28925	0.00100455	0.0123149	1.60076
ENSMUSG00000024735	Prpf19	7168.35	0.533398	0.164321	3.24608	0.00117006	0.0123212	1.86199
ENSMUSG00000001604	Tcea3	1561.62	0.750079	0.230453	3.2548	0.00113473	0.0124527	1.78521
ENSMUSG00000022451	Twf1	665.378	-0.450313	0.138326	-3.25544	0.00113215	0.0124634	1.77815
ENSMUSG00000070873	Lilra5	95.5954	-0.701147	0.211947	-3.30813	0.000939211	0.0124777	1.4722
ENSMUSG00000038507	Parp12	434.736	-0.462957	0.140999	-3.2834	0.00102562	0.0125605	1.59573
ENSMUSG00000024481	Lvrn	131.089	1.20643	0.363509	3.31884	0.000903937	0.0125809	1.40295
ENSMUSG00000044847	Lsm11	235.566	-0.521724	0.157613	-3.31017	0.000932403	0.0127181	1.43033
ENSMUSG00000006494	Pdk1	7443.37	0.618426	0.19142	3.23073	0.00123473	0.0128371	1.875
ENSMUSG00000027022	Xirp2	25169.7	0.65662	0.203282	3.2301	0.00123748	0.0128445	1.875
ENSMUSG00000005225	Plekha8	369.205	-0.49651	0.150143	-3.30691	0.000943307	0.0128445	1.43033
ENSMUSG00000071708	Sms	2091.25	0.389248	0.119939	3.24539	0.00117291	0.012852	1.77464
ENSMUSG00000004455	Ppp1cc	2714.56	-0.226974	0.0696916	-3.25684	0.00112659	0.0129107	1.69541
ENSMUSG00000040407	Akap9	2132.72	0.620333	0.192213	3.22732	0.00124957	0.0129378	1.875
ENSMUSG00000024048	Myl12a	13294.1	0.389837	0.120831	3.22629	0.00125405	0.0129735	1.875
ENSMUSG00000002808	Epdr1	646.054	0.47092	0.144112	3.26773	0.00108416	0.013029	1.61274
ENSMUSG00000100457	D830032E09Rik	102.707	0.824782	0.249446	3.30646	0.000944844	0.013042	1.40295
ENSMUSG00000023224	Serping1	6592.23	0.650572	0.201879	3.22259	0.00127038	0.01311	1.875
ENSMUSG00000053414	Hunk	72.0835	-1.07898	0.330265	-3.26701	0.00108688	0.0131271	1.60076
ENSMUSG00000042570	Mier2	401.696	0.391729	0.119959	3.26552	0.00109264	0.0131949	1.59573
ENSMUSG00000024381	Bin1	288.112	-0.723902	0.220122	-3.28864	0.00100674	0.0131949	1.4722
ENSMUSG00000041488	Stx3	129.699	-0.746601	0.227046	-3.28832	0.00100789	0.0131949	1.4722
ENSMUSG00000074102	Rbm15b	814.022	-0.327137	0.100271	-3.26254	0.00110419	0.0131949	1.61274
ENSMUSG00000072825	Cep170b	644.392	0.45606	0.139889	3.26017	0.00111347	0.0132829	1.61274
ENSMUSG00000022456	Septin3	25.2633	2.0993	0.638873	3.28594	0.00101643	0.0132829	1.4722
ENSMUSG00000028657	Ppt1	2738.78	0.297979	0.0918348	3.24473	0.00117563	0.0133296	1.69541
ENSMUSG00000039891	Txlnb	13332.1	0.722444	0.22484	3.21315	0.00131288	0.0134381	1.875
ENSMUSG00000044734	Serpinb1a	95.7797	-0.819434	0.249399	-3.28564	0.00101751	0.0134381	1.45365
ENSMUSG00000034343	Ube2f	1323.85	-0.372991	0.114747	-3.25057	0.00115175	0.0136941	1.60713
ENSMUSG00000021978	Extl3	2733.48	-0.284609	0.0887651	-3.20632	0.00134444	0.0136941	1.875
ENSMUSG00000024989	Cep55	31.8269	-2.40883	0.735315	-3.27591	0.00105322	0.0136941	1.4722
ENSMUSG00000027883	Gpsm2	79.4903	-1.18166	0.363282	-3.25274	0.00114296	0.0136941	1.59573
ENSMUSG00000030255	Sspn	6321.88	-0.277518	0.0857718	-3.23554	0.00121414	0.0136941	1.69541
ENSMUSG00000064366	mt-Tl2	14.7159	2.0591	0.546526	3.76762	0.000164814	0.0136941	0.23059
ENSMUSG00000050147	F2rl3	27.5323	-1.25372	0.38554	-3.25186	0.00114654	0.0137111	1.59573
ENSMUSG00000026029	Casp8	284.631	-0.549925	0.16917	-3.25073	0.0011511	0.0137368	1.59573
ENSMUSG00000074736	Syndig1	15.1438	5.82203	1.5453	3.76756	0.000164851	0.0137368	0.228267
ENSMUSG00000068744	Psrc1	17.291	-2.42418	0.643335	-3.76815	0.000164464	0.0137368	0.228267
ENSMUSG00000108506	Gm44705	64.02	0.784056	0.238544	3.28684	0.0010132	0.0137368	1.40295
ENSMUSG00000091955	Gm9844	56.0994	-0.994192	0.30591	-3.24995	0.00115424	0.0137474	1.59573
ENSMUSG00000020814	Mxra7	448.909	-0.623493	0.190408	-3.27451	0.00105845	0.0138271	1.45365
ENSMUSG00000070803	Cited4	523.147	-0.83268	0.25663	-3.24467	0.00117586	0.0138271	1.61364
ENSMUSG00000029414	Kntc1	37.0622	-3.06882	0.938636	-3.26945	0.00107758	0.0138776	1.4722
ENSMUSG00000002812	Flii	2924.42	0.386425	0.120707	3.20134	0.0013679	0.0139174	1.86199
ENSMUSG00000098754	Prn	26.2028	8.30359	2.53849	3.27108	0.00107137	0.0139512	1.45365
ENSMUSG00000030560	Ctsc	764.829	-0.580629	0.180706	-3.21311	0.00131306	0.0139669	1.77815
ENSMUSG00000086040	Wipf3	1342.8	0.502966	0.155215	3.24045	0.0011934	0.0140335	1.60713
ENSMUSG00000035530	Eif1	10885.2	0.380078	0.117917	3.22328	0.00126731	0.0140853	1.69541
ENSMUSG00000003660	Snrnp200	2612.15	0.406181	0.12716	3.19425	0.00140193	0.0140853	1.875
ENSMUSG00000038521	C1s1	1017.24	0.631307	0.194903	3.23908	0.00119917	0.0140853	1.60713
ENSMUSG00000056144	Trim34a	41.8228	-1.02813	0.315024	-3.26367	0.00109979	0.0140853	1.4722
ENSMUSG00000029863	Casp2	404.988	-0.561754	0.173587	-3.23615	0.00121153	0.0141326	1.61364
ENSMUSG00000026047	Poglut2	375.87	-0.466918	0.143006	-3.26502	0.00109456	0.0141612	1.45365
ENSMUSG00000030225	Dera	133.183	-0.826252	0.253078	-3.26481	0.00109537	0.0141612	1.45365
ENSMUSG00000015468	Notch4	1315.85	-0.457603	0.143504	-3.18877	0.00142878	0.0143093	1.875
ENSMUSG00000035152	Ap2b1	1824.54	-0.329587	0.103178	-3.19436	0.0014014	0.0143105	1.83745
ENSMUSG00000011306	Sugp1	585.313	0.473983	0.146569	3.23386	0.0012213	0.014349	1.59573
ENSMUSG00000057933	Gsta2	36.4344	3.80782	1.13037	3.36863	0.000755422	0.0143569	0.985698
ENSMUSG00000061731	Ext1	1031.35	-0.443076	0.138372	-3.20206	0.00136451	0.014364	1.77815
ENSMUSG00000041815	Poldip3	815.949	-0.304106	0.0954537	-3.1859	0.00144305	0.0143833	1.875
ENSMUSG00000056666	Retsat	1332.19	0.692882	0.214498	3.23024	0.00123686	0.0143833	1.60713
ENSMUSG00000009621	Vav2	643.822	-0.404553	0.126464	-3.19895	0.0013793	0.0144279	1.78521
ENSMUSG00000057193	Slc44a2	4545.2	-0.373886	0.117386	-3.18511	0.00144699	0.0145003	1.86199
ENSMUSG00000021708	Rasgrf2	328.119	0.562485	0.174221	3.22857	0.00124413	0.0145362	1.59573
ENSMUSG00000070705	Eid2b	253.164	0.547642	0.168151	3.25685	0.00112654	0.0146727	1.43033
ENSMUSG00000052912	Smarca5-ps	12.3478	2.40442	0.642362	3.74309	0.000181771	0.0146737	0.23059
ENSMUSG00000020402	Vdac1	22702.2	0.346724	0.10812	3.20683	0.00134206	0.0147118	1.69541
ENSMUSG00000034135	Sik3	2323.2	0.494034	0.154688	3.19375	0.00140436	0.0147118	1.77464
ENSMUSG00000027379	Bub1	23.4849	-4.05992	1.2593	-3.22396	0.00126432	0.0147138	1.59573
ENSMUSG00000021614	Vcan	1069.94	-1.02955	0.322771	-3.18974	0.00142403	0.0148606	1.77815
ENSMUSG00000022351	Sqle	58.5613	-1.37785	0.424918	-3.24262	0.00118437	0.0149029	1.4722
ENSMUSG00000049521	Cdc42ep1	1828.54	-0.440358	0.138095	-3.1888	0.00142865	0.0149029	1.77464
ENSMUSG00000028111	Ctsk	307.678	-0.95019	0.295219	-3.2186	0.0012882	0.0149029	1.60076
ENSMUSG00000109372	Gm19410	74.0034	1.60419	0.494268	3.24559	0.00117206	0.0149144	1.45365
ENSMUSG00000072082	Ccnf	37.7877	-2.36096	0.728147	-3.24242	0.0011852	0.0150579	1.45365
ENSMUSG00000007216	Zfp775	417.46	0.418125	0.130146	3.21274	0.00131476	0.0150579	1.61364
ENSMUSG00000050830	Vwc2	19.1841	2.87537	0.770004	3.73422	0.000188295	0.0150692	0.23059
ENSMUSG00000050556	Kcnb1	2369.97	-0.457208	0.144077	-3.17337	0.00150682	0.0151217	1.83745
ENSMUSG00000109695	Gm31166	135.346	0.891161	0.275547	3.23415	0.00122004	0.0152574	1.4722
ENSMUSG00000045102	Poln	65.4894	1.29862	0.399824	3.24797	0.00116231	0.0152574	1.40295
ENSMUSG00000031812	Map1lc3b	6160.7	0.271386	0.0850048	3.1926	0.00141	0.0152995	1.69541
ENSMUSG00000022912	Pros1	778.141	-0.409217	0.127601	-3.20701	0.00134124	0.0153408	1.60713
ENSMUSG00000064343	mt-Tq	991.402	0.581061	0.183855	3.16043	0.00157536	0.0154323	1.875
ENSMUSG00000047867	Gimap6	1111.39	-0.30919	0.0974223	-3.17371	0.00150504	0.015473	1.78521
ENSMUSG00000061143	Maml3	272.481	-0.639132	0.197949	-3.22877	0.00124323	0.0154867	1.4722
ENSMUSG00000021268	Meg3	215.164	-1.01592	0.314694	-3.22827	0.0012454	0.0155018	1.4722
ENSMUSG00000015656	Hspa8	25668.1	0.834363	0.264221	3.15782	0.00158955	0.0155229	1.875
ENSMUSG00000068196	Col8a1	1381.87	-0.98148	0.309686	-3.16928	0.00152818	0.0156557	1.78521
ENSMUSG00000008090	Fgfrl1	616.619	0.484011	0.152725	3.16917	0.00152875	0.0156557	1.78521
ENSMUSG00000045629	Sh3tc2	280.834	-0.684859	0.214033	-3.19978	0.00137533	0.0156953	1.60076
ENSMUSG00000026618	Iars2	3574.6	0.343046	0.108819	3.15245	0.00161908	0.0157622	1.875
ENSMUSG00000038239	Hrc	21251.2	0.741579	0.235262	3.15213	0.00162082	0.015767	1.875
ENSMUSG00000039985	Sinhcaf	85.4225	-0.744887	0.230945	-3.22538	0.00125805	0.015773	1.45365
ENSMUSG00000042426	Dhx29	816.745	0.414199	0.130841	3.16566	0.0015473	0.015778	1.78521
ENSMUSG00000015981	Stk32c	60.6255	-1.28132	0.397776	-3.22122	0.00127648	0.015778	1.4722
ENSMUSG00000107568	Gm18840	42.9027	1.37365	0.424746	3.23405	0.00122048	0.0158182	1.40295
ENSMUSG00000040752	Myh6	595880	0.809443	0.256993	3.14968	0.00163452	0.0158367	1.875
ENSMUSG00000024378	Stard4	349.515	-0.862952	0.268042	-3.21946	0.00128431	0.0158367	1.4722
ENSMUSG00000068742	Cry2	1427.98	0.740655	0.234743	3.15517	0.00160404	0.0158367	1.83745
ENSMUSG00000024846	Cst6	89.3343	1.05251	0.326606	3.22257	0.00127046	0.0158427	1.45365
ENSMUSG00000038352	Arl5c	45.4503	-1.35382	0.420674	-3.21821	0.00128994	0.0158706	1.4722
ENSMUSG00000004768	Rab23	297.226	-0.595816	0.184961	-3.2213	0.00127608	0.0158883	1.45365
ENSMUSG00000000732	Icosl	370.61	0.75885	0.237656	3.19307	0.00140771	0.0158921	1.60076
ENSMUSG00000049625	Tifab	97.112	-1.14191	0.354942	-3.21718	0.00129459	0.0158921	1.4722
ENSMUSG00000053580	Tanc2	560.312	-0.648817	0.203359	-3.19051	0.00142024	0.0158933	1.61364
ENSMUSG00000041794	Myrip	167.068	1.0177	0.318729	3.19301	0.00140799	0.0159209	1.59573
ENSMUSG00000034738	Nostrin	188.579	-0.787433	0.243932	-3.22808	0.00124622	0.0160157	1.40295
ENSMUSG00000012422	Tmem167	595.229	-0.546999	0.171601	-3.18762	0.0014345	0.0160809	1.60713
ENSMUSG00000020734	Grin2c	31.2897	1.47823	0.463639	3.18832	0.00143102	0.0161441	1.59573
ENSMUSG00000047832	Cdca4	240.786	-0.562663	0.176595	-3.18617	0.00144167	0.0161885	1.60076
ENSMUSG00000038859	Baiap2l1	374.896	0.546864	0.169901	3.21871	0.00128768	0.0161885	1.43033
ENSMUSG00000024193	Phf1	706.758	0.465494	0.148309	3.13867	0.00169715	0.0162574	1.875
ENSMUSG00000001151	Pcnt	2212.05	0.696368	0.222165	3.13446	0.00172173	0.0164302	1.875
ENSMUSG00000064210	Ano6	985.041	-0.495891	0.157393	-3.15066	0.001629	0.0164302	1.77815
ENSMUSG00000035868	Zfp983	56.3709	-0.990833	0.309172	-3.2048	0.00135158	0.0164302	1.4722
ENSMUSG00000028955	Vamp3	1884.45	-0.301654	0.095745	-3.1506	0.00162935	0.0164302	1.77464
ENSMUSG00000066456	Hmgn3	88.4003	-0.849029	0.264623	-3.20845	0.00133451	0.0164302	1.45365
ENSMUSG00000040734	Ppp1r13l	1040.65	0.594963	0.188892	3.14976	0.00163407	0.0164305	1.77815
ENSMUSG00000026134	Prim2	71.9273	-0.953303	0.299828	-3.1795	0.00147527	0.0164651	1.60076
ENSMUSG00000022033	Pbk	27.1837	-3.56539	1.11301	-3.20339	0.00135819	0.0164695	1.4722
ENSMUSG00000046491	C1qtnf2	177.322	-1.04815	0.326906	-3.20628	0.00134465	0.0165009	1.45365
ENSMUSG00000097162	2310010J17Rik	25.1088	1.31523	0.41417	3.17557	0.00149541	0.0167044	1.59573
ENSMUSG00000020218	Wif1	518.638	1.46374	0.45714	3.20194	0.00136504	0.0167103	1.45365
ENSMUSG00000002900	Lamb1	3706.36	-0.608627	0.194566	-3.12812	0.00175925	0.0167103	1.875
ENSMUSG00000038622	Med30	195.966	0.470975	0.148348	3.17481	0.00149934	0.0167103	1.59573
ENSMUSG00000030528	Blm	48.9875	-1.2493	0.39362	-3.17387	0.00150422	0.0167521	1.59573
ENSMUSG00000102493	Gm8010	6.84374	6.45324	1.73279	3.72418	0.000195949	0.0168055	0.207052
ENSMUSG00000025733	Rhot2	5394.82	0.323337	0.103424	3.12633	0.00177003	0.016868	1.86199
ENSMUSG00000036256	Igfbp7	5513.66	-0.704971	0.225593	-3.12496	0.00177828	0.0169338	1.86199
ENSMUSG00000031948	Kars	2543.03	0.469879	0.150226	3.12782	0.0017611	0.0170613	1.82884
ENSMUSG00000020444	Guk1	1263.98	0.356354	0.112627	3.16401	0.00155612	0.0171359	1.60713
ENSMUSG00000021990	Spata13	763.808	-0.681687	0.217492	-3.13431	0.0017226	0.0171359	1.77815
ENSMUSG00000041130	Zfp598	935.043	-0.297282	0.0953325	-3.11837	0.00181857	0.0171359	1.875
ENSMUSG00000030869	Ndufab1	7665.3	0.369623	0.118533	3.11831	0.0018189	0.0171359	1.875
ENSMUSG00000029131	Dnajb6	1841.6	0.308152	0.0986773	3.12283	0.00179123	0.017195	1.83745
ENSMUSG00000030220	Arhgdib	528.772	-0.630879	0.197697	-3.19114	0.00141715	0.017195	1.45365
ENSMUSG00000022191	Drosha	1349.43	0.357059	0.114092	3.12956	0.00175067	0.0172838	1.78521
ENSMUSG00000097451	Rian	213.255	-1.0634	0.336464	-3.16052	0.00157489	0.017327	1.60076
ENSMUSG00000068921	Dap3	1969.72	0.490254	0.157506	3.11261	0.00185444	0.0173923	1.875
ENSMUSG00000031821	Gins2	73.5326	-1.58328	0.496783	-3.18707	0.00143724	0.0173923	1.45365
ENSMUSG00000038633	Degs1	1905.84	-0.2471	0.0790659	-3.12524	0.00177657	0.0174754	1.78521
ENSMUSG00000096793	Gm3002	34.5235	-1.0132	0.320829	-3.15808	0.00158813	0.0174754	1.59573
ENSMUSG00000026600	Soat1	221.933	-0.57443	0.181981	-3.15654	0.00159652	0.0175415	1.59573
ENSMUSG00000067586	S1pr3	1153.96	-0.64461	0.206355	-3.12379	0.00178537	0.0175415	1.78521
ENSMUSG00000079588	Tmem182	4975.16	0.519209	0.165433	3.13849	0.0016982	0.0175485	1.69541
ENSMUSG00000030662	Ipo5	5463.33	0.378898	0.121944	3.10715	0.00188902	0.0176376	1.875
ENSMUSG00000043004	Gng2	177.632	-0.574128	0.18076	-3.17618	0.00149227	0.0177321	1.4722
ENSMUSG00000022111	Uchl3	736.402	0.443467	0.142823	3.10502	0.00190265	0.0177369	1.875
ENSMUSG00000027208	Fgf7	22.1971	1.62057	0.514102	3.15222	0.00162032	0.0177369	1.59573
ENSMUSG00000048865	Arhgap30	213.448	-0.665932	0.211344	-3.15093	0.00162749	0.0177463	1.60076
ENSMUSG00000015202	Cnksr3	1091.95	0.602295	0.191355	3.14752	0.00164663	0.0177819	1.61274
ENSMUSG00000001034	Mapk7	291.661	-0.60838	0.191445	-3.17783	0.00148382	0.0177819	1.45365
ENSMUSG00000027475	Kif3b	630.11	-0.511083	0.16386	-3.11903	0.0018145	0.0177819	1.77815
ENSMUSG00000042682	Selenok	1303.14	0.336135	0.106811	3.147	0.00164953	0.0178001	1.61274
ENSMUSG00000026527	Rgs7	74.2752	-1.14829	0.361921	-3.17278	0.00150988	0.0180629	1.45365
ENSMUSG00000041879	Ipo9	1227.75	-0.388605	0.125451	-3.09766	0.00195056	0.0180777	1.875
ENSMUSG00000029283	Cdc7	31.1621	-1.54328	0.486713	-3.17083	0.00152006	0.0181578	1.45365
ENSMUSG00000039910	Cited2	765.506	0.625551	0.202121	3.09493	0.00196859	0.0182179	1.875
ENSMUSG00000083327	Vcp-rs	434.682	0.696446	0.221671	3.14179	0.00167916	0.0182651	1.59402
ENSMUSG00000062115	Rai1	1002.35	-0.275689	0.0887201	-3.1074	0.00188741	0.0183047	1.78521
ENSMUSG00000040606	Kazn	194.635	-0.693325	0.220832	-3.13961	0.00169175	0.0183047	1.60076
ENSMUSG00000035620	Ric8b	1170.17	0.46425	0.150142	3.09208	0.00198761	0.0183398	1.875
ENSMUSG00000097617	Gm10687	53.3038	-0.918529	0.290426	-3.1627	0.00156315	0.018356	1.4722
ENSMUSG00000041548	Hspb8	16699.5	0.558372	0.180573	3.09223	0.00198662	0.0184316	1.86199
ENSMUSG00000028348	Cavin4	2996.64	0.407295	0.131958	3.08655	0.00202496	0.0186433	1.875
ENSMUSG00000020092	Pald1	960.297	-0.56544	0.182377	-3.10039	0.00193264	0.0186746	1.78521
ENSMUSG00000030811	Fbxl19	171.587	-0.699582	0.223429	-3.13111	0.00174144	0.0187523	1.60076
ENSMUSG00000098470	C1rb	229.703	0.78791	0.250033	3.15123	0.00162585	0.0190224	1.4722
ENSMUSG00000015568	Lpl	100974	0.475293	0.154428	3.07776	0.00208564	0.0191458	1.875
ENSMUSG00000096210	H1f0	2744.1	-0.444825	0.144568	-3.07693	0.00209143	0.0191667	1.875
ENSMUSG00000026669	Mcm10	19.4887	-3.84121	1.05017	-3.6577	0.000254486	0.0191667	0.228034
ENSMUSG00000029454	Mapkapk5	1055.89	0.446836	0.143103	3.12248	0.00179336	0.0191667	1.60713
ENSMUSG00000020015	Cdk17	605.627	-0.696011	0.226259	-3.07617	0.00209679	0.0191919	1.875
ENSMUSG00000008136	Fhl2	22796.2	-0.487668	0.158597	-3.07489	0.00210577	0.0192461	1.875
ENSMUSG00000022235	Cmbl	592.307	0.475011	0.154475	3.07501	0.00210499	0.0192461	1.875
ENSMUSG00000028607	Cpt2	4898.91	0.489478	0.159146	3.07566	0.00210035	0.0193166	1.86199
ENSMUSG00000022040	Ephx2	6655.61	0.619273	0.201519	3.07303	0.00211899	0.0193387	1.875
ENSMUSG00000042918	Mamstr	211.647	-0.738506	0.233847	-3.15807	0.00158815	0.0193568	1.40295
ENSMUSG00000031422	Morf4l2	1743.28	-0.331353	0.107684	-3.07709	0.00209035	0.019439	1.83745
ENSMUSG00000020067	Mypn	4410.03	0.384819	0.125364	3.0696	0.00214344	0.0194907	1.875
ENSMUSG00000086567	Gm2830	75.9007	0.873945	0.280358	3.11725	0.00182547	0.0194907	1.59573
ENSMUSG00000024892	Pcx	775.883	0.984919	0.320834	3.06987	0.00214152	0.0194907	1.875
ENSMUSG00000059327	Eda	140.702	-0.940283	0.298021	-3.15509	0.00160448	0.0194907	1.40295
ENSMUSG00000026853	Crat	19344.3	0.385164	0.125653	3.06529	0.00217456	0.0197399	1.875
ENSMUSG00000032334	Loxl1	1574.26	-0.815219	0.264546	-3.08157	0.00205909	0.0197399	1.77464
ENSMUSG00000102869	Norad	6494.08	0.289361	0.0943608	3.06653	0.00216557	0.0197725	1.86199
ENSMUSG00000005410	Mcm5	159.309	-1.2933	0.412753	-3.13336	0.0017282	0.0199425	1.4722
ENSMUSG00000018474	Chd3	868.003	-0.434431	0.139829	-3.10688	0.00189071	0.0199716	1.60713
ENSMUSG00000034152	Exoc3	2123.14	0.269004	0.0877037	3.06719	0.00216083	0.0200433	1.82884
ENSMUSG00000037379	Spon2	172.177	-2.88268	0.919786	-3.13408	0.00172394	0.0201036	1.45365
ENSMUSG00000042895	Abra	1596.25	0.863696	0.282578	3.05649	0.00223948	0.0202139	1.875
ENSMUSG00000068874	Selenbp1	2344.41	0.900572	0.29308	3.07278	0.00212073	0.0202139	1.77464
ENSMUSG00000029432	Nipsnap2	16074.4	0.428717	0.140255	3.05669	0.00223794	0.0202139	1.875
ENSMUSG00000036062	Phf24	188.067	-0.649467	0.209319	-3.10277	0.00191721	0.0202939	1.59573
ENSMUSG00000031380	Vegfd	80.5326	1.13293	0.365133	3.10278	0.00191714	0.0202939	1.59573
ENSMUSG00000020493	Prr11	34.6834	-2.15774	0.689424	-3.12978	0.00174938	0.0203125	1.45365
ENSMUSG00000047485	Klhl34	200.758	1.00961	0.3216	3.13933	0.00169335	0.0203579	1.40295
ENSMUSG00000033031	Cip2a	68.8382	-1.09413	0.352994	-3.09958	0.00193798	0.0203906	1.60076
ENSMUSG00000092558	Med20	471.103	-0.33744	0.108866	-3.09959	0.00193789	0.0203906	1.60076
ENSMUSG00000033149	Phldb2	884.808	-0.562359	0.183335	-3.06738	0.00215948	0.0204252	1.77815
ENSMUSG00000031586	Rbpms	4294.94	0.302688	0.0991902	3.05159	0.00227632	0.0204252	1.875
ENSMUSG00000066640	Fbxl18	314.513	-0.510488	0.164776	-3.09808	0.00194781	0.0204501	1.60076
ENSMUSG00000026683	Nuf2	32.9741	-2.72426	0.871608	-3.12556	0.00177469	0.0205034	1.45365
ENSMUSG00000027330	Cdc25b	160.234	-0.846998	0.271354	-3.12138	0.00180004	0.0205196	1.4722
ENSMUSG00000025006	Sorbs1	12007.2	0.942113	0.308778	3.0511	0.00228007	0.020536	1.86199
ENSMUSG00000032513	Gorasp1	1461.97	0.45297	0.148242	3.0556	0.00224608	0.0205819	1.82884
ENSMUSG00000053329	Gatd3a	7798.1	0.431188	0.141428	3.04881	0.0022975	0.0206488	1.86199
ENSMUSG00000041817	Fam169a	30.5013	1.93313	0.619093	3.12252	0.00179308	0.0206488	1.45365
ENSMUSG00000027303	Ptpra	1423.83	-0.287178	0.0937982	-3.06166	0.00220115	0.0207418	1.77464
ENSMUSG00000099696	2900052N01Rik	24.1334	3.10811	0.997292	3.11655	0.00182981	0.0207701	1.4722
ENSMUSG00000038332	Sesn1	3183.48	0.440455	0.144741	3.04307	0.00234178	0.020812	1.875
ENSMUSG00000067713	Prkag1	2309.66	0.317724	0.103835	3.0599	0.0022141	0.020812	1.77464
ENSMUSG00000052934	Fbxo31	3132.12	0.656367	0.213567	3.07335	0.00211673	0.020812	1.69541
ENSMUSG00000064340	mt-Tl1	2950.01	0.687106	0.223553	3.07357	0.00211516	0.020812	1.69541
ENSMUSG00000117975	Itprip	928.433	0.380811	0.12518	3.04211	0.00234929	0.0208492	1.875
ENSMUSG00000032109	Nlrx1	562.769	0.604446	0.195571	3.09067	0.00199706	0.0208492	1.59402
ENSMUSG00000018999	Slc35b4	452.261	-0.436151	0.141203	-3.08882	0.00200952	0.0208744	1.60076
ENSMUSG00000052981	Ube2ql1	290.111	0.779796	0.252418	3.0893	0.00200629	0.0208918	1.59573
ENSMUSG00000035413	Tmem98	503.834	-0.597887	0.193546	-3.08912	0.00200753	0.0209116	1.59402
ENSMUSG00000053644	Aldh7a1	685.952	0.566598	0.183574	3.08648	0.0020254	0.0209116	1.60713
ENSMUSG00000026027	Stradb	1811.65	0.240595	0.0787477	3.05526	0.00224867	0.0210003	1.77464
ENSMUSG00000026727	Rsu1	862.454	-0.295611	0.0958604	-3.08377	0.00204397	0.0210003	1.61274
ENSMUSG00000045930	Clec14a	940.309	-0.571715	0.187305	-3.05233	0.00227075	0.0210616	1.78521
ENSMUSG00000020027	Socs2	614.79	-0.770356	0.253652	-3.03706	0.00238898	0.0210822	1.875
ENSMUSG00000116272	Gm49540	2325.89	0.591585	0.193892	3.05111	0.00227999	0.0212433	1.77464
ENSMUSG00000022676	Snai2	119.787	-0.738049	0.239507	-3.08154	0.00205934	0.0212567	1.60076
ENSMUSG00000024493	Lars	1607.21	0.421407	0.13817	3.04992	0.00228903	0.0212975	1.77464
ENSMUSG00000039461	Tcta	1536.56	0.35943	0.118537	3.03221	0.0024277	0.0213637	1.875
ENSMUSG00000050721	Plekho2	991.428	-0.668293	0.217261	-3.07599	0.00209804	0.0214501	1.61274
ENSMUSG00000025464	Paox	103.093	-0.825825	0.26621	-3.10216	0.00192117	0.0215017	1.4722
ENSMUSG00000032091	Tmprss4	26.5335	3.85371	1.19747	3.21821	0.00128993	0.0215473	0.985698
ENSMUSG00000019841	Rev3l	688.949	-0.716155	0.235345	-3.04299	0.00234236	0.021589	1.78521
ENSMUSG00000041645	Ddx24	2120.65	0.412703	0.135558	3.04447	0.00233093	0.0215964	1.77464
ENSMUSG00000041654	Slc39a11	182.273	-0.6273	0.201458	-3.1138	0.00184696	0.0216007	1.40295
ENSMUSG00000054414	Slc30a7	717.186	-0.515301	0.167703	-3.07269	0.00212135	0.0216007	1.61274
ENSMUSG00000028869	Gnl2	642.516	0.63479	0.208667	3.04212	0.00234916	0.0216007	1.78521
ENSMUSG00000061950	Ppp4r1	1137.56	-0.426616	0.140261	-3.04159	0.00235329	0.0216142	1.78521
ENSMUSG00000019578	Ubxn6	1605.97	0.374465	0.123056	3.04303	0.00234208	0.0216242	1.77464
ENSMUSG00000029119	Man2b2	904.06	0.641133	0.210848	3.04074	0.00236	0.0216456	1.78521
ENSMUSG00000033182	Kbtbd12	1921.1	0.421992	0.139199	3.03157	0.00243289	0.0216647	1.83745
ENSMUSG00000026177	Slc11a1	165.327	-0.766907	0.249607	-3.07245	0.00212308	0.0216711	1.60076
ENSMUSG00000050592	Fam78a	1307.19	-0.547029	0.178104	-3.0714	0.0021306	0.0216711	1.60713
ENSMUSG00000020176	Grb10	4013.84	-0.367887	0.121643	-3.02432	0.00249191	0.0217005	1.875
ENSMUSG00000022360	Atad2	194.647	-0.903738	0.291886	-3.0962	0.0019602	0.0217114	1.4722
ENSMUSG00000047379	B4gat1	735.167	0.884461	0.288197	3.06895	0.00214814	0.0217114	1.61274
ENSMUSG00000027349	Fam98b	509.734	0.382605	0.124546	3.07199	0.00212636	0.0217114	1.59573
ENSMUSG00000050493	Fam167b	9.75969	-5.85649	1.62148	-3.61182	0.000304054	0.0217114	0.228034
ENSMUSG00000086247	Gm15787	70.8667	0.919676	0.299737	3.06828	0.00215294	0.0218848	1.60076
ENSMUSG00000032743	Katnip	562.7	-0.29964	0.0977787	-3.06447	0.00218054	0.0219732	1.61364
ENSMUSG00000052760	A630001G21Rik	41.2017	-1.25703	0.406171	-3.09483	0.00196926	0.0219882	1.45365
ENSMUSG00000054008	Ndst1	2852.69	-0.490162	0.160771	-3.04883	0.00229737	0.0219882	1.69541
ENSMUSG00000033721	Vav3	213.22	-0.770586	0.24813	-3.10557	0.00189914	0.0219882	1.40295
ENSMUSG00000084756	Gm13881	25.0159	1.60793	0.501257	3.2078	0.00133755	0.0220039	0.985698
ENSMUSG00000027999	Pla2g12a	515.26	0.469469	0.153098	3.06646	0.00216609	0.0220201	1.59402
ENSMUSG00000034311	Kif4	49.9424	-2.11982	0.685204	-3.0937	0.00197679	0.022021	1.45365
ENSMUSG00000054619	Mettl7a1	1034.88	0.404756	0.132132	3.06327	0.0021893	0.0220441	1.60713
ENSMUSG00000000823	Zfp512b	650.059	-0.447692	0.147773	-3.02959	0.00244884	0.0221752	1.78521
ENSMUSG00000032348	Gsta4	1228.19	0.588547	0.19523	3.01463	0.00257292	0.0221752	1.875
ENSMUSG00000046152	Fut10	75.3627	-0.734811	0.238111	-3.08601	0.00202863	0.0222525	1.4722
ENSMUSG00000108634	Gm38534	158.005	1.22904	0.397999	3.08804	0.00201484	0.0223297	1.45365
ENSMUSG00000009035	Tmem184b	1729.56	-0.37949	0.125999	-3.01184	0.00259672	0.0223297	1.875
ENSMUSG00000028426	Rad23b	2791.43	0.234386	0.0770566	3.04175	0.00235211	0.0223297	1.69541
ENSMUSG00000029771	Irf5	149.874	-0.825652	0.267725	-3.08396	0.00204266	0.0223297	1.4722
ENSMUSG00000031538	Plat	468.773	-0.616838	0.201645	-3.05902	0.00222059	0.0223297	1.60076
ENSMUSG00000033998	Kcnk1	9.5403	3.32034	0.923107	3.59692	0.000322011	0.0223538	0.231675
ENSMUSG00000079364	Gm3558	38.326	-1.32194	0.432128	-3.05914	0.00221974	0.0223566	1.59573
ENSMUSG00000076441	Ass1	111.765	1.07283	0.347565	3.08669	0.00202398	0.022362	1.45365
ENSMUSG00000019564	Arid3a	86.6874	-0.851219	0.276154	-3.08241	0.00205331	0.0223849	1.4722
ENSMUSG00000026697	Myoc	133.072	1.50094	0.485124	3.09393	0.00197525	0.0225815	1.40295
ENSMUSG00000020019	Ntn4	766.376	-0.692388	0.226851	-3.05217	0.0022719	0.0226523	1.60713
ENSMUSG00000014599	Csf1	2049.65	-0.629904	0.209059	-3.01304	0.00258647	0.0226523	1.82884
ENSMUSG00000029110	Rnf4	1117.7	-0.351683	0.117034	-3.00498	0.00265601	0.0226733	1.875
ENSMUSG00000022488	Nckap1l	363.626	-0.693548	0.225105	-3.081	0.0020631	0.0227013	1.45365
ENSMUSG00000036894	Rap2b	260.746	-0.589113	0.193099	-3.05084	0.00228206	0.0227875	1.60076
ENSMUSG00000036940	Kdm1a	890.872	-0.307238	0.100835	-3.04693	0.00231191	0.0228985	1.61274
ENSMUSG00000030022	Adamts9	926.817	-0.896033	0.29411	-3.04659	0.00231451	0.0229087	1.61274
ENSMUSG00000083621	Gm14586	70.7566	0.789415	0.258948	3.04855	0.00229951	0.0229151	1.60076
ENSMUSG00000053687	Dpep2	33.1417	-3.75862	1.22315	-3.0729	0.00211988	0.0229541	1.4722
ENSMUSG00000026664	Phyh	14085.2	0.354649	0.118256	2.999	0.00270867	0.0229977	1.875
ENSMUSG00000051177	Plcb1	317.284	-0.619067	0.200957	-3.0806	0.00206582	0.0229977	1.43033
ENSMUSG00000028223	Decr1	7295.55	0.623411	0.207791	3.00018	0.00269816	0.0230529	1.86199
ENSMUSG00000005950	P2rx5	770.313	0.574063	0.190522	3.01312	0.00258581	0.0231008	1.77815
ENSMUSG00000061533	Cep128	328.12	0.604516	0.196374	3.0784	0.00208118	0.0231008	1.43033
ENSMUSG00000052459	Atp6v1a	885.697	-0.473823	0.158105	-2.99688	0.00272761	0.0231008	1.875
ENSMUSG00000030881	Arfip2	459.14	-0.469476	0.154391	-3.04083	0.00235927	0.0231971	1.61364
ENSMUSG00000005251	Ripk4	17.3949	1.50927	0.420752	3.58708	0.000334396	0.0232063	0.228034
ENSMUSG00000044595	Dnd1	36.9303	0.965877	0.313408	3.08185	0.00205721	0.0232063	1.40295
ENSMUSG00000018326	Ywhab	3054.43	-0.296789	0.0990445	-2.99652	0.00273081	0.0232063	1.86199
ENSMUSG00000028545	Bend5	104.366	0.642118	0.21096	3.04378	0.00233623	0.0232063	1.59573
ENSMUSG00000024299	Adamts10	729.462	-0.759553	0.249869	-3.0398	0.00236732	0.0232779	1.60713
ENSMUSG00000005233	Spc25	28.1684	-2.19186	0.713986	-3.06989	0.0021414	0.0232779	1.45365
ENSMUSG00000025068	Gsto1	3074.78	0.575062	0.19026	3.02251	0.0025069	0.0233495	1.69541
ENSMUSG00000069972	Rps13-ps2	92.0835	0.748676	0.244035	3.06791	0.00215563	0.0234012	1.45365
ENSMUSG00000039450	Dcxr	208.301	0.983036	0.323585	3.03795	0.0023819	0.0234657	1.60076
ENSMUSG00000051735	Rinl	72.2729	-0.921311	0.303204	-3.03859	0.00237689	0.0234744	1.59573
ENSMUSG00000034853	Acot11	1351.58	0.375342	0.124933	3.00435	0.00266147	0.0234794	1.78521
ENSMUSG00000042608	Stk40	2915.49	0.329615	0.110273	2.98909	0.00279808	0.0234866	1.875
ENSMUSG00000026288	Inpp5d	343.95	-0.676253	0.220641	-3.06495	0.0021771	0.0234872	1.45365
ENSMUSG00000054509	Parp4	998.215	0.401216	0.133624	3.00257	0.00267707	0.0234872	1.78521
ENSMUSG00000024818	Slc25a45	193.075	-0.578982	0.190725	-3.03569	0.00239988	0.0234872	1.60076
ENSMUSG00000026712	Mrc1	1053.03	-0.464218	0.154591	-3.00289	0.0026743	0.0234872	1.78521
ENSMUSG00000027222	Pex16	382.279	0.626884	0.206379	3.03754	0.0023852	0.0234872	1.59573
ENSMUSG00000027908	Tchhl1	44.4665	2.56626	0.807077	3.1797	0.0014743	0.0234872	0.985698
ENSMUSG00000057315	Arhgap24	637.903	0.53762	0.17899	3.00363	0.00266781	0.0234872	1.77815
ENSMUSG00000031803	B3gnt3	142.683	-0.658171	0.216827	-3.03547	0.00240164	0.0234872	1.60076
ENSMUSG00000029233	Srd5a3	272.713	-0.56862	0.185971	-3.05758	0.00223134	0.0237112	1.4722
ENSMUSG00000038990	Cables2	571.868	-0.448084	0.14792	-3.02924	0.00245172	0.0237537	1.61364
ENSMUSG00000035104	Eva1a	73.6004	-0.752432	0.248165	-3.03198	0.00242957	0.0237876	1.59573
ENSMUSG00000047030	Spata2	602.865	-0.328041	0.108356	-3.02744	0.00246638	0.0239472	1.60713
ENSMUSG00000019210	Atp6v1e1	2423.29	0.353832	0.118716	2.9805	0.00287776	0.0239472	1.875
ENSMUSG00000020109	Dnajb12	1109.16	0.302192	0.100865	2.99601	0.00273537	0.0239862	1.77815
ENSMUSG00000070327	Rnf213	1754.64	-0.618657	0.207107	-2.98714	0.00281599	0.0239928	1.82884
ENSMUSG00000022427	Tomm22	1584.39	-0.307599	0.103271	-2.97855	0.00289612	0.0240522	1.875
ENSMUSG00000078139	AK157302	801.689	0.271671	0.0908031	2.99187	0.00277272	0.0241617	1.78521
ENSMUSG00000079410	Gm2897	30.8687	-1.12487	0.368793	-3.05014	0.00228734	0.0241617	1.4722
ENSMUSG00000028932	Psmc2	2029.87	0.472508	0.158503	2.98106	0.00287251	0.0242954	1.83745
ENSMUSG00000096904	Lamtor3-ps	21.5852	-1.40455	0.458664	-3.06227	0.00219664	0.0243008	1.40295
ENSMUSG00000002908	Kcnn1	374.227	0.494422	0.163575	3.0226	0.0025061	0.0243008	1.60076
ENSMUSG00000029538	Srsf9	348.249	-0.440513	0.1442	-3.05486	0.00225162	0.024416	1.43033
ENSMUSG00000032534	Cep63	775.545	0.371612	0.123099	3.01881	0.00253766	0.0244745	1.60713
ENSMUSG00000030847	Bag3	7972.69	0.673889	0.226993	2.96877	0.00298998	0.0246921	1.875
ENSMUSG00000038233	Gask1a	51.6192	-1.2719	0.418081	-3.04222	0.00234837	0.0246921	1.4722
ENSMUSG00000110935	Gm8834	14.6509	2.19548	0.615924	3.56454	0.0003645	0.0247018	0.228267
ENSMUSG00000026208	Des	80749.4	0.590482	0.196982	2.99765	0.00272069	0.0248002	1.69541
ENSMUSG00000090019	Gimap1	202.075	-0.621963	0.203602	-3.0548	0.00225214	0.0248002	1.40295
ENSMUSG00000037851	Iars	1826.33	0.385298	0.129914	2.96578	0.00301914	0.0248437	1.875
ENSMUSG00000023992	Trem2	141.537	-1.23146	0.408561	-3.01415	0.002577	0.0248437	1.60076
ENSMUSG00000029810	Tmem176b	1044.39	-0.513832	0.173274	-2.96543	0.00302256	0.0248555	1.875
ENSMUSG00000027536	Chmp4c	956.448	0.529364	0.175849	3.01032	0.00260971	0.0249014	1.61274
ENSMUSG00000028156	Eif4e	3267.58	0.447665	0.15101	2.96448	0.00303195	0.0249014	1.875
ENSMUSG00000038028	Tigar	1997.75	0.42567	0.142783	2.98124	0.00287081	0.0249014	1.77464
ENSMUSG00000051098	Mblac2	187.232	1.02071	0.334464	3.05179	0.00227481	0.0249204	1.40295
ENSMUSG00000022945	Chaf1b	32.9208	-2.08978	0.662117	-3.15621	0.00159834	0.0249204	0.985698
ENSMUSG00000022210	Dhrs4	1605.22	0.462803	0.155913	2.96834	0.00299411	0.0250264	1.83745
ENSMUSG00000025855	Prkar1b	84.9918	0.957018	0.315264	3.03561	0.00240052	0.0250264	1.4722
ENSMUSG00000034911	Ushbp1	1456.96	-0.46766	0.157011	-2.97852	0.00289645	0.0250342	1.77464
ENSMUSG00000029924	Slc37a3	646.869	-0.330407	0.111015	-2.97625	0.00291796	0.0250545	1.78521
ENSMUSG00000007036	Abhd16a	1445.04	0.236936	0.0796154	2.976	0.00292032	0.0250585	1.78521
ENSMUSG00000062825	Actg1	8196.4	-0.599487	0.202557	-2.95959	0.00308047	0.0251504	1.875
ENSMUSG00000025035	Arl3	754.326	0.425923	0.143158	2.97521	0.00292792	0.0251906	1.77815
ENSMUSG00000024621	Csf1r	1982.97	-0.546879	0.184889	-2.95788	0.00309767	0.025258	1.875
ENSMUSG00000025026	Add3	1737.75	-0.433498	0.146373	-2.9616	0.00306048	0.0254318	1.83745
ENSMUSG00000048039	Isg20l2	433.536	-0.417499	0.138926	-3.00519	0.00265419	0.0254318	1.59402
ENSMUSG00000027641	Rbl1	110.957	-1.00933	0.336259	-3.00163	0.00268534	0.0255972	1.60076
ENSMUSG00000006386	Tek	1883.09	-0.439457	0.148092	-2.96746	0.00300269	0.0256484	1.78521
ENSMUSG00000018217	Pmp22	1649.29	-0.572366	0.192899	-2.96718	0.00300544	0.0257972	1.77464
ENSMUSG00000038188	Scarf1	401.982	-0.580943	0.193904	-2.99603	0.00273517	0.0257972	1.61364
ENSMUSG00000023067	Cdkn1a	668.397	-1.27194	0.428962	-2.96515	0.00302534	0.0257972	1.78521
ENSMUSG00000020042	Btbd11	62.9808	1.17992	0.39024	3.02357	0.0024981	0.025808	1.4722
ENSMUSG00000022758	P2rx6	42.2826	1.30236	0.414424	3.14258	0.00167467	0.0258237	0.985698
ENSMUSG00000029319	Coq2	1490.95	0.26929	0.0911837	2.95327	0.00314428	0.0259931	1.83745
ENSMUSG00000036309	Skp1	3578.76	0.196594	0.0667244	2.94636	0.00321537	0.0262135	1.86199
ENSMUSG00000024981	Acsl5	755.13	-0.416901	0.139423	-2.99019	0.00278803	0.0262256	1.61274
ENSMUSG00000112346	Gm48768	32.1759	1.12984	0.374123	3.01998	0.00252789	0.0263638	1.45365
ENSMUSG00000026193	Fn1	2787.16	-0.949594	0.322576	-2.94378	0.00324231	0.0263821	1.86199
ENSMUSG00000004044	Cavin1	7773.14	-0.370799	0.126067	-2.94129	0.00326846	0.0263933	1.875
ENSMUSG00000038685	Rtel1	193.624	-0.554679	0.183983	-3.01484	0.00257114	0.0264259	1.4722
ENSMUSG00000032624	Eml4	293.394	-0.511095	0.171135	-2.98651	0.00282179	0.0266559	1.60076
ENSMUSG00000110841	Gpx4-ps2	1383.09	0.55196	0.187911	2.93734	0.00331043	0.0266636	1.875
ENSMUSG00000056130	Ticam2	50.1617	-1.05814	0.337911	-3.13141	0.00173968	0.0266636	0.985698
ENSMUSG00000005124	Ccn4	101.653	-1.41004	0.468285	-3.01108	0.00260324	0.0266873	1.4722
ENSMUSG00000027540	Ptpn1	892.612	-0.367804	0.123293	-2.98317	0.00285281	0.0267732	1.60713
ENSMUSG00000037461	Ints7	349.25	-0.484126	0.160656	-3.01342	0.00258319	0.0267853	1.45365
ENSMUSG00000036099	Vezt	809.033	0.292107	0.0995348	2.93473	0.00333843	0.0268203	1.875
ENSMUSG00000025791	Pgm1	7010.78	0.475035	0.160239	2.96453	0.00303143	0.0269163	1.69541
ENSMUSG00000017677	Wsb1	461.423	-0.727602	0.244042	-2.98146	0.00286879	0.0269613	1.60076
ENSMUSG00000021277	Traf3	1303.69	-0.373203	0.126569	-2.94862	0.00319197	0.0269713	1.77815
ENSMUSG00000040732	Erg	790.118	-0.466085	0.158062	-2.94874	0.00319074	0.0269713	1.77815
ENSMUSG00000068587	Mgam	29.6941	-2.72512	0.905311	-3.01015	0.0026112	0.0269721	1.45365
ENSMUSG00000030124	Lag3	22.9262	-2.83997	0.945613	-3.00331	0.00267061	0.0271898	1.4722
ENSMUSG00000034275	Igsf9b	349.984	-0.780122	0.259394	-3.00748	0.00263422	0.0271898	1.45365
ENSMUSG00000032245	Cln6	712.438	0.544585	0.184974	2.94411	0.00323885	0.0271898	1.78521
ENSMUSG00000026234	Ncl	5651.93	0.3665	0.123837	2.95954	0.003081	0.0272172	1.69541
ENSMUSG00000032555	Topbp1	579.07	-0.507441	0.170472	-2.97668	0.00291391	0.0273319	1.59573
ENSMUSG00000022677	Cep20	1245.76	-0.333406	0.112152	-2.9728	0.00295101	0.0274484	1.60713
ENSMUSG00000004951	Hspb1	8152.37	0.969025	0.331265	2.92522	0.00344209	0.0274484	1.875
ENSMUSG00000018965	Ywhah	2038.88	-0.322554	0.109727	-2.9396	0.0032864	0.0274678	1.78521
ENSMUSG00000037552	Plekhg2	890.312	-0.498726	0.167869	-2.97092	0.00296905	0.0274678	1.61274
ENSMUSG00000008206	Cers4	1239.5	-0.343624	0.116837	-2.94105	0.00327105	0.0274678	1.77815
ENSMUSG00000059439	Bcas3	802.533	0.521661	0.175553	2.97153	0.0029632	0.0274919	1.60713
ENSMUSG00000022517	Mgrn1	7260.44	0.432116	0.147811	2.92343	0.00346196	0.0275133	1.875
ENSMUSG00000025920	Stau2	1915.24	0.371247	0.126426	2.93648	0.00331965	0.0276427	1.78521
ENSMUSG00000039914	Coq10a	4673.87	0.434039	0.148586	2.92112	0.00348779	0.0276427	1.875
ENSMUSG00000034206	Polq	324.992	0.788852	0.265631	2.96974	0.00298056	0.0276427	1.60076
ENSMUSG00000045751	Mms22l	43.8476	-1.26649	0.420718	-3.01032	0.00260977	0.0276427	1.40295
ENSMUSG00000055541	Lair1	72.3375	-1.16486	0.386935	-3.01047	0.00260846	0.0276427	1.40295
ENSMUSG00000039067	Psmd7	2597.79	0.320739	0.109576	2.92709	0.00342154	0.0276427	1.83745
ENSMUSG00000031483	Erlin2	918.116	-0.364989	0.122971	-2.96809	0.00299659	0.0276615	1.60713
ENSMUSG00000020069	Hnrnph3	683.198	0.463932	0.156444	2.96549	0.003022	0.0277816	1.61274
ENSMUSG00000016257	Prelid3b	1532.7	-0.25923	0.0889028	-2.91588	0.00354689	0.0280108	1.875
ENSMUSG00000027663	Zmat3	448.515	-0.419688	0.141665	-2.96254	0.00305115	0.0280108	1.61364
ENSMUSG00000076432	Ywhaq	1296.99	-0.350989	0.120493	-2.91293	0.00358058	0.0282555	1.875
ENSMUSG00000028385	Snx30	303.842	-0.447321	0.149731	-2.98749	0.00281279	0.0282555	1.4722
ENSMUSG00000026090	Cracdl	25.8825	1.8407	0.621571	2.96137	0.00306275	0.0283492	1.59573
ENSMUSG00000019173	Rab5c	1625.83	-0.349879	0.119853	-2.91924	0.00350883	0.0283492	1.82884
ENSMUSG00000028278	Rragd	4046.74	0.485536	0.16684	2.91019	0.00361208	0.0284362	1.875
ENSMUSG00000023977	Ubr2	3060.98	0.492529	0.169194	2.91104	0.0036023	0.0285394	1.86199
ENSMUSG00000056481	Cd248	523.359	-0.922504	0.312324	-2.95368	0.0031401	0.0286885	1.61364
ENSMUSG00000063808	Gpatch1	276.624	0.371655	0.125749	2.95552	0.00312141	0.0287292	1.60076
ENSMUSG00000062098	Btbd3	722.19	-0.708278	0.242394	-2.92201	0.00347784	0.0287803	1.77815
ENSMUSG00000035606	Ky	860.573	-0.862738	0.296929	-2.90553	0.00366628	0.0287803	1.875
ENSMUSG00000025324	Atp10a	119.018	-0.910844	0.305383	-2.98263	0.00285783	0.0289107	1.45365
ENSMUSG00000023806	Rsph3b	837.127	0.271774	0.093196	2.91616	0.00354372	0.0291731	1.78521
ENSMUSG00000052688	Rab7b	148.693	-0.703627	0.238639	-2.9485	0.00319323	0.0292182	1.60076
ENSMUSG00000019944	Rhobtb1	5307.61	1.04706	0.361141	2.89932	0.00373978	0.0292182	1.875
ENSMUSG00000016756	Cmah	93.397	-1.21765	0.408886	-2.97796	0.00290173	0.0292182	1.45365
ENSMUSG00000033065	Pfkm	21916.4	0.588593	0.202833	2.90186	0.00370949	0.0292182	1.86199
ENSMUSG00000036214	Polr1has	160.265	0.606288	0.205648	2.94819	0.0031964	0.0292182	1.60076
ENSMUSG00000046743	Fat4	753.531	-0.73252	0.248561	-2.94704	0.00320832	0.0292182	1.61274
ENSMUSG00000028436	Dcaf12	1254.78	-0.307112	0.104228	-2.94653	0.00321359	0.0292182	1.61274
ENSMUSG00000026414	Tnnt2	158599	0.470171	0.162238	2.89803	0.00375519	0.0292327	1.875
ENSMUSG00000117029	Gm36201	54.5288	1.36313	0.462303	2.94857	0.00319251	0.0292327	1.59573
ENSMUSG00000059263	Usp47	5432.35	0.264717	0.0913403	2.89814	0.00375383	0.0292327	1.875
ENSMUSG00000002948	Map2k7	2131.79	0.255846	0.0880859	2.90451	0.00367833	0.0292327	1.83745
ENSMUSG00000025173	Wdr45b	1231.37	-0.349233	0.119922	-2.91218	0.00358919	0.0293276	1.78521
ENSMUSG00000021420	Fars2	1373.14	0.442315	0.151897	2.91194	0.00359191	0.0293317	1.78521
ENSMUSG00000000555	Itga5	2796.89	-0.623919	0.215462	-2.89573	0.00378283	0.0293777	1.875
ENSMUSG00000047749	Zc3hav1l	135.401	-1.01685	0.34517	-2.94595	0.00321969	0.0293777	1.59573
ENSMUSG00000060594	Layn	116.014	-0.805532	0.273469	-2.9456	0.00322328	0.0293923	1.59573
ENSMUSG00000030554	Synm	800.879	0.564508	0.193872	2.91175	0.00359406	0.0293929	1.77815
ENSMUSG00000029338	Antxr2	2210.27	-0.402592	0.138342	-2.91011	0.00361302	0.0294129	1.78521
ENSMUSG00000082626	Rps13-ps5	65.3688	0.74857	0.25435	2.94307	0.00324972	0.029451	1.60076
ENSMUSG00000030930	Chst15	425.972	-0.504363	0.171365	-2.94321	0.00324828	0.029451	1.60076
ENSMUSG00000032254	Kif23	72.1268	-2.35357	0.79171	-2.97277	0.00295127	0.029451	1.45365
ENSMUSG00000026926	Pmpca	4390.22	0.389202	0.133087	2.92442	0.00345097	0.0294761	1.69541
ENSMUSG00000027076	Timm10	1091.81	0.392935	0.133656	2.93991	0.0032831	0.0294761	1.61274
ENSMUSG00000108037	Gm44597	60.3913	-2.4039	0.809856	-2.96831	0.00299445	0.0294761	1.4722
ENSMUSG00000007039	Ddah2	830.694	-0.633132	0.215424	-2.93901	0.00329268	0.029531	1.61274
ENSMUSG00000046709	Mapk10	516.333	-0.35714	0.12137	-2.94257	0.00325503	0.029531	1.59402
ENSMUSG00000078193	Gm2000	171.453	0.730132	0.244875	2.98165	0.00286696	0.0295345	1.40295
ENSMUSG00000003234	Abcf3	1373.92	0.383257	0.130436	2.93829	0.0033003	0.0295578	1.61274
ENSMUSG00000057706	Mex3b	71.6634	-1.25158	0.421413	-2.96995	0.00297846	0.0295764	1.45365
ENSMUSG00000035206	Sppl2b	605.846	-0.500999	0.170499	-2.93843	0.00329876	0.0296107	1.60713
ENSMUSG00000015932	Dstn	4433.18	-0.478219	0.165504	-2.88946	0.00385899	0.0296726	1.875
ENSMUSG00000035944	Ttc38	943.974	0.469029	0.161492	2.90434	0.00368026	0.0296853	1.78521
ENSMUSG00000031595	Pdgfrl	154.989	-1.10852	0.373971	-2.9642	0.00303472	0.0296853	1.4722
ENSMUSG00000027244	Atg13	2501.02	0.429026	0.148587	2.88736	0.00388488	0.0298169	1.875
ENSMUSG00000047514	Tspyl1	2153.95	0.422788	0.145615	2.90347	0.00369055	0.0298906	1.77464
ENSMUSG00000022747	St3gal6	685.892	0.369501	0.128016	2.88636	0.0038973	0.0298906	1.875
ENSMUSG00000059475	Zfp426	238.053	-0.452254	0.154035	-2.93604	0.00332428	0.0299246	1.59573
ENSMUSG00000074001	Klhl40	621.58	0.710232	0.242287	2.93137	0.00337469	0.0300397	1.61274
ENSMUSG00000019978	Epb41l2	1639.11	-0.360459	0.12426	-2.90084	0.00372161	0.030087	1.77464
ENSMUSG00000092607	Scnm1	327.27	0.682554	0.230714	2.95845	0.00309195	0.0301133	1.4722
ENSMUSG00000026547	Tagln2	2339.15	-0.588884	0.203065	-2.89998	0.0037319	0.0301334	1.77464
ENSMUSG00000052253	Zfp622	535.406	0.666455	0.227365	2.93121	0.00337642	0.0302063	1.60076
ENSMUSG00000038816	Ctnnal1	941.971	0.449724	0.15607	2.88155	0.00395728	0.0302063	1.875
ENSMUSG00000021485	Mxd3	23.6642	-3.28155	1.10989	-2.95666	0.00310995	0.030215	1.4722
ENSMUSG00000029033	Acap3	604.949	-0.451069	0.155736	-2.89637	0.00377512	0.0302285	1.78521
ENSMUSG00000046546	Fam43a	979.771	-0.439835	0.150168	-2.92896	0.00340098	0.0302316	1.60713
ENSMUSG00000043621	Ubxn10	90.3671	1.94941	0.658734	2.95932	0.00308316	0.0302818	1.45365
ENSMUSG00000049354	Dcaf7	2251.21	-0.27589	0.0953211	-2.89433	0.00379974	0.0303518	1.78521
ENSMUSG00000005087	Cd44	480.881	-0.992603	0.335531	-2.9583	0.00309338	0.0303518	1.45365
ENSMUSG00000033653	Vps8	767.353	0.429646	0.146795	2.92684	0.00342421	0.0303644	1.60713
ENSMUSG00000062611	Rps3a2	288.524	0.566017	0.191375	2.95763	0.00310011	0.0303745	1.45365
ENSMUSG00000063953	Amd2	853.273	0.498876	0.172431	2.89319	0.00381348	0.0303879	1.78521
ENSMUSG00000004535	Tax1bp1	3000.13	0.315828	0.109663	2.87998	0.00397698	0.0303879	1.86199
ENSMUSG00000032788	Pdxk	819.825	0.512088	0.177054	2.89228	0.00382462	0.0304399	1.78521
ENSMUSG00000061740	Cyp2d22	736.646	0.433273	0.150608	2.87684	0.00401685	0.0304399	1.875
ENSMUSG00000020078	Vps26a	2225.01	0.296666	0.102867	2.88397	0.00392691	0.0304899	1.82884
ENSMUSG00000024998	Plce1	1411.24	-0.430608	0.149394	-2.88237	0.00394696	0.0305904	1.82884
ENSMUSG00000026655	Fam107b	266.733	-0.538511	0.181994	-2.95895	0.00308694	0.0305904	1.43033
ENSMUSG00000033540	Idua	505.371	0.452234	0.154771	2.92195	0.00347853	0.0305904	1.61364
ENSMUSG00000044700	Tmem201	3370.75	0.306365	0.106533	2.87578	0.00403032	0.0306617	1.86199
ENSMUSG00000022884	Eif4a2	6630.67	0.411276	0.143053	2.87499	0.00404043	0.0306832	1.86199
ENSMUSG00000041731	Pgm5	5050.26	0.308681	0.106277	2.9045	0.00367836	0.0306832	1.69541
ENSMUSG00000036854	Hspb6	25853.9	0.428126	0.148909	2.87509	0.00403914	0.0306832	1.86199
ENSMUSG00000036745	Ttll7	560.699	0.791323	0.268074	2.95189	0.0031584	0.030704	1.45365
ENSMUSG00000027331	Knstrn	56.0862	-1.85928	0.629946	-2.95149	0.00316241	0.0307246	1.45365
ENSMUSG00000038776	Ephx1	1265.08	0.829461	0.287386	2.88623	0.0038989	0.0308263	1.78521
ENSMUSG00000028796	Phc2	1359.79	-0.475841	0.165807	-2.86986	0.0041066	0.030895	1.875
ENSMUSG00000069516	Lyz2	4716.58	-0.577752	0.201353	-2.86934	0.00411329	0.0309268	1.875
ENSMUSG00000036006	Ripor2	145.658	0.636756	0.216025	2.9476	0.00320248	0.0310394	1.45365
ENSMUSG00000027654	Fam83d	14.4416	-4.83895	1.39077	-3.47933	0.000502675	0.0310728	0.22779
ENSMUSG00000046727	Cystm1	1508.48	0.242027	0.0842721	2.87197	0.00407919	0.0313881	1.82884
ENSMUSG00000026196	Bard1	25.3981	-1.61519	0.549589	-2.9389	0.0032938	0.0314563	1.4722
ENSMUSG00000021540	Smad5	1686.68	-0.383621	0.134004	-2.86275	0.00419981	0.0314563	1.875
ENSMUSG00000001228	Uhrf1	111.032	-1.75401	0.593907	-2.95334	0.00314355	0.0314563	1.40295
ENSMUSG00000027002	Nckap1	2324.77	-0.355197	0.124067	-2.86296	0.00419709	0.0314563	1.875
ENSMUSG00000037536	Fbxo34	343.632	-0.453305	0.155632	-2.91267	0.00358359	0.0315086	1.59573
ENSMUSG00000044835	Ankrd45	176.124	1.30824	0.449244	2.9121	0.00359013	0.0315474	1.59573
ENSMUSG00000014905	Dnajb9	909.632	0.627035	0.218002	2.87628	0.00402395	0.0315853	1.78521
ENSMUSG00000024666	Tmem138	72.8705	-0.876407	0.301133	-2.91036	0.00361008	0.0315853	1.60076
ENSMUSG00000016933	Plcg1	2309.03	-0.280963	0.0979671	-2.86793	0.00413169	0.0316218	1.82884
ENSMUSG00000034116	Vav1	94.5632	-0.749814	0.255557	-2.93404	0.00334578	0.0317912	1.4722
ENSMUSG00000051615	Rap2a	745.689	-0.393009	0.136788	-2.87313	0.00406424	0.0318281	1.78521
ENSMUSG00000002625	Akap8l	906.857	0.489932	0.168753	2.90325	0.0036931	0.032107	1.60713
ENSMUSG00000032349	Elovl5	1090.04	-0.361184	0.126571	-2.85362	0.00432249	0.0321911	1.875
ENSMUSG00000023021	Cers5	649.593	-0.244718	0.0853092	-2.8686	0.00412287	0.0322297	1.78521
ENSMUSG00000027935	Rab13	118.827	-0.86691	0.295711	-2.93162	0.00337204	0.0323534	1.45365
ENSMUSG00000026110	Mgat4a	664.667	-0.52711	0.1818	-2.89939	0.00373893	0.0324284	1.60713
ENSMUSG00000062175	Tgif2	41.0292	-1.79644	0.589498	-3.0474	0.0023083	0.0326229	0.985698
ENSMUSG00000020312	Shc2	154.481	-0.805751	0.274125	-2.93935	0.00328898	0.0326389	1.40295
ENSMUSG00000025825	Iscu	2096.32	0.396415	0.138438	2.86348	0.00419012	0.0326586	1.78521
ENSMUSG00000090872	Gm3239	25.842	-1.22962	0.403767	-3.04537	0.00232391	0.0327853	0.985698
ENSMUSG00000000001	Gnai3	881.043	-0.57013	0.200442	-2.84437	0.00444998	0.0329645	1.875
ENSMUSG00000030341	Tnfrsf1a	1713.64	-0.45703	0.160226	-2.85241	0.00433895	0.0329645	1.82884
ENSMUSG00000042254	Cilp	369.946	-1.30346	0.446394	-2.91998	0.00350056	0.0330068	1.4722
ENSMUSG00000037989	Wnk2	2476.71	0.590822	0.206645	2.85912	0.00424819	0.0330136	1.78521
ENSMUSG00000044285	Ubb-ps	3617.74	0.529633	0.186309	2.84277	0.00447231	0.0330324	1.875
ENSMUSG00000039747	Orai2	104.583	-1.07372	0.365932	-2.93421	0.00334401	0.0330324	1.40295
ENSMUSG00000008318	Relt	90.1184	-0.948579	0.32789	-2.89298	0.00381606	0.0330324	1.60076
ENSMUSG00000015542	Nat9	375.271	0.632016	0.218446	2.89324	0.00381295	0.0330584	1.59573
ENSMUSG00000029470	P2rx4	622.78	0.419229	0.14507	2.88985	0.00385431	0.0330584	1.61274
ENSMUSG00000022635	Zcrb1	1027.9	0.30442	0.107122	2.84182	0.00448574	0.0330732	1.875
ENSMUSG00000019505	Ubb	12233.5	0.456607	0.160712	2.84116	0.00449496	0.0331175	1.875
ENSMUSG00000000826	Dnajc5	2671.36	-0.31542	0.111024	-2.84101	0.00449702	0.0331175	1.875
ENSMUSG00000031877	Ces2g	154.865	0.847064	0.288971	2.93131	0.00337536	0.0331998	1.40295
ENSMUSG00000009741	Ubp1	1055.99	-0.360148	0.12607	-2.85673	0.00428036	0.0331998	1.77815
ENSMUSG00000027247	Arhgap1	1102.65	-0.351556	0.121775	-2.88692	0.00389037	0.0332309	1.61274
ENSMUSG00000031520	Vegfc	177.955	-0.421098	0.145738	-2.88942	0.00385947	0.0332309	1.60076
ENSMUSG00000020697	Lig3	813.114	-0.463188	0.162218	-2.85535	0.00429898	0.0332663	1.77815
ENSMUSG00000014303	Glis2	501.394	-0.742547	0.257285	-2.88609	0.00390067	0.0332663	1.61364
ENSMUSG00000041870	Ankrd13a	1195.05	-0.315163	0.109292	-2.88367	0.0039307	0.0335009	1.61274
ENSMUSG00000030498	Gas2	88.3466	-1.09454	0.379132	-2.88697	0.00388969	0.0335009	1.59573
ENSMUSG00000026662	Sephs1	531.643	-0.494495	0.171515	-2.8831	0.00393786	0.0337894	1.60076
ENSMUSG00000115662	Gm7232	54.6131	1.15786	0.398067	2.9087	0.00362932	0.0338218	1.4722
ENSMUSG00000034118	Tpst1	535.873	-0.507843	0.176331	-2.88006	0.00397595	0.0338218	1.61364
ENSMUSG00000076431	Sox4	1049.55	-0.726048	0.254911	-2.84824	0.00439621	0.0338646	1.77815
ENSMUSG00000037960	Card19	1398.41	0.286264	0.100485	2.84882	0.0043881	0.0338646	1.77464
ENSMUSG00000030711	Sult1a1	490.625	0.858271	0.297753	2.8825	0.00394538	0.0338646	1.59573
ENSMUSG00000035473	Galm	570.379	0.359902	0.124933	2.88076	0.00396714	0.0339219	1.60076
ENSMUSG00000031119	Gpc4	772.51	-0.391437	0.137597	-2.84481	0.00444385	0.0340523	1.78521
ENSMUSG00000030105	Arl8b	3053.54	0.263823	0.0932166	2.83022	0.00465167	0.034155	1.86199
ENSMUSG00000003617	Cp	3998.98	0.322618	0.114167	2.82583	0.00471582	0.0343658	1.875
ENSMUSG00000029174	Tbc1d1	477.516	-0.528991	0.183923	-2.87615	0.00402554	0.0344337	1.59573
ENSMUSG00000030747	Dgat2	5650	0.686276	0.240214	2.85694	0.00427753	0.0344337	1.69541
ENSMUSG00000021732	Fgf10	45.3355	1.14028	0.39108	2.91572	0.0035487	0.0344616	1.40295
ENSMUSG00000024301	Kifc5b	34.2839	-1.68442	0.556957	-3.02433	0.00249183	0.0344616	0.985698
ENSMUSG00000039683	Sdk1	44.0302	-1.05567	0.363453	-2.90456	0.00367768	0.0344616	1.45365
ENSMUSG00000003380	Rabac1	2750.81	0.533854	0.186927	2.85594	0.00429093	0.0344616	1.69541
ENSMUSG00000074676	Foxs1	100.297	-0.954741	0.327664	-2.91378	0.00357084	0.0346345	1.40295
ENSMUSG00000028003	Lrat	60.7139	-3.88026	1.3387	-2.89854	0.00374904	0.0346345	1.4722
ENSMUSG00000022179	4931414P19Rik	149.952	0.473165	0.164764	2.87177	0.00408176	0.0347693	1.59573
ENSMUSG00000102336	Gm37233	27.7534	-1.33008	0.459249	-2.89622	0.00377692	0.0348193	1.4722
ENSMUSG00000020486	Septin4	837.826	-0.535924	0.188947	-2.83638	0.00456283	0.0348193	1.77815
ENSMUSG00000027750	Postn	2808.95	-1.4359	0.509276	-2.81948	0.0048101	0.0348193	1.875
ENSMUSG00000047719	Ubiad1	617.795	-0.347608	0.121216	-2.86767	0.00413506	0.0348926	1.60713
ENSMUSG00000040818	Dennd6a	621.155	-0.559383	0.197435	-2.83324	0.00460782	0.0349595	1.78521
ENSMUSG00000046814	Gchfr	181.222	0.942579	0.323993	2.90926	0.00362288	0.0349595	1.40295
ENSMUSG00000032609	Klhdc8b	274.079	-0.596067	0.205653	-2.89841	0.00375055	0.0349595	1.45365
ENSMUSG00000026065	Slc9a4	16.2266	2.8683	0.834905	3.43548	0.00059151	0.0350408	0.228267
ENSMUSG00000015365	Mov10l1	1715.6	0.487214	0.172501	2.82441	0.00473674	0.0350408	1.82884
ENSMUSG00000002486	Tchp	226.017	0.501991	0.175135	2.8663	0.00415301	0.0350423	1.60076
ENSMUSG00000030322	Mbd4	71.1264	-1.0966	0.382443	-2.86735	0.00413926	0.0350423	1.59573
ENSMUSG00000025964	Adam23	140.496	-0.611485	0.211167	-2.89574	0.00378261	0.0351065	1.45365
ENSMUSG00000034648	Lrrn1	31.2254	-1.82778	0.631174	-2.89585	0.00378135	0.0351065	1.45365
ENSMUSG00000039515	Ptpa	2507.57	-0.354927	0.126113	-2.81436	0.00488743	0.0351469	1.875
ENSMUSG00000031701	Dnaja2	5845.93	0.323251	0.114869	2.81409	0.00489157	0.0351565	1.875
ENSMUSG00000037003	Tns2	5565.87	0.387769	0.137746	2.8151	0.00487623	0.035271	1.86199
ENSMUSG00000037936	Scarb1	1127.84	-0.498622	0.177379	-2.81105	0.00493799	0.0354495	1.875
ENSMUSG00000020577	Tspan13	1551.21	-0.351583	0.124435	-2.82545	0.00472147	0.0355797	1.78521
ENSMUSG00000031985	Gnpat	7562.85	0.173689	0.0618455	2.80843	0.0049783	0.0356981	1.875
ENSMUSG00000027371	Fahd2a	532.343	0.645643	0.225946	2.85751	0.00426977	0.0358423	1.60076
ENSMUSG00000071984	Fndc1	570.837	-0.846392	0.296082	-2.85864	0.0042546	0.0358455	1.59402
ENSMUSG00000058715	Fcer1g	200.64	-0.754891	0.264135	-2.85798	0.00426351	0.0358537	1.59573
ENSMUSG00000041268	Dmxl2	1383.39	0.735501	0.257664	2.8545	0.00431046	0.0358537	1.61274
ENSMUSG00000049811	Fam161a	37.3401	-1.37854	0.478152	-2.88305	0.00393845	0.035866	1.4722
ENSMUSG00000020392	Cdkn2aipnl	331.909	-0.351181	0.12188	-2.88136	0.00395964	0.0360385	1.4722
ENSMUSG00000046056	Sbsn	25.1481	1.35052	0.468196	2.88451	0.00392017	0.036114	1.45365
ENSMUSG00000093798	Gm8355	1959.17	0.795825	0.2831	2.8111	0.00493719	0.0361316	1.82884
ENSMUSG00000066900	Suds3	2713.68	0.33188	0.118467	2.80146	0.00508724	0.0362926	1.875
ENSMUSG00000020167	Tcf3	870.39	-0.417008	0.147966	-2.81827	0.00482837	0.0363013	1.77815
ENSMUSG00000036371	Serbp1	5502.99	0.244733	0.0873031	2.80326	0.00505891	0.0363014	1.86199
ENSMUSG00000027333	Smox	482.633	-0.426453	0.149773	-2.84732	0.00440884	0.0364852	1.61364
ENSMUSG00000045095	Magi1	620.473	-0.553078	0.194302	-2.84648	0.0044205	0.0365812	1.61274
ENSMUSG00000021969	Zdhhc20	441.147	-0.640347	0.224708	-2.84969	0.00437624	0.0366195	1.59402
ENSMUSG00000051159	Cited1	6.91118	-6.09719	1.76839	-3.44787	0.000565021	0.0366706	0.205402
ENSMUSG00000052298	Cdc42se2	1293.41	-0.323241	0.113637	-2.8445	0.00444817	0.0368133	1.60713
ENSMUSG00000025209	Twnk	1055.38	0.357528	0.125685	2.84464	0.00444616	0.0368133	1.60713
ENSMUSG00000030703	Gdpd3	1607.21	0.451199	0.161424	2.79511	0.00518818	0.0368133	1.875
ENSMUSG00000064369	mt-Te	1613.83	0.681094	0.242289	2.81108	0.00493752	0.0368133	1.78521
ENSMUSG00000032397	Tipin	148.644	-0.813571	0.282984	-2.87497	0.00404065	0.0369505	1.45365
ENSMUSG00000010911	Apip	915.746	0.510919	0.179731	2.84268	0.00447358	0.0369686	1.60713
ENSMUSG00000028233	Tgs1	401.652	-0.383928	0.134946	-2.84505	0.00444049	0.0369686	1.59402
ENSMUSG00000031103	Elf4	592.006	-0.622155	0.221502	-2.8088	0.00497259	0.0369686	1.78521
ENSMUSG00000002728	Naa20	1137.27	-0.342085	0.122496	-2.79261	0.00522839	0.0369842	1.875
ENSMUSG00000029366	Dck	136.176	-0.816035	0.284029	-2.87307	0.00406508	0.0370692	1.45365
ENSMUSG00000032363	Adamts7	681.323	-0.512144	0.182646	-2.80403	0.00504682	0.0374481	1.78521
ENSMUSG00000002010	Idh3g	11294.1	0.516742	0.185193	2.79029	0.00526613	0.0374481	1.86199
ENSMUSG00000019890	Nts	24.1054	-1.54063	0.535109	-2.87909	0.00398825	0.0376195	1.40295
ENSMUSG00000001555	Fkbp10	631.045	-0.622417	0.219596	-2.83437	0.00459162	0.037635	1.61274
ENSMUSG00000015750	Aph1a	2254.44	-0.271418	0.097198	-2.79242	0.00523147	0.037635	1.83745
ENSMUSG00000026121	Sema4c	592.803	-0.553736	0.198801	-2.78538	0.00534658	0.0376716	1.875
ENSMUSG00000059552	Trp53	647.06	-0.410965	0.147589	-2.78452	0.00536071	0.03775	1.875
ENSMUSG00000022519	Srl	31747.5	-0.278949	0.09903	-2.81681	0.00485036	0.0377529	1.69541
ENSMUSG00000050296	Abca12	243.696	0.746779	0.260712	2.86438	0.00417828	0.0379092	1.45365
ENSMUSG00000020808	Pimreg	54.2039	-2.74594	0.968789	-2.8344	0.00459115	0.0379253	1.59573
ENSMUSG00000068706	Gm10250	65.837	0.891916	0.310221	2.8751	0.00403898	0.0379272	1.40295
ENSMUSG00000023809	Rps6ka2	965.321	0.424823	0.152725	2.78162	0.00540885	0.0379824	1.875
ENSMUSG00000036955	Kifbp	1074.33	0.276279	0.0987567	2.79758	0.00514876	0.038104	1.77815
ENSMUSG00000011256	Adam19	2097.92	-1.08881	0.391674	-2.77989	0.0054377	0.0381423	1.875
ENSMUSG00000027861	Casq2	22490.5	-0.328632	0.118243	-2.77931	0.00544751	0.0381898	1.875
ENSMUSG00000023175	Bsg	26309.6	0.423914	0.15084	2.81036	0.00494855	0.0383451	1.69541
ENSMUSG00000039047	Pigk	1054.14	-0.221297	0.0782744	-2.82719	0.0046958	0.0383639	1.60713
ENSMUSG00000001642	Akr1b3	3939.69	0.547468	0.194874	2.80934	0.00496434	0.0384079	1.69541
ENSMUSG00000030956	Fam53b	1363.59	-0.329836	0.116742	-2.82535	0.00472284	0.0384079	1.61274
ENSMUSG00000043613	Mmp3	74.128	-5.12502	1.79569	-2.85407	0.00431631	0.0384312	1.4722
ENSMUSG00000052374	Actn2	47154	0.5823	0.207347	2.80833	0.00497989	0.0384805	1.69541
ENSMUSG00000022439	Parvg	72.064	-0.841309	0.294471	-2.85701	0.00427646	0.0385193	1.45365
ENSMUSG00000062031	Pgghg	183.999	-0.628612	0.222416	-2.82629	0.0047091	0.0386183	1.59573
ENSMUSG00000031385	Plxnb3	80.2629	0.798494	0.278536	2.86675	0.00414706	0.0386608	1.40295
ENSMUSG00000061315	Naca	12895.2	0.392075	0.141385	2.7731	0.00555256	0.038667	1.875
ENSMUSG00000021911	Parg	586.046	-0.390945	0.138413	-2.82449	0.00473566	0.038667	1.60076
ENSMUSG00000042978	Sbk1	3971.24	0.280351	0.101091	2.77324	0.00555014	0.038667	1.875
ENSMUSG00000000326	Comt	7491.62	0.51789	0.186686	2.77413	0.00553503	0.0387927	1.86199
ENSMUSG00000042298	Ttc19	1044.88	0.380733	0.134943	2.82143	0.00478093	0.0387997	1.60713
ENSMUSG00000029561	Oasl2	182.692	-0.723566	0.254028	-2.84837	0.00439432	0.038909	1.4722
ENSMUSG00000021175	Cdca7l	23.4732	-2.4382	0.852175	-2.86115	0.00422112	0.0391987	1.40295
ENSMUSG00000022450	Ndufa6	5152.03	0.349193	0.126062	2.77	0.00560557	0.0392001	1.86199
ENSMUSG00000021068	Nin	1157.16	-0.513627	0.184457	-2.78454	0.00536033	0.0392309	1.77815
ENSMUSG00000071178	Serpina1b	48.2978	1.65076	0.555918	2.96943	0.00298353	0.039347	0.985698
ENSMUSG00000040084	Bub1b	61.4411	-2.1894	0.768713	-2.84814	0.00439753	0.039347	1.45365
ENSMUSG00000031805	Jak3	697.716	-0.45269	0.160826	-2.81479	0.00488096	0.0394583	1.60713
ENSMUSG00000020387	Jade2	600.426	0.743255	0.267241	2.78121	0.00541567	0.0395484	1.77815
ENSMUSG00000025780	Itih5	1177.82	-0.921752	0.333592	-2.76312	0.00572525	0.0396277	1.875
ENSMUSG00000069743	Zfp820	37.5677	-1.16993	0.412035	-2.8394	0.00451978	0.0398213	1.4722
ENSMUSG00000041671	Pyroxd1	262.411	0.606167	0.213228	2.84281	0.0044718	0.0398793	1.45365
ENSMUSG00000026201	Stk16	716.962	-0.513917	0.185142	-2.77581	0.00550652	0.0399525	1.78521
ENSMUSG00000020089	Ppa1	999.323	0.327314	0.116547	2.80842	0.0049785	0.0399525	1.61274
ENSMUSG00000047746	Fbxo40	11259.1	0.482741	0.17493	2.75962	0.00578692	0.0399525	1.875
ENSMUSG00000044556	Tex38	6.87744	-4.75602	1.3921	-3.41645	0.000634443	0.0399538	0.205402
ENSMUSG00000053279	Aldh1a1	896.137	0.558557	0.201279	2.77504	0.00551952	0.039971	1.78521
ENSMUSG00000054612	Mgmt	184.817	0.709265	0.248668	2.85226	0.00434101	0.0399799	1.40295
ENSMUSG00000050052	Tdrp	192.324	0.603696	0.212833	2.83648	0.00456142	0.0400117	1.4722
ENSMUSG00000024507	Hsd17b4	2612.23	0.487181	0.176634	2.75814	0.00581313	0.0400152	1.875
ENSMUSG00000034903	Cobll1	1990.48	0.704582	0.254755	2.76572	0.00567967	0.0400174	1.82884
ENSMUSG00000025810	Nrp1	3477.9	-0.402754	0.146045	-2.75774	0.0058202	0.0400174	1.875
ENSMUSG00000041361	Myzap	10526	0.555619	0.199109	2.79052	0.00526228	0.0400174	1.69541
ENSMUSG00000021670	Hmgcr	241.241	-0.53856	0.189945	-2.83536	0.00457746	0.0400426	1.4722
ENSMUSG00000029387	Gtf2h3	373.454	-0.399116	0.142142	-2.80787	0.00498696	0.0400994	1.60076
ENSMUSG00000071042	Rasgrp3	1253.2	-0.673185	0.242838	-2.77216	0.00556864	0.0401283	1.78521
ENSMUSG00000047766	Lrrc49	170.907	-0.540484	0.192497	-2.80776	0.00498881	0.0401968	1.59573
ENSMUSG00000063568	Jazf1	88.7375	-0.739199	0.263499	-2.80532	0.00502674	0.040353	1.60076
ENSMUSG00000060530	A930017M01Rik	110.515	0.747753	0.266618	2.80458	0.00503819	0.040516	1.59573
ENSMUSG00000022553	Maf1	2142.08	0.25791	0.0937136	2.7521	0.00592138	0.040516	1.875
ENSMUSG00000028641	P3h1	616.462	-0.422375	0.150724	-2.8023	0.00507403	0.040516	1.60713
ENSMUSG00000025192	Entpd7	73.3573	-0.803287	0.286452	-2.80426	0.00504315	0.0405238	1.59573
ENSMUSG00000091400	Gm6356	10.9379	-4.67435	1.38254	-3.38097	0.000722292	0.0406359	0.22779
ENSMUSG00000034101	Ctnnd1	3508.25	-0.421618	0.153158	-2.75283	0.00590833	0.0406426	1.86199
ENSMUSG00000037432	Fer1l5	13.5006	7.15716	2.11764	3.37978	0.000725427	0.0406669	0.228267
ENSMUSG00000037149	Ddx1	2188.07	0.326778	0.118485	2.75797	0.0058161	0.0406669	1.82884
ENSMUSG00000043987	Cep164	430.293	-0.385547	0.137757	-2.79875	0.00513007	0.0406669	1.61364
ENSMUSG00000026383	Epb41l5	232.997	0.605089	0.216058	2.80059	0.005101	0.0408108	1.59573
ENSMUSG00000034898	Filip1	1792.1	0.499038	0.181151	2.75482	0.00587237	0.0408108	1.83745
ENSMUSG00000031207	Msn	7650.07	-0.392954	0.142985	-2.74821	0.0059921	0.0408108	1.875
ENSMUSG00000049775	Tmsb4x	6503.24	-0.523773	0.19046	-2.75005	0.00595869	0.0408334	1.86199
ENSMUSG00000022602	Arc	93.7501	1.58731	0.561701	2.8259	0.00471477	0.0408413	1.4722
ENSMUSG00000020181	Nav3	433.51	-0.927584	0.331811	-2.79552	0.00518156	0.0409286	1.61364
ENSMUSG00000044017	Adgrd1	268.47	-0.819338	0.292923	-2.79711	0.00515617	0.0410335	1.60076
ENSMUSG00000020340	Cyfip2	697.123	0.883327	0.319748	2.76258	0.00573472	0.0410625	1.77815
ENSMUSG00000020458	Rtn4	4921.56	-0.384535	0.14011	-2.74452	0.00605986	0.041127	1.875
ENSMUSG00000035671	Zswim4	474.646	-0.34415	0.123042	-2.79702	0.00515763	0.0411517	1.59402
ENSMUSG00000082896	Gm5844	139.451	1.17447	0.420311	2.79429	0.00520143	0.0413042	1.60076
ENSMUSG00000039159	Ube2h	2219.96	-0.221774	0.0806441	-2.75004	0.00595889	0.0413953	1.82884
ENSMUSG00000020178	Adora2a	352.188	-0.686831	0.246021	-2.79176	0.00524228	0.0415836	1.60076
ENSMUSG00000016349	Eef1a2	29471.1	0.689839	0.251795	2.73969	0.00614981	0.041625	1.875
ENSMUSG00000032562	Gnai2	8562.7	-0.303414	0.110769	-2.73915	0.00615982	0.0416703	1.875
ENSMUSG00000001493	Meox1	642.004	-0.832166	0.298672	-2.78622	0.00533269	0.0419187	1.61274
ENSMUSG00000070319	Eif3g	1483.76	0.515029	0.187648	2.74465	0.00605749	0.041967	1.82884
ENSMUSG00000037490	Slc2a12	392.12	0.625815	0.222052	2.81832	0.00482753	0.0420554	1.45365
ENSMUSG00000040354	Mars1	1127.97	0.517813	0.188345	2.74929	0.0059725	0.042344	1.78521
ENSMUSG00000027132	Katnbl1	166.783	-0.574475	0.206226	-2.78566	0.00534184	0.042347	1.59573
ENSMUSG00000025742	Prps2	945.677	0.566182	0.205973	2.74881	0.00598113	0.0425277	1.77815
ENSMUSG00000022241	Tars	1152.06	0.290288	0.106301	2.73082	0.0063176	0.042577	1.875
ENSMUSG00000041187	Prkd2	833.052	-0.488718	0.175943	-2.77771	0.00547439	0.0428709	1.61274
ENSMUSG00000020790	Ankfy1	1168.72	-0.344771	0.12565	-2.74389	0.00607165	0.0429123	1.78521
ENSMUSG00000040690	Col16a1	750.093	-0.884622	0.318425	-2.77812	0.00546741	0.0429123	1.60713
ENSMUSG00000030283	St8sia1	38.3403	1.67161	0.594782	2.81046	0.00494711	0.0429123	1.45365
ENSMUSG00000075232	Amd1	3302.56	0.464858	0.170399	2.72805	0.00637096	0.0430746	1.86199
ENSMUSG00000039682	Lap3	1764.33	0.374587	0.136515	2.74392	0.006071	0.0430746	1.77464
ENSMUSG00000002797	Ggct	277.767	0.463858	0.167001	2.77758	0.00547659	0.0430746	1.60076
ENSMUSG00000030446	Zfp273	28.6781	-1.35286	0.48265	-2.80299	0.00506318	0.043273	1.4722
ENSMUSG00000020654	Adcy3	180.107	-0.602244	0.213727	-2.81781	0.00483522	0.0433415	1.40295
ENSMUSG00000031303	Map3k15	73.7127	0.751626	0.270766	2.77593	0.00550442	0.0433562	1.59573
ENSMUSG00000013539	Tango2	3449.48	0.32518	0.11803	2.75507	0.00586796	0.0433966	1.69541
ENSMUSG00000070443	Gm10291	115.181	0.768068	0.276741	2.7754	0.0055133	0.0433966	1.59573
ENSMUSG00000029163	Emilin1	1425.76	-0.644445	0.235365	-2.73806	0.00618024	0.0433966	1.78521
ENSMUSG00000030199	Etv6	719.951	-0.4221	0.15505	-2.72234	0.00648213	0.0433966	1.875
ENSMUSG00000054792	Klhl18	571.726	-0.315641	0.112522	-2.80514	0.0050294	0.0433966	1.45365
ENSMUSG00000028926	Cdk14	235.452	-0.590234	0.210517	-2.80374	0.0050514	0.043537	1.45365
ENSMUSG00000002108	Nr1h3	409.175	0.478072	0.172399	2.77306	0.00555326	0.0436014	1.59402
ENSMUSG00000037072	Selenof	2487.07	-0.361836	0.133033	-2.7199	0.00653012	0.0436014	1.875
ENSMUSG00000020657	Dnajc27	510.19	0.530589	0.191478	2.77102	0.00558811	0.0436654	1.60076
ENSMUSG00000039831	Arhgap29	2184.57	-0.554977	0.202918	-2.73498	0.0062384	0.0436654	1.78521
ENSMUSG00000029363	Rfc5	104.869	-0.809078	0.28758	-2.8134	0.00490211	0.0436654	1.40295
ENSMUSG00000078921	Tgtp2	183.032	1.60879	0.572097	2.8121	0.00492194	0.0438144	1.40295
ENSMUSG00000027239	Mdk	78.9544	-1.10561	0.395499	-2.79549	0.00518219	0.0439377	1.4722
ENSMUSG00000027170	Eif3m	2234.22	0.383653	0.140938	2.72214	0.0064861	0.0440383	1.83745
ENSMUSG00000023826	Prkn	192.438	0.570789	0.203992	2.79809	0.00514052	0.0440935	1.45365
ENSMUSG00000046591	Ticrr	13.892	-3.94279	1.17834	-3.34606	0.000819694	0.0440935	0.231675
ENSMUSG00000078995	Zfp456	31.8718	-1.48109	0.507162	-2.92034	0.00349652	0.0441838	0.985698
ENSMUSG00000001017	Chtop	2289.97	-0.182246	0.0670151	-2.71947	0.00653863	0.0445094	1.82884
ENSMUSG00000058655	Eif4b	6395.17	0.175733	0.064775	2.71297	0.00666828	0.0445603	1.86199
ENSMUSG00000026032	Ndufb3	3129.97	0.269896	0.0983713	2.74365	0.00607605	0.0445685	1.69541
ENSMUSG00000026511	Srp9	628.936	0.292996	0.107424	2.72748	0.00638196	0.0446106	1.77815
ENSMUSG00000031712	Il15	872.212	0.474222	0.173997	2.72546	0.00642114	0.0448608	1.77815
ENSMUSG00000039109	F13a1	1426.78	-0.457427	0.169046	-2.70593	0.00681135	0.0451052	1.875
ENSMUSG00000029516	Cit	99.7247	-0.880038	0.316004	-2.78489	0.00535452	0.0451355	1.4722
ENSMUSG00000023341	Mx2	49.4248	-0.877072	0.318036	-2.75778	0.00581958	0.0452345	1.59573
ENSMUSG00000003934	Efnb3	2745.51	0.672167	0.245598	2.73685	0.006203	0.0453559	1.69541
ENSMUSG00000027624	Epb41l1	703.234	-0.413354	0.150129	-2.75333	0.00589921	0.04548	1.60713
ENSMUSG00000084850	Gm12092	83.8831	0.858789	0.308794	2.78111	0.00541741	0.0455694	1.4722
ENSMUSG00000007411	Mark3	1366.4	-0.276046	0.102251	-2.6997	0.00694022	0.0457992	1.875
ENSMUSG00000028572	Hook1	441.418	0.744159	0.267371	2.78325	0.00538178	0.0457992	1.45365
ENSMUSG00000034349	Smc4	448.055	-0.625268	0.227238	-2.7516	0.00593043	0.0459266	1.59573
ENSMUSG00000056267	Cep70	129.953	0.565796	0.203371	2.78209	0.00540108	0.0459266	1.45365
ENSMUSG00000018669	Cdk5rap3	509.777	0.570691	0.207407	2.75155	0.00593141	0.0459593	1.59402
ENSMUSG00000059498	Fcgr3	367.222	-0.54759	0.199151	-2.74963	0.00596631	0.0460109	1.60076
ENSMUSG00000025007	Aldh18a1	340.48	-0.605185	0.217246	-2.78571	0.00534108	0.0460728	1.43033
ENSMUSG00000024081	Cebpz	738.56	0.335727	0.123766	2.71259	0.00667599	0.0460931	1.78521
ENSMUSG00000034533	Scn10a	99.5648	0.950347	0.342362	2.77586	0.00550562	0.0460931	1.4722
ENSMUSG00000032436	Cmtm7	283.196	-0.587861	0.21114	-2.78422	0.00536564	0.0462119	1.43033
ENSMUSG00000020180	Snrpd3	920.488	0.399362	0.1473	2.71122	0.00670363	0.0462343	1.78521
ENSMUSG00000052632	Asap2	843.069	-0.530465	0.193269	-2.7447	0.00605664	0.0463572	1.60713
ENSMUSG00000030527	Crtc3	724.97	-0.366847	0.133658	-2.74466	0.00605732	0.0463572	1.60713
ENSMUSG00000034245	Hdac11	749.928	0.377513	0.137572	2.74411	0.00606753	0.0464111	1.60713
ENSMUSG00000021271	Zfp839	277.272	0.309422	0.112724	2.74495	0.00605207	0.0464287	1.60076
ENSMUSG00000068479	Mfap1a	1461.02	0.276236	0.102331	2.69945	0.0069455	0.0464287	1.83745
ENSMUSG00000026708	Cenpl	38.9499	-1.38037	0.502806	-2.74533	0.00604497	0.0464688	1.59573
ENSMUSG00000035764	Fbxo45	729.895	-0.42299	0.157138	-2.69183	0.00710615	0.0464688	1.875
ENSMUSG00000024663	Rab3il1	471.507	-0.540109	0.196713	-2.74567	0.00603883	0.0464688	1.59402
ENSMUSG00000017428	Psmd11	2211.49	0.242438	0.0898228	2.69907	0.00695328	0.0465911	1.82884
ENSMUSG00000068877	Selenbp2	302.33	1.0309	0.371568	2.77445	0.00552953	0.0465911	1.45365
ENSMUSG00000073412	Lst1	18.5335	-2.75085	0.826556	-3.32808	0.000874462	0.046876	0.228267
ENSMUSG00000036026	Tmem63b	3247.47	0.426014	0.158337	2.69055	0.00713352	0.046876	1.86199
ENSMUSG00000044147	Arf6	841.769	-0.274326	0.102079	-2.68738	0.00720146	0.0469453	1.875
ENSMUSG00000031245	Hmgn5	285.41	0.560639	0.204623	2.73986	0.00614656	0.0469453	1.60076
ENSMUSG00000020386	Sar1b	1790.73	0.379554	0.140846	2.69483	0.00704254	0.0469947	1.82884
ENSMUSG00000097979	Gm4691	68.7133	0.875428	0.319599	2.73915	0.00615992	0.0469947	1.60076
ENSMUSG00000002781	Tmem143	2459.67	0.371395	0.138243	2.68654	0.00721957	0.0469947	1.875
ENSMUSG00000028139	Riiad1	9.54063	5.35356	1.60925	3.32673	0.000878707	0.0470524	0.22779
ENSMUSG00000045319	Proser2	181.472	0.75357	0.272568	2.76471	0.00569735	0.0471792	1.4722
ENSMUSG00000017781	Pitpna	2526.46	-0.24055	0.0890587	-2.70102	0.00691267	0.0471822	1.78521
ENSMUSG00000058886	Deaf1	315.349	-0.365393	0.131799	-2.77235	0.00556539	0.0473865	1.43033
ENSMUSG00000040653	Ppp1r14c	5191.43	-0.484257	0.180394	-2.68444	0.00726519	0.0474486	1.86199
ENSMUSG00000060166	Zdhhc8	1433.17	-0.274271	0.101939	-2.69054	0.00713357	0.0474486	1.82884
ENSMUSG00000066362	Rps13-ps1	86.4458	0.647182	0.236578	2.7356	0.00622672	0.0474486	1.59573
ENSMUSG00000031955	Bcar1	747.464	-0.360254	0.131932	-2.7306	0.00632197	0.0476416	1.61274
ENSMUSG00000030801	Kat8	286.36	0.462483	0.169167	2.73388	0.00625931	0.0476477	1.59573
ENSMUSG00000030760	Acer3	250.718	-0.420869	0.152537	-2.75913	0.00579547	0.0477937	1.4722
ENSMUSG00000005625	Psmd4	1989.23	0.486749	0.181135	2.68722	0.00720498	0.0478025	1.82884
ENSMUSG00000027887	Sypl2	59.4377	1.39448	0.502616	2.77445	0.00552957	0.0478025	1.40295
ENSMUSG00000002741	Ykt6	2243.01	-0.219516	0.081969	-2.67804	0.00740539	0.0478521	1.875
ENSMUSG00000024587	Nars	2222.75	0.329392	0.122684	2.68488	0.00725557	0.0478521	1.83745
ENSMUSG00000044350	Lacc1	154.675	-0.590109	0.216157	-2.73	0.00633347	0.0479123	1.60076
ENSMUSG00000051367	Six1	45.3517	2.01706	0.738874	2.72991	0.00633511	0.0480263	1.59573
ENSMUSG00000032640	Chsy1	496.1	-0.518888	0.187964	-2.76057	0.00577003	0.0480263	1.45365
ENSMUSG00000085024	C230035I16Rik	29.6065	1.11373	0.404286	2.75481	0.00587255	0.0481807	1.4722
ENSMUSG00000022663	Atg3	543.36	0.277075	0.101537	2.7288	0.00635656	0.0481807	1.59402
ENSMUSG00000027829	Ccnl1	493.516	-0.402162	0.147399	-2.7284	0.00636427	0.0481807	1.59573
ENSMUSG00000102545	6430573P05Rik	29.0753	1.2029	0.436722	2.75439	0.00588017	0.0482185	1.4722
ENSMUSG00000027420	Bfsp1	14.4979	-3.08566	0.930559	-3.31592	0.000913433	0.0483333	0.228034
ENSMUSG00000037977	6430571L13Rik	123.049	-0.676353	0.248161	-2.72546	0.00642118	0.0483767	1.60076
ENSMUSG00000002265	Peg3	544.407	-1.04338	0.382717	-2.72624	0.00640602	0.0483897	1.59573
ENSMUSG00000031024	Denn2b	1084.09	-0.427034	0.156895	-2.72178	0.00649309	0.0485052	1.61274
ENSMUSG00000027165	Iftap	1055.16	0.333971	0.124201	2.68896	0.00716745	0.0485269	1.77815
ENSMUSG00000053166	Cdh22	55.9603	2.76644	1.00411	2.75511	0.0058672	0.0485269	1.45365
ENSMUSG00000028964	Park7	3233.37	0.41998	0.157237	2.671	0.00756266	0.0485269	1.875
ENSMUSG00000035357	Pdzrn3	1251.82	0.771697	0.283601	2.72106	0.00650725	0.0485269	1.61274
ENSMUSG00000021597	Slf1	485.647	0.597008	0.216747	2.7544	0.00588003	0.0485585	1.45365
ENSMUSG00000056494	Cngb3	52.4231	1.38668	0.501304	2.76615	0.00567219	0.0485585	1.40295
ENSMUSG00000028749	Pla2g2f	37.2444	1.02835	0.373311	2.75466	0.00587524	0.0485585	1.45365
ENSMUSG00000054889	Dsp	45077.2	0.511718	0.191687	2.66954	0.00759546	0.0486047	1.875
ENSMUSG00000032263	Bckdhb	1299.6	0.481614	0.177133	2.71893	0.0065493	0.0487007	1.61274
ENSMUSG00000029471	Camkk2	408.461	-0.642386	0.236059	-2.72129	0.00650278	0.0488454	1.59573
ENSMUSG00000026589	Sec16b	127.809	-0.906552	0.329973	-2.74735	0.00600793	0.0488791	1.4722
ENSMUSG00000050447	Lypd6	51.8089	1.25961	0.437928	2.8763	0.00402371	0.0488791	0.985698
ENSMUSG00000020720	Psmd12	2082.4	0.331728	0.124045	2.67425	0.00748977	0.049013	1.82884
ENSMUSG00000018861	Fdxr	256.379	0.668326	0.24591	2.71777	0.00657245	0.0491135	1.60076
ENSMUSG00000056091	St3gal5	1489.11	0.407363	0.152878	2.66463	0.00770735	0.0491453	1.875
ENSMUSG00000021684	Pde8b	110.247	-0.852183	0.310024	-2.74877	0.00598194	0.0491743	1.45365
ENSMUSG00000024959	Bad	418.456	-0.495794	0.182579	-2.7155	0.00661761	0.0493573	1.60076
ENSMUSG00000032060	Cryab	118698	0.686079	0.254445	2.69638	0.00700987	0.0493573	1.69541
ENSMUSG00000026456	Cyb5r1	968.881	-0.214208	0.0789711	-2.71248	0.0066781	0.0494066	1.61274
ENSMUSG00000032870	Smap2	1326.16	0.382297	0.14104	2.71056	0.00671688	0.0496684	1.61274
ENSMUSG00000019478	Rab4a	351.532	0.455987	0.166405	2.74022	0.00613973	0.0497093	1.4722
ENSMUSG00000037860	Aim2	83.05	-0.85156	0.310316	-2.74417	0.00606645	0.0497176	1.45365
ENSMUSG00000035203	Epn1	5776.28	0.373167	0.140339	2.65905	0.00783615	0.0497643	1.875
ENSMUSG00000054793	Cadm4	500.013	0.419318	0.154572	2.71276	0.00667247	0.0497651	1.59573
ENSMUSG00000012126	Ubxn11	32.7162	1.12203	0.407426	2.75394	0.00588818	0.0499248	1.40295
ENSMUSG00000041773	Enc1	396.316	-0.81806	0.298372	-2.74174	0.00611142	0.0499849	1.45365
ENSMUSG00000036046	5031439G07Rik	1915.02	0.187671	0.0704886	2.66244	0.00775774	0.0501717	1.83745
ENSMUSG00000071343	Gm10327	43.9845	0.993586	0.346864	2.86448	0.00417689	0.0502035	0.985698
ENSMUSG00000022244	Amacr	803.35	0.377215	0.139453	2.70496	0.00683126	0.0502035	1.61274
ENSMUSG00000028070	Naxe	928.051	0.516955	0.191034	2.70609	0.00680799	0.0502035	1.60713
ENSMUSG00000054199	Gon4l	2537.03	-0.535183	0.200927	-2.66358	0.00773149	0.0502035	1.82884
ENSMUSG00000041959	S100a10	862.043	-0.588328	0.217483	-2.70516	0.00682713	0.0502035	1.61274
ENSMUSG00000101941	Gm28979	66.456	-1.49319	0.551201	-2.70898	0.00674907	0.0502035	1.59573
ENSMUSG00000042138	Msantd2	130.688	-0.683185	0.252392	-2.70684	0.00679271	0.0502485	1.60076
ENSMUSG00000024810	Il33	255.921	1.14737	0.419682	2.7339	0.00625894	0.0503176	1.4722
ENSMUSG00000050188	Lsm10	287.867	0.75115	0.274377	2.73766	0.00618787	0.0503557	1.45365
ENSMUSG00000020638	Cmpk2	162.67	-0.673466	0.246591	-2.7311	0.00631225	0.0506952	1.4722
ENSMUSG00000022432	Smc1b	8.14583	6.11884	1.81719	3.3672	0.000759356	0.0507689	0.176758
ENSMUSG00000101249	Gm29216	446346	0.386032	0.143859	2.68341	0.0072876	0.0507718	1.69541
ENSMUSG00000047694	Yipf6	738.697	-0.415293	0.155802	-2.66552	0.00768688	0.0508344	1.78521
ENSMUSG00000009281	Rarres2	849.302	0.541825	0.20064	2.70048	0.00692387	0.0508364	1.60713
ENSMUSG00000027962	Vcam1	515.938	0.67744	0.251089	2.69801	0.00697561	0.0509843	1.61364
ENSMUSG00000035984	Nme5	39.4777	1.13274	0.414594	2.73216	0.00629205	0.0510239	1.45365
ENSMUSG00000038195	Rilp	865.822	0.423614	0.157	2.69818	0.00697197	0.0510361	1.60713
ENSMUSG00000034126	Pomt2	533.317	-0.358035	0.132627	-2.69956	0.00694304	0.0510361	1.60076
ENSMUSG00000042404	Dennd4b	1953.76	0.305538	0.114641	2.66517	0.00769489	0.0510361	1.77464
[truncated: 21,547 more rows]

## Sheet: IHW_39.NTG_6_vs _NTG_1
	baseMean	log2FoldChange	lfcSE	stat	pvalue	padj	weight
ENSMUSG00000031502|Col4a1	25393.8	-1.90554	0.130882	-14.5593	5.09927e-48	7.68062e-44	1.56212
ENSMUSG00000024471|Myot	1269.93	3.90323	0.271719	14.365	8.58238e-47	6.25805e-43	1.6134
ENSMUSG00000029330|Cds1	158.158	3.09285	0.220234	14.0435	8.44795e-45	3.85539e-41	1.71856
ENSMUSG00000020051|Pah	434.315	5.43833	0.39097	13.9098	5.52082e-44	1.916e-40	1.69493
ENSMUSG00000047497|Adamts12	311.627	-3.5863	0.262977	-13.6373	2.40329e-42	6.81554e-39	1.65936
ENSMUSG00000036564|Ndrg4	3120.59	-2.20514	0.162549	-13.566	6.36898e-42	2.58009e-38	0.968028
ENSMUSG00000000305|Cdh4	294.408	4.26953	0.321049	13.2987	2.35675e-40	4.67376e-37	1.69493
ENSMUSG00000039126|Prune2	4391.52	2.68228	0.204024	13.1469	1.77304e-39	5.38698e-36	0.968028
ENSMUSG00000031503|Col4a2	17590.6	-1.60193	0.128099	-12.5054	6.97311e-36	1.88321e-32	0.968028
ENSMUSG00000030862|Cpxm2	1071.57	5.01566	0.441672	11.3561	6.91874e-30	1.04211e-26	1.56212
ENSMUSG00000043518|Rai2	1164.7	0.936801	0.0828777	11.3034	1.2621e-29	1.65532e-26	1.63088
ENSMUSG00000074264|Amy1	286.587	3.08824	0.277629	11.1236	9.62882e-29	1.13777e-25	1.65936
ENSMUSG00000063558|Aox1	1069.97	1.49559	0.136214	10.9797	4.78543e-28	5.71753e-25	1.51486
ENSMUSG00000024538|Ppic	839.347	-1.61085	0.148877	-10.82	2.76788e-27	3.07079e-24	1.51486
ENSMUSG00000035914|Cd276	455.181	-1.59636	0.148348	-10.7609	5.26306e-27	5.24139e-24	1.57508
ENSMUSG00000058145|Adamts17	168.972	-3.44958	0.322267	-10.7041	9.73928e-27	8.63118e-24	1.65936
ENSMUSG00000046598|Bdh1	4186.45	2.51911	0.236516	10.6509	1.72708e-26	1.65571e-23	1.44371
ENSMUSG00000026672|Optn	2513.9	1.30761	0.12427	10.5224	6.81373e-26	5.70165e-23	1.56212
ENSMUSG00000023169|Slc38a1	522.061	-2.49782	0.238655	-10.4663	1.23434e-25	9.70467e-23	1.57508
ENSMUSG00000007030|Vwa7	656.536	1.24156	0.119244	10.412	2.18644e-25	1.51988e-22	1.63088
ENSMUSG00000101304|Plet1os	725.166	1.94088	0.186429	10.4109	2.21232e-25	1.51988e-22	1.63088
ENSMUSG00000045573|Penk	380.872	2.32054	0.223705	10.3732	3.28335e-25	2.07179e-22	1.69493
ENSMUSG00000032495|Lrrc2	4650.63	1.35295	0.133408	10.1414	3.61711e-24	2.44267e-21	1.51486
ENSMUSG00000064353|mt-Td	84.6387	2.24179	0.22165	10.1141	4.78497e-24	3.04146e-21	1.54237
ENSMUSG00000020674|Pxdn	2984.94	-1.57059	0.156588	-10.0301	1.12441e-23	6.55913e-21	1.6134
ENSMUSG00000032194|Kank2	3547.33	0.649572	0.0648587	10.0152	1.30715e-23	7.5725e-21	1.56212
ENSMUSG00000057880|Abat	636.108	2.31813	0.234326	9.89276	4.47502e-23	2.41709e-20	1.6134
ENSMUSG00000048756|Foxo3	2840.06	0.876878	0.0893946	9.80907	1.02916e-22	8.93385e-20	0.968028
ENSMUSG00000022440|C1qtnf6	972.476	-3.06047	0.313975	-9.7475	1.89075e-22	1.01267e-19	1.51486
ENSMUSG00000051855|Mest	529.942	-2.73933	0.281756	-9.72233	2.42166e-22	1.12058e-19	1.69493
ENSMUSG00000024803|Ankrd1	82789.3	2.18237	0.225624	9.67258	3.94295e-22	1.8549e-19	1.6134
ENSMUSG00000027435|Cd93	4043.51	-1.50626	0.156746	-9.60956	7.28617e-22	3.23412e-19	1.6134
ENSMUSG00000028825|Rhd	239.908	2.18047	0.227107	9.60107	7.91158e-22	3.23412e-19	1.7442
ENSMUSG00000034205|Loxl2	1440.3	-2.29219	0.240764	-9.52048	1.72389e-21	7.8752e-19	1.51486
ENSMUSG00000025885|Myo5b	1067.16	1.13092	0.119	9.50355	2.02854e-21	8.45235e-19	1.6134
ENSMUSG00000026473|Glul	9454.02	1.74013	0.184765	9.41806	4.59492e-21	1.92249e-18	1.56212
ENSMUSG00000063275|Hacd1	1313.11	-1.22001	0.131033	-9.31074	1.26947e-20	5.03184e-18	1.56212
ENSMUSG00000027956|Tmem144	2310.82	1.58169	0.169899	9.30961	1.283e-20	5.03184e-18	1.6134
ENSMUSG00000103476|Strit1	564.057	1.84108	0.198962	9.25347	2.17327e-20	8.32431e-18	1.57508
ENSMUSG00000020435|Osbp2	676.966	1.39466	0.151006	9.23577	2.56439e-20	9.9576e-18	1.51486
ENSMUSG00000049804|Armcx4	260.858	-1.79875	0.195517	-9.20001	3.57932e-20	1.0685e-17	1.92241
ENSMUSG00000033578|Tmem35a	111.809	-2.16046	0.234879	-9.1982	3.63995e-20	1.20309e-17	1.69493
ENSMUSG00000049550|Clip1	7703.43	0.969934	0.105541	9.19009	3.92525e-20	1.41785e-17	1.51486
ENSMUSG00000054435|Gimap4	920.818	-1.00487	0.110173	-9.12086	7.45279e-20	2.4437e-17	1.63088
ENSMUSG00000027204|Fbn1	3688.77	-2.11838	0.233691	-9.06487	1.24757e-19	4.30608e-17	1.51486
ENSMUSG00000071324|Armc2	1429.09	2.12729	0.235058	9.05008	1.4286e-19	4.6778e-17	1.56212
ENSMUSG00000020467|Efemp1	223.56	3.01985	0.335472	9.00181	2.22032e-19	5.88865e-17	1.88758
ENSMUSG00000015090|Ptgds	7816.59	2.626	0.29464	8.91255	4.98704e-19	2.52532e-16	0.968028
ENSMUSG00000017417|Plxdc1	319.7	-1.65142	0.18798	-8.78506	1.56274e-18	4.30228e-16	1.7442
ENSMUSG00000040260|Daam2	424.39	-1.34196	0.153326	-8.75234	2.08969e-18	6.24327e-16	1.57508
ENSMUSG00000020629|Adi1	1031.31	0.670923	0.0764217	8.77923	1.646e-18	6.8438e-16	1.1096
ENSMUSG00000052712|BC004004	5033.15	1.10327	0.126648	8.71129	3.00434e-18	8.42572e-16	1.6134
ENSMUSG00000052336|Cx3cr1	485.365	-4.35023	0.500424	-8.69309	3.52705e-18	9.43625e-16	1.65936
ENSMUSG00000022037|Clu	13253.6	1.90615	0.223205	8.53994	1.34297e-17	3.74595e-15	1.56212
ENSMUSG00000027227|Sord	5140.96	0.843262	0.0991255	8.50701	1.78476e-17	4.8877e-15	1.56212
ENSMUSG00000046480|Scn4b	2245.86	1.77824	0.209208	8.49988	1.89792e-17	4.94254e-15	1.6134
ENSMUSG00000049134|Nrap	22367.1	1.38386	0.163859	8.4454	3.02995e-17	8.66329e-15	1.44371
ENSMUSG00000026566|Mpzl1	575.916	-1.29421	0.15383	-8.41326	3.98763e-17	9.74879e-15	1.65936
ENSMUSG00000086938|4930481A15Rik	114.645	2.81161	0.334679	8.40093	4.4296e-17	1.01279e-14	1.7442
ENSMUSG00000114069|E130119H09Rik	114.588	2.34879	0.280711	8.36729	5.89566e-17	1.3933e-14	1.65936
ENSMUSG00000020333|Acsl6	459.988	2.1449	0.258504	8.29736	1.06452e-16	2.54498e-14	1.6134
ENSMUSG00000026837|Col5a1	3791.31	-1.9117	0.232532	-8.22121	2.01454e-16	4.73855e-14	1.6134
ENSMUSG00000040213|Kyat3	565.659	1.43304	0.174325	8.22051	2.02631e-16	4.8047e-14	1.57508
ENSMUSG00000026407|Cacna1s	250.692	2.29181	0.279247	8.20711	2.26584e-16	4.98728e-14	1.65936
ENSMUSG00000039621|Prex1	560.714	-1.3348	0.162661	-8.20603	2.28619e-16	4.98728e-14	1.65936
ENSMUSG00000079362|Gm43302	489.867	2.13844	0.260786	8.19999	2.40401e-16	5.44117e-14	1.57508
ENSMUSG00000020846|Rflnb	2042.42	-1.26759	0.15536	-8.15903	3.37727e-16	7.5924e-14	1.56212
ENSMUSG00000059851|Kmt5c	328.002	-1.5683	0.193678	-8.09748	5.61099e-16	1.00992e-13	1.92241
ENSMUSG00000061589|Dot1l	1495.74	-1.09208	0.135057	-8.08604	6.16377e-16	1.36766e-13	1.51486
ENSMUSG00000030972|Acsm5	128.124	3.08021	0.38151	8.07372	6.81882e-16	1.36766e-13	1.69493
ENSMUSG00000082100|Glns-ps1	128.842	2.11124	0.263135	8.02343	1.02836e-15	1.93823e-13	1.7442
ENSMUSG00000004098|Col5a3	1195.05	-3.00845	0.374186	-8.03999	8.98479e-16	1.93823e-13	1.51486
ENSMUSG00000041798|Gck	591.102	2.62883	0.328553	8.00125	1.23163e-15	2.28852e-13	1.73463
ENSMUSG00000036565|Ttyh3	825.332	-1.0907	0.136371	-7.99801	1.26446e-15	2.46521e-13	1.63088
ENSMUSG00000024197|Plin3	3252.95	1.13929	0.14255	7.99219	1.32559e-15	2.74524e-13	1.51486
ENSMUSG00000026478|Lamc1	10241.2	-0.953593	0.118562	-8.04301	8.76546e-16	2.80335e-13	0.968028
ENSMUSG00000054203|Ifi205	185.127	3.13153	0.393122	7.96578	1.64184e-15	2.9193e-13	1.71856
ENSMUSG00000042647|Acad12	2762.82	1.37758	0.17293	7.9661	1.63755e-15	3.26085e-13	1.51486
ENSMUSG00000074749|Kiz	1524.25	0.720585	0.0907222	7.94277	1.9772e-15	5.8908e-13	0.999661
ENSMUSG00000025133|Ints4	1553.76	1.32023	0.169394	7.79385	6.49984e-15	1.26195e-12	1.51486
ENSMUSG00000029683|Lmod2	14170.8	1.34691	0.173516	7.76245	8.33068e-15	1.59745e-12	1.51486
ENSMUSG00000021255|Esrrb	968.925	0.783945	0.100524	7.79859	6.2603e-15	1.61889e-12	1.1096
ENSMUSG00000090150|Acad11	5524.94	0.986042	0.127146	7.75521	8.82002e-15	1.73186e-12	1.44371
ENSMUSG00000058975|Kcnc1	82.2896	5.68801	0.737579	7.71173	1.24119e-14	2.09519e-12	1.65936
ENSMUSG00000074886|Grk6	735.607	-0.829231	0.107444	-7.7178	1.18351e-14	2.16263e-12	1.51486
ENSMUSG00000117916|9630028I04Rik	476.291	1.80475	0.235013	7.67934	1.59908e-14	2.71165e-12	1.6134
ENSMUSG00000001891|Ugp2	9286.2	0.825645	0.107747	7.66279	1.81938e-14	3.02746e-12	1.6134
ENSMUSG00000020572|Nampt	5391.21	1.66834	0.217331	7.67652	1.6347e-14	3.02746e-12	1.44371
ENSMUSG00000094526|Gm21451	318.876	-1.9858	0.26125	-7.60116	2.93492e-14	4.03611e-12	1.92241
ENSMUSG00000000957|Mmp14	953.457	-2.03579	0.267051	-7.62321	2.47438e-14	4.14107e-12	1.56212
ENSMUSG00000044177|Wfikkn2	224.699	1.37471	0.1824	7.53678	4.81702e-14	6.59835e-12	1.88758
ENSMUSG00000022180|Slc7a8	157.939	-1.46083	0.193698	-7.54177	4.63627e-14	6.99572e-12	1.69493
ENSMUSG00000027533|Fabp5	843.739	-1.31324	0.1745	-7.52575	5.242e-14	7.63135e-12	1.73786
ENSMUSG00000030835|Nomo1	4457.7	0.67167	0.089354	7.51696	5.6064e-14	8.98347e-12	1.56212
ENSMUSG00000061119|Prcp	498.322	-1.35549	0.180795	-7.49739	6.51005e-14	9.71683e-12	1.65936
ENSMUSG00000018593|Sparc	22987.3	-1.78917	0.238761	-7.49354	6.70382e-14	1.01838e-11	1.6134
ENSMUSG00000022403|St13	2939.46	0.781956	0.104468	7.48512	7.14792e-14	1.07465e-11	1.6134
ENSMUSG00000026608|Kctd3	581.842	-1.20865	0.16149	-7.48441	7.18681e-14	1.09549e-11	1.57508
ENSMUSG00000023439|Gnb3	222.819	2.67909	0.358874	7.46526	8.31334e-14	1.1907e-11	1.65936
ENSMUSG00000059149|Mfsd4a	171.588	2.19093	0.294625	7.43636	1.03498e-13	1.28834e-11	1.88758
ENSMUSG00000021270|Hsp90aa1	6292.35	2.26819	0.303616	7.47058	7.98418e-14	1.28834e-11	1.44371
ENSMUSG00000030161|Gabarapl1	3534.8	1.13528	0.152392	7.44976	9.35136e-14	1.3809e-11	1.56212
ENSMUSG00000072258|Taf1a	446.926	1.12164	0.151758	7.391	1.45731e-13	2.06337e-11	1.6134
ENSMUSG00000004394|Tmed4	2253.44	0.443275	0.0595047	7.44941	9.37551e-14	2.12184e-11	0.999661
ENSMUSG00000061462|Obscn	35688.4	0.787623	0.105833	7.44216	9.90536e-14	2.29296e-11	0.968028
ENSMUSG00000062077|Trim54	4913.98	1.82384	0.247366	7.37303	1.66792e-13	2.37006e-11	1.56212
ENSMUSG00000032803|Cdv3	4273.38	0.907144	0.122647	7.39641	1.39919e-13	3.17839e-11	0.968028
ENSMUSG00000020190|Mknk2	7754.01	1.08265	0.147742	7.32799	2.33636e-13	3.2584e-11	1.56212
ENSMUSG00000021792|Prxl2a	466.399	0.870696	0.119134	7.30855	2.70032e-13	3.61285e-11	1.6134
ENSMUSG00000022562|Oplah	1499.8	1.30705	0.179619	7.27678	3.4187e-13	4.82725e-11	1.51486
ENSMUSG00000033453|Adamts15	386.031	-1.84326	0.254266	-7.24933	4.18841e-13	5.23816e-11	1.69493
ENSMUSG00000038530|Rgs4	816.823	-0.876531	0.120809	-7.25551	4.00152e-13	5.33712e-11	1.57508
ENSMUSG00000039745|Htatip2	534.053	1.41211	0.195277	7.23133	4.78301e-13	5.74142e-11	1.73463
ENSMUSG00000042476|Abcb4	782.257	1.06942	0.148281	7.21214	5.50783e-13	7.0459e-11	1.6134
ENSMUSG00000019487|Trip10	2416.86	0.904635	0.125665	7.1988	6.07447e-13	7.95607e-11	1.56212
ENSMUSG00000086645|Gm15743	49.077	4.86451	0.67916	7.16254	7.91975e-13	9.47774e-11	1.69493
ENSMUSG00000066607|Insyn1	707.846	0.957549	0.133597	7.16746	7.6403e-13	9.52326e-11	1.6134
ENSMUSG00000049985|Ankrd55	71.2328	3.10474	0.43399	7.15394	8.43244e-13	9.64003e-11	1.7442
ENSMUSG00000074183|Gsta1	85.1367	5.59642	0.78674	7.11343	1.13193e-12	9.64296e-11	2.32095
ENSMUSG00000090877|Hspa1b	1996.11	6.72068	0.936417	7.17701	7.12538e-13	9.67719e-11	1.44371
ENSMUSG00000015714|Cers2	1323.9	-0.460969	0.0643866	-7.15939	8.10362e-13	1.00048e-10	1.56212
ENSMUSG00000033361|Prrg3	546.095	-1.25135	0.174887	-7.15518	8.35614e-13	1.00048e-10	1.6134
ENSMUSG00000016194|Hsd11b1	553.611	1.68241	0.235148	7.15467	8.38734e-13	1.01864e-10	1.57508
ENSMUSG00000008398|Elk3	1603.08	-1.12124	0.15674	-7.15348	8.4607e-13	1.05978e-10	1.51486
ENSMUSG00000020661|Dnmt3a	1944.73	-1.18433	0.165713	-7.14684	8.87951e-13	1.10334e-10	1.51486
ENSMUSG00000023150|Ivns1abp	34933	1.14804	0.16053	7.15157	8.57889e-13	1.10964e-10	1.44371
ENSMUSG00000030483|Cyp2b10	100.068	6.32009	0.886691	7.12773	1.02041e-12	1.11538e-10	1.69493
ENSMUSG00000008475|Arpc5	1189.65	-0.830505	0.115658	-7.18067	6.93697e-13	1.1492e-10	1.1096
ENSMUSG00000045287|Rtn4rl1	208.488	-1.48219	0.208961	-7.09317	1.31072e-12	1.26654e-10	1.88758
ENSMUSG00000026042|Col5a2	1915.83	-1.73421	0.241731	-7.17412	7.27744e-13	1.31761e-10	0.999661
ENSMUSG00000024066|Xdh	2140.54	1.64743	0.231552	7.11473	1.12134e-12	1.32953e-10	1.51486
ENSMUSG00000037824|Tspan14	554.457	-0.738271	0.104145	-7.08888	1.35202e-12	1.38933e-10	1.73463
ENSMUSG00000016494|Cd34	5487.34	-1.04928	0.14779	-7.09979	1.24945e-12	1.45915e-10	1.51486
ENSMUSG00000030994|D7Ertd443e	63.8973	3.59404	0.50844	7.06876	1.56324e-12	1.65419e-10	1.65936
ENSMUSG00000115180|Gm30556	97.4158	2.33433	0.330605	7.06079	1.65562e-12	1.70247e-10	1.69493
ENSMUSG00000021676|Iqgap2	421.235	1.82463	0.25841	7.06098	1.65335e-12	1.81605e-10	1.57508
ENSMUSG00000006221|Hspb7	115479	0.885573	0.125691	7.04564	1.84607e-12	1.96511e-10	1.6134
ENSMUSG00000019828|Grm1	932.846	1.46587	0.206834	7.08721	1.36845e-12	2.10274e-10	1.1096
ENSMUSG00000044216|Kcnj4	37.8123	2.95843	0.416667	7.10023	1.2455e-12	2.11979e-10	0.994581
ENSMUSG00000068566|Myadm	7463.04	-0.723857	0.102864	-7.03702	1.96393e-12	2.17886e-10	1.51486
ENSMUSG00000027618|Nfs1	2616.42	0.546659	0.0773196	7.07012	1.548e-12	2.58406e-10	0.999661
ENSMUSG00000091971|Hspa1a	1403.56	6.94942	0.983386	7.06683	1.58517e-12	2.62746e-10	0.999661
ENSMUSG00000029650|Slc46a3	396.692	1.24953	0.178616	6.99564	2.64053e-12	2.69288e-10	1.6134
ENSMUSG00000079523|Tmsb10	889.044	-1.2982	0.185645	-6.99293	2.69211e-12	2.69719e-10	1.63088
ENSMUSG00000015837|Sqstm1	12270	1.15203	0.164599	6.99898	2.57831e-12	2.76184e-10	1.51486
ENSMUSG00000089715|Cbx6	1854.31	-0.87135	0.124961	-6.97298	3.10293e-12	3.20116e-10	1.56212
ENSMUSG00000041936|Agrn	2149.01	-1.11179	0.15952	-6.96963	3.17785e-12	3.52321e-10	1.44371
ENSMUSG00000030123|Plxnd1	6099.03	-1.00479	0.144249	-6.96569	3.26792e-12	3.59859e-10	1.44371
ENSMUSG00000030403|Vasp	1240.96	-0.885632	0.127658	-6.93754	3.98981e-12	3.8632e-10	1.63088
ENSMUSG00000047146|Tet1	320.174	-2.54967	0.368129	-6.92603	4.32823e-12	3.89248e-10	1.7442
ENSMUSG00000030122|Ptms	3340.06	-0.985114	0.142625	-6.90704	4.94871e-12	4.77943e-10	1.6134
ENSMUSG00000015647|Lama5	4248.12	0.991874	0.143694	6.90268	5.103e-12	4.89602e-10	1.6134
ENSMUSG00000040713|Creg1	2683.6	0.621816	0.0901753	6.89563	5.3627e-12	5.43297e-10	1.51486
ENSMUSG00000003617|Cp	3998.98	0.783521	0.113708	6.89062	5.55482e-12	5.43297e-10	1.56212
ENSMUSG00000029228|Lnx1	137.04	2.07167	0.30225	6.85415	7.17368e-12	6.24335e-10	1.7442
ENSMUSG00000047843|Bri3	2211.36	0.655266	0.0955545	6.85751	7.00736e-12	6.76578e-10	1.56212
ENSMUSG00000075270|Pde11a	54.8485	4.88405	0.712459	6.8552	7.1215e-12	6.91968e-10	1.54237
ENSMUSG00000037016|Frem2	1031.61	-1.75106	0.2559	-6.84274	7.76949e-12	7.40668e-10	1.56212
ENSMUSG00000031871|Cdh5	6453.08	-0.686955	0.100299	-6.8491	7.43161e-12	7.61742e-10	1.44371
ENSMUSG00000020272|Stk10	458.519	-0.987643	0.144681	-6.82636	8.70946e-12	7.93839e-10	1.6134
ENSMUSG00000028059|Arhgef2	1394.69	-0.72935	0.10585	-6.89044	5.56205e-12	8.13129e-10	0.999661
ENSMUSG00000105096|Gbp10	241.184	2.50609	0.368616	6.79865	1.05607e-11	8.79396e-10	1.7442
ENSMUSG00000024451|Arap3	1663.58	-0.560617	0.0821599	-6.82349	8.88566e-12	8.88432e-10	1.44371
ENSMUSG00000021973|Micu2	3073.85	0.51115	0.0752182	6.79556	1.07894e-11	9.90928e-10	1.56212
ENSMUSG00000046157|Tmem229b	237.247	-1.02808	0.151588	-6.78207	1.18468e-11	1.01686e-09	1.65936
ENSMUSG00000030934|Oat	4009.97	0.843244	0.124188	6.79008	1.12068e-11	1.01686e-09	1.56212
ENSMUSG00000022895|Ets2	3514.03	-0.642092	0.0947038	-6.77999	1.2018e-11	1.08394e-09	1.56212
ENSMUSG00000032285|Dnaja4	4278.35	0.81687	0.120391	6.78512	1.15991e-11	1.12522e-09	1.44371
ENSMUSG00000074364|Ehd2	5022.22	-0.839393	0.122748	-6.83835	8.0113e-12	1.15221e-09	0.968028
ENSMUSG00000058135|Gstm1	6134.43	1.06019	0.156896	6.75726	1.40624e-11	1.34813e-09	1.44371
ENSMUSG00000076435|Acsf2	1128.42	1.13999	0.169375	6.73059	1.68973e-11	1.44106e-09	1.6134
ENSMUSG00000020777|Acox1	8251.03	1.06151	0.158258	6.70743	1.9808e-11	1.78872e-09	1.51486
ENSMUSG00000027650|Tti1	903.833	0.666768	0.0996638	6.69017	2.22914e-11	1.85897e-09	1.63088
ENSMUSG00000044080|S100a1	10547.6	0.773009	0.115455	6.69531	2.15212e-11	1.86297e-09	1.56212
ENSMUSG00000031958|Ldhd	986.603	0.863699	0.128947	6.6981	2.11153e-11	1.87409e-09	1.51486
ENSMUSG00000019326|Aoc3	716.616	-1.16895	0.175741	-6.65157	2.89981e-11	2.37705e-09	1.63088
ENSMUSG00000024620|Pdgfrb	3214.36	-0.873899	0.131433	-6.64902	2.95051e-11	2.58914e-09	1.51486
ENSMUSG00000020534|Shmt1	189.536	1.43037	0.215862	6.62632	3.44152e-11	2.684e-09	1.69493
ENSMUSG00000038708|Golga4	14610.3	0.944367	0.142414	6.63112	3.33138e-11	3.03315e-09	1.44371
ENSMUSG00000021256|Vash1	418.301	-1.38195	0.209273	-6.60356	4.0139e-11	3.09561e-09	1.69493
ENSMUSG00000031770|Herpud1	4291.47	1.44527	0.218698	6.60854	3.88137e-11	3.12728e-09	1.6134
ENSMUSG00000064355|mt-Tk	21.9103	3.47395	0.52616	6.60246	4.04391e-11	3.1506e-09	1.65936
ENSMUSG00000060187|Lrrc10	4839.96	1.18629	0.179894	6.59439	4.27e-11	3.40281e-09	1.6134
ENSMUSG00000020099|Unc5b	1447.96	-1.15868	0.175484	-6.60279	4.03492e-11	3.57387e-09	1.44371
ENSMUSG00000040327|Cul9	1058.1	0.921599	0.140048	6.5806	4.68568e-11	3.6937e-09	1.6134
ENSMUSG00000061762|Tac1	25.7636	8.36133	1.2728	6.56925	5.05689e-11	3.77418e-09	1.69493
ENSMUSG00000020866|Cacna1g	1127.68	-1.20151	0.182601	-6.58001	4.70419e-11	3.78906e-09	1.56212
ENSMUSG00000034066|Farp2	426.44	1.00804	0.153537	6.56547	5.1868e-11	4.02349e-09	1.6134
ENSMUSG00000027223|Mapk8ip1	245.254	-1.37518	0.209866	-6.55265	5.6524e-11	4.46757e-09	1.57508
ENSMUSG00000036334|Igsf10	243.096	-1.9036	0.292644	-6.50484	7.77779e-11	5.01025e-09	1.92241
ENSMUSG00000027669|Gnb4	587.732	-1.32069	0.202241	-6.53029	6.56443e-11	5.13409e-09	1.57508
ENSMUSG00000053080|Zfta	854.087	-0.762175	0.11681	-6.52492	6.80362e-11	5.29345e-09	1.57508
ENSMUSG00000005628|Tmod4	318.151	1.58132	0.242563	6.51924	7.0666e-11	5.46957e-09	1.57508
ENSMUSG00000029455|Aldh2	5064.64	1.39165	0.21392	6.50546	7.74545e-11	5.82245e-09	1.6134
ENSMUSG00000116903|Gm19522	127.8	1.90684	0.293851	6.48915	8.63227e-11	6.06078e-09	1.71856
ENSMUSG00000023944|Hsp90ab1	36181.8	1.30641	0.200865	6.50394	7.82447e-11	6.44039e-09	1.44371
ENSMUSG00000069094|Pde7a	717.226	1.20546	0.185825	6.48711	8.74999e-11	6.44039e-09	1.63088
ENSMUSG00000064361|mt-Tr	117.34	2.532	0.389895	6.49406	8.35554e-11	6.44039e-09	1.54237
ENSMUSG00000067780|Pi15	248.108	-2.62452	0.40442	-6.4896	8.60641e-11	6.46054e-09	1.57508
ENSMUSG00000048583|Igf2	1467.6	-1.53563	0.236448	-6.49459	8.32618e-11	6.78482e-09	1.44371
ENSMUSG00000005397|Nid1	6815.68	-1.03515	0.160204	-6.46142	1.03723e-10	7.5256e-09	1.6134
ENSMUSG00000060572|Mfap2	125.771	-2.5082	0.389115	-6.44591	1.14909e-10	7.67381e-09	1.7442
ENSMUSG00000036545|Adamts2	1733.73	-1.59705	0.247376	-6.45596	1.07533e-10	7.72518e-09	1.6134
ENSMUSG00000038615|Nfe2l1	18714.3	0.444128	0.0688557	6.45013	1.11755e-10	7.95012e-09	1.6134
ENSMUSG00000025579|Gaa	4334.11	1.17806	0.180474	6.52759	6.68372e-11	7.95012e-09	0.968028
ENSMUSG00000031379|Pir	176.312	1.35193	0.209914	6.44043	1.19139e-10	8.20068e-09	1.65936
ENSMUSG00000052310|Slc39a1	2071.52	-0.611167	0.0940647	-6.4973	8.17754e-11	9.25359e-09	0.999661
ENSMUSG00000031698|Mylk3	16294.8	0.850591	0.132381	6.42534	1.31573e-10	9.25359e-09	1.6134
ENSMUSG00000035969|Rusc2	2094.26	0.787774	0.12254	6.42869	1.28708e-10	9.56513e-09	1.51486
ENSMUSG00000046318|Ccbe1	223.163	2.05045	0.320224	6.40319	1.5216e-10	9.77437e-09	1.7442
ENSMUSG00000024423|Impact	780.702	1.46151	0.228069	6.40818	1.47264e-10	1.03768e-08	1.57508
ENSMUSG00000007891|Ctsd	38865.7	0.858632	0.134066	6.40456	1.50802e-10	1.03768e-08	1.6134
ENSMUSG00000082896|Gm5844	139.451	2.64634	0.41426	6.38812	1.6794e-10	1.09453e-08	1.69493
ENSMUSG00000038068|Rnf144b	1173.77	1.41692	0.221726	6.39042	1.65427e-10	1.12734e-08	1.6134
ENSMUSG00000033191|Tie1	2630.01	-0.617781	0.0965916	-6.39581	1.597e-10	1.21057e-08	1.44371
ENSMUSG00000026778|Prkcq	286.599	1.55179	0.24421	6.35431	2.09364e-10	1.34555e-08	1.69493
ENSMUSG00000024164|C3	5230.51	2.01827	0.317152	6.36372	1.96927e-10	1.40954e-08	1.51486
ENSMUSG00000099411|2310015D24Rik	73.339	-1.93381	0.304469	-6.35143	2.13322e-10	1.49277e-08	1.54237
ENSMUSG00000068735|Trp53i11	1555.7	-1.44292	0.22749	-6.34275	2.25696e-10	1.55227e-08	1.56212
ENSMUSG00000033526|Ppip5k1	2861.56	0.863138	0.136299	6.3327	2.40901e-10	1.5969e-08	1.6134
ENSMUSG00000070570|Slc17a7	1294.74	1.17301	0.185307	6.3301	2.4501e-10	1.59946e-08	1.63088
ENSMUSG00000031216|Stard8	1480.67	-0.61901	0.0977824	-6.33048	2.44392e-10	1.60545e-08	1.6134
ENSMUSG00000056973|Ces1d	2650.89	1.49734	0.236644	6.32741	2.49306e-10	1.82201e-08	1.44371
ENSMUSG00000068699|Flnc	16289.5	1.06067	0.168006	6.31328	2.73186e-10	1.83695e-08	1.56212
ENSMUSG00000050288|Fzd2	259.885	-1.61587	0.256363	-6.30305	2.91839e-10	1.83918e-08	1.65936
ENSMUSG00000021983|Atp8a2	682.962	0.924141	0.146694	6.29978	2.9807e-10	1.9234e-08	1.6134
ENSMUSG00000040170|Fmo2	1394.58	2.45602	0.390308	6.29252	3.12348e-10	2.07253e-08	1.56212
ENSMUSG00000030930|Chst15	425.972	-1.09067	0.173768	-6.27661	3.46033e-10	2.10686e-08	1.69493
ENSMUSG00000035566|Pcdh17	286.017	-2.29436	0.366597	-6.25852	3.88652e-10	2.3361e-08	1.69493
ENSMUSG00000022270|Retreg1	5471.11	1.58503	0.252746	6.27123	3.58205e-10	2.3361e-08	1.56212
ENSMUSG00000041219|Arhgap11a	146.226	-1.75714	0.281532	-6.24135	4.33808e-10	2.3361e-08	1.88758
ENSMUSG00000040274|Cdk6	590.497	-1.20783	0.193123	-6.2542	3.99562e-10	2.3361e-08	1.73463
ENSMUSG00000053510|Nrd1	6126.66	0.595859	0.0951953	6.25934	3.86619e-10	2.70427e-08	1.44371
ENSMUSG00000100801|Gm15459	12857.5	1.71014	0.274157	6.23781	4.43751e-10	2.94547e-08	1.51486
ENSMUSG00000061859|Patj	744.39	1.08048	0.173643	6.2224	4.89608e-10	3.00582e-08	1.63088
ENSMUSG00000003849|Nqo1	2288.62	0.976226	0.156873	6.22302	4.87661e-10	3.01347e-08	1.6134
ENSMUSG00000083899|Gm12346	464.413	2.21174	0.35612	6.21065	5.27658e-10	3.01995e-08	1.73463
ENSMUSG00000072875|Gpr27	321.501	1.04213	0.167434	6.22414	4.84208e-10	3.03917e-08	1.57508
ENSMUSG00000066270|Gm10157	93.092	1.34664	0.216793	6.21164	5.24331e-10	3.11079e-08	1.65936
ENSMUSG00000040562|Gstm2	2609.62	1.13666	0.182662	6.22275	4.88511e-10	3.16151e-08	1.51486
ENSMUSG00000048332|Lhfp	1744.3	-0.809099	0.130612	-6.19467	5.84084e-10	3.53443e-08	1.6134
ENSMUSG00000020676|Ccl11	99.445	3.17124	0.517313	6.13023	8.77525e-10	3.66092e-08	2.32095
ENSMUSG00000025203|Scd2	1121.78	-1.4189	0.228936	-6.19779	5.72622e-10	3.66092e-08	1.51486
ENSMUSG00000027217|Tspan18	605.819	-1.97225	0.319507	-6.1728	6.70896e-10	3.72266e-08	1.73786
ENSMUSG00000111709|Gm3776	53.3991	7.57898	1.23185	6.1525	7.62694e-10	4.19944e-08	1.7442
ENSMUSG00000035504|Reep6	149.323	1.5403	0.250489	6.14916	7.78952e-10	4.27152e-08	1.7442
ENSMUSG00000069662|Marcks	1434.56	-1.38052	0.224056	-6.16148	7.20677e-10	4.37783e-08	1.56212
ENSMUSG00000010830|Kdelr3	266.486	-1.4012	0.227768	-6.15188	7.6568e-10	4.37783e-08	1.65936
ENSMUSG00000038296|Galnt18	393.019	-1.09763	0.179015	-6.13153	8.70394e-10	4.74146e-08	1.73463
ENSMUSG00000062421|Arf2	877.408	-0.705187	0.114958	-6.13431	8.5527e-10	4.93566e-08	1.63088
ENSMUSG00000031511|Arhgef7	4229.17	-0.492541	0.0803626	-6.12899	8.84408e-10	5.30722e-08	1.56212
ENSMUSG00000032492|Pth1r	151.603	-1.41059	0.231095	-6.10394	1.03482e-09	5.70056e-08	1.69493
ENSMUSG00000022098|Bmp1	1310.72	-0.970922	0.157413	-6.16798	6.91672e-10	5.79718e-08	1.1096
ENSMUSG00000067017|Capza1-ps1	710.777	-0.748032	0.122486	-6.10708	1.01473e-09	5.96781e-08	1.57508
ENSMUSG00000042228|Lyn	768.648	-0.72953	0.119672	-6.09607	1.0871e-09	6.36837e-08	1.57508
ENSMUSG00000051579|Tceal8	291.177	-1.15557	0.190297	-6.07247	1.25961e-09	6.63748e-08	1.7442
ENSMUSG00000000149|Gna12	5894.29	0.520986	0.0854287	6.09849	1.07077e-09	6.79025e-08	1.44371
ENSMUSG00000003477|Inmt	138.649	3.5745	0.588983	6.06893	1.28762e-09	6.83293e-08	1.71856
ENSMUSG00000034563|Ccpg1	2536.43	0.64385	0.105885	6.08063	1.19712e-09	7.17906e-08	1.51486
ENSMUSG00000028396|2310002L09Rik	1006.12	1.37602	0.227642	6.04467	1.49712e-09	8.30743e-08	1.63088
ENSMUSG00000026204|Ptprn	307.458	1.63698	0.270619	6.04901	1.45735e-09	8.34112e-08	1.57508
ENSMUSG00000026698|Pigc	316.385	-0.663001	0.10989	-6.0333	1.6064e-09	8.51147e-08	1.69493
ENSMUSG00000001829|Clpb	2064.66	0.950546	0.157366	6.04037	1.53764e-09	8.52628e-08	1.6134
ENSMUSG00000040631|Dok4	931.707	-1.15064	0.189176	-6.08235	1.18434e-09	9.5128e-08	1.1096
ENSMUSG00000022797|Tfrc	4973.84	-2.2732	0.376836	-6.03234	1.61607e-09	9.93887e-08	1.44371
ENSMUSG00000020990|Cdkl1	213.813	1.91072	0.319077	5.98827	2.12088e-09	1.09162e-07	1.71856
ENSMUSG00000042895|Abra	1596.25	1.69063	0.282131	5.99234	2.06846e-09	1.12979e-07	1.6134
ENSMUSG00000079037|Prnp	4305.26	0.751346	0.125086	6.00662	1.89432e-09	1.15197e-07	1.44371
ENSMUSG00000030541|Idh2	37012.7	1.12137	0.186955	5.99809	1.99655e-09	1.15281e-07	1.51486
ENSMUSG00000010663|Fads1	754.001	-0.738682	0.123326	-5.98966	2.10282e-09	1.16343e-07	1.57508
ENSMUSG00000019558|Slc6a8	7644	0.595799	0.098293	6.06146	1.34892e-09	1.20985e-07	0.968028
ENSMUSG00000045312|Lhfpl2	289.496	-1.32026	0.221932	-5.94892	2.69912e-09	1.21454e-07	1.92241
ENSMUSG00000036478|Btg1	1127.57	-0.763866	0.127897	-5.97249	2.33664e-09	1.28919e-07	1.56212
ENSMUSG00000027524|Edn3	70.756	4.90528	0.824609	5.94862	2.70414e-09	1.37003e-07	1.69493
ENSMUSG00000048327|Ckap2l	63.9195	-2.35078	0.398919	-5.89288	3.79511e-09	1.39904e-07	2.32095
ENSMUSG00000026536|Ifi211	68.0839	2.57572	0.437252	5.8907	3.84573e-09	1.40746e-07	2.32095
ENSMUSG00000018906|P4ha2	1379.43	0.902287	0.151675	5.9488	2.70112e-09	1.40746e-07	1.63088
ENSMUSG00000025934|Gsta3	188.411	1.86167	0.3132	5.94404	2.78074e-09	1.41834e-07	1.65936
ENSMUSG00000027339|Rassf2	502.08	-0.983471	0.165594	-5.93905	2.86678e-09	1.4264e-07	1.69493
ENSMUSG00000026043|Col3a1	17995.1	-2.829	0.47606	-5.94253	2.80648e-09	1.46172e-07	1.6134
ENSMUSG00000042115|Klhdc8a	784.8	-1.83293	0.308688	-5.93781	2.88849e-09	1.49909e-07	1.6134
ENSMUSG00000030084|Plxna1	1902.1	-0.645337	0.108652	-5.93948	2.85933e-09	1.57487e-07	1.51486
ENSMUSG00000031875|Cmtm3	635.122	-0.912763	0.153718	-5.93789	2.88707e-09	1.58454e-07	1.51486
ENSMUSG00000031835|Mbtps1	2052.49	-0.582478	0.0970205	-6.00366	1.9292e-09	1.59325e-07	0.999661
ENSMUSG00000062762|Ei24	1986.47	-0.521024	0.0878464	-5.93107	3.00961e-09	1.59325e-07	1.56212
ENSMUSG00000026821|Ralgds	817.254	-0.742139	0.125211	-5.92711	3.08306e-09	1.61034e-07	1.57508
ENSMUSG00000048070|Pirt	316.407	-2.11259	0.356526	-5.92547	3.11412e-09	1.62089e-07	1.57508
ENSMUSG00000020456|Ogdh	66733.7	0.868059	0.14664	5.91968	3.2257e-09	1.68701e-07	1.56212
ENSMUSG00000025969|Nrp2	2525.9	-1.03461	0.17468	-5.92289	3.16331e-09	1.78388e-07	1.44371
ENSMUSG00000020905|Usp43	115.735	-1.22517	0.208376	-5.87959	4.1128e-09	1.91314e-07	1.7442
ENSMUSG00000046668|Cxxc5	901.093	-0.758686	0.128831	-5.88898	3.88583e-09	2.01131e-07	1.56212
ENSMUSG00000005803|Sqor	1069.4	1.05041	0.178633	5.88028	4.0957e-09	2.04553e-07	1.6134
ENSMUSG00000027332|Ivd	8480.51	0.769772	0.131105	5.8714	4.32141e-09	2.15089e-07	1.6134
ENSMUSG00000042613|Pbxip1	4369.58	0.759126	0.12758	5.95018	2.67852e-09	2.21443e-07	0.968028
ENSMUSG00000032135|Mcam	1512.21	-1.0733	0.182634	-5.87679	4.18294e-09	2.31091e-07	1.44371
ENSMUSG00000047867|Gimap6	1111.39	-0.574419	0.0979868	-5.86221	4.56751e-09	2.32421e-07	1.56212
ENSMUSG00000066877|Nck2	466.806	-0.846947	0.14495	-5.84304	5.12567e-09	2.34094e-07	1.73463
ENSMUSG00000026083|Eif5b	3412.74	0.517508	0.0885603	5.84357	5.10941e-09	2.50044e-07	1.6134
ENSMUSG00000034685|Fam171a2	166.155	-1.36295	0.233555	-5.83564	5.35831e-09	2.52754e-07	1.65936
ENSMUSG00000022816|Fstl1	4905.57	-1.77911	0.303676	-5.85859	4.66813e-09	2.52754e-07	1.44371
ENSMUSG00000024501|Dpysl3	2218.71	-1.32072	0.225707	-5.85147	4.87251e-09	2.52754e-07	1.51486
ENSMUSG00000028841|Cnksr1	420.044	2.37068	0.40639	5.83352	5.42712e-09	2.54816e-07	1.65936
ENSMUSG00000019066|Rab3d	379.589	1.08402	0.185572	5.84149	5.17374e-09	2.55071e-07	1.57508
ENSMUSG00000026678|Rgs5	13273.9	-0.552327	0.0943421	-5.85451	4.78412e-09	2.56479e-07	1.44371
ENSMUSG00000029657|Hsph1	2264.45	2.78026	0.477757	5.81941	5.90554e-09	2.82371e-07	1.6134
ENSMUSG00000003660|Snrnp200	2612.15	0.747519	0.126878	5.89162	3.82423e-09	2.94153e-07	0.999661
ENSMUSG00000060376|Bckdha	6648.7	1.35031	0.232276	5.81341	6.1212e-09	2.99346e-07	1.56212
ENSMUSG00000030739|Myh14	4161.07	1.17627	0.199597	5.8932	3.78799e-09	2.99346e-07	0.968028
ENSMUSG00000034926|Dhcr24	155.147	-1.41137	0.244203	-5.77949	7.49253e-09	3.31977e-07	1.71856
ENSMUSG00000028954|Nub1	1323.35	0.736576	0.127335	5.78457	7.26986e-09	3.41999e-07	1.6134
ENSMUSG00000055489|Ano5	62.6932	6.07539	1.0642	5.70888	1.1372e-08	3.70692e-07	2.32095
ENSMUSG00000030662|Ipo5	5463.33	0.702666	0.12178	5.76998	7.9282e-09	3.82744e-07	1.56212
ENSMUSG00000038147|Cd84	104.468	-1.67926	0.294689	-5.6984	1.20937e-08	3.91698e-07	2.32095
ENSMUSG00000074063|Osgin1	131.477	1.28327	0.22336	5.74529	9.17643e-09	3.94232e-07	1.7442
ENSMUSG00000048240|Gng7	60.6315	2.25076	0.391825	5.74429	9.23064e-09	4.14198e-07	1.65936
ENSMUSG00000025089|Gfra1	420.776	0.894167	0.155523	5.74942	8.955e-09	4.14198e-07	1.6134
ENSMUSG00000028530|Jak1	5113.32	0.71849	0.123217	5.83109	5.50672e-09	4.2223e-07	0.968028
ENSMUSG00000015656|Hspa8	25668.1	1.51624	0.264198	5.73902	9.52258e-09	4.36706e-07	1.6134
ENSMUSG00000036918|Ttc7	712.125	0.840168	0.146207	5.74644	9.11427e-09	4.43774e-07	1.51486
ENSMUSG00000044991|Shld1	444.442	1.68485	0.294168	5.72751	1.01918e-08	4.51611e-07	1.65936
ENSMUSG00000026749|Nek6	306.817	-0.977261	0.170467	-5.73284	9.8762e-09	4.59605e-07	1.57508
ENSMUSG00000022602|Arc	93.7501	3.17887	0.55565	5.72099	1.05908e-08	4.66376e-07	1.65936
ENSMUSG00000029452|Tmem116	175.885	1.42097	0.248667	5.71433	1.10134e-08	4.66828e-07	1.71856
ENSMUSG00000048897|Zfp710	912.036	-0.678868	0.117321	-5.7864	7.19122e-09	4.70646e-07	1.1096
ENSMUSG00000019124|Scrn1	254.853	-1.03906	0.182036	-5.70803	1.14288e-08	4.74379e-07	1.7442
ENSMUSG00000005514|Por	1266	0.995138	0.173976	5.71997	1.06543e-08	4.76615e-07	1.6134
ENSMUSG00000049866|Arl4c	429.733	-1.04437	0.182779	-5.71383	1.1046e-08	4.78984e-07	1.65936
ENSMUSG00000028364|Tnc	132.756	-3.12315	0.546839	-5.71128	1.12133e-08	4.84754e-07	1.65936
ENSMUSG00000031755|Bbs2	247.269	1.24096	0.217085	5.71645	1.0877e-08	4.93871e-07	1.57508
ENSMUSG00000107951|Gm6210	471.968	1.87646	0.329003	5.70348	1.17383e-08	5.04378e-07	1.65936
ENSMUSG00000028943|Espn	50.7359	1.78849	0.314009	5.69568	1.22879e-08	5.15351e-07	1.69493
ENSMUSG00000031532|Saraf	6319.98	0.799152	0.138025	5.7899	7.04268e-09	5.15603e-07	0.968028
ENSMUSG00000025083|Afap1l2	133.771	-1.5209	0.267329	-5.68923	1.27615e-08	5.30405e-07	1.69493
ENSMUSG00000038990|Cables2	571.868	-0.848758	0.149174	-5.68973	1.27238e-08	5.30405e-07	1.69493
ENSMUSG00000050666|Vstm4	359.625	-1.31804	0.231702	-5.6885	1.28159e-08	5.31073e-07	1.69493
ENSMUSG00000001119|Col6a1	4506.37	-1.6505	0.289862	-5.6941	1.24022e-08	6.01566e-07	1.44371
ENSMUSG00000034220|Gpc1	15913.5	0.741284	0.130576	5.67703	1.37054e-08	6.12561e-07	1.56212
ENSMUSG00000028088|Fmo5	610.33	0.671105	0.118266	5.67453	1.39071e-08	6.14637e-07	1.57508
ENSMUSG00000025555|Farp1	441.349	-0.865774	0.15288	-5.66308	1.48679e-08	6.21891e-07	1.65936
ENSMUSG00000031461|Myom2	29941.1	1.67899	0.295389	5.68398	1.31597e-08	6.30796e-07	1.44371
ENSMUSG00000033066|Gas7	236.715	-1.43377	0.25339	-5.65834	1.52845e-08	6.35564e-07	1.65936
ENSMUSG00000035967|Ints6l	293.645	-1.26147	0.22324	-5.65075	1.59753e-08	6.48447e-07	1.69493
ENSMUSG00000032479|Map4	15547	0.569639	0.0992399	5.74002	9.46643e-09	6.70823e-07	0.968028
ENSMUSG00000037692|Ahdc1	1630.49	-0.623739	0.108791	-5.73339	9.84457e-09	6.7358e-07	0.999661
ENSMUSG00000030762|Aqp8	179.289	3.95874	0.701874	5.64024	1.69812e-08	6.73888e-07	1.71856
ENSMUSG00000038366|Lasp1	1624.89	-0.643133	0.11361	-5.66087	1.5061e-08	7.08841e-07	1.44371
ENSMUSG00000017670|Elmo2	767.939	-0.530073	0.0938923	-5.64555	1.64656e-08	7.08841e-07	1.57508
ENSMUSG00000007122|Casq1	4931.34	-1.67434	0.296348	-5.64991	1.60529e-08	7.1648e-07	1.51486
ENSMUSG00000038763|Alpk3	5968.8	0.635535	0.111026	5.72422	1.03911e-08	7.2369e-07	0.968028
ENSMUSG00000040945|Rcc2	1018.64	-0.755446	0.132589	-5.69764	1.21481e-08	7.35997e-07	1.1096
ENSMUSG00000022548|Apod	856.332	2.164	0.384237	5.63194	1.78194e-08	7.40366e-07	1.6134
ENSMUSG00000049588|Ccdc69	254.475	-1.4298	0.254615	-5.61555	1.95943e-08	7.5092e-07	1.7442
ENSMUSG00000068290|Ddrgk1	1361.48	0.814777	0.144625	5.63374	1.76348e-08	7.52459e-07	1.56212
ENSMUSG00000018765|Fxr2	3246.09	0.649815	0.115493	5.62646	1.83941e-08	7.57769e-07	1.6134
ENSMUSG00000073434|Wdr90	68.8665	-1.70454	0.3039	-5.60889	2.03632e-08	7.73793e-07	1.7442
ENSMUSG00000006418|Rnf114	2314.91	0.466692	0.0828993	5.62962	1.80605e-08	7.87971e-07	1.51486
ENSMUSG00000026174|Cnot9	512.644	-0.602976	0.107673	-5.60005	2.14287e-08	8.33257e-07	1.69493
ENSMUSG00000073600|Prob1	2886.14	0.508814	0.090575	5.6176	1.93628e-08	8.4007e-07	1.51486
ENSMUSG00000021262|Evl	639.228	-0.9158	0.163525	-5.60035	2.13917e-08	8.59673e-07	1.63088
ENSMUSG00000037411|Serpine1	3442.02	2.11867	0.377039	5.61924	1.91802e-08	8.68306e-07	1.44371
ENSMUSG00000020642|Rnf144a	578.803	-1.75134	0.313848	-5.58021	2.40226e-08	9.43575e-07	1.65936
ENSMUSG00000009418|Nav1	1437.39	-0.975185	0.17465	-5.58364	2.35531e-08	9.48857e-07	1.6134
ENSMUSG00000034387|Ssu2	103.074	-1.80743	0.327664	-5.51611	3.46593e-08	9.67947e-07	2.32095
ENSMUSG00000050910|Cdr2l	292.668	-0.900404	0.162455	-5.54247	2.98227e-08	1.00277e-06	1.92241
ENSMUSG00000064338|mt-Tv	16.5375	2.86933	0.498367	5.75746	8.53913e-09	1.03274e-06	0.533008
ENSMUSG00000022439|Parvg	72.064	-1.74782	0.314962	-5.54932	2.86786e-08	1.05702e-06	1.7442
ENSMUSG00000044469|Tnfaip8l1	126.26	-1.85338	0.333948	-5.54991	2.85815e-08	1.06047e-06	1.71856
ENSMUSG00000035765|Dym	2184.14	0.872569	0.156751	5.56661	2.59748e-08	1.06047e-06	1.56212
ENSMUSG00000027022|Xirp2	25169.7	1.13264	0.203253	5.57257	2.51014e-08	1.06047e-06	1.51486
ENSMUSG00000021575|Ahrr	139.909	1.71362	0.310045	5.52698	3.25783e-08	1.09755e-06	1.88758
ENSMUSG00000007033|Hspa1l	240.068	2.04215	0.369805	5.52223	3.34715e-08	1.10423e-06	1.92241
ENSMUSG00000039457|Ppl	176.719	2.00112	0.361071	5.54219	2.98719e-08	1.11473e-06	1.69493
ENSMUSG00000029053|Prkcz	122.082	1.53229	0.277506	5.52167	3.3579e-08	1.12216e-06	1.88758
ENSMUSG00000019997|Ccn2	12767.2	1.90262	0.342056	5.56231	2.66222e-08	1.1601e-06	1.44371
ENSMUSG00000029675|Eln	2186.03	-3.43201	0.617476	-5.55812	2.72694e-08	1.18513e-06	1.44371
ENSMUSG00000078122|F630028O10Rik	34.2335	-3.60927	0.652592	-5.53066	3.1903e-08	1.20312e-06	1.65936
ENSMUSG00000015202|Cnksr3	1091.95	1.05558	0.19074	5.53411	3.1281e-08	1.21004e-06	1.6134
ENSMUSG00000031740|Mmp2	4746.35	-0.924978	0.166839	-5.54414	2.95403e-08	1.21382e-06	1.51486
ENSMUSG00000020573|Pik3cg	104.708	-1.18978	0.21563	-5.51768	3.43507e-08	1.22265e-06	1.7442
ENSMUSG00000067158|Col4a4	566.86	-1.43321	0.259158	-5.53023	3.19803e-08	1.25389e-06	1.57508
ENSMUSG00000020483|Dynll2	11726.4	0.429111	0.0776506	5.52618	3.27273e-08	1.25389e-06	1.6134
ENSMUSG00000022351|Sqle	58.5613	-2.51192	0.454165	-5.53086	3.18666e-08	1.27258e-06	1.54237
ENSMUSG00000003573|Homer3	304.451	-0.769446	0.139717	-5.50716	3.64668e-08	1.28442e-06	1.7442
ENSMUSG00000070803|Cited4	523.147	-1.42308	0.258125	-5.51316	3.52439e-08	1.30142e-06	1.65936
ENSMUSG00000052957|Gas1	802.066	-0.900708	0.163309	-5.51535	3.48085e-08	1.30439e-06	1.63088
ENSMUSG00000032035|Ets1	2984.41	-1.13479	0.20501	-5.53532	3.10657e-08	1.31164e-06	1.44371
ENSMUSG00000038233|Gask1a	51.6192	-2.55532	0.456342	-5.59958	2.14876e-08	1.31353e-06	0.994581
ENSMUSG00000030560|Ctsc	764.829	-1.00193	0.181752	-5.5126	3.53572e-08	1.3147e-06	1.63088
ENSMUSG00000019732|Calr3	501.888	0.92992	0.169124	5.49844	3.83172e-08	1.3674e-06	1.69493
ENSMUSG00000030847|Bag3	7972.69	1.25147	0.226913	5.51521	3.48369e-08	1.38741e-06	1.51486
ENSMUSG00000089739|Gm20431	46.6864	19.5346	3.55082	5.50145	3.76688e-08	1.40789e-06	1.61005
ENSMUSG00000047879|Usp14	1751.42	0.509117	0.0922443	5.51922	3.40504e-08	1.41566e-06	1.44371
ENSMUSG00000041215|Yeats2	362.376	-0.954985	0.173984	-5.48893	4.04374e-08	1.42838e-06	1.69493
ENSMUSG00000050147|F2rl3	27.5323	-2.40019	0.437365	-5.48784	4.06875e-08	1.46429e-06	1.65936
ENSMUSG00000000296|Tpd52l1	91.2267	1.44987	0.264918	5.4729	4.42733e-08	1.58931e-06	1.65936
ENSMUSG00000048126|Col6a3	2126.99	-1.51674	0.276435	-5.48678	4.09321e-08	1.60546e-06	1.51486
ENSMUSG00000108626|Gm40457	106.934	1.93735	0.354387	5.46675	4.58373e-08	1.63717e-06	1.65936
ENSMUSG00000021219|Rgs6	714.807	-0.690809	0.126352	-5.46736	4.56799e-08	1.71452e-06	1.57508
ENSMUSG00000032334|Loxl1	1574.26	-1.45192	0.265264	-5.47349	4.41262e-08	1.71773e-06	1.51486
ENSMUSG00000036928|Stag3	26.7846	-3.13123	0.574259	-5.45265	4.96233e-08	1.72218e-06	1.69493
ENSMUSG00000032497|Lrrfip2	2318.29	0.404707	0.0741316	5.4593	4.78011e-08	1.73842e-06	1.6134
ENSMUSG00000011148|Adssl1	6485.28	0.772098	0.141776	5.44592	5.15392e-08	1.86084e-06	1.6134
ENSMUSG00000051359|Ncald	257.189	-0.792211	0.145345	-5.45057	5.02099e-08	1.86084e-06	1.57508
ENSMUSG00000036862|Dchs1	1036.18	-0.873931	0.160545	-5.44352	5.22373e-08	1.86084e-06	1.63088
ENSMUSG00000038801|Scgb1c1	358.065	1.63806	0.300571	5.44983	5.04187e-08	1.86084e-06	1.57508
ENSMUSG00000028358|Zfp618	31.1269	-2.36315	0.42786	-5.52318	3.32915e-08	1.93986e-06	0.994581
ENSMUSG00000035834|Polr3g	205.894	1.27827	0.236585	5.40302	6.55286e-08	2.00532e-06	1.88758
ENSMUSG00000070305|Mpzl3	131.2	0.928107	0.171336	5.41687	6.06508e-08	2.00532e-06	1.7442
ENSMUSG00000022702|Hira	654.728	-0.432251	0.0794698	-5.43918	5.35258e-08	2.03136e-06	1.51486
ENSMUSG00000052752|Traf7	1435.76	-0.464338	0.0853741	-5.43886	5.36216e-08	2.03136e-06	1.51486
ENSMUSG00000027854|Sike1	1267.02	-0.711826	0.131203	-5.42537	5.78338e-08	2.05211e-06	1.6134
ENSMUSG00000047793|Sned1	483.694	-1.12428	0.207609	-5.41537	6.11607e-08	2.10494e-06	1.65936
ENSMUSG00000024180|Pgap6	299.695	0.92607	0.172209	5.37758	7.54926e-08	2.23723e-06	1.92241
ENSMUSG00000034832|Tet3	1093.16	-1.24808	0.228433	-5.46364	4.66459e-08	2.38919e-06	1.1096
ENSMUSG00000025978|Rftn2	171.966	-1.19516	0.222084	-5.38155	7.38468e-08	2.40044e-06	1.7442
ENSMUSG00000023064|Sncg	186.237	1.44585	0.269452	5.3659	8.05473e-08	2.41006e-06	1.88758
ENSMUSG00000028894|Inpp5b	328.053	-0.873161	0.162299	-5.37997	7.45001e-08	2.41006e-06	1.7442
ENSMUSG00000025265|Fgd1	365.783	-0.894089	0.166283	-5.37692	7.57724e-08	2.44535e-06	1.7442
ENSMUSG00000042608|Stk40	2915.49	0.59306	0.110036	5.38968	7.05826e-08	2.45666e-06	1.6134
ENSMUSG00000041731|Pgm5	5050.26	0.580356	0.10611	5.46936	4.51654e-08	2.6138e-06	0.968028
ENSMUSG00000028551|Cdkn2c	191.949	-1.00439	0.187101	-5.36816	7.95449e-08	2.67913e-06	1.65936
ENSMUSG00000001506|Col1a1	7663.65	-2.10063	0.384513	-5.46308	4.67937e-08	2.6952e-06	0.968028
ENSMUSG00000057751|Megf6	188.219	-2.0695	0.386022	-5.3611	8.27158e-08	2.77276e-06	1.65936
ENSMUSG00000004951|Hspb1	8152.37	1.78003	0.331181	5.37481	7.66638e-08	2.80838e-06	1.51486
ENSMUSG00000046186|Cd109	208.884	-1.92411	0.360926	-5.33104	9.76525e-08	2.86413e-06	1.88758
ENSMUSG00000031262|Cenpi	16.9286	-7.49023	1.36927	-5.47023	4.49454e-08	2.98107e-06	0.832736
ENSMUSG00000007655|Cav1	8601.37	-0.644249	0.120463	-5.34809	8.88886e-08	3.23332e-06	1.51486
ENSMUSG00000022871|Fetub	61.9251	4.22316	0.794199	5.31751	1.05199e-07	3.48523e-06	1.65936
ENSMUSG00000051984|Sec31b	541.325	0.762004	0.143381	5.31454	1.06927e-07	3.63488e-06	1.6134
ENSMUSG00000012443|Kif11	77.0544	-2.1117	0.398308	-5.30166	1.14752e-07	3.70462e-06	1.69493
ENSMUSG00000040841|Six5	368.882	-0.709137	0.133725	-5.30296	1.13937e-07	3.74844e-06	1.65936
ENSMUSG00000074001|Klhl40	621.58	1.27926	0.241142	5.30503	1.12654e-07	3.76221e-06	1.63088
ENSMUSG00000002769|Gnmt	30.8466	2.85096	0.530105	5.37811	7.52715e-08	3.83072e-06	1.06528
ENSMUSG00000028681|Ptch2	67.6019	-1.48311	0.27993	-5.29814	1.16986e-07	3.83072e-06	1.65936
ENSMUSG00000036718|Micall2	117.855	-1.26962	0.240088	-5.28813	1.23571e-07	3.83208e-06	1.7442
ENSMUSG00000032649|Colgalt2	394.739	-0.937288	0.177019	-5.29484	1.19122e-07	3.8741e-06	1.65936
ENSMUSG00000021806|Nid2	1034.72	-0.99124	0.186839	-5.30531	1.12482e-07	3.9979e-06	1.51486
ENSMUSG00000021294|Kif26a	945.201	-0.829437	0.156698	-5.29322	1.20181e-07	4.2618e-06	1.51486
ENSMUSG00000022283|Pabpc1	3329.45	-0.625201	0.118403	-5.28029	1.28978e-07	4.28463e-06	1.6134
ENSMUSG00000044147|Arf6	841.769	-0.543379	0.102872	-5.28207	1.27729e-07	4.33649e-06	1.57508
ENSMUSG00000039396|Neil3	17.981	-7.42777	1.35739	-5.47209	4.44769e-08	4.45211e-06	0.533008
ENSMUSG00000033910|Gucy1a1	795.309	-1.2543	0.238082	-5.26835	1.37658e-07	4.54192e-06	1.6134
ENSMUSG00000078937|Cpt1b	15303.2	0.954176	0.181524	5.25648	1.46838e-07	4.83387e-06	1.6134
ENSMUSG00000006241|Ccdc159	91.6361	1.81649	0.346315	5.2452	1.56117e-07	4.98574e-06	1.65936
ENSMUSG00000031480|Thsd1	346.362	-0.740401	0.141977	-5.21494	1.83875e-07	5.05732e-06	1.92241
ENSMUSG00000022150|Dab2	1565.75	-0.657942	0.125119	-5.25851	1.45224e-07	5.05747e-06	1.51486
ENSMUSG00000032400|Zwilch	28.5381	-3.8228	0.719806	-5.31088	1.09099e-07	5.3908e-06	1.06528
ENSMUSG00000081043|Gm11512	56.5251	1.57366	0.301001	5.22808	1.71277e-07	5.40899e-06	1.65936
ENSMUSG00000034520|Gjc1	580.266	-0.861852	0.164539	-5.23799	1.62334e-07	5.40899e-06	1.57508
ENSMUSG00000016946|Kctd5	338.517	-0.630033	0.121172	-5.19948	1.99843e-07	5.43542e-06	1.92241
ENSMUSG00000112148|Lilrb4a	263.357	-1.22912	0.235634	-5.21622	1.82607e-07	5.46195e-06	1.7442
ENSMUSG00000038623|Tm6sf1	190.499	-0.977459	0.187089	-5.22458	1.74552e-07	5.47584e-06	1.65936
ENSMUSG00000023411|Nfatc4	226.635	-1.14116	0.219068	-5.20917	1.89685e-07	5.64862e-06	1.7442
ENSMUSG00000025867|Cplx2	199.642	-0.883033	0.170112	-5.19089	2.09289e-07	5.7463e-06	1.88758
ENSMUSG00000032363|Adamts7	681.323	-0.957582	0.183465	-5.21943	1.79471e-07	5.75234e-06	1.6134
ENSMUSG00000001700|Gramd3	601.275	-0.582759	0.111607	-5.22153	1.77453e-07	5.81323e-06	1.57508
ENSMUSG00000018566|Slc2a4	10204.2	0.580355	0.111166	5.22063	1.78319e-07	6.06055e-06	1.51486
ENSMUSG00000078486|Perm1	10397.3	0.653617	0.12536	5.21394	1.84868e-07	6.07974e-06	1.56212
ENSMUSG00000020241|Col6a2	4900.46	-1.46318	0.276366	-5.29438	1.19422e-07	6.32393e-06	0.968028
ENSMUSG00000032875|Arhgef17	2362.82	-0.599287	0.115221	-5.2012	1.98007e-07	6.48351e-06	1.56212
ENSMUSG00000028756|Pink1	18058.6	0.712644	0.134922	5.2819	1.27849e-07	6.74083e-06	0.968028
ENSMUSG00000024646|Cyb5a	1155.98	0.447868	0.0864743	5.1792	2.22842e-07	6.95885e-06	1.63088
ENSMUSG00000027375|Mal	332.913	1.28164	0.248351	5.16059	2.46177e-07	7.38104e-06	1.69493
ENSMUSG00000060429|Sntb1	418.243	-1.5772	0.306231	-5.15035	2.6e-07	7.60066e-06	1.73463
ENSMUSG00000001785|Pwp1	487.734	0.549757	0.106456	5.16417	2.4151e-07	7.75857e-06	1.57508
ENSMUSG00000024678|Ms4a4d	239.139	0.822497	0.159292	5.16346	2.42425e-07	7.77127e-06	1.57508
ENSMUSG00000018143|Mafk	1879.22	0.880629	0.170792	5.15614	2.52095e-07	7.87241e-06	1.6134
ENSMUSG00000018398|Septin8	1875.81	-0.736217	0.142237	-5.176	2.26693e-07	7.89433e-06	1.44371
ENSMUSG00000021895|Arhgef3	966.028	-0.63543	0.121695	-5.2215	1.77484e-07	8.0246e-06	1.1096
ENSMUSG00000040345|Arhgap9	280.58	1.46697	0.284685	5.15297	2.56399e-07	8.14927e-06	1.57508
ENSMUSG00000054675|Tmem119	218.968	-1.98594	0.386451	-5.13891	2.76332e-07	8.31905e-06	1.65936
ENSMUSG00000044783|Hjurp	127.867	-1.34328	0.261665	-5.13359	2.8427e-07	8.36067e-06	1.69493
ENSMUSG00000048458|Inka2	871.98	-0.980129	0.19121	-5.12594	2.96054e-07	8.47417e-06	1.73786
ENSMUSG00000040985|Sun3	164.31	1.21345	0.236607	5.12853	2.92014e-07	8.55217e-06	1.69493
ENSMUSG00000052760|A630001G21Rik	41.2017	-2.30677	0.442359	-5.21469	1.84123e-07	8.56161e-06	1.06528
ENSMUSG00000026027|Stradb	1811.65	0.403211	0.0783504	5.14626	2.65732e-07	8.67097e-06	1.51486
ENSMUSG00000033287|Kctd17	735.848	-1.25763	0.244774	-5.13794	2.77764e-07	8.69876e-06	1.57508
ENSMUSG00000031448|Adprhl1	12562.5	0.828234	0.161238	5.13672	2.79574e-07	9.06549e-06	1.51486
ENSMUSG00000000738|Spg7	2710.97	0.672751	0.128864	5.22064	1.7831e-07	9.06549e-06	0.968028
ENSMUSG00000024299|Adamts10	729.462	-1.28446	0.250859	-5.12024	3.05143e-07	9.17158e-06	1.63088
ENSMUSG00000047557|Lxn	124.628	-1.53623	0.301717	-5.09164	3.5498e-07	9.19934e-06	1.88758
ENSMUSG00000017615|Tnfaip1	2460.28	-0.389071	0.076079	-5.11404	3.15341e-07	9.85421e-06	1.56212
ENSMUSG00000020121|Srgap1	175.074	-1.07599	0.211191	-5.09485	3.49017e-07	9.87278e-06	1.71856
ENSMUSG00000030323|Ift122	382.576	-1.18602	0.232662	-5.09761	3.43968e-07	9.87278e-06	1.69493
ENSMUSG00000045639|Zfp629	955.495	-0.527342	0.103324	-5.10378	3.32929e-07	1.00109e-05	1.6134
ENSMUSG00000026187|Xrcc5	433.249	0.722079	0.14152	5.10232	3.35521e-07	1.0055e-05	1.6134
ENSMUSG00000006699|Cdc42	4549.99	-0.319257	0.062427	-5.11408	3.15269e-07	1.0055e-05	1.51486
ENSMUSG00000044734|Serpinb1a	95.7797	-1.30983	0.257245	-5.09175	3.54778e-07	1.03086e-05	1.65936
ENSMUSG00000029131|Dnajb6	1841.6	0.501565	0.0983119	5.10177	3.36485e-07	1.03644e-05	1.56212
ENSMUSG00000107369|Gstm2-ps1	113.827	1.38005	0.271384	5.08521	3.67212e-07	1.06264e-05	1.65936
ENSMUSG00000031382|Asb11	2713.88	0.548462	0.10732	5.11053	3.21253e-07	1.06632e-05	1.44371
ENSMUSG00000020067|Mypn	4410.03	0.637005	0.125234	5.08654	3.64664e-07	1.15122e-05	1.51486
ENSMUSG00000031486|Adgra2	620.716	-1.0409	0.205246	-5.07149	3.94722e-07	1.15512e-05	1.63088
ENSMUSG00000038518|Jarid2	822.166	-0.589797	0.116396	-5.06717	4.03782e-07	1.17924e-05	1.63088
ENSMUSG00000118140|Gm4949	47.057	1.90986	0.377204	5.0632	4.12277e-07	1.18099e-05	1.65936
ENSMUSG00000040859|Bsdc1	1810.39	0.424317	0.0835505	5.07857	3.80291e-07	1.19087e-05	1.51486
ENSMUSG00000017344|Vtn	503.588	-0.750152	0.148381	-5.05558	4.29089e-07	1.19371e-05	1.69493
ENSMUSG00000104713|Gbp6	315.173	2.0384	0.403618	5.05031	4.41084e-07	1.19371e-05	1.7442
ENSMUSG00000000628|Hk2	9045.98	0.767574	0.151358	5.07125	3.95213e-07	1.19371e-05	1.56212
ENSMUSG00000021061|Sptb	7992.97	0.602565	0.119006	5.06333	4.11993e-07	1.20166e-05	1.6134
ENSMUSG00000004558|Ndrg2	41017.6	0.573631	0.111181	5.15942	2.47712e-07	1.20178e-05	0.968028
ENSMUSG00000039639|Kcne1	77.8401	-1.77971	0.352786	-5.04474	4.54138e-07	1.22037e-05	1.7442
ENSMUSG00000022178|Ajuba	255.627	-0.730449	0.144352	-5.06019	4.18829e-07	1.24163e-05	1.57508
ENSMUSG00000053093|Myh7	125671	1.11589	0.216585	5.15219	2.57459e-07	1.24163e-05	0.968028
ENSMUSG00000047409|Ctdspl	466.02	-0.765178	0.151837	-5.03948	4.66804e-07	1.25383e-05	1.73463
ENSMUSG00000029119|Man2b2	904.06	1.07631	0.210079	5.12334	3.00163e-07	1.25789e-05	1.1096
ENSMUSG00000028042|Zbtb7b	888.411	-0.5564	0.110007	-5.05784	4.24024e-07	1.25971e-05	1.56212
ENSMUSG00000023960|Enpp5	426.843	0.783055	0.155189	5.04581	4.51594e-07	1.25995e-05	1.65936
ENSMUSG00000064344|mt-Tm	1491.38	1.08334	0.214224	5.05706	4.25779e-07	1.25995e-05	1.56212
ENSMUSG00000031161|Hdac6	455.03	0.676487	0.134152	5.0427	4.59015e-07	1.2762e-05	1.65936
ENSMUSG00000039031|Arhgap18	896.31	-1.21977	0.238385	-5.11683	3.10721e-07	1.28688e-05	1.1096
ENSMUSG00000034940|Synrg	1220.29	0.550123	0.108887	5.05222	4.36706e-07	1.28688e-05	1.56212
ENSMUSG00000039703|Nploc4	2750.13	0.389731	0.0769723	5.06326	4.12137e-07	1.30932e-05	1.44371
ENSMUSG00000024921|Smarca2	2049.03	0.515632	0.10055	5.1281	2.92678e-07	1.34022e-05	0.999661
ENSMUSG00000049929|Lpar4	67.6632	-2.61329	0.5181	-5.04398	4.55944e-07	1.35057e-05	1.54237
ENSMUSG00000035699|Slc51a	22.4375	-2.43542	0.484234	-5.02943	4.91941e-07	1.35185e-05	1.65936
ENSMUSG00000079465|Col4a3	181.171	-2.0111	0.400335	-5.02354	5.07266e-07	1.36206e-05	1.69493
ENSMUSG00000022353|Mtss1	919.499	-0.815521	0.162249	-5.02636	4.99867e-07	1.39222e-05	1.63088
ENSMUSG00000041117|Ccdc8	290.082	-1.05857	0.210368	-5.03198	4.85432e-07	1.39721e-05	1.57508
ENSMUSG00000014668|Chfr	487.551	-0.737974	0.146693	-5.03074	4.88592e-07	1.4036e-05	1.57508
ENSMUSG00000063684|Hadhb-ps	647.115	1.49756	0.29814	5.02301	5.08669e-07	1.42383e-05	1.6134
ENSMUSG00000024818|Slc25a45	193.075	-0.968401	0.194096	-4.98928	6.06032e-07	1.44718e-05	1.88758
ENSMUSG00000039682|Lap3	1764.33	0.681978	0.136095	5.01106	5.41316e-07	1.50942e-05	1.6134
ENSMUSG00000020717|Pecam1	5060.37	-0.453523	0.090588	-5.00644	5.54467e-07	1.54314e-05	1.6134
ENSMUSG00000070576|Mn1	540.242	1.0963	0.219442	4.99584	5.85814e-07	1.549e-05	1.69493
ENSMUSG00000027716|Trpc3	309.612	-0.924205	0.186068	-4.96703	6.79876e-07	1.57898e-05	1.92241
ENSMUSG00000033420|Antxr1	669.036	-1.02556	0.205061	-5.00125	5.6961e-07	1.57898e-05	1.6134
ENSMUSG00000018983|E2f2	35.4845	-1.66207	0.326348	-5.09292	3.52593e-07	1.57981e-05	0.994581
ENSMUSG00000058809|Hspd1-ps3	96.4024	1.125	0.225613	4.98643	6.15057e-07	1.61403e-05	1.69493
ENSMUSG00000055333|Fat2	42.2311	1.79592	0.360541	4.98119	6.31931e-07	1.65518e-05	1.69493
ENSMUSG00000040102|Klhl42	219.469	-0.972608	0.195282	-4.98054	6.34067e-07	1.65765e-05	1.69493
ENSMUSG00000023008|Fmnl3	1182	-0.618871	0.123735	-5.00156	5.68669e-07	1.66027e-05	1.51486
ENSMUSG00000039067|Psmd7	2597.79	0.5475	0.109308	5.00878	5.47773e-07	1.67196e-05	1.44371
ENSMUSG00000040147|Maob	1126.69	1.41688	0.284097	4.98732	6.12217e-07	1.67196e-05	1.6134
ENSMUSG00000066150|Slc31a1	963.752	-0.631008	0.126766	-4.97775	6.43282e-07	1.73472e-05	1.63088
ENSMUSG00000026727|Rsu1	862.454	-0.479622	0.0963544	-4.97769	6.43479e-07	1.75078e-05	1.6134
ENSMUSG00000056917|Sipa1	1010.3	-0.896077	0.180086	-4.97583	6.49699e-07	1.76441e-05	1.6134
ENSMUSG00000029575|Mmab	1128.57	0.648615	0.130433	4.9728	6.59928e-07	1.76969e-05	1.63088
ENSMUSG00000036833|Pnpla7	818.612	0.941731	0.188851	4.98662	6.14433e-07	1.77058e-05	1.51486
ENSMUSG00000046027|Stard5	192.848	-1.06621	0.214852	-4.96252	6.9586e-07	1.78887e-05	1.69493
ENSMUSG00000030098|Grip2	523.9	-1.69035	0.340001	-4.97159	6.64059e-07	1.79007e-05	1.6134
ENSMUSG00000020169|Best3	160.18	1.53368	0.309414	4.9567	7.16994e-07	1.81115e-05	1.71856
ENSMUSG00000021990|Spata13	763.808	-1.08251	0.218234	-4.96033	7.03739e-07	1.86636e-05	1.63088
ENSMUSG00000004383|Large1	2366.01	0.298419	0.0590393	5.05459	4.31321e-07	1.86636e-05	0.999661
ENSMUSG00000029456|Acad10	171.482	1.02143	0.206483	4.94677	7.54536e-07	1.86763e-05	1.7442
ENSMUSG00000028341|Nr4a3	401.443	3.82044	0.772056	4.9484	7.48243e-07	1.94128e-05	1.65936
ENSMUSG00000059182|Skap2	395.493	0.747225	0.151134	4.94411	7.64935e-07	1.94128e-05	1.69493
ENSMUSG00000031796|Cfap20	612.53	-0.562441	0.113573	-4.95226	7.3356e-07	1.95216e-05	1.6134
ENSMUSG00000059263|Usp47	5432.35	0.453114	0.091196	4.96858	6.74466e-07	2.00221e-05	1.44371
ENSMUSG00000030087|Klf15	1140.08	1.04437	0.210782	4.95473	7.24312e-07	2.04547e-05	1.51486
ENSMUSG00000034164|Emid1	71.5925	-1.52048	0.30882	-4.92352	8.50014e-07	2.08105e-05	1.7442
ENSMUSG00000000823|Zfp512b	650.059	-0.733643	0.14848	-4.94102	7.77158e-07	2.10315e-05	1.57508
ENSMUSG00000045680|Tcf21	313.005	-0.986578	0.200518	-4.92014	8.64837e-07	2.10968e-05	1.7442
ENSMUSG00000026918|Brd3	1048.76	-0.529308	0.107073	-4.94343	7.6761e-07	2.1521e-05	1.51486
ENSMUSG00000024043|Arhgap28	185.093	-1.3954	0.284949	-4.89703	9.72958e-07	2.18237e-05	1.88758
ENSMUSG00000025758|Plk4	66.9021	-1.64376	0.338491	-4.85615	1.19692e-06	2.18237e-05	2.32095
ENSMUSG00000034341|Wbp2	3405.05	0.613301	0.124458	4.92778	8.31679e-07	2.24575e-05	1.56212
ENSMUSG00000029915|Clec5a	73.4687	-1.49293	0.3043	-4.90612	9.2894e-07	2.24575e-05	1.7442
ENSMUSG00000020522|Mfap3	503.225	-0.662973	0.134659	-4.92336	8.50707e-07	2.27336e-05	1.57508
ENSMUSG00000036412|Arsi	74.5633	-2.85682	0.589759	-4.84404	1.27223e-06	2.3031e-05	2.32095
ENSMUSG00000020868|Xylt2	481.475	-1.02112	0.208398	-4.89987	9.59009e-07	2.31463e-05	1.73463
ENSMUSG00000045875|Adra1a	775.28	1.51552	0.308103	4.9189	8.7034e-07	2.31463e-05	1.57508
ENSMUSG00000042834|Nrep	1218.89	-2.07372	0.42114	-4.92406	8.47651e-07	2.33851e-05	1.51486
ENSMUSG00000019817|Plagl1	193.399	-1.64123	0.334672	-4.90398	9.39163e-07	2.36116e-05	1.65936
ENSMUSG00000026425|Srgap2	1056.97	-0.486007	0.0990624	-4.90606	9.29225e-07	2.39847e-05	1.6134
ENSMUSG00000054889|Dsp	45077.2	0.941399	0.191672	4.9115	9.03812e-07	2.40519e-05	1.56212
ENSMUSG00000024360|Etf1	3714.55	0.350868	0.0712379	4.9253	8.42318e-07	2.42111e-05	1.44371
ENSMUSG00000022537|Tmem44	217.496	-1.17501	0.240491	-4.88588	1.02965e-06	2.48188e-05	1.71856
ENSMUSG00000099858|Gm6652	90.3587	1.0189	0.208797	4.87988	1.0615e-06	2.5166e-05	1.7442
ENSMUSG00000047485|Klhl34	200.758	1.55853	0.319506	4.87793	1.07203e-06	2.53712e-05	1.7442
ENSMUSG00000025742|Prps2	945.677	1.0046	0.20545	4.88972	1.00978e-06	2.57899e-05	1.6134
ENSMUSG00000105867|Gm42517	29.4448	2.13766	0.437702	4.88384	1.04042e-06	2.57914e-05	1.65936
ENSMUSG00000056481|Cd248	523.359	-1.53581	0.313857	-4.89335	9.91363e-07	2.58451e-05	1.57508
ENSMUSG00000049092|Gpr137c	156.142	1.18029	0.24211	4.87501	1.08803e-06	2.59399e-05	1.71856
ENSMUSG00000041720|Pi4ka	2400.86	0.42833	0.0876431	4.88721	1.02276e-06	2.59399e-05	1.6134
ENSMUSG00000041650|Pcca	1548.12	1.02674	0.209578	4.89909	9.62833e-07	2.59633e-05	1.51486
ENSMUSG00000001761|Smo	686.462	-0.652232	0.133165	-4.89791	9.6861e-07	2.60738e-05	1.51486
ENSMUSG00000018733|Pex12	245.828	0.711025	0.145861	4.87466	1.08995e-06	2.61015e-05	1.69493
ENSMUSG00000052713|Zfp608	421.706	-1.37175	0.280835	-4.88455	1.03664e-06	2.61015e-05	1.6134
ENSMUSG00000025757|Hspa4l	2230.97	0.781507	0.157007	4.97754	6.43984e-07	2.61015e-05	0.999661
ENSMUSG00000028763|Hspg2	25920.1	-0.471399	0.0963947	-4.8903	1.00682e-06	2.61015e-05	1.56212
ENSMUSG00000020078|Vps26a	2225.01	0.500764	0.102561	4.88261	1.04691e-06	2.62331e-05	1.6134
ENSMUSG00000045658|Pid1	341.21	-0.796563	0.16352	-4.87136	1.10833e-06	2.69565e-05	1.65936
ENSMUSG00000053411|Cbx7	568.072	0.702781	0.144156	4.87514	1.08734e-06	2.71527e-05	1.6134
ENSMUSG00000040414|Slc25a28	582.947	0.42527	0.0871775	4.87821	1.07053e-06	2.73366e-05	1.57508
ENSMUSG00000083380|Ndufb4c	299.051	0.695322	0.142724	4.87178	1.10599e-06	2.81457e-05	1.57508
ENSMUSG00000027894|Slc6a17	210.432	1.21123	0.249646	4.8518	1.22346e-06	2.81457e-05	1.7442
ENSMUSG00000036745|Ttll7	560.699	1.29331	0.266617	4.85082	1.22953e-06	2.83152e-05	1.73463
ENSMUSG00000025821|Zfp282	301.622	-0.720739	0.148605	-4.85002	1.23449e-06	2.83152e-05	1.7442
ENSMUSG00000024493|Lars	1607.21	0.670976	0.137814	4.86869	1.12339e-06	2.86791e-05	1.56212
ENSMUSG00000024935|Slc1a1	204.174	1.34131	0.276478	4.85144	1.22568e-06	2.879e-05	1.69493
ENSMUSG00000062694|Cav3	1734.34	-0.667605	0.137265	-4.86362	1.15256e-06	2.93245e-05	1.56212
ENSMUSG00000074682|Zcchc3	327.77	-0.755441	0.155517	-4.8576	1.18815e-06	2.98803e-05	1.57508
ENSMUSG00000030319|Cand2	3837.3	0.497327	0.10234	4.85954	1.17656e-06	2.98803e-05	1.56212
ENSMUSG00000019647|Sema6a	849.883	-0.822438	0.169079	-4.86422	1.1491e-06	2.99966e-05	1.51486
ENSMUSG00000021701|Plk2	1185.25	-1.26294	0.260074	-4.85606	1.19747e-06	3.02625e-05	1.56212
ENSMUSG00000026192|Atic	834.344	0.886629	0.182823	4.84965	1.23681e-06	3.09478e-05	1.57508
ENSMUSG00000028601|Echdc2	754.026	0.856851	0.17696	4.84206	1.28498e-06	3.10011e-05	1.63088
ENSMUSG00000021508|Cxcl14	686.834	1.0459	0.216087	4.84018	1.2972e-06	3.11917e-05	1.63088
ENSMUSG00000031239|Itm2a	371.209	-1.35555	0.281965	-4.80752	1.52813e-06	3.11917e-05	1.92241
ENSMUSG00000021149|Gtpbp4	989.113	0.509974	0.105103	4.85213	1.2214e-06	3.15656e-05	1.51486
ENSMUSG00000042010|Acacb	10035.8	0.711042	0.146659	4.84826	1.24549e-06	3.21347e-05	1.51486
ENSMUSG00000000120|Ngfr	37.1561	-2.09785	0.434774	-4.82514	1.39906e-06	3.22085e-05	1.69493
ENSMUSG00000042207|Kdm5b	581.952	-0.591848	0.122423	-4.83444	1.33524e-06	3.22391e-05	1.6134
ENSMUSG00000031805|Jak3	697.716	-0.782019	0.161622	-4.83858	1.30771e-06	3.22892e-05	1.57508
ENSMUSG00000002812|Flii	2924.42	0.594614	0.120517	4.93387	8.06141e-07	3.23336e-05	0.968028
ENSMUSG00000079396|Gm3411	42.8586	-1.73789	0.360515	-4.82059	1.43135e-06	3.27348e-05	1.69493
ENSMUSG00000024048|Myl12a	13294.1	0.583015	0.120784	4.82692	1.38662e-06	3.3042e-05	1.6134
ENSMUSG00000033032|Afap1l1	4050.4	-0.403558	0.0833809	-4.83994	1.2988e-06	3.3042e-05	1.51486
ENSMUSG00000029687|Ezh2	136.493	-0.989102	0.205445	-4.81444	1.47615e-06	3.3042e-05	1.71856
ENSMUSG00000031701|Dnaja2	5845.93	0.554726	0.11476	4.83381	1.33947e-06	3.3042e-05	1.56212
ENSMUSG00000031209|Heph	91.3996	-1.44712	0.300132	-4.82162	1.42398e-06	3.3042e-05	1.65936
ENSMUSG00000024871|Doc2g	2705.15	1.03087	0.209252	4.92644	8.37398e-07	3.32037e-05	0.968028
ENSMUSG00000050530|Fam171a1	863.705	-0.571138	0.118137	-4.83452	1.33466e-06	3.37075e-05	1.51486
ENSMUSG00000036948|Trappc14	186.723	-1.04328	0.217771	-4.79073	1.66176e-06	3.37075e-05	1.88758
ENSMUSG00000044162|Tnip3	34.6476	2.52766	0.52507	4.81394	1.47981e-06	3.40634e-05	1.65936
ENSMUSG00000027187|Cat	9347.21	0.911495	0.188689	4.83068	1.36066e-06	3.42528e-05	1.51486
ENSMUSG00000028923|Necap2	498.027	-0.738234	0.153821	-4.79931	1.5921e-06	3.49445e-05	1.73463
ENSMUSG00000030170|Wnt5b	193.965	-1.00791	0.21009	-4.79751	1.60648e-06	3.501e-05	1.7442
ENSMUSG00000027887|Sypl2	59.4377	2.3887	0.495471	4.82107	1.42787e-06	3.51326e-05	1.54237
ENSMUSG00000025076|Casp7	364.432	-0.832876	0.173298	-4.80602	1.53961e-06	3.51546e-05	1.65936
ENSMUSG00000026305|Lrrfip1	1826.72	-0.57613	0.119338	-4.82772	1.38103e-06	3.61854e-05	1.44371
ENSMUSG00000045045|Lrfn4	466.713	-0.922733	0.192337	-4.79748	1.60677e-06	3.65703e-05	1.65936
ENSMUSG00000021938|Pspc1	370.795	0.563065	0.117429	4.79493	1.62728e-06	3.69779e-05	1.65936
ENSMUSG00000079391|Gm2974	33.8567	-2.08699	0.427822	-4.87816	1.07079e-06	3.77807e-05	1.06528
ENSMUSG00000036777|Anln	93.179	-2.20603	0.461507	-4.78006	1.75244e-06	3.77807e-05	1.7442
ENSMUSG00000038544|Inip	371.404	-0.667386	0.140247	-4.75866	1.94881e-06	3.80416e-05	1.92241
ENSMUSG00000028657|Ppt1	2738.78	0.441086	0.0916142	4.8146	1.47493e-06	3.82767e-05	1.44371
ENSMUSG00000078915|Hsp25-ps1	362.949	2.00251	0.419313	4.77569	1.79088e-06	3.95246e-05	1.69493
ENSMUSG00000026234|Ncl	5651.93	0.594458	0.12372	4.80486	1.54856e-06	3.99964e-05	1.44371
ENSMUSG00000097617|Gm10687	53.3038	-1.43669	0.300748	-4.77706	1.77875e-06	3.99964e-05	1.65936
ENSMUSG00000031024|Denn2b	1084.09	-0.753504	0.157377	-4.7879	1.68535e-06	4.01662e-05	1.56212
ENSMUSG00000001120|Pcbp3	85.1534	-1.06516	0.223101	-4.77436	1.80283e-06	4.03845e-05	1.65936
ENSMUSG00000020167|Tcf3	870.39	-0.709374	0.148527	-4.77607	1.78752e-06	4.06766e-05	1.63088
ENSMUSG00000061451|Tmem151a	65.6076	1.8277	0.38333	4.76796	1.86099e-06	4.06838e-05	1.69493
ENSMUSG00000073700|Klhl21	3236.89	0.479686	0.0983234	4.87866	1.0681e-06	4.08196e-05	0.968028
ENSMUSG00000064181|Rab3ip	2005.82	0.412008	0.0859092	4.79585	1.61984e-06	4.14434e-05	1.44371
ENSMUSG00000023015|Racgap1	108.822	-2.1512	0.451625	-4.76324	1.90506e-06	4.14513e-05	1.69493
ENSMUSG00000058997|Vwa8	4827.42	0.892521	0.186193	4.79354	1.63868e-06	4.17941e-05	1.44371
ENSMUSG00000032198|Dock6	1469.86	-0.647823	0.135796	-4.77057	1.83709e-06	4.18611e-05	1.6134
ENSMUSG00000036098|Myrf	212.932	1.74113	0.365996	4.75722	1.96275e-06	4.25068e-05	1.69493
ENSMUSG00000114053|Gm35330	146.766	1.96797	0.414261	4.75056	2.02849e-06	4.38622e-05	1.69493
ENSMUSG00000022967|Ifnar1	943.174	-0.634088	0.133307	-4.75659	1.96895e-06	4.4178e-05	1.63088
ENSMUSG00000022475|Hdac7	1540.5	-0.573144	0.118114	-4.85246	1.21941e-06	4.4498e-05	0.999661
ENSMUSG00000070972|Dnajc25	543.689	0.507081	0.106827	4.74673	2.0673e-06	4.4498e-05	1.69493
ENSMUSG00000025358|Cdk2	312.238	-0.806983	0.169974	-4.74768	2.05765e-06	4.5165e-05	1.65936
ENSMUSG00000076431|Sox4	1049.55	-1.21741	0.255581	-4.76332	1.90436e-06	4.57169e-05	1.51486
ENSMUSG00000029376|Mthfd2l	114.217	-0.99472	0.212842	-4.67352	2.96084e-06	4.6321e-05	2.32095
ENSMUSG00000031983|2310022B05Rik	2967.86	-0.596386	0.125314	-4.75912	1.94437e-06	4.65334e-05	1.51486
ENSMUSG00000024378|Stard4	349.515	-1.27389	0.26935	-4.7295	2.25074e-06	4.67109e-05	1.7442
ENSMUSG00000020042|Btbd11	62.9808	1.82521	0.38529	4.73723	2.16661e-06	4.71914e-05	1.65936
ENSMUSG00000021268|Meg3	215.164	-1.49771	0.317094	-4.72323	2.32129e-06	4.86948e-05	1.71856
ENSMUSG00000047003|Zfp41	158.397	-1.13691	0.24169	-4.70402	2.55092e-06	4.86948e-05	1.88758
ENSMUSG00000020486|Septin4	837.826	-0.896971	0.189538	-4.73242	2.21863e-06	4.89429e-05	1.63088
ENSMUSG00000073535|Gm5532	2470.61	0.685649	0.144783	4.73571	2.1829e-06	5.01973e-05	1.56212
ENSMUSG00000075307|Klhl41	2247.95	0.742466	0.15682	4.7345	2.19598e-06	5.04211e-05	1.56212
ENSMUSG00000079110|Capn3	134.397	1.53313	0.325075	4.71624	2.40244e-06	5.18502e-05	1.65936
ENSMUSG00000001482|Def8	1799.54	0.418488	0.0882272	4.7433	2.10268e-06	5.20798e-05	1.44371
ENSMUSG00000020601|Trib2	1240.54	-0.6388	0.134987	-4.73232	2.21963e-06	5.23151e-05	1.51486
ENSMUSG00000026926|Pmpca	4390.22	0.62809	0.132965	4.72373	2.31562e-06	5.28459e-05	1.56212
ENSMUSG00000031402|Mpp1	347.993	-0.798775	0.169192	-4.72112	2.34549e-06	5.30069e-05	1.57508
ENSMUSG00000003948|Mmd	1185.92	-0.856126	0.178916	-4.78507	1.70931e-06	5.4752e-05	1.1096
ENSMUSG00000036955|Kifbp	1074.33	0.461999	0.0981572	4.70673	2.51725e-06	5.53699e-05	1.6134
ENSMUSG00000060671|Atp8b2	957.233	-0.965622	0.205313	-4.70317	2.56151e-06	5.56558e-05	1.63088
ENSMUSG00000028339|Col15a1	5962.32	-1.68407	0.350411	-4.80597	1.53999e-06	5.62876e-05	0.968028
ENSMUSG00000063576|Klhdc3	1831.25	-0.461167	0.0978132	-4.71477	2.41984e-06	5.64342e-05	1.51486
ENSMUSG00000030867|Plk1	33.7215	-2.83243	0.592016	-4.78438	1.71513e-06	5.67951e-05	1.06528
ENSMUSG00000044827|Tlr1	33.2196	-2.79341	0.595112	-4.69393	2.68008e-06	5.68048e-05	1.65936
ENSMUSG00000042129|Rassf4	440.222	-0.759932	0.161695	-4.69979	2.60432e-06	5.68048e-05	1.6134
ENSMUSG00000022108|Itm2b	15033	0.375204	0.0781383	4.8018	1.57249e-06	5.70464e-05	0.968028
ENSMUSG00000000183|Fgf6	108.931	2.22725	0.482014	4.62072	3.82412e-06	5.77759e-05	2.32095
ENSMUSG00000049657|Zbtb5	217.201	-0.885449	0.18899	-4.68515	2.79754e-06	5.77909e-05	1.69493
ENSMUSG00000021572|Cep72	26.1411	-1.99323	0.425592	-4.68343	2.82119e-06	5.81928e-05	1.69493
ENSMUSG00000005936|Kctd20	1624.73	-0.382557	0.0811419	-4.71466	2.42117e-06	5.85447e-05	1.44371
ENSMUSG00000025586|Cpeb1	421.139	1.19333	0.254424	4.69032	2.72781e-06	5.89348e-05	1.6134
ENSMUSG00000026688|Mgst3	4568.43	0.795861	0.169509	4.69509	2.66484e-06	5.9324e-05	1.56212
ENSMUSG00000035004|Igsf6	58.8755	-1.45442	0.315261	-4.61338	3.9617e-06	5.9324e-05	2.32095
ENSMUSG00000052374|Actn2	47154	0.97467	0.207337	4.70091	2.59006e-06	5.93351e-05	1.51486
ENSMUSG00000042284|Itga1	2264.6	-0.77802	0.162611	-4.78454	1.71379e-06	5.94072e-05	0.999661
ENSMUSG00000037149|Ddx1	2188.07	0.553782	0.118193	4.68541	2.79406e-06	5.99222e-05	1.6134
ENSMUSG00000033295|Ptprf	580.415	-0.882334	0.188764	-4.67426	2.95015e-06	6.01379e-05	1.69493
ENSMUSG00000059447|Hadhb	37942	1.12582	0.239761	4.69558	2.65854e-06	6.05466e-05	1.51486
ENSMUSG00000029017|Pmpcb	3964.18	0.732382	0.156233	4.68775	2.76223e-06	6.09154e-05	1.56212
ENSMUSG00000078532|Nkain1	219.844	0.776557	0.16618	4.67298	2.96865e-06	6.15413e-05	1.65936
ENSMUSG00000030322|Mbd4	71.1264	-1.83387	0.393448	-4.66103	3.14636e-06	6.19619e-05	1.7442
ENSMUSG00000044835|Ankrd45	176.124	2.06446	0.444502	4.64443	3.41019e-06	6.19658e-05	1.88758
ENSMUSG00000039735|Fnbp1l	760.995	-0.894774	0.191382	-4.67533	2.93476e-06	6.22079e-05	1.6134
ENSMUSG00000029577|Ube3b	5725.95	0.352199	0.0753307	4.67537	2.93424e-06	6.22079e-05	1.6134
ENSMUSG00000026618|Iars2	3574.6	0.519247	0.108663	4.77852	1.7659e-06	6.22963e-05	0.968028
ENSMUSG00000052921|Arhgef15	1869.34	-0.601179	0.128256	-4.68735	2.76764e-06	6.23006e-05	1.51486
ENSMUSG00000036275|9530068E07Rik	3949.96	-0.252439	0.0528503	-4.77649	1.7838e-06	6.27456e-05	0.968028
ENSMUSG00000031812|Map1lc3b	6160.7	0.398599	0.0849101	4.69436	2.67439e-06	6.29856e-05	1.44371
ENSMUSG00000019846|Lama4	3140.7	-0.712641	0.152188	-4.68264	2.83208e-06	6.3475e-05	1.51486
ENSMUSG00000093798|Gm8355	1959.17	1.32207	0.282864	4.67386	2.95596e-06	6.41545e-05	1.56212
ENSMUSG00000003809|Gcdh	990.998	0.740608	0.158541	4.67141	2.99141e-06	6.48305e-05	1.56212
ENSMUSG00000004044|Cavin1	7773.14	-0.588361	0.126114	-4.6653	3.08165e-06	6.66902e-05	1.56212
ENSMUSG00000105168|Gm30735	122.045	-1.80615	0.390752	-4.62224	3.79614e-06	6.78903e-05	1.88758
ENSMUSG00000059474|Mbtd1	404.737	-0.873375	0.187955	-4.64672	3.37246e-06	6.85102e-05	1.65936
ENSMUSG00000047910|Pcdhb16	74.7346	-1.38105	0.298106	-4.63274	3.60851e-06	6.96399e-05	1.7442
ENSMUSG00000031447|Lamp1	16359.7	0.24969	0.0537596	4.64457	3.40781e-06	7.09968e-05	1.6134
ENSMUSG00000023009|Nckap5l	314.569	-0.924441	0.200652	-4.60719	4.08142e-06	7.12608e-05	1.92241
ENSMUSG00000034024|Cct2	3078.88	0.526364	0.113215	4.64924	3.33156e-06	7.14007e-05	1.56212
ENSMUSG00000027199|Gatm	317.376	-1.1962	0.259695	-4.60619	4.1011e-06	7.14007e-05	1.92241
ENSMUSG00000026047|Poglut2	375.87	-0.661719	0.14378	-4.60231	4.1783e-06	7.25436e-05	1.92241
ENSMUSG00000025193|Cutc	287.616	0.792983	0.171166	4.63284	3.60682e-06	7.25436e-05	1.65936
ENSMUSG00000024424|Ttc39c	131.302	0.771267	0.166981	4.61889	3.85798e-06	7.48159e-05	1.71856
ENSMUSG00000028821|Syf2	1255.41	0.457355	0.098624	4.63736	3.52884e-06	7.51797e-05	1.56212
ENSMUSG00000006378|Gcat	253.251	1.10973	0.24159	4.59344	4.36001e-06	7.52697e-05	1.92241
ENSMUSG00000043079|Synpo	4151.88	0.734222	0.158585	4.62985	3.65936e-06	7.52697e-05	1.6134
ENSMUSG00000035206|Sppl2b	605.846	-0.792301	0.17119	-4.6282	3.68865e-06	7.57652e-05	1.6134
ENSMUSG00000024590|Lmnb1	202.885	-1.19941	0.261019	-4.59511	4.3253e-06	7.58307e-05	1.88758
ENSMUSG00000023952|Gtpbp2	1627.28	-0.366569	0.0789942	-4.64046	3.47638e-06	7.58364e-05	1.51486
ENSMUSG00000012117|Dhdds	1143.24	0.763801	0.164631	4.63947	3.49305e-06	7.60932e-05	1.51486
ENSMUSG00000025817|Nudt5	389.491	-0.948661	0.205067	-4.62609	3.72632e-06	7.61101e-05	1.6134
ENSMUSG00000109372|Gm19410	74.0034	2.22653	0.489432	4.54922	5.38439e-06	7.63428e-05	2.32095
ENSMUSG00000026482|Rgl1	1367.27	-0.746596	0.161021	-4.63663	3.54142e-06	7.68236e-05	1.51486
ENSMUSG00000006476|Nsmf	538.819	-0.949603	0.205965	-4.61051	4.01683e-06	7.77706e-05	1.69493
ENSMUSG00000033436|Armcx2	338.978	-0.905228	0.19625	-4.61263	3.97597e-06	7.85203e-05	1.65936
ENSMUSG00000061315|Naca	12895.2	0.653615	0.141342	4.62434	3.75798e-06	7.85684e-05	1.56212
ENSMUSG00000022096|Hr	1307.13	-1.02708	0.222448	-4.61719	3.88977e-06	7.85684e-05	1.6134
ENSMUSG00000051212|Gpr183	47.9476	-2.3692	0.514266	-4.60695	4.08624e-06	7.85684e-05	1.69493
ENSMUSG00000038954|Supt3	314.098	1.12703	0.244374	4.61191	3.98977e-06	7.85684e-05	1.65936
ENSMUSG00000030247|Kcnj8	1013.66	-0.631473	0.136401	-4.62953	3.66504e-06	7.86498e-05	1.51486
ENSMUSG00000034911|Ushbp1	1456.96	-0.728096	0.157274	-4.62947	3.66611e-06	7.86498e-05	1.51486
ENSMUSG00000035486|Plk5	42.9646	2.03502	0.442131	4.60274	4.16962e-06	8.14374e-05	1.65936
ENSMUSG00000021182|Ccdc88c	385.2	-1.13016	0.245772	-4.59842	4.25702e-06	8.14374e-05	1.69493
ENSMUSG00000028068|Iqgap3	63.6512	-2.38109	0.525419	-4.53178	5.84878e-06	8.15584e-05	2.32095
ENSMUSG00000028826|Maco1	995.38	0.671482	0.145537	4.61382	3.95344e-06	8.17959e-05	1.56212
ENSMUSG00000027797|Dclk1	149.317	-1.25119	0.273627	-4.57262	4.81666e-06	8.21768e-05	1.88758
ENSMUSG00000029581|Fscn1	1411.81	-1.29783	0.281408	-4.61191	3.98985e-06	8.21768e-05	1.56212
ENSMUSG00000042918|Mamstr	211.647	-1.08145	0.235657	-4.5891	4.45161e-06	8.21768e-05	1.7442
ENSMUSG00000031985|Gnpat	7562.85	0.290866	0.0617525	4.71019	2.47483e-06	8.21768e-05	0.968028
ENSMUSG00000004609|Cd33	236.324	-1.38135	0.300077	-4.60332	4.15807e-06	8.47399e-05	1.57508
ENSMUSG00000028896|Rcc1	245.053	-0.705742	0.154742	-4.56077	5.09667e-06	8.4986e-05	1.92241
ENSMUSG00000014547|Wdfy2	444.427	-0.732783	0.159745	-4.58719	4.49242e-06	8.66677e-05	1.65936
ENSMUSG00000035283|Adrb1	489.265	-0.548047	0.119332	-4.59264	4.37682e-06	8.67245e-05	1.6134
ENSMUSG00000074480|Mex3a	45.0984	-1.81963	0.396196	-4.59275	4.37434e-06	8.67382e-05	1.61005
ENSMUSG00000026615|Eprs	2667.86	0.562783	0.119819	4.69693	2.64106e-06	8.69837e-05	0.968028
ENSMUSG00000016921|Srsf6	2225.58	-0.542462	0.115664	-4.68999	2.73219e-06	8.70197e-05	0.999661
ENSMUSG00000033446|Lpar6	246.839	-1.03357	0.227062	-4.55193	5.3157e-06	8.79197e-05	1.92241
ENSMUSG00000075334|Rprm	14.8053	4.28948	0.888294	4.8289	1.37289e-06	8.82838e-05	0.493789
ENSMUSG00000037169|Mycn	218.846	-1.9454	0.425767	-4.56917	4.8967e-06	8.90239e-05	1.7442
ENSMUSG00000074748|Atxn7l3b	1067.02	-0.567626	0.12345	-4.59801	4.26541e-06	8.90469e-05	1.51486
ENSMUSG00000000538|Tom1l2	5338.67	0.315295	0.0687651	4.58511	4.53752e-06	8.90469e-05	1.6134
ENSMUSG00000041025|Iffo2	332.723	-0.944282	0.206937	-4.56314	5.03948e-06	9.59165e-05	1.65936
ENSMUSG00000024687|Osbp	5140.76	0.42532	0.0930968	4.56858	4.91033e-06	9.59916e-05	1.6134
ENSMUSG00000097451|Rian	213.255	-1.54363	0.338797	-4.5562	5.20863e-06	9.67953e-05	1.69493
ENSMUSG00000030738|Eif3c	3558.15	0.666386	0.145549	4.57844	4.68449e-06	9.72728e-05	1.51486
ENSMUSG00000037313|Tacc3	89.6832	-1.3915	0.304279	-4.57311	4.80526e-06	9.78104e-05	1.54237
ENSMUSG00000030116|Mfap5	919.635	-1.46038	0.319088	-4.57673	4.72297e-06	9.78104e-05	1.51486
ENSMUSG00000028426|Rad23b	2791.43	0.351585	0.0768471	4.57512	4.75953e-06	9.84362e-05	1.51486
ENSMUSG00000075027|4631405J19Rik	160.713	-1.16277	0.255878	-4.54425	5.51325e-06	9.89001e-05	1.7442
ENSMUSG00000021703|Serinc5	705.912	-0.793825	0.174178	-4.55755	5.17531e-06	9.90622e-05	1.63088
ENSMUSG00000043811|Rtn4r	516.879	-1.23494	0.270536	-4.56478	5.0001e-06	9.90622e-05	1.57508
ENSMUSG00000068245|Phf11d	185.181	-0.945223	0.208181	-4.54039	5.61493e-06	0.000100324	1.7442
ENSMUSG00000021039|Snw1	1044.94	0.527572	0.115476	4.56866	4.90851e-06	0.00010078	1.51486
ENSMUSG00000021993|Mipep	1785.38	0.75162	0.16416	4.57859	4.6811e-06	0.00010078	1.44371
ENSMUSG00000017428|Psmd11	2211.49	0.407624	0.089511	4.5539	5.26609e-06	0.000101317	1.6134
ENSMUSG00000023972|Ptk7	194.712	-0.86497	0.191356	-4.5202	6.17809e-06	0.000101464	1.88758
ENSMUSG00000022995|Enah	7416.04	0.825867	0.181442	4.55168	5.3218e-06	0.000102119	1.6134
ENSMUSG00000002458|Rgs19	186.353	-0.68673	0.151195	-4.54201	5.57198e-06	0.000103822	1.65936
ENSMUSG00000065987|Cd209b	8.65036	7.16253	1.4709	4.86949	1.11888e-06	0.000106426	0.324627
ENSMUSG00000041438|Utp4	585.909	0.746212	0.164916	4.52479	6.04548e-06	0.000107474	1.73463
ENSMUSG00000043004|Gng2	177.632	-0.830204	0.183175	-4.5323	5.8344e-06	0.000108284	1.65936
ENSMUSG00000089809|Rasgef1b	192.634	1.4683	0.324527	4.52443	6.0559e-06	0.000112249	1.65936
ENSMUSG00000036693|Nop14	521.887	0.704738	0.155957	4.5188	6.21897e-06	0.000112704	1.69493
ENSMUSG00000062031|Pgghg	183.999	-1.01606	0.225356	-4.50868	6.52323e-06	0.000114729	1.7442
ENSMUSG00000042354|Gnl3	544.083	0.472519	0.104602	4.51731	6.26289e-06	0.000115632	1.65936
ENSMUSG00000020101|Vsir	1098.65	-0.727573	0.161031	-4.51822	6.23627e-06	0.00011667	1.63088
ENSMUSG00000023055|Calcoco1	4289.04	0.653029	0.144467	4.52027	6.17611e-06	0.00011667	1.6134
ENSMUSG00000048222|Mfap1b	1015.45	0.475024	0.10507	4.52101	6.15466e-06	0.00011667	1.6134
ENSMUSG00000059022|Kcp	155.492	-1.20019	0.266125	-4.50985	6.48722e-06	0.00011667	1.69493
ENSMUSG00000001508|Sgca	3164.99	0.721147	0.158747	4.54275	5.55253e-06	0.000117067	1.44371
ENSMUSG00000031972|Acta1	16629.9	1.6633	0.36711	4.53079	5.87645e-06	0.000117925	1.51486
ENSMUSG00000025464|Paox	103.093	-1.20586	0.271625	-4.43943	9.0197e-06	0.000117985	2.32095
ENSMUSG00000036192|Rorb	82.0614	1.45464	0.322814	4.50614	6.60174e-06	0.0001181	1.69493
ENSMUSG00000056579|Tug1	1581.43	-0.565711	0.125304	-4.51469	6.34087e-06	0.000119011	1.6134
ENSMUSG00000022982|Sod1	3733.9	0.589793	0.130564	4.51727	6.26425e-06	0.000121277	1.56212
ENSMUSG00000029499|Pxmp2	1203.95	0.608631	0.135071	4.50601	6.60575e-06	0.00012234	1.63088
ENSMUSG00000102869|Norad	6494.08	0.434868	0.094282	4.61242	3.98015e-06	0.000124028	0.968028
ENSMUSG00000018707|Dync1h1	10745.1	0.632759	0.140276	4.51082	6.45788e-06	0.000124545	1.56212
ENSMUSG00000040883|Tmem205	1003.79	1.0966	0.243633	4.50104	6.76224e-06	0.000124757	1.63088
ENSMUSG00000053253|Ndfip2	504.997	-0.611696	0.135778	-4.50513	6.63338e-06	0.000126553	1.57508
ENSMUSG00000024598|Fbn2	71.4979	-3.32314	0.741279	-4.48298	7.36089e-06	0.000126655	1.7442
ENSMUSG00000039985|Sinhcaf	85.4225	-1.05616	0.235291	-4.48873	7.1648e-06	0.000126703	1.69493
ENSMUSG00000033906|Zdhhc15	43.3408	-1.69798	0.377567	-4.49716	6.88673e-06	0.000128043	1.61005
ENSMUSG00000105444|Gm10727	105.601	-2.0487	0.454735	-4.50525	6.62945e-06	0.000128504	1.54237
ENSMUSG00000033952|Aspm	64.1541	-3.04887	0.679384	-4.48769	7.19989e-06	0.000129251	1.65936
ENSMUSG00000022464|Slc38a4	516.471	-0.933896	0.208542	-4.4782	7.52734e-06	0.000129251	1.73463
ENSMUSG00000038943|Prc1	116.139	-2.90352	0.647002	-4.48766	7.20107e-06	0.000129251	1.65936
ENSMUSG00000029661|Col1a2	8932.74	-1.46176	0.317711	-4.60091	4.20647e-06	0.000129258	0.968028
ENSMUSG00000113216|Gm40841	9.016	-7.04168	1.38834	-5.07203	3.93603e-07	0.000130418	0.0895472
ENSMUSG00000032766|Gng11	686.666	-0.873582	0.194612	-4.48884	7.16116e-06	0.000130418	1.63088
ENSMUSG00000056515|Rab31	976.878	-0.71976	0.160313	-4.48972	7.1316e-06	0.000130987	1.6134
ENSMUSG00000048647|Exd1	74.7473	1.45422	0.324915	4.4757	7.61608e-06	0.000132989	1.69493
ENSMUSG00000042842|Serpinb6b	1620.06	0.815662	0.18168	4.48956	7.13721e-06	0.000135053	1.56212
ENSMUSG00000024892|Pcx	775.883	1.431	0.320436	4.46578	7.97785e-06	0.000135524	1.73786
ENSMUSG00000051346|Spryd4	781.246	-0.507569	0.112956	-4.49351	7.00585e-06	0.000136361	1.51486
ENSMUSG00000026880|Stom	2614.34	0.442065	0.0987347	4.4773	7.5592e-06	0.000137799	1.6134
ENSMUSG00000040113|Mettl11b	29.949	3.99593	0.875281	4.56531	4.98762e-06	0.000137799	1.06528
ENSMUSG00000042063|Zfp386	496.354	-0.734454	0.164445	-4.46625	7.96035e-06	0.000137955	1.69493
ENSMUSG00000024411|Aqp4	297.491	-2.01592	0.454143	-4.43895	9.03972e-06	0.000137955	1.92241
ENSMUSG00000031274|Col4a5	2407.54	-1.05358	0.230237	-4.57607	4.73781e-06	0.000138871	0.999661
ENSMUSG00000024791|Cdca5	13.6229	-7.17568	1.52534	-4.70433	2.54704e-06	0.000139686	0.533008
ENSMUSG00000015839|Nfe2l2	1875	0.827997	0.184822	4.47996	7.46555e-06	0.000139686	1.56212
ENSMUSG00000086324|Gm15564	57.7573	22.8715	5.1346	4.45438	8.4135e-06	0.000140815	1.7442
ENSMUSG00000011382|Dhdh	885.133	0.84011	0.18791	4.47081	7.79238e-06	0.000144244	1.57508
ENSMUSG00000020527|Myo19	134.856	-1.03229	0.23195	-4.45049	8.5673e-06	0.000145168	1.71856
ENSMUSG00000006998|Psmd2	5230.53	0.707792	0.158111	4.47655	7.58581e-06	0.000145641	1.51486
ENSMUSG00000020088|Sar1a	4331.09	0.492378	0.110407	4.45966	8.20879e-06	0.000147616	1.6134
ENSMUSG00000037851|Iars	1826.33	0.591228	0.129621	4.5612	5.08631e-06	0.000147616	0.999661
ENSMUSG00000049303|Syt12	58.4735	1.96059	0.447595	4.38027	1.18532e-05	0.000147985	2.32095
ENSMUSG00000032515|Csrnp1	408.447	1.27624	0.285956	4.46308	8.07906e-06	0.000148447	1.57508
ENSMUSG00000024660|Incenp	142.942	-1.386	0.311952	-4.44299	8.8716e-06	0.000149216	1.71856
ENSMUSG00000028312|Smc2	156.09	-0.976015	0.219872	-4.43901	9.03718e-06	0.000149583	1.7442
ENSMUSG00000032911|Cspg4	950.244	-0.879024	0.197081	-4.46022	8.18771e-06	0.000151133	1.56212
ENSMUSG00000000579|Dynlt1c	217.218	-0.68823	0.155738	-4.41916	9.90845e-06	0.000151176	1.88758
ENSMUSG00000019944|Rhobtb1	5307.61	1.60691	0.361067	4.45044	8.56926e-06	0.000152775	1.6134
ENSMUSG00000036995|Asap3	405.226	-0.770605	0.173803	-4.4338	9.25882e-06	0.000153157	1.73463
ENSMUSG00000028737|Aldh4a1	1939.37	0.704233	0.157426	4.47342	7.698e-06	0.000153157	1.44371
ENSMUSG00000054555|Adam12	86.2715	-1.59969	0.361089	-4.43019	9.41498e-06	0.000154698	1.7442
ENSMUSG00000079339|Ifit1bl1	229.007	1.14846	0.259273	4.42953	9.44391e-06	0.000154984	1.7442
ENSMUSG00000053226|Dand5	170.693	0.82207	0.185227	4.43819	9.072e-06	0.000156113	1.65936
ENSMUSG00000031883|Car7	213.292	-0.819329	0.184915	-4.43085	9.38636e-06	0.000156113	1.71856
ENSMUSG00000020361|Hspa4	4871.9	0.491177	0.109939	4.46773	7.90553e-06	0.000156171	1.44371
ENSMUSG00000033705|Stard9	819.032	-0.995262	0.223374	-4.45558	8.36651e-06	0.000157324	1.51486
ENSMUSG00000047945|Marcksl1	271.96	-1.12133	0.252161	-4.44687	8.71285e-06	0.000157382	1.57508
ENSMUSG00000026585|Kifap3	989.33	0.43861	0.098662	4.44558	8.7654e-06	0.000159329	1.56212
ENSMUSG00000006218|Fam131c	89.7075	1.98979	0.450003	4.42173	9.79135e-06	0.000159329	1.7442
ENSMUSG00000003234|Abcf3	1373.92	0.579011	0.130077	4.45128	8.53602e-06	0.000159738	1.51486
ENSMUSG00000034152|Exoc3	2123.14	0.396719	0.0874504	4.5365	5.71943e-06	0.000161995	0.999661
ENSMUSG00000049047|Armcx3	467.541	-0.710758	0.160883	-4.41786	9.96812e-06	0.000162512	1.73463
ENSMUSG00000004768|Rab23	297.226	-0.816526	0.186014	-4.38959	1.13563e-05	0.000166659	1.92241
ENSMUSG00000019961|Tmpo	978.932	-0.681035	0.151081	-4.50776	6.55161e-06	0.000166659	1.1096
ENSMUSG00000025728|Pigq	1599.36	-0.457354	0.103319	-4.42663	9.57164e-06	0.000167171	1.6134
ENSMUSG00000024042|Sik1	1873.47	1.55088	0.349316	4.43975	9.00617e-06	0.000167326	1.51486
ENSMUSG00000059878|Zfp422	491.605	-0.687366	0.155696	-4.41479	1.01106e-05	0.000167688	1.69493
ENSMUSG00000044499|Hs3st5	35.6672	2.12131	0.48055	4.41434	1.01318e-05	0.000167839	1.69493
ENSMUSG00000005672|Kit	248.935	-0.933651	0.211598	-4.41238	1.02242e-05	0.000169169	1.69493
ENSMUSG00000027852|Nras	1187.84	-0.523003	0.118123	-4.42759	9.52898e-06	0.000170866	1.56212
ENSMUSG00000039982|Dtx4	349.672	-1.01941	0.23168	-4.40008	1.08209e-05	0.00017357	1.7442
ENSMUSG00000049625|Tifab	97.112	-1.60034	0.361666	-4.42493	9.64753e-06	0.000174791	1.54237
ENSMUSG00000024966|Stip1	2409.54	1.10024	0.249543	4.40902	1.03837e-05	0.000179633	1.6134
ENSMUSG00000113101|Gm33424	60.0511	1.80985	0.412333	4.38928	1.13724e-05	0.000181768	1.7442
ENSMUSG00000038685|Rtel1	193.624	-0.816122	0.18569	-4.39507	1.10735e-05	0.00018192	1.69493
ENSMUSG00000009114|2610028H24Rik	48.0851	6.07181	1.38148	4.39516	1.10692e-05	0.000185438	1.65936
ENSMUSG00000024277|Mapre2	4484.82	0.439864	0.0999499	4.40085	1.07828e-05	0.000185438	1.6134
ENSMUSG00000066894|Vsig10	279.153	-0.729983	0.166097	-4.39491	1.10818e-05	0.000185438	1.65936
ENSMUSG00000019843|Fyn	1346.4	-0.51073	0.116069	-4.40023	1.08137e-05	0.00018575	1.6134
ENSMUSG00000030007|Cct7	3407.12	0.847235	0.192557	4.39993	1.08287e-05	0.000185789	1.6134
ENSMUSG00000056413|Adap1	139.225	1.03603	0.236072	4.38862	1.1407e-05	0.000186077	1.69493
ENSMUSG00000096793|Gm3002	34.5235	-1.50735	0.336147	-4.48419	7.3191e-06	0.00018974	1.06528
ENSMUSG00000022241|Tars	1152.06	0.466522	0.105831	4.4082	1.04234e-05	0.000189798	1.51486
ENSMUSG00000021708|Rasgrf2	328.119	0.754651	0.17329	4.35485	1.3316e-05	0.000190842	1.92241
ENSMUSG00000022750|Klhl22	529.706	0.616746	0.140235	4.39796	1.09274e-05	0.00019092	1.57508
ENSMUSG00000115662|Gm7232	54.6131	1.71724	0.392485	4.37529	1.21271e-05	0.000191113	1.7442
ENSMUSG00000033460|Armcx1	128.163	-1.01428	0.231566	-4.38007	1.1864e-05	0.000192177	1.69493
ENSMUSG00000092167|Gm3696	28.9114	-1.81263	0.413428	-4.38441	1.16303e-05	0.000192205	1.65936
ENSMUSG00000045930|Clec14a	940.309	-0.823615	0.187648	-4.38916	1.13789e-05	0.00019295	1.6134
ENSMUSG00000034675|Dbn1	386.604	-1.11288	0.253265	-4.39414	1.11211e-05	0.00019295	1.57508
ENSMUSG00000027035|Cers6	306.008	-0.873917	0.198874	-4.39432	1.11119e-05	0.00019295	1.57508
ENSMUSG00000040752|Myh6	595880	1.1557	0.256992	4.49702	6.89134e-06	0.000194318	0.968028
ENSMUSG00000003161|Sri	978.897	-0.435778	0.0975521	-4.46713	7.92743e-06	0.000194786	1.1096
ENSMUSG00000037379|Spon2	172.177	-4.06152	0.93007	-4.3669	1.26024e-05	0.000196765	1.7442
ENSMUSG00000031485|Plpbp	1918.92	0.596731	0.135411	4.40681	1.04905e-05	0.000197653	1.44371
ENSMUSG00000022191|Drosha	1349.43	0.49922	0.113783	4.38747	1.14678e-05	0.000199457	1.56212
ENSMUSG00000024013|Fgd2	116.179	-1.70595	0.391155	-4.36131	1.29288e-05	0.000201162	1.7442
ENSMUSG00000026409|Pfkfb2	1443.79	1.01669	0.231483	4.39205	1.12288e-05	0.000210832	1.44371
ENSMUSG00000069171|Nr2f1	87.3902	-1.30721	0.300505	-4.35004	1.36115e-05	0.000211297	1.7442
ENSMUSG00000036040|Adamtsl2	753.29	-1.46867	0.336052	-4.37036	1.24044e-05	0.000212989	1.57508
ENSMUSG00000064366|mt-Tl2	14.7159	2.5236	0.537062	4.6989	2.61568e-06	0.000213276	0.331306
ENSMUSG00000002831|Plin4	5990.69	0.798452	0.182083	4.38511	1.15927e-05	0.000216424	1.44371
ENSMUSG00000024663|Rab3il1	471.507	-0.861718	0.197893	-4.35445	1.33399e-05	0.000216424	1.65936
ENSMUSG00000027889|Ampd2	280.758	-0.973809	0.225298	-4.32232	1.54398e-05	0.000216424	1.92241
ENSMUSG00000026274|Pask	30.0177	-2.55954	0.573409	-4.46373	8.05454e-06	0.000217769	0.994581
ENSMUSG00000024381|Bin1	288.112	-0.959768	0.221284	-4.33726	1.44269e-05	0.000222166	1.7442
ENSMUSG00000025790|Slco3a1	3116.38	0.384907	0.0881338	4.3673	1.25793e-05	0.000222785	1.51486
ENSMUSG00000022025|Cnmd	30.0158	3.1438	0.723977	4.3424	1.40933e-05	0.000222828	1.69493
ENSMUSG00000035049|Rrp12	846.119	1.08866	0.251144	4.33482	1.45879e-05	0.000224695	1.73786
ENSMUSG00000059552|Trp53	647.06	-0.64233	0.148191	-4.33446	1.46116e-05	0.000224803	1.73786
ENSMUSG00000016763|Scube1	114.391	-1.0971	0.256973	-4.26932	1.96072e-05	0.000225364	2.32095
ENSMUSG00000045095|Magi1	620.473	-0.847954	0.195042	-4.34754	1.37676e-05	0.000225364	1.63088
ENSMUSG00000044847|Lsm11	235.566	-0.68767	0.158547	-4.33731	1.44235e-05	0.000226758	1.69493
ENSMUSG00000042712|Tceal9	316.226	-0.859469	0.198501	-4.32981	1.4924e-05	0.00022774	1.7442
ENSMUSG00000028480|Glipr2	174.772	-0.965216	0.222759	-4.33301	1.47085e-05	0.000230716	1.69493
ENSMUSG00000027331|Knstrn	56.0862	-2.81615	0.647137	-4.35171	1.3508e-05	0.00023258	1.54237
ENSMUSG00000057531|Dtnbp1	2217.39	0.556398	0.125196	4.44422	8.82103e-06	0.00023407	0.999661
ENSMUSG00000054509|Parp4	998.215	0.577433	0.133186	4.33555	1.45397e-05	0.000236225	1.63088
ENSMUSG00000031520|Vegfc	177.955	-0.638908	0.147524	-4.33086	1.48525e-05	0.000236898	1.65936
ENSMUSG00000061838|Suclg2	5203.15	0.613634	0.140882	4.35565	1.32675e-05	0.000242407	1.44371
ENSMUSG00000053158|Fes	421.728	-0.781312	0.181047	-4.31553	1.59221e-05	0.000242407	1.73463
ENSMUSG00000111645|Gm32171	91.1844	1.80494	0.418381	4.31412	1.60243e-05	0.000242407	1.7442
ENSMUSG00000009563|Tor2a	253.414	-0.75703	0.175354	-4.31715	1.58055e-05	0.000245702	1.69493
ENSMUSG00000073599|Ecscr	396.501	-0.774533	0.178803	-4.33177	1.47914e-05	0.000247157	1.57508
ENSMUSG00000022451|Twf1	665.378	-0.599289	0.138656	-4.32213	1.54528e-05	0.000249096	1.63088
ENSMUSG00000038894|Irs2	1202.4	2.89855	0.670993	4.31978	1.56182e-05	0.000251481	1.63088
ENSMUSG00000031955|Bcar1	747.464	-0.571822	0.132389	-4.31926	1.56553e-05	0.000251571	1.63088
ENSMUSG00000064371|mt-Tt	23.8288	1.58719	0.367231	4.32205	1.54586e-05	0.000251571	1.61005
ENSMUSG00000030264|Thumpd3	523.246	0.47404	0.109706	4.32102	1.55309e-05	0.000251941	1.6134
ENSMUSG00000040652|Oaz2	4585.12	-0.338508	0.0781	-4.33429	1.46234e-05	0.000252369	1.51486
ENSMUSG00000040463|Mybbp1a	1578.4	0.753164	0.170417	4.41954	9.89093e-06	0.000258382	0.999661
ENSMUSG00000032648|Pygm	28115.8	0.891861	0.20642	4.32061	1.55596e-05	0.000259825	1.56212
ENSMUSG00000020638|Cmpk2	162.67	-1.07202	0.249416	-4.29812	1.72254e-05	0.000261169	1.71856
ENSMUSG00000043415|Otud1	971.72	1.93225	0.446714	4.32547	1.52209e-05	0.00026127	1.51486
ENSMUSG00000032513|Gorasp1	1461.97	0.637885	0.147949	4.31152	1.62135e-05	0.00026127	1.6134
ENSMUSG00000025980|Hspd1	8029.9	0.768282	0.177661	4.32444	1.52922e-05	0.000261587	1.51486
ENSMUSG00000034317|Trim59	61.6338	-1.80764	0.421041	-4.29325	1.76074e-05	0.000261587	1.7442
ENSMUSG00000031508|Ankrd10	1059.57	-0.642136	0.148711	-4.31801	1.57446e-05	0.000261587	1.56212
ENSMUSG00000001768|Rin2	969.972	-0.975896	0.226039	-4.31737	1.57899e-05	0.000261639	1.56212
ENSMUSG00000035778|Ggta1	783.924	-0.660356	0.153059	-4.31438	1.60053e-05	0.000262737	1.57508
ENSMUSG00000026229|Psmd1	3248.87	0.666488	0.15447	4.31467	1.59841e-05	0.000264276	1.56212
ENSMUSG00000059901|Adamts14	97.466	-1.88244	0.436562	-4.31197	1.61806e-05	0.00027036	1.54237
ENSMUSG00000053062|Jam2	5071.72	0.508559	0.117833	4.31595	1.58921e-05	0.00027036	1.51486
ENSMUSG00000070372|Capza1	700.191	-0.623773	0.145103	-4.29883	1.71706e-05	0.000271033	1.63088
ENSMUSG00000057933|Gsta2	36.4344	4.87713	1.10749	4.40378	1.06381e-05	0.000275046	0.994581
ENSMUSG00000050592|Fam78a	1307.19	-0.767388	0.178287	-4.30422	1.67572e-05	0.000275245	1.56212
ENSMUSG00000071708|Sms	2091.25	0.51746	0.119732	4.32182	1.54749e-05	0.000275245	1.44371
ENSMUSG00000034245|Hdac11	749.928	0.588919	0.136951	4.30022	1.70631e-05	0.000277662	1.57508
ENSMUSG00000026458|Ppfia4	130.663	-1.26239	0.294921	-4.28044	1.86522e-05	0.000277877	1.71856
ENSMUSG00000024392|Bag6	4960.61	0.705948	0.164174	4.29999	1.70807e-05	0.000279643	1.56212
ENSMUSG00000050989|Selenon	1070.43	-0.602229	0.140327	-4.29162	1.77375e-05	0.000280863	1.6134
ENSMUSG00000056529|Ptafr	115.63	-1.14494	0.266215	-4.30081	1.70172e-05	0.00028156	1.54237
ENSMUSG00000048833|Slc39a9	822.075	-0.652315	0.152676	-4.27255	1.93249e-05	0.00028255	1.73786
ENSMUSG00000015365|Mov10l1	1715.6	0.740062	0.172254	4.29635	1.73632e-05	0.00028255	1.56212
ENSMUSG00000028078|Dclk2	62.6013	-1.46185	0.339988	-4.29971	1.71023e-05	0.00028255	1.54237
ENSMUSG00000032812|Arap1	1342.28	-0.501722	0.117034	-4.28697	1.81125e-05	0.00028255	1.63088
ENSMUSG00000056692|Ilrun	6290.71	0.345524	0.0804639	4.29416	1.7536e-05	0.000284623	1.56212
ENSMUSG00000047085|Lrrc4b	1220.64	0.787023	0.180119	4.36947	1.2455e-05	0.000284623	1.1096
ENSMUSG00000071072|Ptges3	1988.22	0.659268	0.153316	4.30007	1.70745e-05	0.000285472	1.51486
ENSMUSG00000046314|Stxbp6	259.513	-0.776189	0.181674	-4.27243	1.93352e-05	0.000288481	1.69493
ENSMUSG00000023572|Ccndbp1	677.419	0.433002	0.100762	4.29727	1.72916e-05	0.000288481	1.51486
ENSMUSG00000020048|Hsp90b1	8147.8	0.548466	0.1277	4.29497	1.74717e-05	0.000291172	1.51486
ENSMUSG00000000732|Icosl	370.61	1.01099	0.236905	4.2675	1.97677e-05	0.000294122	1.69493
ENSMUSG00000034263|Ints14	388.37	-0.589662	0.137839	-4.2779	1.88667e-05	0.000294584	1.6134
ENSMUSG00000004054|Map3k11	1432.66	-0.536011	0.124914	-4.29103	1.77845e-05	0.000295434	1.51486
ENSMUSG00000027955|Gask1b	3075.62	-1.13511	0.264011	-4.29949	1.71193e-05	0.00029808	1.44371
ENSMUSG00000018861|Fdxr	256.379	1.04496	0.24419	4.27929	1.87488e-05	0.000298906	1.57508
ENSMUSG00000001741|Il16	292.302	-1.0999	0.257112	-4.27789	1.88674e-05	0.000300476	1.57508
ENSMUSG00000026628|Atf3	276.565	2.43185	0.56874	4.27586	1.90402e-05	0.000302582	1.57508
ENSMUSG00000028988|Ctnnbip1	1226.85	-0.500918	0.116913	-4.28455	1.83109e-05	0.000302582	1.51486
ENSMUSG00000034353|Ramp1	60.9816	-1.55682	0.371753	-4.18777	2.81708e-05	0.000303492	2.32095
ENSMUSG00000031284|Pak3	54.9781	-2.67716	0.639977	-4.18321	2.87416e-05	0.000309313	2.32095
ENSMUSG00000039713|Plekhg5	725.337	-0.654882	0.15309	-4.27776	1.88784e-05	0.000310945	1.51486
ENSMUSG00000022558|Mroh1	1069.45	0.572192	0.131715	4.34418	1.39797e-05	0.000314025	1.1096
ENSMUSG00000037601|Nme1	443.653	-0.802008	0.188022	-4.26551	1.99443e-05	0.000315084	1.57508
ENSMUSG00000041548|Hspb8	16699.5	0.769149	0.18055	4.26004	2.04389e-05	0.000315084	1.6134
ENSMUSG00000022758|P2rx6	42.2826	1.77714	0.408907	4.34608	1.38594e-05	0.00032269	1.06528
ENSMUSG00000102918|Pcdhgc3	1528.87	-0.711144	0.166192	-4.27904	1.87704e-05	0.00032269	1.44371
ENSMUSG00000089929|Bcl2a1b	27.035	-4.18364	0.984916	-4.24771	2.15967e-05	0.00032269	1.65936
ENSMUSG00000000093|Tbx2	291.291	-1.06206	0.250123	-4.24614	2.17482e-05	0.000324269	1.65936
ENSMUSG00000024006|Stk38	1260.19	-0.448274	0.10547	-4.25025	2.13532e-05	0.000324269	1.63088
ENSMUSG00000085396|Firre	539.875	-0.924738	0.217686	-4.24803	2.15657e-05	0.00033036	1.6134
ENSMUSG00000020288|Ahsa2	823.31	0.849362	0.199794	4.25118	2.12645e-05	0.000333189	1.57508
ENSMUSG00000038074|Fkbp14	366.173	-0.477322	0.112593	-4.23935	2.24169e-05	0.000333189	1.65936
ENSMUSG00000037010|Apln	658.605	-1.41312	0.332454	-4.25058	2.13214e-05	0.000333513	1.57508
ENSMUSG00000040407|Akap9	2132.72	0.835589	0.192069	4.35047	1.35848e-05	0.000334462	0.999661
ENSMUSG00000021814|Anxa7	2327.14	0.37312	0.0858503	4.34616	1.38539e-05	0.000340731	0.999661
ENSMUSG00000027684|Mecom	511.487	-0.90879	0.214863	-4.22963	2.34078e-05	0.000346465	1.65936
ENSMUSG00000034906|Ncaph	55.4671	-1.67504	0.40344	-4.15189	3.29736e-05	0.000348566	2.32095
ENSMUSG00000006494|Pdk1	7443.37	0.812944	0.19138	4.24779	2.15889e-05	0.000349294	1.51486
ENSMUSG00000029863|Casp2	404.988	-0.737708	0.174157	-4.23589	2.27644e-05	0.000353861	1.57508
ENSMUSG00000024587|Nars	2222.75	0.518451	0.122424	4.23487	2.28686e-05	0.000358057	1.56212
ENSMUSG00000039748|Exo1	17.4314	-4.02663	0.921249	-4.37084	1.2377e-05	0.000363119	0.832736
ENSMUSG00000021810|Ecd	933.704	0.586384	0.138366	4.23792	2.25603e-05	0.000363119	1.51486
ENSMUSG00000022456|Septin3	25.2633	2.647	0.627623	4.21749	2.47032e-05	0.000363119	1.65936
ENSMUSG00000029141|Slc4a1ap	403.557	0.461915	0.109577	4.21543	2.49299e-05	0.000365938	1.65936
ENSMUSG00000010476|Ebf3	361.306	-0.831897	0.196811	-4.22689	2.36939e-05	0.000366025	1.57508
ENSMUSG00000021223|Papln	568.574	-1.17459	0.278342	-4.21994	2.44365e-05	0.00036815	1.6134
ENSMUSG00000046491|C1qtnf2	177.322	-1.38304	0.32893	-4.20466	2.61478e-05	0.000369445	1.71856
ENSMUSG00000067297|Ifit1bl2	167.687	0.936771	0.222401	4.21209	2.53022e-05	0.00036949	1.65936
ENSMUSG00000025001|Hells	48.7835	-1.98216	0.459765	-4.31125	1.62333e-05	0.00036949	1.06528
ENSMUSG00000086040|Wipf3	1342.8	0.6559	0.155018	4.23113	2.32521e-05	0.000371559	1.51486
ENSMUSG00000030681|Mvp	2491.21	0.994262	0.234422	4.24134	2.22188e-05	0.00037216	1.44371
ENSMUSG00000001555|Fkbp10	631.045	-0.923916	0.220225	-4.19532	2.72488e-05	0.00037877	1.73786
ENSMUSG00000020340|Cyfip2	697.123	1.3436	0.319203	4.20924	2.56226e-05	0.000379141	1.63088
ENSMUSG00000031728|Zfp821	180.285	-0.848429	0.203321	-4.17286	3.00801e-05	0.000384173	1.88758
ENSMUSG00000019763|Rmnd1	1060.21	0.497573	0.117874	4.22124	2.42964e-05	0.000385903	1.51486
ENSMUSG00000026864|Hspa5	11643.6	0.607529	0.143554	4.23204	2.31577e-05	0.000385903	1.44371
ENSMUSG00000046727|Cystm1	1508.48	0.35321	0.0838751	4.21114	2.54084e-05	0.000390516	1.56212
ENSMUSG00000030881|Arfip2	459.14	-0.651689	0.155016	-4.20401	2.62226e-05	0.000390516	1.6134
ENSMUSG00000029084|Cd38	442.664	-1.0191	0.24224	-4.20696	2.58824e-05	0.000394127	1.57508
ENSMUSG00000033059|Pygb	32156.9	0.679718	0.157529	4.31486	1.59701e-05	0.000395286	0.968028
ENSMUSG00000009097|Tbx1	28.5539	1.89354	0.451672	4.19228	2.76165e-05	0.000398363	1.65936
ENSMUSG00000044707|Ccnjl	44.9502	-2.1884	0.522101	-4.19154	2.77072e-05	0.000399265	1.65936
ENSMUSG00000056501|Cebpb	400.717	1.50869	0.35955	4.19603	2.71631e-05	0.000402165	1.6134
ENSMUSG00000028645|Slc2a1	490.165	1.17079	0.278724	4.20053	2.66293e-05	0.000403373	1.57508
ENSMUSG00000053898|Ech1	17392.9	0.957592	0.227878	4.20221	2.64324e-05	0.000403373	1.56212
ENSMUSG00000034674|Tdg	138.818	-0.914186	0.21888	-4.17664	2.95842e-05	0.000403933	1.7442
ENSMUSG00000005148|Klf5	13.1452	-5.56528	1.28187	-4.34155	1.41483e-05	0.000404209	0.832736
ENSMUSG00000001642|Akr1b3	3939.69	0.816787	0.19478	4.19338	2.74826e-05	0.00040484	1.6134
ENSMUSG00000039349|C130074G19Rik	745.708	-0.592698	0.141488	-4.18903	2.80144e-05	0.00040784	1.63088
ENSMUSG00000032348|Gsta4	1228.19	0.816148	0.194909	4.18732	2.82265e-05	0.000410514	1.63088
ENSMUSG00000028410|Dnaja1	2399.67	1.47311	0.35046	4.20336	2.62982e-05	0.000411347	1.51486
ENSMUSG00000019505|Ubb	12233.5	0.676884	0.160676	4.21274	2.52291e-05	0.000413655	1.44371
ENSMUSG00000025068|Gsto1	3074.78	0.797397	0.190127	4.19401	2.7406e-05	0.000414452	1.56212
ENSMUSG00000030630|Fah	583.409	0.975519	0.233358	4.18036	2.91048e-05	0.000414452	1.65936
ENSMUSG00000022066|Entpd4b	1650.02	0.499748	0.118664	4.21144	2.53747e-05	0.00041479	1.44371
ENSMUSG00000024081|Cebpz	738.56	0.514773	0.123084	4.18227	2.88608e-05	0.000417216	1.63088
ENSMUSG00000058655|Eif4b	6395.17	0.27097	0.0646703	4.19002	2.78928e-05	0.000420547	1.56212
ENSMUSG00000079410|Gm2897	30.8687	-1.60318	0.384353	-4.17111	3.03121e-05	0.000420792	1.69493
ENSMUSG00000058258|Idi1	141.353	-0.915947	0.219365	-4.17545	2.97394e-05	0.000421271	1.65936
ENSMUSG00000041355|Ssr2	1074.91	-0.559865	0.134106	-4.17478	2.98273e-05	0.000429466	1.63088
ENSMUSG00000024866|Acy3	674.079	0.891289	0.213614	4.17243	3.01372e-05	0.000433495	1.63088
ENSMUSG00000054612|Mgmt	184.817	1.02549	0.246774	4.15559	3.24456e-05	0.000435942	1.7442
ENSMUSG00000039395|Mreg	791.225	0.868396	0.208119	4.1726	3.0114e-05	0.000436737	1.6134
ENSMUSG00000054199|Gon4l	2537.03	-0.839021	0.201083	-4.1725	3.0127e-05	0.000436737	1.6134
ENSMUSG00000024735|Prpf19	7168.35	0.685273	0.164279	4.17139	3.02748e-05	0.000438443	1.6134
ENSMUSG00000030980|Knop1	665.061	-0.659195	0.157901	-4.17473	2.98341e-05	0.000442133	1.57508
ENSMUSG00000021846|Peli2	481.196	0.644911	0.154542	4.17304	3.00566e-05	0.000443669	1.57508
ENSMUSG00000033065|Pfkm	21916.4	0.845384	0.202818	4.16819	3.07031e-05	0.000443669	1.6134
ENSMUSG00000041354|Rgl2	1016.91	-0.473655	0.113251	-4.18232	2.88543e-05	0.000443669	1.51486
ENSMUSG00000092558|Med20	471.103	-0.453833	0.109191	-4.15632	3.23419e-05	0.000443669	1.69493
ENSMUSG00000002496|Tsc2	3368.11	0.612378	0.143008	4.28213	1.85114e-05	0.000444166	0.968028
ENSMUSG00000040229|Gpr34	82.4143	-1.82509	0.437224	-4.17426	2.98955e-05	0.000449761	1.54237
ENSMUSG00000020720|Psmd12	2082.4	0.516274	0.123807	4.16999	3.04617e-05	0.000452039	1.56212
ENSMUSG00000018417|Myo1b	1103.24	-0.662116	0.15855	-4.17607	2.96594e-05	0.000453418	1.51486
ENSMUSG00000050812|Ecpas	5808.13	0.349863	0.0839382	4.1681	3.07153e-05	0.000454906	1.56212
ENSMUSG00000026492|Tfb2m	1670.44	0.623057	0.149788	4.15959	3.18814e-05	0.000455825	1.6134
ENSMUSG00000025855|Prkar1b	84.9918	1.29065	0.311611	4.14187	3.44489e-05	0.000455825	1.7442
ENSMUSG00000038388|Pals2	1455.72	0.373718	0.0896821	4.16715	3.08438e-05	0.000455825	1.56212
ENSMUSG00000090215|Trim34b	50.2155	-1.21985	0.293788	-4.15214	3.29375e-05	0.000457434	1.65936
ENSMUSG00000038151|Prdm1	158.422	-1.74409	0.421232	-4.14044	3.4664e-05	0.000457545	1.7442
ENSMUSG00000059981|Taok2	1898.94	-0.263714	0.0634691	-4.155	3.25293e-05	0.000463725	1.6134
ENSMUSG00000056427|Slit3	455.991	1.17824	0.284061	4.14784	3.35624e-05	0.000464747	1.65936
ENSMUSG00000027257|Pacsin3	4674.32	0.511844	0.122807	4.16787	3.07456e-05	0.000465897	1.51486
ENSMUSG00000021178|Psmc1	2917.2	0.613676	0.147571	4.15851	3.20327e-05	0.000470256	1.56212
ENSMUSG00000049999|Ppp1r3d	415.719	-0.867816	0.209075	-4.15075	3.31392e-05	0.000470579	1.6134
ENSMUSG00000051375|Pcdh1	1445.69	-0.553002	0.132786	-4.16462	3.11877e-05	0.000471218	1.51486
ENSMUSG00000037031|Tspan15	302.334	-0.894804	0.215981	-4.14298	3.4282e-05	0.000472405	1.65936
ENSMUSG00000047298|Kcnv2	367.052	1.05516	0.256818	4.1086	3.98063e-05	0.000473012	1.92241
ENSMUSG00000069743|Zfp820	37.5677	-1.82195	0.429435	-4.24267	2.20875e-05	0.000473181	1.06528
ENSMUSG00000117975|Itprip	928.433	0.519043	0.124703	4.16225	3.15133e-05	0.000474291	1.51486
ENSMUSG00000055541|Lair1	72.3375	-1.6342	0.395774	-4.12911	3.6417e-05	0.000475566	1.7442
ENSMUSG00000020734|Grin2c	31.2897	1.8859	0.454936	4.14543	3.39178e-05	0.000479372	1.61005
ENSMUSG00000028386|Slc46a2	19.2011	-3.37912	0.760716	-4.44202	8.91167e-06	0.000479706	0.422325
ENSMUSG00000071540|3425401B19Rik	5263.98	0.465074	0.112079	4.1495	3.33197e-05	0.000484429	1.56212
ENSMUSG00000032011|Thy1	364.767	-1.16161	0.281975	-4.11956	3.7959e-05	0.000493791	1.7442
ENSMUSG00000027293|Ehd4	16435.4	0.418758	0.100877	4.15115	3.30805e-05	0.000495	1.51486
ENSMUSG00000038521|C1s1	1017.24	0.820838	0.194481	4.22066	2.43586e-05	0.000497135	1.1096
ENSMUSG00000014243|Zswim7	212.039	0.547218	0.132821	4.11997	3.7892e-05	0.000497772	1.71856
ENSMUSG00000007041|Clic1	1440.69	-0.78706	0.189702	-4.14893	3.34027e-05	0.000497772	1.51486
ENSMUSG00000029163|Emilin1	1425.76	-0.977973	0.235726	-4.14877	3.3426e-05	0.000497772	1.51486
ENSMUSG00000037977|6430571L13Rik	123.049	-1.03923	0.251752	-4.128	3.6594e-05	0.000497772	1.65936
ENSMUSG00000036309|Skp1	3578.76	0.276818	0.0665564	4.15915	3.1943e-05	0.000498651	1.44371
ENSMUSG00000045983|Eif4g1	14024.4	0.334189	0.0803673	4.15827	3.20668e-05	0.000500105	1.44371
ENSMUSG00000024440|Pcdh12	974.581	-1.10556	0.26664	-4.14629	3.3791e-05	0.000501764	1.51486
ENSMUSG00000024037|Wdr4	275.494	-0.5971	0.145985	-4.09015	4.31086e-05	0.000503935	1.92241
ENSMUSG00000078771|Evi2a	103.886	-1.45008	0.358572	-4.04405	5.25365e-05	0.000508203	2.32095
ENSMUSG00000027459|Fam110a	120.212	-1.0552	0.256369	-4.11592	3.85634e-05	0.00051033	1.69493
ENSMUSG00000096210|H1f0	2744.1	-0.613537	0.144651	-4.24151	2.22018e-05	0.000513941	0.968028
ENSMUSG00000073725|Lmbrd1	1139.82	0.397971	0.0965615	4.12143	3.7653e-05	0.000516867	1.63088
ENSMUSG00000005483|Dnajb1	1019.4	1.80532	0.437345	4.1279	3.66091e-05	0.000524157	1.56212
ENSMUSG00000053617|Sh3pxd2a	3338.77	-0.719967	0.169952	-4.2363	2.27238e-05	0.000524527	0.968028
ENSMUSG00000038967|Pdk2	13173.3	0.644894	0.156542	4.11961	3.7951e-05	0.000525102	1.6134
ENSMUSG00000026203|Dnajb2	2644.51	0.503175	0.118835	4.23422	2.29345e-05	0.000527886	0.968028
ENSMUSG00000115637|Gm30970	161.958	0.691604	0.168685	4.09997	4.13199e-05	0.000527886	1.7442
ENSMUSG00000019210|Atp6v1e1	2423.29	0.500939	0.118532	4.22621	2.37662e-05	0.000529218	0.999661
ENSMUSG00000095115|Itpripl2	2072	-0.724952	0.171552	-4.22585	2.38042e-05	0.000529564	0.999661
ENSMUSG00000021373|Cap2	5000.39	0.435902	0.105518	4.13106	3.61094e-05	0.000529609	1.51486
ENSMUSG00000027860|Vangl1	316.957	-0.665722	0.162015	-4.10902	3.97337e-05	0.000531517	1.65936
ENSMUSG00000032531|Amotl2	2122.64	0.69584	0.168102	4.13938	3.48243e-05	0.000534921	1.44371
ENSMUSG00000041645|Ddx24	2120.65	0.571404	0.135368	4.2211	2.43109e-05	0.000538799	0.999661
ENSMUSG00000040624|Plekhg1	650.379	-1.00778	0.244826	-4.11632	3.84975e-05	0.000539895	1.57508
ENSMUSG00000015085|Entpd2	759.724	-0.559632	0.136224	-4.10818	3.98782e-05	0.000539895	1.63088
ENSMUSG00000027200|Sema6d	1517.92	-0.902874	0.219646	-4.11059	3.94644e-05	0.000539895	1.6134
ENSMUSG00000049940|Pgrmc2	1409.16	0.355915	0.0864191	4.11847	3.81399e-05	0.000539895	1.56212
ENSMUSG00000025745|Hadha	26507.7	1.0743	0.260489	4.12417	3.72068e-05	0.000541612	1.51486
ENSMUSG00000038205|Prkab2	2748	0.498478	0.118018	4.22374	2.40278e-05	0.000546838	0.968028
ENSMUSG00000042726|Trafd1	1373.41	0.424088	0.102948	4.11943	3.79808e-05	0.000551845	1.51486
ENSMUSG00000059791|Nrm	83.4866	-1.2221	0.299128	-4.08554	4.39749e-05	0.000554406	1.7442
ENSMUSG00000026404|Ddx59	196.173	0.654143	0.16085	4.06678	4.76667e-05	0.000554656	1.88758
ENSMUSG00000053166|Cdh22	55.9603	4.10894	0.99892	4.11338	3.89913e-05	0.000554656	1.54237
ENSMUSG00000029649|Pomp	1911.5	0.489501	0.118567	4.12848	3.65175e-05	0.000554656	1.44371
ENSMUSG00000025017|Pik3ap1	156.938	-1.1037	0.271453	-4.06589	4.78487e-05	0.000555346	1.88758
ENSMUSG00000074179|Gsta5	17.0363	4.34709	0.995214	4.368	1.25391e-05	0.0005558	0.493789
ENSMUSG00000001175|Calm1	5824.71	-0.322221	0.0763903	-4.21809	2.46377e-05	0.000556549	0.968028
ENSMUSG00000005417|Mprip	6778.14	-0.44242	0.10491	-4.21712	2.47447e-05	0.000558447	0.968028
ENSMUSG00000062960|Kdr	6448.93	-0.751118	0.182861	-4.10759	3.99806e-05	0.000558622	1.56212
ENSMUSG00000001663|Gstt1	234.519	0.979389	0.240007	4.08067	4.49069e-05	0.000561433	1.7442
ENSMUSG00000071369|Map3k5	1321.27	0.5063	0.123097	4.11303	3.90503e-05	0.000561523	1.51486
ENSMUSG00000030770|Parva	1851.35	-0.525553	0.1249	-4.20778	2.57895e-05	0.000561523	0.999661
ENSMUSG00000074457|S100a16	1128.04	-0.554098	0.134987	-4.10484	4.04603e-05	0.000563235	1.56212
ENSMUSG00000024558|Mapk4	118.394	1.80732	0.450537	4.01148	6.034e-05	0.000564826	2.32095
ENSMUSG00000028085|Gatb	967.563	0.826596	0.20196	4.09287	4.26074e-05	0.000567072	1.63088
ENSMUSG00000026222|Sp100	666.811	-0.423849	0.10343	-4.09794	4.16842e-05	0.000573907	1.57508
ENSMUSG00000020592|Sdc1	234.589	-1.03497	0.252706	-4.09556	4.21141e-05	0.000579293	1.57508
ENSMUSG00000038668|Lpar1	412.157	-0.807901	0.197861	-4.08316	4.44268e-05	0.000579535	1.65936
ENSMUSG00000027330|Cdc25b	160.234	-1.11297	0.273174	-4.07422	4.61693e-05	0.000580982	1.71856
ENSMUSG00000020053|Igf1	848.728	-0.907399	0.221161	-4.10288	4.08035e-05	0.000581969	1.51486
ENSMUSG00000005682|Pan2	392.927	-0.629705	0.154686	-4.07085	4.68414e-05	0.000582373	1.73463
ENSMUSG00000025352|Gdf11	100.171	-0.936578	0.233994	-4.00257	6.26581e-05	0.000582373	2.32095
ENSMUSG00000030339|Ltbr	1099.43	-0.581914	0.141901	-4.10085	4.11635e-05	0.000585492	1.51486
ENSMUSG00000107728|Gm38910	51.6887	-1.52676	0.374732	-4.07426	4.61605e-05	0.000586276	1.69493
ENSMUSG00000062115|Rai1	1002.35	-0.363416	0.0888077	-4.09216	4.27365e-05	0.000588395	1.56212
ENSMUSG00000044068|Zrsr1	468.683	0.725111	0.177619	4.0824	4.45728e-05	0.000593632	1.6134
ENSMUSG00000038188|Scarf1	401.982	-0.79044	0.194473	-4.06453	4.81288e-05	0.000595649	1.73463
ENSMUSG00000029068|Ccnl2	1393.52	-0.586385	0.14317	-4.09574	4.20826e-05	0.000595836	1.51486
ENSMUSG00000078942|Naip6	21.6124	-2.53139	0.620405	-4.08021	4.49943e-05	0.000598854	1.61005
ENSMUSG00000020225|Tmbim4	1529.69	0.52982	0.126473	4.18918	2.79965e-05	0.000599592	0.999661
ENSMUSG00000045382|Cxcr4	289.856	-1.24633	0.305728	-4.07659	4.5701e-05	0.00062063	1.57508
ENSMUSG00000053825|Ppfia2	82.8334	-1.78699	0.438088	-4.07906	4.52172e-05	0.000625881	1.54237
ENSMUSG00000022040|Ephx2	6655.61	0.821184	0.201472	4.07592	4.58331e-05	0.000625881	1.56212
ENSMUSG00000025613|Cct8	3562.9	0.655917	0.160923	4.07598	4.58208e-05	0.000625881	1.56212
ENSMUSG00000031681|Smad1	477.191	-0.520511	0.128491	-4.05096	5.10088e-05	0.000626718	1.73463
ENSMUSG00000113737|BB123696	12.1757	7.17494	1.66228	4.31631	1.58657e-05	0.000633824	0.533008
ENSMUSG00000026012|Cd28	141.986	0.762002	0.188409	4.0444	5.2458e-05	0.000638674	1.7442
ENSMUSG00000038146|Notch3	2066.91	-0.633861	0.156017	-4.06276	4.84953e-05	0.000638674	1.6134
ENSMUSG00000031004|Mki67	366.826	-2.33337	0.580194	-4.02171	5.77777e-05	0.000638674	1.92241
ENSMUSG00000004266|Ptpn6	156.734	-1.06905	0.265684	-4.02374	5.72806e-05	0.000643465	1.88758
ENSMUSG00000031380|Vegfd	80.5326	1.46349	0.361451	4.04893	5.14513e-05	0.000643465	1.69493
ENSMUSG00000062248|Cks2	40.8466	-1.99629	0.493071	-4.04867	5.15087e-05	0.000643603	1.69493
ENSMUSG00000033006|Sox10	55.8624	-1.39207	0.343435	-4.05338	5.04829e-05	0.000643728	1.65936
ENSMUSG00000053644|Aldh7a1	685.952	0.744358	0.183114	4.065	4.80326e-05	0.000644676	1.57508
ENSMUSG00000073609|D2hgdh	623.902	0.854309	0.210599	4.05656	4.98006e-05	0.000644891	1.63088
ENSMUSG00000038843|Gcnt1	807.51	1.1988	0.29535	4.05889	4.93061e-05	0.000644891	1.6134
ENSMUSG00000032633|Flcn	1616.06	0.567233	0.138921	4.08314	4.44309e-05	0.000648848	1.44371
ENSMUSG00000048330|Ric3	72.3823	1.73748	0.430217	4.0386	5.37709e-05	0.000649384	1.7442
ENSMUSG00000036371|Serbp1	5502.99	0.354957	0.0872112	4.07008	4.69965e-05	0.000652911	1.51486
ENSMUSG00000017716|Birc5	49.2829	-2.1386	0.529439	-4.03936	5.35966e-05	0.000663911	1.69493
ENSMUSG00000035944|Ttc38	943.974	0.652251	0.161123	4.04815	5.16245e-05	0.000663911	1.63088
ENSMUSG00000000326|Comt	7491.62	0.777788	0.186582	4.1686	3.0647e-05	0.000663911	0.968028
ENSMUSG00000038508|Gdf15	342.977	3.32961	0.82428	4.03942	5.35845e-05	0.000663911	1.69493
ENSMUSG00000014786|Slc9a5	56.2929	-1.16416	0.286715	-4.06035	4.8999e-05	0.000665613	1.54237
ENSMUSG00000007036|Abhd16a	1445.04	0.3221	0.0792798	4.06283	4.84815e-05	0.000669354	1.51486
ENSMUSG00000037820|Tgm2	12477.9	0.784738	0.193151	4.06283	4.84817e-05	0.000669354	1.51486
ENSMUSG00000071647|Eml3	393.163	-0.909093	0.224632	-4.04703	5.18726e-05	0.000671832	1.6134
ENSMUSG00000048482|Bdnf	225.9	1.12421	0.278652	4.03445	5.4731e-05	0.000674157	1.69493
ENSMUSG00000029516|Cit	99.7247	-1.29355	0.320774	-4.03259	5.51665e-05	0.000678919	1.69493
ENSMUSG00000031987|Egln1	12119.4	0.411961	0.101543	4.05703	4.97015e-05	0.000683765	1.51486
ENSMUSG00000042426|Dhx29	816.745	0.52713	0.13043	4.04147	5.31173e-05	0.000685518	1.6134
ENSMUSG00000031557|Plekha2	1435.59	-0.383766	0.0948069	-4.04787	5.16865e-05	0.000688339	1.56212
ENSMUSG00000036894|Rap2b	260.746	-0.781997	0.194126	-4.02831	5.61803e-05	0.000688952	1.69493
ENSMUSG00000026470|Stx6	616.861	-0.579275	0.14292	-4.05313	5.0537e-05	0.000692804	1.51486
ENSMUSG00000036502|Tmem255a	44.6225	-1.61456	0.399844	-4.03797	5.39164e-05	0.000694822	1.61005
ENSMUSG00000028830|AU040320	1696.58	0.429719	0.106487	4.03541	5.45068e-05	0.000700351	1.6134
ENSMUSG00000001029|Icam2	696.865	-0.746057	0.184759	-4.03799	5.3911e-05	0.0007083	1.57508
ENSMUSG00000054499|Dedd2	634.064	1.08289	0.268169	4.03811	5.38842e-05	0.0007083	1.57508
ENSMUSG00000040820|Hlcs	286.008	0.701072	0.174208	4.02434	5.71363e-05	0.000711298	1.65936
ENSMUSG00000031628|Casp3	143.583	-1.47804	0.367723	-4.01945	5.83338e-05	0.000711298	1.69493
ENSMUSG00000005233|Spc25	28.1684	-3.01151	0.747233	-4.03022	5.57256e-05	0.000714357	1.61005
ENSMUSG00000022210|Dhrs4	1605.22	0.631452	0.155706	4.05542	5.00444e-05	0.000714812	1.44371
ENSMUSG00000095463|Entpd4	1660.85	0.485698	0.119791	4.05453	5.02352e-05	0.000716811	1.44371
ENSMUSG00000017679|Ttpal	559.007	0.63635	0.15865	4.01103	6.04554e-05	0.000716811	1.73463
ENSMUSG00000015568|Lpl	100974	0.640372	0.154425	4.14681	3.37133e-05	0.000716811	0.968028
ENSMUSG00000028851|Nudc	1634.38	0.744166	0.17981	4.13862	3.49395e-05	0.000718227	0.999661
ENSMUSG00000023034|Nr4a1	1012.07	2.75568	0.684309	4.02695	5.65045e-05	0.000719051	1.6134
ENSMUSG00000024359|Hspa9	18480.1	0.616935	0.148855	4.14453	3.40514e-05	0.000721584	0.968028
ENSMUSG00000033933|Vhl	341.43	-0.421811	0.10496	-4.01879	5.84977e-05	0.000722537	1.65936
ENSMUSG00000022111|Uchl3	736.402	0.573434	0.142296	4.02986	5.58094e-05	0.000725584	1.57508
ENSMUSG00000049687|Pheta2	54.1057	-1.22252	0.305348	-4.0037	6.23595e-05	0.000731496	1.7442
ENSMUSG00000024901|Peli3	128.058	1.20749	0.300856	4.01352	5.98189e-05	0.000736931	1.65936
ENSMUSG00000044629|Cnrip1	114.429	-0.908801	0.22649	-4.01255	6.00664e-05	0.000739338	1.65936
ENSMUSG00000021273|Fdft1	1106.12	0.58745	0.145637	4.03366	5.49138e-05	0.000739747	1.51486
ENSMUSG00000036667|Tcaf1	454.858	-0.706415	0.175875	-4.01658	5.90481e-05	0.00074621	1.6134
ENSMUSG00000020437|Myo1g	76.6794	-1.14444	0.285871	-4.00334	6.24553e-05	0.000750653	1.69493
ENSMUSG00000093962|Gm11756	36.1733	1.76691	0.441517	4.0019	6.28357e-05	0.000754571	1.69493
ENSMUSG00000018411|Mapt	2883.49	0.415246	0.100531	4.13051	3.61957e-05	0.000760394	0.968028
ENSMUSG00000025190|Got1	15535	0.677027	0.168808	4.01064	6.05532e-05	0.000762587	1.6134
ENSMUSG00000060487|Samd5	139.519	-1.0666	0.266407	-4.00364	6.23749e-05	0.000763115	1.65936
ENSMUSG00000002265|Peg3	544.407	-1.54024	0.383649	-4.01472	5.95175e-05	0.000766455	1.57508
ENSMUSG00000042349|Ikbke	44.6446	-1.52305	0.381211	-3.99529	6.46162e-05	0.000771726	1.69493
ENSMUSG00000020836|Coro6	7883.98	0.298532	0.0743622	4.01458	5.95529e-05	0.000771726	1.56212
ENSMUSG00000050234|Gja4	389.357	-1.01376	0.25265	-4.01249	6.00818e-05	0.000771726	1.57508
ENSMUSG00000028932|Psmc2	2029.87	0.635492	0.158337	4.01354	5.98156e-05	0.000774015	1.56212
ENSMUSG00000059810|Rgs3	1232.54	-0.521719	0.130271	-4.00486	6.20532e-05	0.000776782	1.6134
ENSMUSG00000019979|Apaf1	282.189	-0.876164	0.219843	-3.9854	6.73668e-05	0.000779294	1.7442
ENSMUSG00000070808|Bicra	582.554	-0.499896	0.125396	-3.98653	6.70465e-05	0.000779294	1.73463
ENSMUSG00000021908|Ncoa4-ps	187.049	0.773585	0.193815	3.99135	6.5697e-05	0.000780826	1.69493
ENSMUSG00000020472|Zkscan17	734.434	-0.375994	0.0939987	-3.99999	6.33455e-05	0.000790246	1.6134
ENSMUSG00000061086|Myl4	345.312	-4.86675	1.22041	-3.98779	6.66909e-05	0.000791284	1.69493
ENSMUSG00000057789|Bak1	478.19	-0.796548	0.199227	-3.9982	6.38264e-05	0.000794886	1.6134
ENSMUSG00000083219|Gm11410	36.9038	1.32179	0.331271	3.99005	6.60582e-05	0.000799213	1.65936
ENSMUSG00000041779|Tram2	457.301	-0.666677	0.167265	-3.98576	6.72656e-05	0.000812435	1.65936
ENSMUSG00000031070|Mrgprf	170.458	-1.28048	0.323748	-3.95517	7.64818e-05	0.000812435	1.88758
ENSMUSG00000108506|Gm44705	64.02	0.920422	0.235701	3.90504	9.42104e-05	0.000812828	2.32095
ENSMUSG00000004562|Arhgef40	1060.71	-0.714717	0.179062	-3.99144	6.56724e-05	0.000814397	1.6134
ENSMUSG00000068039|Tcp1	4603.14	0.573844	0.143251	4.00586	6.17917e-05	0.000815426	1.51486
ENSMUSG00000058013|Septin11	985.804	-0.646885	0.162098	-3.9907	6.58786e-05	0.000815568	1.6134
ENSMUSG00000049044|Rapgef4	686.939	0.653484	0.163989	3.98493	6.75009e-05	0.000825996	1.63088
ENSMUSG00000071176|Arhgef10	1075.31	-0.587946	0.14693	-4.00153	6.2935e-05	0.000828402	1.51486
ENSMUSG00000021759|Plpp1	1234.73	-0.612836	0.153767	-3.98549	6.73406e-05	0.000831549	1.6134
ENSMUSG00000018008|Cyth4	451.836	-1.07714	0.271152	-3.97244	7.11389e-05	0.000835491	1.69493
ENSMUSG00000003360|Ddx23	2039.49	0.390662	0.097972	3.98749	6.67773e-05	0.000850222	1.56212
ENSMUSG00000074736|Syndig1	15.1438	6.34812	1.53609	4.13265	3.58598e-05	0.000855276	0.832736
ENSMUSG00000004535|Tax1bp1	3000.13	0.436502	0.109518	3.98565	6.72952e-05	0.000855276	1.56212
ENSMUSG00000047866|Lonp2	1817.34	0.848118	0.212802	3.98548	6.73447e-05	0.000855276	1.56212
ENSMUSG00000025351|Cd63	2259.6	0.651922	0.163297	3.99225	6.54505e-05	0.000855712	1.51486
ENSMUSG00000060675|Plaat3	3275.79	0.450376	0.112486	4.00383	6.23242e-05	0.000855712	1.44371
ENSMUSG00000025092|Hspa12a	498.211	-0.750198	0.188707	-3.97546	7.02437e-05	0.000861562	1.6134
ENSMUSG00000032788|Pdxk	819.825	0.699043	0.176673	3.95671	7.59882e-05	0.000864544	1.73786
ENSMUSG00000041794|Myrip	167.068	1.25694	0.317635	3.9572	7.5834e-05	0.000871748	1.71856
ENSMUSG00000027221|Chst1	210.37	-1.19492	0.301795	-3.95936	7.51503e-05	0.000875198	1.69493
ENSMUSG00000040711|Sh3pxd2b	595.041	-1.08653	0.273291	-3.97574	7.01618e-05	0.000878538	1.57508
ENSMUSG00000019923|Zwint	1331.01	0.481695	0.121438	3.9666	7.29056e-05	0.000880925	1.63088
ENSMUSG00000036986|Pml	297.546	-0.731972	0.184759	-3.96177	7.43949e-05	0.000882752	1.65936
ENSMUSG00000005124|Ccn4	101.653	-1.86617	0.471771	-3.95566	7.63236e-05	0.000885889	1.69493
ENSMUSG00000020100|Slc29a3	295.055	-0.583202	0.148578	-3.92521	8.66525e-05	0.000886021	1.92241
ENSMUSG00000008348|Ubc	27478.1	1.08262	0.272029	3.97981	6.897e-05	0.000893922	1.51486
ENSMUSG00000051331|Cacna1c	9505.37	0.764158	0.192368	3.97238	7.11592e-05	0.000893922	1.56212
ENSMUSG00000045104|Ldhb-ps	4205.79	0.788619	0.198217	3.97856	6.93337e-05	0.000897417	1.51486
ENSMUSG00000059327|Eda	140.702	-1.17576	0.29954	-3.92521	8.66546e-05	0.000899388	1.88758
ENSMUSG00000006641|Slc5a6	385.804	0.548692	0.139099	3.9446	7.99319e-05	0.00090201	1.73463
ENSMUSG00000018909|Arrb1	912.475	-0.715174	0.180182	-3.96918	7.21199e-05	0.000902978	1.56212
ENSMUSG00000072825|Cep170b	644.392	0.55226	0.139434	3.96072	7.4725e-05	0.000904963	1.6134
ENSMUSG00000063146|Clip2	557.898	-0.67459	0.170835	-3.94877	7.85536e-05	0.000904963	1.69493
ENSMUSG00000054967|Zfp647	30.2212	-1.87236	0.459645	-4.07349	4.63139e-05	0.000908506	0.994581
ENSMUSG00000031799|Tpm4	3124.97	-0.711535	0.174473	-4.07819	4.53868e-05	0.000913981	0.968028
ENSMUSG00000030091|Nup210	165.717	-0.960094	0.243403	-3.94446	7.9979e-05	0.000918335	1.69493
ENSMUSG00000067873|Htatsf1	2001.25	0.315869	0.0793068	3.98287	6.80892e-05	0.000918335	1.44371
ENSMUSG00000038332|Sesn1	3183.48	0.575932	0.144647	3.98165	6.84385e-05	0.000921801	1.44371
ENSMUSG00000021276|Cinp	393.678	-0.548043	0.138478	-3.95762	7.56997e-05	0.000933792	1.57508
ENSMUSG00000036256|Igfbp7	5513.66	-0.891539	0.225636	-3.95123	7.77509e-05	0.000935544	1.6134
ENSMUSG00000044285|Ubb-ps	3617.74	0.7369	0.18621	3.95736	7.57818e-05	0.000940231	1.56212
ENSMUSG00000072769|Gm10419	16.3018	3.18303	0.747262	4.25959	2.048e-05	0.000940231	0.422325
ENSMUSG00000034206|Polq	324.992	1.03489	0.264923	3.90638	9.36883e-05	0.00094377	1.92241
ENSMUSG00000015932|Dstn	4433.18	-0.656245	0.165584	-3.96321	7.39483e-05	0.000944551	1.51486
ENSMUSG00000028857|Tmem222	634.519	0.369924	0.0941801	3.92783	8.5715e-05	0.000953572	1.73786
ENSMUSG00000019841|Rev3l	688.949	-0.92536	0.235641	-3.927	8.60128e-05	0.000954532	1.73786
ENSMUSG00000033653|Vps8	767.353	0.578103	0.14633	3.95069	7.79274e-05	0.000954532	1.57508
ENSMUSG00000001774|Chordc1	998.027	0.804865	0.199527	4.03386	5.48684e-05	0.000954532	1.1096
ENSMUSG00000027536|Chmp4c	956.448	0.691841	0.175512	3.94184	8.0859e-05	0.00095464	1.63088
ENSMUSG00000028799|Zfp362	689.645	-0.698776	0.177952	-3.92677	8.60954e-05	0.00095464	1.73786
ENSMUSG00000001034|Mapk7	291.661	-0.753383	0.191967	-3.92454	8.68948e-05	0.000958461	1.7442
ENSMUSG00000020802|Ube2o	964.032	0.489593	0.123937	3.95035	7.80364e-05	0.000959509	1.56212
ENSMUSG00000034898|Filip1	1792.1	0.713414	0.180949	3.94262	8.05955e-05	0.000959509	1.6134
ENSMUSG00000070423|Olfr558	180.973	-1.23261	0.315723	-3.90408	9.45848e-05	0.000960893	1.88758
ENSMUSG00000074280|Gm6166	347.192	-0.777272	0.197774	-3.93011	8.49085e-05	0.000960893	1.69493
ENSMUSG00000112693|Gm5512	79.8933	0.850414	0.216142	3.93452	8.33627e-05	0.000962581	1.65936
ENSMUSG00000020780|Srp68	1633.43	0.502312	0.126628	3.96683	7.28347e-05	0.000965848	1.44371
ENSMUSG00000039050|Osbpl2	1493.48	0.335887	0.0852504	3.94	8.14822e-05	0.000966093	1.6134
ENSMUSG00000005950|P2rx5	770.313	0.75131	0.190011	3.95403	7.6846e-05	0.000969604	1.51486
ENSMUSG00000034768|Asb16	50.241	1.38114	0.340743	4.05332	5.04949e-05	0.000969617	0.994581
ENSMUSG00000048442|Smim5	291.563	-0.938931	0.239151	-3.9261	8.63325e-05	0.000971992	1.69493
ENSMUSG00000032564|Cpne4	20.9234	2.93945	0.700578	4.19575	2.71975e-05	0.000972934	0.533008
ENSMUSG00000033350|Chst2	85.9299	-1.14424	0.291665	-3.92313	8.74046e-05	0.000982469	1.69493
ENSMUSG00000055240|Zfp101	118.434	-0.886867	0.230624	-3.84552	0.000120298	0.000986372	2.32095
ENSMUSG00000082691|Dynlt1-ps1	97.9562	-0.776244	0.201863	-3.8454	0.000120357	0.000986372	2.32095
ENSMUSG00000032966|Fkbp1a	4517.04	-0.407129	0.103361	-3.93889	8.18595e-05	0.000995394	1.56212
ENSMUSG00000079168|Cd209g	23.9215	2.06676	0.512877	4.02974	5.58375e-05	0.000995394	1.06528
ENSMUSG00000094628|Gm3252	19.8193	-2.00889	0.467761	-4.29469	1.74935e-05	0.00100191	0.331306
ENSMUSG00000073633|Fbxo36	70.344	1.38669	0.354079	3.91634	8.99053e-05	0.00100569	1.69493
ENSMUSG00000029020|Mfn2	29465.6	0.375609	0.0949905	3.95418	7.67991e-05	0.00100776	1.44371
ENSMUSG00000026662|Sephs1	531.643	-0.67399	0.171945	-3.9198	8.86236e-05	0.00101098	1.65936
ENSMUSG00000038457|Tmem255b	176.984	-0.80703	0.206552	-3.90715	9.33909e-05	0.00101272	1.7442
ENSMUSG00000046432|Bex3	95.9823	-1.04439	0.266888	-3.91321	9.10774e-05	0.00101553	1.69493
ENSMUSG00000034401|Spata6	222.145	-0.714414	0.182621	-3.912	9.15347e-05	0.00101981	1.69493
ENSMUSG00000020519|Sap30l	481.193	0.445508	0.113901	3.91137	9.17752e-05	0.00102085	1.69493
ENSMUSG00000021460|Auh	2137.55	0.449687	0.114616	3.92342	8.72994e-05	0.00102085	1.6134
ENSMUSG00000030148|Clec4a2	52.0472	-1.18377	0.294433	-4.0205	5.80745e-05	0.00102698	1.06528
ENSMUSG00000024481|Lvrn	131.089	1.41679	0.362262	3.91096	9.19302e-05	0.00104283	1.65936
ENSMUSG00000020897|Aurkb	44.9401	-1.90151	0.486948	-3.90495	9.42434e-05	0.00104579	1.69493
ENSMUSG00000030225|Dera	133.183	-0.991925	0.254253	-3.90133	9.5665e-05	0.00104613	1.71856
ENSMUSG00000036882|Arhgap33	45.8628	-1.55283	0.397766	-3.90389	9.46603e-05	0.00104874	1.69493
ENSMUSG00000033182|Kbtbd12	1921.1	0.545229	0.139053	3.92102	8.81747e-05	0.00105909	1.56212
ENSMUSG00000056214|Pard6g	115.709	-0.934605	0.2444	-3.82407	0.000131266	0.00106034	2.32095
ENSMUSG00000034902|Pip5k1c	1688.81	-0.372012	0.0950777	-3.91272	9.12624e-05	0.00109444	1.56212
ENSMUSG00000020936|Nmt1	2664.38	0.405854	0.103987	3.90294	9.50314e-05	0.00110254	1.6134
ENSMUSG00000001123|Lgals9	865.227	-0.787864	0.20194	-3.90148	9.56067e-05	0.00110833	1.6134
ENSMUSG00000038816|Ctnnal1	941.971	0.621032	0.155635	3.99031	6.59857e-05	0.00111138	1.1096
ENSMUSG00000064343|mt-Tq	991.402	0.715563	0.183668	3.89596	9.78119e-05	0.00111996	1.63088
ENSMUSG00000027715|Ccna2	123.008	-2.37841	0.611986	-3.88638	0.000101749	0.00112012	1.69493
ENSMUSG00000006462|A530013C23Rik	48.2452	1.45515	0.373303	3.89805	9.69719e-05	0.00112293	1.61005
ENSMUSG00000027244|Atg13	2501.02	0.580532	0.148401	3.91192	9.15662e-05	0.00112606	1.51486
ENSMUSG00000020469|Myl7	138.505	-7.69752	1.98006	-3.88752	0.000101274	0.0011361	1.65936
ENSMUSG00000019087|Atp6ap1	4100.6	0.304068	0.0777875	3.90896	9.26938e-05	0.00113813	1.51486
ENSMUSG00000094370|Gm3373	23.2951	-1.8203	0.454136	-4.00827	6.11663e-05	0.00114299	0.994581
ENSMUSG00000003346|Abhd17a	988.212	-0.670086	0.172332	-3.88834	0.000100932	0.00114931	1.63088
ENSMUSG00000023809|Rps6ka2	965.321	0.595011	0.15237	3.90504	9.42081e-05	0.00115398	1.51486
ENSMUSG00000020186|Csrp2	585.203	-1.22757	0.315189	-3.8947	9.8319e-05	0.00115738	1.57508
ENSMUSG00000018999|Slc35b4	452.261	-0.548533	0.141495	-3.87669	0.000105889	0.00115744	1.69493
ENSMUSG00000002233|Rhoc	2166.33	-0.611804	0.157338	-3.88846	0.000100881	0.00115751	1.6134
ENSMUSG00000019916|P4ha1	1991.48	1.12648	0.281417	4.00288	6.25765e-05	0.00115791	0.999661
ENSMUSG00000024507|Hsd17b4	2612.23	0.706271	0.176485	4.00186	6.28453e-05	0.00116132	0.999661
ENSMUSG00000028184|Adgrl2	2106.45	-0.617045	0.158429	-3.89478	9.82883e-05	0.00116132	1.56212
ENSMUSG00000003273|Car11	140.464	1.18361	0.306005	3.86793	0.000109763	0.00116132	1.7442
ENSMUSG00000014846|Tppp3	563.159	-0.978574	0.252282	-3.87889	0.000104933	0.00116607	1.65936
ENSMUSG00000038543|BC028528	193.344	-0.914282	0.236356	-3.86825	0.000109621	0.00119074	1.69493
ENSMUSG00000039103|Nexn	10498.7	0.605269	0.151207	4.00292	6.25644e-05	0.00119074	0.968028
ENSMUSG00000013936|Myl2	139463	0.673726	0.173701	3.87865	0.000105037	0.00119765	1.6134
ENSMUSG00000020658|Efr3b	616.2	-0.84626	0.21798	-3.88229	0.000103476	0.00120762	1.57508
ENSMUSG00000038564|Ift172	877.692	0.544301	0.139913	3.89027	0.000100132	0.0012141	1.51486
ENSMUSG00000018001|Cyth3	1537.72	-0.619761	0.159335	-3.88967	0.000100382	0.00121576	1.51486
ENSMUSG00000053719|Klk1b26	12.3035	7.27777	1.7596	4.13604	3.5335e-05	0.00121576	0.533008
ENSMUSG00000030774|Pak1	79.5773	-1.20883	0.313098	-3.86086	0.000112989	0.00122158	1.69493
ENSMUSG00000024188|Luc7l	637.021	-0.627127	0.162078	-3.86929	0.000109152	0.00122549	1.63088
ENSMUSG00000030872|Gga2	1434.14	0.638058	0.164529	3.87808	0.000105283	0.00123311	1.56212
ENSMUSG00000079020|Slc45a4	831.447	-0.531819	0.136903	-3.88465	0.000102478	0.00123579	1.51486
ENSMUSG00000009585|Apobec3	132.585	-1.02185	0.266732	-3.83098	0.000127635	0.00123579	1.88758
ENSMUSG00000079553|Kifc1	46.3208	-2.38746	0.619073	-3.85651	0.000115016	0.00123867	1.69493
ENSMUSG00000046916|Myct1	714.758	-0.972991	0.251527	-3.86833	0.000109581	0.00123882	1.6134
ENSMUSG00000044338|Aplnr	2764.11	-1.97319	0.509167	-3.87534	0.000106476	0.00124226	1.56212
ENSMUSG00000033249|Hsf4	109.615	1.04717	0.270176	3.87588	0.000106241	0.00125442	1.54237
ENSMUSG00000108634|Gm38534	158.005	1.52455	0.396186	3.84808	0.000119049	0.00125959	1.71856
ENSMUSG00000030986|Dhx32	1135.88	0.262094	0.0675687	3.87892	0.00010492	0.00125959	1.51486
ENSMUSG00000068263|Efcc1	37.7268	-1.72357	0.446201	-3.86277	0.000112107	0.00126511	1.61005
ENSMUSG00000034295|Fhod3	9173.56	0.463601	0.119596	3.8764	0.000106013	0.00127053	1.51486
ENSMUSG00000020178|Adora2a	352.188	-0.950871	0.246786	-3.85302	0.000116669	0.00127545	1.65936
ENSMUSG00000002100|Mybpc3	109064	1.03551	0.267223	3.87508	0.000106588	0.00127545	1.51486
ENSMUSG00000034617|Mtrr	533.801	0.449307	0.116796	3.84692	0.00011961	0.00127823	1.69493
ENSMUSG00000032086|Bace1	2067.19	-0.473726	0.122804	-3.85757	0.000114519	0.00128469	1.6134
ENSMUSG00000054027|Nt5dc3	2263.88	0.565657	0.142414	3.97193	7.12918e-05	0.00128977	0.999661
ENSMUSG00000006715|Gmnn	545.452	0.800681	0.208058	3.84835	0.000118915	0.00129505	1.65936
ENSMUSG00000004451|Ralb	999.982	-0.440574	0.111684	-3.94483	7.98578e-05	0.00129896	1.1096
ENSMUSG00000026664|Phyh	14085.2	0.458894	0.118234	3.88122	0.000103932	0.00129896	1.44371
ENSMUSG00000040033|Stat2	418.977	-0.559476	0.144957	-3.8596	0.000113573	0.00129947	1.57508
ENSMUSG00000030317|Timp4	211.987	2.22458	0.580144	3.83453	0.000125806	0.00129947	1.7442
ENSMUSG00000026223|Itm2c	1774.74	-0.616512	0.159682	-3.86089	0.000112976	0.00130196	1.56212
ENSMUSG00000027993|Trim2	277.469	-0.810056	0.21136	-3.83258	0.000126806	0.0013078	1.7442
ENSMUSG00000021686|Ap3b1	1035.68	0.504888	0.131095	3.85132	0.000117484	0.00130888	1.6134
ENSMUSG00000057706|Mex3b	71.6634	-1.63229	0.426191	-3.82995	0.000128169	0.00131983	1.7442
ENSMUSG00000084850|Gm12092	83.8831	1.16391	0.30298	3.84155	0.000122258	0.00132232	1.65936
ENSMUSG00000041957|Pkp2	4831.99	0.462178	0.116383	3.97118	7.15172e-05	0.00132493	0.968028
ENSMUSG00000032014|Oaf	435.225	-0.787291	0.205038	-3.83974	0.000123166	0.00133012	1.65936
ENSMUSG00000027333|Smox	482.633	-0.576388	0.150158	-3.83856	0.00012376	0.0013345	1.65936
ENSMUSG00000030890|Ilk	1795.3	-0.533976	0.13788	-3.87277	0.000107607	0.0013345	1.44371
ENSMUSG00000040354|Mars1	1127.97	0.740004	0.188008	3.93602	8.28424e-05	0.00133485	1.1096
ENSMUSG00000033721|Vav3	213.22	-0.953211	0.24894	-3.82907	0.000128628	0.00133717	1.71856
ENSMUSG00000041633|Kctd12b	723.376	-1.17368	0.306858	-3.82485	0.000130854	0.00134419	1.73786
ENSMUSG00000054309|Cpsf3	1003.25	0.652661	0.169975	3.83974	0.000123163	0.00134716	1.63088
ENSMUSG00000028307|Aldob	70.2902	6.46153	1.68493	3.83489	0.000125619	0.00134941	1.65936
ENSMUSG00000087589|D430040D24Rik	54.2939	-1.61804	0.431343	-3.75117	0.00017601	0.00135074	2.32095
ENSMUSG00000067377|Tspan6	190.738	-0.984063	0.257268	-3.82505	0.000130748	0.00135407	1.71856
ENSMUSG00000113278|Gm33016	12.6941	3.83109	0.92172	4.15646	3.23215e-05	0.0013596	0.422325
ENSMUSG00000021585|Cast	3775.85	0.514854	0.12992	3.96286	7.40563e-05	0.0013596	0.968028
ENSMUSG00000041817|Fam169a	30.5013	2.42998	0.614219	3.95621	7.61488e-05	0.0013596	0.994581
ENSMUSG00000039929|Urb1	330.671	0.654276	0.170986	3.82649	0.000129983	0.0013608	1.69493
ENSMUSG00000036026|Tmem63b	3247.47	0.611594	0.158226	3.86532	0.000110944	0.00136256	1.44371
ENSMUSG00000030346|Rad51ap1	103.719	-1.28021	0.335304	-3.81806	0.000134508	0.00136633	1.7442
ENSMUSG00000022889|Mrpl39	1657.08	0.612814	0.155053	3.95228	7.74088e-05	0.00137093	0.999661
ENSMUSG00000028158|Mttp	258.811	0.957131	0.250789	3.81648	0.000135368	0.00137268	1.7442
ENSMUSG00000030536|Iqgap1	1956.61	-0.535486	0.139051	-3.85102	0.000117629	0.00137268	1.51486
ENSMUSG00000042978|Sbk1	3971.24	0.389946	0.100992	3.86114	0.000112858	0.00138086	1.44371
ENSMUSG00000004207|Psap	33840.9	0.522395	0.135994	3.84132	0.000122374	0.00138276	1.56212
ENSMUSG00000034881|Tbxa2r	119.519	-1.81781	0.475123	-3.82597	0.000130259	0.00138385	1.65936
ENSMUSG00000032744|Heyl	1274.88	-0.88048	0.229246	-3.84076	0.000122654	0.00138385	1.56212
ENSMUSG00000041912|Tdrkh	148.915	0.888267	0.233053	3.81144	0.00013816	0.00141584	1.71856
ENSMUSG00000038352|Arl5c	45.4503	-1.63011	0.426792	-3.81944	0.000133753	0.00141852	1.65936
ENSMUSG00000004891|Nes	2157.96	-0.835387	0.217465	-3.84148	0.000122296	0.00141967	1.51486
ENSMUSG00000001517|Foxm1	118.1	-1.41611	0.379124	-3.73521	0.000187561	0.00142004	2.32095
ENSMUSG00000027751|Supt20	506.647	-0.574415	0.1505	-3.81672	0.000135238	0.00143106	1.65936
ENSMUSG00000020089|Ppa1	999.323	0.445857	0.116154	3.83852	0.00012378	0.00143369	1.51486
ENSMUSG00000031948|Kars	2543.03	0.5779	0.150117	3.84967	0.000118278	0.00143535	1.44371
ENSMUSG00000040219|Ttc12	814.75	0.648001	0.168844	3.83787	0.000124109	0.00143535	1.51486
ENSMUSG00000046841|Ckap4	1524.79	-0.839251	0.219133	-3.82986	0.000128214	0.00143689	1.56212
ENSMUSG00000027698|Nceh1	6163.29	0.608005	0.157994	3.84828	0.000118951	0.00144135	1.44371
ENSMUSG00000053930|Shisa6	33.5732	2.81892	0.737975	3.81981	0.000133554	0.00145004	1.61005
ENSMUSG00000059939|9430015G10Rik	106.485	-1.05203	0.276386	-3.80636	0.000141024	0.00145198	1.69493
ENSMUSG00000031853|Map3k21	53.4762	1.60659	0.419529	3.82951	0.000128398	0.00145198	1.54237
ENSMUSG00000034487|Poglut3	470.802	-0.624592	0.163318	-3.82439	0.000131099	0.00145198	1.57508
ENSMUSG00000031996|Aplp2	10732.8	0.310507	0.0810628	3.83045	0.000127907	0.00147161	1.51486
ENSMUSG00000039891|Txlnb	13332.1	0.857569	0.224826	3.81437	0.000136532	0.00147381	1.6134
ENSMUSG00000014226|Cacybp	1264.82	0.645949	0.165412	3.9051	9.41877e-05	0.00147725	1.1096
ENSMUSG00000025324|Atp10a	119.018	-1.14368	0.307244	-3.7224	0.000197342	0.00147863	2.32095
ENSMUSG00000061046|Haghl	222.608	0.813202	0.214196	3.79653	0.000146738	0.00148376	1.71856
ENSMUSG00000029171|Pgm2	160.528	-0.699619	0.183874	-3.80488	0.000141871	0.00148463	1.65936
ENSMUSG00000061731|Ext1	1031.35	-0.5285	0.138423	-3.818	0.000134536	0.0014944	1.56212
ENSMUSG00000043496|Tril	442.918	-1.27382	0.33548	-3.79699	0.000146463	0.00149753	1.69493
ENSMUSG00000032372|Plscr2	310.457	0.752655	0.198227	3.79694	0.000146496	0.00149753	1.69493
ENSMUSG00000036006|Ripor2	145.658	0.813315	0.214495	3.79177	0.000149579	0.00150692	1.71856
ENSMUSG00000033793|Atp6v1h	690.672	0.535507	0.140781	3.80384	0.000142473	0.00151138	1.63088
ENSMUSG00000025377|Tepsin	305.236	-0.660215	0.174025	-3.79379	0.000148365	0.0015133	1.69493
ENSMUSG00000023259|Slc26a6	299.573	-0.774366	0.204538	-3.78594	0.00015313	0.00151667	1.7442
ENSMUSG00000036875|Dna2	36.9342	-1.56232	0.411467	-3.79696	0.000146483	0.0015239	1.65936
ENSMUSG00000025733|Rhot2	5394.82	0.396003	0.103377	3.83068	0.00012779	0.00152494	1.44371
ENSMUSG00000028869|Gnl2	642.516	0.79222	0.208291	3.80342	0.00014271	0.00152494	1.6134
ENSMUSG00000029250|Polr2b	1501.04	0.433421	0.110563	3.92013	8.8502e-05	0.00152494	0.999661
ENSMUSG00000056069|Otulinl	101.704	-1.39815	0.369549	-3.78339	0.000154706	0.00152667	1.7442
ENSMUSG00000030677|Kif22	51.9179	-2.0182	0.517005	-3.90363	9.47598e-05	0.00152995	1.06528
ENSMUSG00000029864|Gstk1	811.817	0.749777	0.198202	3.7829	0.000155012	0.00153303	1.73786
ENSMUSG00000024527|Afg3l2	5008.55	0.415764	0.10916	3.80876	0.000139664	0.00153551	1.56212
ENSMUSG00000050296|Abca12	243.696	0.983761	0.259739	3.78749	0.000152175	0.00154084	1.69493
ENSMUSG00000012017|Scarf2	297.753	-1.00091	0.266587	-3.75451	0.00017368	0.00154936	1.92241
ENSMUSG00000039738|Slx4	263.87	-0.705325	0.18641	-3.78372	0.000154501	0.00156183	1.69493
ENSMUSG00000030246|Ldhb	28070.1	0.766756	0.201574	3.80384	0.000142473	0.00156183	1.56212
ENSMUSG00000049281|Scn3b	49.063	-1.33686	0.352193	-3.79581	0.00014716	0.00156405	1.61005
ENSMUSG00000001151|Pcnt	2212.05	0.844025	0.222077	3.80059	0.00014435	0.00157895	1.56212
ENSMUSG00000027597|Ahcy	496.135	0.543722	0.143825	3.78043	0.000156557	0.00157895	1.69493
ENSMUSG00000020390|Ube2b	5870.17	0.380393	0.0995934	3.81946	0.000133742	0.00158073	1.44371
ENSMUSG00000035530|Eif1	10885.2	0.447987	0.117893	3.79996	0.000144722	0.00158073	1.56212
ENSMUSG00000078349|AW011738	311.434	0.683816	0.181287	3.772	0.000161942	0.00158303	1.7442
ENSMUSG00000068036|Afdn	2482.46	-0.659503	0.174003	-3.79019	0.000150533	0.00158964	1.6134
ENSMUSG00000021091|Serpina3n	4897.49	1.22773	0.323963	3.78973	0.000150812	0.00159144	1.6134
ENSMUSG00000007216|Zfp775	417.46	0.489731	0.129563	3.77987	0.000156908	0.00160874	1.65936
ENSMUSG00000067713|Prkag1	2309.66	0.395353	0.103691	3.8128	0.000137399	0.00161796	1.44371
ENSMUSG00000034593|Myo5a	560.634	-0.803661	0.212719	-3.77804	0.000158065	0.00161827	1.65936
ENSMUSG00000042364|Snx18	758.935	-0.700147	0.184248	-3.80003	0.000144676	0.00162013	1.51486
ENSMUSG00000028572|Hook1	441.418	1.0076	0.266737	3.7775	0.000158408	0.00162013	1.65936
ENSMUSG00000015536|Mocs2	708.192	-0.549283	0.145185	-3.78334	0.000154736	0.00162579	1.6134
ENSMUSG00000041653|Pnpla3	30.5175	-3.25223	0.859642	-3.78324	0.000154801	0.00162752	1.61005
ENSMUSG00000028607|Cpt2	4898.91	0.603098	0.159096	3.79078	0.000150173	0.00162752	1.56212
ENSMUSG00000083396|Gm15542	196.046	1.4757	0.394373	3.74189	0.000182638	0.00163667	1.88758
ENSMUSG00000022837|Iqcb1	227.81	0.546801	0.145386	3.76102	0.000169222	0.00163876	1.7442
ENSMUSG00000032218|Ccnb2	45.7357	-2.95089	0.78201	-3.77347	0.000160992	0.00163876	1.65936
ENSMUSG00000026494|Kif26b	603.797	0.7101	0.187099	3.79531	0.000147457	0.00164299	1.51486
ENSMUSG00000025791|Pgm1	7010.78	0.609667	0.160192	3.80585	0.000141317	0.00165098	1.44371
ENSMUSG00000039461|Tcta	1536.56	0.448392	0.118303	3.7902	0.000150526	0.00167478	1.51486
ENSMUSG00000010755|Cars	434.417	0.638496	0.169764	3.76109	0.000169175	0.00168109	1.69493
ENSMUSG00000025404|R3hdm2	5338.34	0.270189	0.0716085	3.77314	0.000161208	0.00168167	1.6134
ENSMUSG00000019936|Epyc	17.7982	-21.0663	5.07804	-4.1485	3.34658e-05	0.00169695	0.331306
ENSMUSG00000034673|Pbx2	706.624	-0.399958	0.10608	-3.77035	0.000163022	0.00169695	1.6134
ENSMUSG00000028838|Extl1	1715.68	0.357668	0.0941726	3.798	0.000145868	0.00169695	1.44371
ENSMUSG00000038239|Hrc	21251.2	0.915098	0.235254	3.88983	0.000100313	0.0017391	0.968028
ENSMUSG00000021495|Fam193b	741.103	-0.740641	0.197774	-3.74489	0.000180471	0.00174035	1.73786
ENSMUSG00000109244|Gm44751	38.0195	-1.51077	0.3891	-3.88274	0.000103286	0.00174035	0.994581
ENSMUSG00000053838|Nudcd3	3232.42	0.360146	0.0955048	3.77097	0.000162611	0.00174326	1.56212
ENSMUSG00000036046|5031439G07Rik	1915.02	0.264707	0.0702286	3.76922	0.000163761	0.00175433	1.56212
ENSMUSG00000036672|Cenpt	79.2233	-1.26168	0.336664	-3.74759	0.00017854	0.00176154	1.69493
ENSMUSG00000091472|Gm3739	31.8501	-1.49786	0.399178	-3.75236	0.000175181	0.0017642	1.65936
ENSMUSG00000008090|Fgfrl1	616.619	0.574599	0.152304	3.77272	0.00016148	0.00178008	1.51486
ENSMUSG00000067928|Zfp760	92.5341	-1.43075	0.383023	-3.7354	0.000187416	0.00179306	1.7442
ENSMUSG00000028309|Rnf20	1071.81	0.315356	0.0839924	3.75458	0.000173631	0.00179458	1.6134
ENSMUSG00000022969|Il10rb	3044.91	0.361975	0.0957192	3.78163	0.000155803	0.0017983	1.44371
ENSMUSG00000031967|Afg3l1	2333.78	0.365745	0.0974413	3.75349	0.000174389	0.00179986	1.6134
ENSMUSG00000039616|Mocos	114.72	0.830876	0.222554	3.73337	0.000188937	0.0018025	1.7442
ENSMUSG00000071337|Tia1	525.993	-0.744192	0.199303	-3.73397	0.000188481	0.00180679	1.73463
ENSMUSG00000028868|Wasf2	2360.22	-0.445322	0.118772	-3.74938	0.000177272	0.00182451	1.6134
ENSMUSG00000064372|mt-Tp	66.2001	0.927827	0.248762	3.72978	0.00019165	0.00182451	1.7442
ENSMUSG00000026655|Fam107b	266.733	-0.675983	0.182505	-3.70392	0.000212294	0.00183239	1.92241
ENSMUSG00000036916|Zfp280c	157.128	-0.86939	0.233252	-3.72725	0.000193579	0.00184027	1.7442
ENSMUSG00000015961|Adss	265.999	-0.902713	0.241756	-3.73399	0.000188474	0.00184253	1.69493
ENSMUSG00000078735|Il11ra2	121.917	0.699867	0.188884	3.70528	0.000211157	0.00185229	1.88758
ENSMUSG00000031667|Aktip	1273.54	0.375526	0.100389	3.74073	0.000183489	0.00186162	1.63088
ENSMUSG00000029993|Nfu1	1026.14	0.414298	0.110686	3.74299	0.00018184	0.00186357	1.6134
ENSMUSG00000022214|Dcaf11	4617.71	0.376255	0.100333	3.75005	0.000176802	0.0018701	1.56212
ENSMUSG00000027935|Rab13	118.827	-1.10905	0.298079	-3.72065	0.000198709	0.00188094	1.7442
ENSMUSG00000031659|Adcy7	650.954	-1.15782	0.311124	-3.72141	0.00019811	0.00188094	1.73786
ENSMUSG00000034371|Tkfc	163.685	0.799127	0.214815	3.72008	0.000199162	0.00188142	1.7442
ENSMUSG00000108900|Ccdc194	14.4705	-5.47895	1.36035	-4.0276	5.635e-05	0.00188142	0.493789
ENSMUSG00000040699|Limd2	166.253	-1.00162	0.271016	-3.6958	0.000219199	0.0019113	1.88758
ENSMUSG00000039234|Sec24d	1611.35	-0.583887	0.156312	-3.7354	0.000187415	0.0019113	1.6134
ENSMUSG00000026065|Slc9a4	16.2266	3.30695	0.825676	4.00514	6.19811e-05	0.00191201	0.533008
ENSMUSG00000017386|Traf4	200.785	-0.912137	0.245322	-3.71812	0.000200712	0.00191897	1.71856
ENSMUSG00000042804|Gpr153	796.89	-0.769361	0.205215	-3.74904	0.00017751	0.00192401	1.51486
ENSMUSG00000099696|2900052N01Rik	24.1334	3.65983	0.983687	3.72052	0.000198811	0.00192461	1.69493
ENSMUSG00000058290|Espl1	65.4722	-1.53287	0.412875	-3.71268	0.00020508	0.00192787	1.7442
ENSMUSG00000028517|Plpp3	2767.85	-0.501306	0.129911	-3.85883	0.000113932	0.00192845	0.968028
ENSMUSG00000026335|Pam	29207	0.479305	0.128447	3.73153	0.000190319	0.00193147	1.6134
ENSMUSG00000025920|Stau2	1915.24	0.473088	0.126268	3.7467	0.000179173	0.00193529	1.51486
ENSMUSG00000018845|Unc45b	5276.6	0.579239	0.154735	3.74342	0.000181535	0.00195943	1.51486
ENSMUSG00000027239|Mdk	78.9544	-1.50313	0.402115	-3.73807	0.000185442	0.00196453	1.54237
ENSMUSG00000071178|Serpina1b	48.2978	2.05569	0.552818	3.71856	0.000200362	0.00197158	1.65936
ENSMUSG00000025010|Ccnj	196.526	-0.807735	0.219195	-3.68501	0.000228694	0.00197692	1.88758
ENSMUSG00000053329|Gatd3a	7798.1	0.527472	0.141396	3.73045	0.000191142	0.0019933	1.56212
ENSMUSG00000024120|Lrpprc	3192.46	0.913406	0.237297	3.84921	0.000118502	0.0019933	0.968028
ENSMUSG00000031673|Cdh11	168	-1.50888	0.409755	-3.6824	0.00023105	0.0019933	1.88758
ENSMUSG00000024795|Kif20b	44.5496	-1.74015	0.467951	-3.71867	0.000200278	0.00202289	1.61005
ENSMUSG00000052566|Hook2	149.2	0.76926	0.208	3.69837	0.000216987	0.00202289	1.7442
ENSMUSG00000030967|Zranb1	1678.64	0.349466	0.0911242	3.83505	0.000125539	0.00204061	0.999661
ENSMUSG00000030722|Nfatc2ip	146.474	-0.740792	0.20045	-3.69564	0.000219331	0.00204192	1.7442
ENSMUSG00000047749|Zc3hav1l	135.401	-1.28153	0.346802	-3.6953	0.000219631	0.00204331	1.7442
ENSMUSG00000013539|Tango2	3449.48	0.453042	0.117918	3.842	0.000122037	0.00204428	0.968028
ENSMUSG00000040280|Ndufa4l2	546.218	-0.621834	0.167141	-3.72041	0.0001989	0.00204629	1.57508
ENSMUSG00000027858|Tspan2	341.087	-0.968611	0.262249	-3.69348	0.000221205	0.0020537	1.7442
ENSMUSG00000041801|Phlda3	220.873	-1.04066	0.281797	-3.69296	0.000221661	0.00205652	1.7442
ENSMUSG00000057649|Brd9	726.09	-0.366914	0.0986882	-3.71791	0.000200879	0.00206239	1.57508
ENSMUSG00000051339|2900026A02Rik	1894.49	-0.548062	0.143066	-3.83083	0.000127714	0.00206314	0.999661
ENSMUSG00000032265|Tent5a	907.928	1.42385	0.382783	3.71973	0.000199437	0.00206314	1.56212
ENSMUSG00000021072|Tmx1	1522.59	-0.792944	0.207072	-3.82932	0.0001285	0.0020739	0.999661
ENSMUSG00000037295|Ldlrap1	658.854	-0.547407	0.148314	-3.69087	0.000223489	0.0020739	1.73786
ENSMUSG00000026972|Arrdc1	129.044	-1.04799	0.285655	-3.66872	0.00024377	0.00208125	1.88758
ENSMUSG00000027247|Arhgap1	1102.65	-0.453898	0.121886	-3.72397	0.000196117	0.00208496	1.51486
ENSMUSG00000025510|Cd151	6655.48	0.31927	0.0832865	3.8334	0.000126385	0.00210119	0.968028
ENSMUSG00000059674|Cdh24	7.27995	-6.47978	1.5803	-4.10036	4.12512e-05	0.0021064	0.31496
ENSMUSG00000015133|Lrrk1	642.898	-0.526633	0.14229	-3.70112	0.00021465	0.0021153	1.63088
ENSMUSG00000028926|Cdk14	235.452	-0.780256	0.211433	-3.69032	0.000223975	0.00212233	1.69493
ENSMUSG00000022203|Efs	153.914	-1.34833	0.364894	-3.69512	0.000219782	0.00212435	1.65936
ENSMUSG00000039706|Ldb2	223.546	-0.800396	0.216925	-3.68974	0.000224486	0.00212435	1.69493
ENSMUSG00000017119|Nbr1	3592.55	0.349634	0.0942393	3.71007	0.000207204	0.00212599	1.56212
ENSMUSG00000022415|Syngr1	2012.94	0.493968	0.132913	3.71647	0.000202023	0.00213314	1.51486
ENSMUSG00000005470|Asf1b	57.4455	-1.42411	0.386123	-3.68822	0.000225827	0.00213314	1.69493
ENSMUSG00000054792|Klhl18	571.726	-0.414985	0.112702	-3.68216	0.000231265	0.00213314	1.73463
ENSMUSG00000058799|Nap1l1	2308.9	0.337605	0.0905965	3.72647	0.000194179	0.00214843	1.44371
ENSMUSG00000001300|Efnb2	930.565	-0.763181	0.206348	-3.69851	0.000216866	0.00214843	1.6134
ENSMUSG00000001435|Col18a1	821.445	-1.64808	0.447955	-3.67911	0.000234047	0.00214977	1.73786
ENSMUSG00000030652|Coq7	1856.98	0.493876	0.132591	3.72481	0.000195465	0.00215973	1.44371
ENSMUSG00000027306|Nusap1	54.4932	-2.28622	0.61975	-3.68894	0.000225187	0.00216332	1.65936
ENSMUSG00000050830|Vwc2	19.1841	3.08929	0.767848	4.02331	5.73861e-05	0.00216462	0.422325
ENSMUSG00000071078|Nr2c2ap	178.998	-1.22793	0.332953	-3.68799	0.000226035	0.00216853	1.65936
ENSMUSG00000096629|Gm3383	18.9739	-1.90185	0.472849	-4.02211	5.76789e-05	0.00217273	0.422325
ENSMUSG00000026208|Des	80749.4	0.730745	0.196976	3.70981	0.000207415	0.00217382	1.51486
ENSMUSG00000027170|Eif3m	2234.22	0.522276	0.140777	3.70996	0.000207291	0.00217382	1.51486
ENSMUSG00000035297|Cops4	1673.2	0.444678	0.119467	3.72217	0.000197517	0.00217382	1.44371
ENSMUSG00000024357|Sil1	365.148	0.764068	0.209411	3.64865	0.000263619	0.00217567	1.92241
ENSMUSG00000032060|Cryab	118698	0.94088	0.254438	3.69788	0.000217411	0.00220666	1.56212
ENSMUSG00000041073|Nacad	128.045	-1.25397	0.341775	-3.669	0.000243506	0.00221202	1.7442
ENSMUSG00000029681|Bcl7b	1130.47	0.482882	0.13104	3.68499	0.00022871	0.00222049	1.63088
ENSMUSG00000017740|Slc12a5	39.8905	1.18098	0.321537	3.67292	0.000239798	0.00223714	1.69493
ENSMUSG00000029403|Cdkl2	248.709	0.830651	0.225814	3.67848	0.000234632	0.00223714	1.65936
ENSMUSG00000054874|Pcnx3	1132.95	-0.374759	0.101257	-3.70106	0.000214702	0.00223961	1.51486
ENSMUSG00000038155|Gstp2	346.934	0.843182	0.229313	3.67699	0.000236003	0.00224592	1.65936
ENSMUSG00000021684|Pde8b	110.247	-1.14584	0.312285	-3.66923	0.000243283	0.00226509	1.69493
ENSMUSG00000027288|Zfp106	32752.1	0.703687	0.189702	3.70944	0.000207721	0.00226899	1.44371
ENSMUSG00000025574|Tk1	67.3818	-1.41995	0.386544	-3.67344	0.000239302	0.00227187	1.65936
ENSMUSG00000045201|Lrrc3b	791.74	-0.749182	0.203709	-3.67771	0.000235334	0.00227187	1.63088
ENSMUSG00000041707|Tmem273	32.9997	-1.73814	0.473895	-3.66778	0.000244666	0.00227187	1.69493
ENSMUSG00000022489|Pde1b	91.0271	-1.09659	0.299642	-3.65967	0.000252537	0.00227719	1.7442
ENSMUSG00000038764|Ptpn3	1337.47	0.792753	0.214597	3.69415	0.000220622	0.00228907	1.51486
ENSMUSG00000040549|Ckap5	1423.62	0.501908	0.136484	3.67741	0.00023561	0.00229252	1.6134
ENSMUSG00000034118|Tpst1	535.873	-0.647235	0.176609	-3.66478	0.000247551	0.00229252	1.69493
ENSMUSG00000074676|Foxs1	100.297	-1.21072	0.329964	-3.66925	0.000243267	0.00229961	1.65936
ENSMUSG00000037872|Ackr1	7.48018	-5.79105	1.42467	-4.06484	4.80661e-05	0.00232101	0.324627
ENSMUSG00000055172|C1ra	710.745	0.824191	0.224014	3.6792	0.000233965	0.00232691	1.57508
ENSMUSG00000043556|Fbxl7	152.266	-0.88979	0.244954	-3.63247	0.000280719	0.00232815	1.88758
ENSMUSG00000052384|Nrros	346.999	-0.650843	0.178277	-3.65074	0.000261482	0.00234532	1.7442
ENSMUSG00000079343|C1s2	93.2321	1.25281	0.342007	3.66312	0.00024916	0.0023475	1.65936
ENSMUSG00000028953|Abcf2	1707.46	0.474876	0.129393	3.67003	0.000242524	0.0023485	1.6134
ENSMUSG00000027699|Ect2	46.12	-2.3656	0.644532	-3.67027	0.000242298	0.00234965	1.61005
ENSMUSG00000021569|Trip13	20.1283	-1.803	0.450997	-3.9978	6.39346e-05	0.00236055	0.422325
ENSMUSG00000037890|Wdr19	102.401	-0.822554	0.224679	-3.66102	0.000251211	0.00236055	1.65936
ENSMUSG00000032091|Tmprss4	26.5335	4.37573	1.19552	3.66011	0.000252106	0.00236739	1.65936
ENSMUSG00000075296|Aldh3b2	9.88394	-6.15599	1.51926	-4.05195	5.0792e-05	0.00238729	0.331306
ENSMUSG00000029321|Slc10a6	122.433	1.31057	0.36166	3.62376	0.000290354	0.00239373	1.88758
ENSMUSG00000042082|Arsb	757.428	-0.771357	0.210621	-3.66229	0.000249968	0.00240939	1.6134
ENSMUSG00000033545|Znrf1	1800.23	-0.339748	0.0923692	-3.67815	0.000234932	0.00241017	1.51486
ENSMUSG00000030956|Fam53b	1363.59	-0.429489	0.116815	-3.67667	0.000236294	0.00242254	1.51486
ENSMUSG00000026074|Map4k4	5070.61	-0.486062	0.131798	-3.68793	0.000226085	0.00243049	1.44371
ENSMUSG00000051098|Mblac2	187.232	1.21823	0.333584	3.65194	0.00026027	0.00243277	1.65936
ENSMUSG00000039128|Cdc123	811.818	0.421166	0.115203	3.65585	0.000256335	0.00246262	1.6134
ENSMUSG00000041642|Kif21b	109.505	-1.01835	0.279659	-3.64138	0.00027118	0.00247829	1.69493
ENSMUSG00000040732|Erg	790.118	-0.577852	0.158174	-3.65326	0.000258937	0.00248434	1.6134
ENSMUSG00000049881|2810025M15Rik	530.982	-0.687398	0.18918	-3.63357	0.000279529	0.00249284	1.73463
ENSMUSG00000022894|Adamts5	945.83	-1.12367	0.307123	-3.65872	0.000253482	0.00250721	1.56212
ENSMUSG00000015340|Cybb	396.646	-0.783443	0.215721	-3.63175	0.000281511	0.00250721	1.73463
ENSMUSG00000020826|Nos2	364.404	-1.1396	0.312829	-3.6429	0.000269588	0.0025083	1.65936
ENSMUSG00000068921|Dap3	1969.72	0.578769	0.157397	3.67713	0.000235873	0.00251971	1.44371
ENSMUSG00000038607|Gng10	377.367	-0.751324	0.205573	-3.65478	0.000257398	0.00251971	1.57508
ENSMUSG00000052911|Lamb2	11664.8	0.657797	0.179544	3.66371	0.000248585	0.00252852	1.51486
ENSMUSG00000025314|Ptprj	442.435	-0.802863	0.220561	-3.64009	0.000272546	0.00252918	1.65936
ENSMUSG00000020389|Cdkl3	150.253	0.710896	0.195328	3.63949	0.00027318	0.0025334	1.65936
ENSMUSG00000020034|Tcp11l2	2783.1	0.529562	0.144902	3.65461	0.000257575	0.00253471	1.56212
ENSMUSG00000045629|Sh3tc2	280.834	-0.77657	0.214182	-3.62575	0.000288124	0.00253471	1.7442
ENSMUSG00000024862|Klc2	1686.51	0.390395	0.106602	3.66216	0.000250094	0.00253471	1.51486
ENSMUSG00000044948|Cfap43	26.15	1.70401	0.468326	3.63852	0.000274214	0.00253471	1.65936
ENSMUSG00000020257|Wdr82	1545.95	-0.431519	0.118354	-3.64601	0.000266343	0.00253471	1.6134
ENSMUSG00000047881|Rell1	319.475	-0.656113	0.180334	-3.63832	0.000274427	0.00253502	1.65936
ENSMUSG00000016528|Mapkapk2	11634.7	0.384672	0.104765	3.67178	0.000240868	0.00255444	1.44371
ENSMUSG00000001729|Akt1	4614.79	-0.330107	0.0906079	-3.64325	0.000269221	0.00255444	1.6134
ENSMUSG00000068742|Cry2	1427.98	0.857735	0.234619	3.65587	0.000256315	0.00258682	1.51486
ENSMUSG00000044017|Adgrd1	268.47	-1.06753	0.293877	-3.63259	0.000280594	0.00258682	1.65936
ENSMUSG00000024665|Fads2	296.465	-0.884167	0.242527	-3.64565	0.00026672	0.00258723	1.57508
ENSMUSG00000025171|Ubtd1	442.875	-0.702735	0.193789	-3.62628	0.00028753	0.0025902	1.69493
ENSMUSG00000049580|Tsku	140.579	-0.975417	0.268608	-3.63138	0.00028191	0.00259233	1.65936
ENSMUSG00000028348|Cavin4	2996.64	0.479808	0.131876	3.63832	0.000274422	0.00259367	1.6134
ENSMUSG00000039633|Lonrf1	379.396	1.25287	0.344422	3.63761	0.000275181	0.00259915	1.6134
ENSMUSG00000029439|Sfswap	773.643	-0.319577	0.0877304	-3.64272	0.000269775	0.00260839	1.57508
ENSMUSG00000022680|Pdxdc1	3170.03	0.280139	0.0764389	3.66487	0.000247463	0.00260869	1.44371
ENSMUSG00000014763|Fam120b	705.104	0.38353	0.105055	3.65075	0.000261471	0.00262521	1.51486
ENSMUSG00000083327|Vcp-rs	434.682	0.802354	0.221228	3.62682	0.000286937	0.00262833	1.65936
ENSMUSG00000026574|Dpt	2632.62	-0.863355	0.237687	-3.63232	0.000280886	0.00264448	1.6134
ENSMUSG00000037885|Stk35	763.69	0.572105	0.158395	3.61189	0.000303979	0.00265521	1.73786
ENSMUSG00000031792|Usb1	446.29	-0.379437	0.104361	-3.63582	0.000277093	0.00266878	1.57508
ENSMUSG00000039899|Fgl2	2178.22	-0.926071	0.255184	-3.62903	0.000284492	0.00267325	1.6134
ENSMUSG00000078619|Smarcd2	664.866	-0.601705	0.165086	-3.64479	0.00026761	0.00267647	1.51486
ENSMUSG00000087610|Gm16253	23.0714	2.03362	0.561638	3.62088	0.000293603	0.00267901	1.65936
ENSMUSG00000052387|Trpm3	126.237	-1.08479	0.300063	-3.6152	0.000300112	0.0026792	1.69493
ENSMUSG00000010095|Slc3a2	939.772	0.683403	0.183552	3.7232	0.000196712	0.00268076	1.1096
ENSMUSG00000002010|Idh3g	11294.1	0.671313	0.18517	3.62539	0.000288525	0.00270243	1.6134
ENSMUSG00000079364|Gm3558	38.326	-1.58581	0.437516	-3.62458	0.000289435	0.00271487	1.61005
ENSMUSG00000005981|Trap1	4025.76	0.749476	0.20635	3.63206	0.00028117	0.00271651	1.56212
ENSMUSG00000032002|Dcun1d5	848.884	-0.382942	0.105252	-3.63834	0.000274405	0.00273211	1.51486
ENSMUSG00000034614|Pik3ip1	1415.78	0.827713	0.228031	3.62983	0.00028361	0.00273657	1.56212
ENSMUSG00000022940|Pigp	697.774	0.484522	0.133901	3.6185	0.000296316	0.00273689	1.63088
ENSMUSG00000021913|Ogdhl	4065.41	0.894494	0.24595	3.63689	0.00027595	0.00274222	1.51486
ENSMUSG00000038271|Iffo1	340.365	-0.743612	0.206549	-3.60017	0.000318013	0.00274294	1.7442
ENSMUSG00000030074|Gxylt2	191.155	-1.04972	0.291789	-3.59753	0.00032125	0.00276909	1.7442
ENSMUSG00000027668|Mfn1	7519.59	0.407207	0.112073	3.63342	0.000279693	0.00277409	1.51486
ENSMUSG00000026495|Efcab2	2448.92	0.531874	0.146759	3.62414	0.000289923	0.002785	1.56212
ENSMUSG00000036893|Ehmt1	812.795	-0.352484	0.0970442	-3.6322	0.000281017	0.002785	1.51486
ENSMUSG00000054863|Tafa5	256.862	0.696719	0.193105	3.60798	0.000308592	0.00278821	1.65936
ENSMUSG00000017861|Mybl2	33.7431	-2.07728	0.576645	-3.60236	0.000315336	0.00278821	1.69493
ENSMUSG00000032698|Lmo2	970.841	0.892723	0.245862	3.63099	0.000282342	0.00279145	1.51486
ENSMUSG00000017677|Wsb1	461.423	-0.881222	0.24433	-3.60669	0.000310126	0.00279737	1.65936
ENSMUSG00000001105|Ift20	600.145	-0.501093	0.138453	-3.61922	0.000295497	0.00280445	1.57508
ENSMUSG00000001424|Snd1	2183.23	0.793297	0.219565	3.61304	0.000302627	0.00280445	1.6134
ENSMUSG00000079227|Ccr5	90.839	-1.91654	0.533502	-3.59238	0.000327671	0.00280649	1.7442
ENSMUSG00000021486|Prelid1	1472.14	-0.570597	0.157592	-3.62072	0.000293784	0.00280776	1.56212
ENSMUSG00000005225|Plekha8	369.205	-0.54009	0.150051	-3.59937	0.000318983	0.00280794	1.69493
ENSMUSG00000029454|Mapkapk5	1055.89	0.517329	0.142903	3.62015	0.000294435	0.00281042	1.56212
ENSMUSG00000030861|Acadsb	3160.32	0.678065	0.187773	3.6111	0.000304905	0.00281607	1.6134
ENSMUSG00000074342|I830077J02Rik	21.9714	-2.12929	0.590983	-3.60297	0.000314605	0.0028234	1.65936
ENSMUSG00000026355|Mcm6	179.967	-1.64658	0.457182	-3.60158	0.000316287	0.0028367	1.65936
ENSMUSG00000006403|Adamts4	75.8121	-3.27208	0.904045	-3.61937	0.000295317	0.00284591	1.54237
ENSMUSG00000103823|Gm7899	22.1979	1.84523	0.513272	3.59504	0.000324344	0.00284591	1.69493
ENSMUSG00000029033|Acap3	604.949	-0.559238	0.155895	-3.58728	0.000334147	0.00285608	1.73786
ENSMUSG00000034394|Lif	19.6976	-2.44851	0.630444	-3.88378	0.000102844	0.00286431	0.533008
ENSMUSG00000034432|Cops8	1772.1	0.322496	0.0890747	3.62051	0.000294025	0.00287681	1.51486
ENSMUSG00000026525|Opn3	61.4972	-0.979842	0.279276	-3.5085	0.000450635	0.00287681	2.32095
ENSMUSG00000032782|Cntrob	134.773	-0.692095	0.192909	-3.58768	0.000333634	0.00287681	1.71856
ENSMUSG00000017210|Med24	1655.25	0.407822	0.112654	3.62014	0.000294442	0.0028781	1.51486
ENSMUSG00000074916|Chst14	271.739	-0.762563	0.212384	-3.5905	0.000330047	0.0028805	1.69493
ENSMUSG00000039917|Rhbdd2	606.683	0.372765	0.104011	3.58391	0.000338494	0.0028805	1.73786
ENSMUSG00000029173|Sepsecs	401.423	-0.600054	0.167434	-3.58383	0.000338592	0.0028849	1.73463
ENSMUSG00000022747|St3gal6	685.892	0.456918	0.12759	3.58114	0.000342101	0.00290754	1.73786
ENSMUSG00000021200|Asb2	13065.9	0.60944	0.163364	3.73056	0.000191052	0.00291325	0.968028
ENSMUSG00000048175|Asb8	3041.13	0.29541	0.0817259	3.61465	0.000300755	0.00292876	1.51486
ENSMUSG00000020577|Tspan13	1551.21	-0.448943	0.124486	-3.60638	0.000310499	0.00292991	1.56212
ENSMUSG00000026944|Abca2	2738.3	0.41774	0.115582	3.61422	0.000301251	0.00292991	1.51486
ENSMUSG00000038241|Cep250	300.732	-0.650795	0.181936	-3.57705	0.000347489	0.0029334	1.7442
ENSMUSG00000030786|Itgam	103.489	-1.14661	0.319992	-3.58325	0.000339349	0.00294611	1.69493
ENSMUSG00000027714|Exosc9	413.316	0.473732	0.132473	3.57607	0.000348798	0.00295699	1.73463
ENSMUSG00000020641|Rsad2	305.278	-1.34356	0.37519	-3.58101	0.000342275	0.00296595	1.69493
ENSMUSG00000035105|Egln3	4188.02	-0.725728	0.194837	-3.72479	0.000195475	0.00296595	0.968028
ENSMUSG00000004415|Col26a1	48.2524	-2.6541	0.713896	-3.71778	0.000200984	0.00296614	0.994581
ENSMUSG00000053441|Adamts19	52.3516	-1.34719	0.375681	-3.586	0.000335785	0.00296839	1.65936
ENSMUSG00000023977|Ubr2	3060.98	0.6125	0.169116	3.62176	0.0002926	0.00297113	1.44371
ENSMUSG00000032434|Cmtm6	1061.51	-0.597806	0.162049	-3.68904	0.000225102	0.00297214	1.1096
ENSMUSG00000022463|Srebf2	1215.82	-0.399912	0.111075	-3.60037	0.000317767	0.00297839	1.56212
ENSMUSG00000091049|Gm1979	7.62502	6.00814	1.50314	3.99707	6.41325e-05	0.00297948	0.31496
ENSMUSG00000066640|Fbxl18	314.513	-0.593205	0.164908	-3.59719	0.000321679	0.00298653	1.57508
ENSMUSG00000029416|Slc15a4	422.038	0.564402	0.157616	3.58087	0.000342457	0.00301569	1.65936
ENSMUSG00000034037|Fgd5	1188.64	-0.561884	0.156721	-3.58526	0.000336745	0.00301569	1.63088
ENSMUSG00000073889|Il11ra1	1773.34	0.416066	0.115437	3.60427	0.000313028	0.00301613	1.51486
ENSMUSG00000064342|mt-Ti	970.649	0.819679	0.227454	3.60371	0.000313701	0.00302074	1.51486
ENSMUSG00000062591|Tubb4a	62.2806	-1.47056	0.408695	-3.59819	0.000320439	0.0030287	1.54237
ENSMUSG00000066235|Pomgnt2	422.863	0.548231	0.153431	3.57313	0.000352737	0.00303201	1.69493
ENSMUSG00000022181|C6	15.5252	5.54979	1.42947	3.8824	0.00010343	0.00304976	0.493789
ENSMUSG00000032245|Cln6	712.438	0.662636	0.184652	3.58856	0.000332512	0.00307183	1.57508
ENSMUSG00000061894|Zscan20	277.483	0.577281	0.16326	3.53595	0.00040631	0.00307352	1.92241
ENSMUSG00000022517|Mgrn1	7260.44	0.530499	0.147775	3.58992	0.000330783	0.0030774	1.56212
ENSMUSG00000039232|Stx11	87.8901	-0.990295	0.284178	-3.48476	0.00049257	0.00308241	2.32095
ENSMUSG00000019942|Cdk1	88.0748	-1.78595	0.501647	-3.56018	0.000370607	0.00308416	1.7442
ENSMUSG00000027940|Tpm3	1815.07	-0.49623	0.138683	-3.57816	0.000346018	0.00311106	1.6134
ENSMUSG00000037725|Ckap2	42.2406	-2.58656	0.72441	-3.57058	0.000356195	0.00311195	1.65936
ENSMUSG00000076441|Ass1	111.765	1.23389	0.346169	3.56442	0.000364659	0.00311522	1.69493
ENSMUSG00000036854|Hspb6	25853.9	0.535105	0.148898	3.59378	0.00032592	0.00311522	1.51486
ENSMUSG00000048040|Arxes2	19.5247	-2.02317	0.524546	-3.857	0.000114789	0.00311638	0.533008
ENSMUSG00000021824|Ap3m1	1818.89	-0.414845	0.115465	-3.59282	0.000327123	0.00312287	1.51486
ENSMUSG00000116066|Gm49477	293.475	0.8244	0.231416	3.56242	0.000367454	0.00313328	1.69493
ENSMUSG00000026622|Nek2	37.0495	-3.20399	0.896075	-3.57559	0.00034944	0.00313383	1.61005
ENSMUSG00000014303|Glis2	501.394	-0.919088	0.25762	-3.56761	0.000360246	0.00313383	1.65936
ENSMUSG00000045328|Cenpe	57.2546	-2.30566	0.648935	-3.553	0.00038087	0.00315014	1.7442
ENSMUSG00000029576|Radil	65.381	-1.05593	0.294567	-3.58469	0.000337483	0.00315461	1.54237
ENSMUSG00000034088|Hdlbp	16848.8	0.422037	0.113963	3.70328	0.000212831	0.00316424	0.968028
ENSMUSG00000051890|Klhdc1	1080.23	0.727819	0.203778	3.57163	0.000354773	0.00316424	1.6134
ENSMUSG00000021555|Naa35	1353.56	0.354655	0.0988462	3.58795	0.00033329	0.00316424	1.51486
ENSMUSG00000096530|Gm11758	24.1593	1.42972	0.400219	3.57234	0.00035381	0.00316424	1.61005
ENSMUSG00000040552|C3ar1	265.313	-0.986268	0.275782	-3.57626	0.000348541	0.00318058	1.57508
ENSMUSG00000055485|Soga1	680.299	-0.807801	0.226304	-3.56953	0.000357617	0.00318394	1.6134
ENSMUSG00000033909|Usp36	715.195	0.401315	0.11244	3.56916	0.000358133	0.00318659	1.6134
ENSMUSG00000064347|mt-Ta	390.024	0.878795	0.247601	3.54924	0.000386347	0.00319543	1.73463
ENSMUSG00000020844|Nxn	438.41	-0.581589	0.163	-3.56804	0.000359665	0.0031955	1.6134
ENSMUSG00000024891|Slc29a2	128.465	-0.718419	0.202096	-3.55484	0.000378202	0.0031955	1.69493
ENSMUSG00000031595|Pdgfrl	154.989	-1.32424	0.375509	-3.52653	0.000421043	0.0031955	1.88758
ENSMUSG00000027800|Tm4sf1	1727.79	-0.468158	0.13026	-3.59402	0.000325614	0.00322793	1.44371
ENSMUSG00000042305|Tmem183a	551.954	-0.530272	0.149565	-3.54543	0.000391966	0.00323205	1.73463
ENSMUSG00000025209|Twnk	1055.38	0.446681	0.125424	3.56137	0.000368928	0.00323366	1.63088
ENSMUSG00000024737|Slc15a3	168.942	-1.09567	0.311061	-3.52236	0.00042773	0.00323724	1.88758
ENSMUSG00000021131|Erh	713.819	-0.415545	0.116457	-3.56821	0.000359422	0.00325797	1.57508
ENSMUSG00000027641|Rbl1	110.957	-1.19973	0.337597	-3.55373	0.000379813	0.00326597	1.65936
ENSMUSG00000018659|Pnpo	582.308	0.592715	0.167163	3.54572	0.000391545	0.0032942	1.69493
ENSMUSG00000000317|Bcl6b	1226.01	-0.666611	0.186886	-3.56693	0.000361183	0.0032951	1.56212
ENSMUSG00000034349|Smc4	448.055	-0.805697	0.227681	-3.53871	0.000402086	0.00330145	1.73463
ENSMUSG00000025207|Sema4g	9.07064	-6.74188	1.73075	-3.89535	9.80575e-05	0.00330495	0.422325
ENSMUSG00000048232|Fbxo10	642.459	-0.604585	0.170968	-3.53624	0.000405863	0.00332224	1.73786
ENSMUSG00000022357|Klhl38	728.142	0.940271	0.265929	3.5358	0.000406541	0.00332578	1.73786
ENSMUSG00000020482|Ccdc117	825.295	0.85792	0.241431	3.55347	0.000380177	0.00334422	1.6134
ENSMUSG00000024713|Pcsk5	130.606	-0.71039	0.200327	-3.54615	0.000390898	0.00334422	1.65936
ENSMUSG00000029174|Tbc1d1	477.516	-0.651902	0.184129	-3.54047	0.000399418	0.00334422	1.69493
ENSMUSG00000027076|Timm10	1091.81	0.473937	0.133386	3.55313	0.000380675	0.00334633	1.6134
ENSMUSG00000036214|Polr1has	160.265	0.724376	0.204324	3.54523	0.000392265	0.0033507	1.65936
ENSMUSG00000049313|Sorl1	1630.76	0.447373	0.125351	3.56897	0.000358382	0.00335126	1.51486
ENSMUSG00000024304|Cdh2	8822.05	0.581963	0.162508	3.58113	0.00034211	0.00335472	1.44371
ENSMUSG00000032612|Usp4	2531.34	0.425922	0.119666	3.55925	0.00037192	0.00336856	1.56212
ENSMUSG00000046546|Fam43a	979.771	-0.535873	0.150236	-3.56688	0.000361259	0.00337207	1.51486
ENSMUSG00000096146|Kcnj11	4998.94	0.398887	0.111457	3.57885	0.000345111	0.00337806	1.44371
ENSMUSG00000109695|Gm31166	135.346	0.971239	0.274691	3.53576	0.00040661	0.00338809	1.69493
ENSMUSG00000020882|Cacnb1	422.745	0.747047	0.210156	3.55473	0.000378364	0.00338855	1.57508
ENSMUSG00000047379|B4gat1	735.167	1.02105	0.287967	3.54571	0.000391558	0.00338855	1.63088
ENSMUSG00000032024|Clmp	294.058	-1.24293	0.352342	-3.52764	0.000419288	0.00338886	1.7442
ENSMUSG00000081221|Gm14760	1833.62	0.83876	0.235834	3.55657	0.000375735	0.00338886	1.56212
ENSMUSG00000029366|Dck	136.176	-1.01002	0.285292	-3.54029	0.000399688	0.00339163	1.65936
ENSMUSG00000001229|Dpp9	1808.02	0.350558	0.098032	3.57596	0.000348949	0.00340132	1.44371
ENSMUSG00000002083|Bbc3	121.55	-1.07908	0.306143	-3.52477	0.000423858	0.00341768	1.7442
ENSMUSG00000032534|Cep63	775.545	0.435264	0.122801	3.54446	0.000393418	0.00342736	1.6134
ENSMUSG00000066456|Hmgn3	88.4003	-0.933795	0.26514	-3.52189	0.000428487	0.00345088	1.7442
ENSMUSG00000101660|Gm18666	103.478	0.695108	0.196717	3.53355	0.000410017	0.00346476	1.65936
ENSMUSG00000018661|Cog1	686.934	0.478743	0.13456	3.55784	0.000373923	0.00346476	1.51486
ENSMUSG00000067586|S1pr3	1153.96	-0.730806	0.206385	-3.54098	0.000398636	0.00346476	1.6134
ENSMUSG00000037720|Tmem33	1181.09	0.585244	0.164761	3.55208	0.000382205	0.00353571	1.51486
ENSMUSG00000041431|Ccnb1	43.5281	-2.94496	0.808279	-3.64349	0.000268967	0.00353614	1.06528
ENSMUSG00000026200|Glb1l	89.6962	-1.06103	0.300813	-3.52719	0.000419991	0.00354271	1.65936
ENSMUSG00000075514|Gm13375	537.801	0.445205	0.126439	3.52112	0.000429732	0.0035467	1.69493
ENSMUSG00000033400|Agl	7238.02	0.538234	0.152005	3.54091	0.000398751	0.00356339	1.56212
ENSMUSG00000107568|Gm18840	42.9027	1.48786	0.422051	3.5253	0.00042301	0.00356339	1.65936
ENSMUSG00000030844|Rgs10	164.762	-1.00786	0.285929	-3.52487	0.000423698	0.00356339	1.65936
ENSMUSG00000004317|Clcn5	152.96	-0.822648	0.233382	-3.5249	0.00042365	0.00356339	1.65936
ENSMUSG00000026822|Lcn2	138.327	2.1468	0.61152	3.51059	0.000447106	0.00357522	1.7442
ENSMUSG00000052125|F730043M19Rik	27.171	-1.78363	0.488063	-3.65452	0.000257667	0.00361118	0.994581
ENSMUSG00000032475|Nck1	731.952	-0.552411	0.156304	-3.53421	0.000408993	0.00361731	1.57508
ENSMUSG00000037892|Pcdh18	256.207	-1.06179	0.300474	-3.53371	0.000409776	0.0036221	1.57508
ENSMUSG00000042436|Mfap4	959.198	-2.78568	0.790491	-3.52399	0.000425101	0.00362686	1.63088
ENSMUSG00000010097|Nxf1	1124.7	-0.406184	0.114918	-3.53455	0.000408475	0.00363625	1.56212
ENSMUSG00000027323|Rad51	37.2758	-1.43411	0.408287	-3.5125	0.000443907	0.00363988	1.69493
ENSMUSG00000020811|Wscd1	269.087	-0.740467	0.210862	-3.51161	0.000445396	0.00364707	1.69493
ENSMUSG00000028427|Aqp7	596.731	-1.13064	0.319278	-3.54125	0.000398235	0.00364707	1.51486
ENSMUSG00000083261|Gm7816	37.6134	1.80544	0.514105	3.51181	0.00044506	0.00364707	1.69493
ENSMUSG00000030283|St8sia1	38.3403	2.07731	0.589398	3.52445	0.000424357	0.00365246	1.61005
ENSMUSG00000051735|Rinl	72.2729	-1.0426	0.304298	-3.42625	0.000611982	0.00365246	2.32095
ENSMUSG00000012519|Mlkl	88.4462	-0.749516	0.213156	-3.51628	0.000437638	0.00365246	1.65936
ENSMUSG00000056899|Immp2l	250.134	0.788896	0.225281	3.50184	0.000462064	0.00366657	1.7442
ENSMUSG00000046562|Unc119b	755.925	-0.789352	0.223698	-3.52865	0.000417686	0.00366814	1.57508
ENSMUSG00000025509|Pnpla2	10370.1	0.706677	0.199722	3.5383	0.000402708	0.00367504	1.51486
ENSMUSG00000030811|Fbxl19	171.587	-0.783784	0.223657	-3.50441	0.000457622	0.00367901	1.71856
ENSMUSG00000027883|Gpsm2	79.4903	-1.27619	0.363818	-3.50777	0.000451878	0.00368132	1.69493
ENSMUSG00000022754|Tmem45a	107.343	-1.36866	0.390233	-3.50729	0.000452697	0.00368367	1.69493
ENSMUSG00000024654|Asrgl1	1581.42	0.51966	0.146388	3.54987	0.000385422	0.00368367	1.44371
ENSMUSG00000026589|Sec16b	127.809	-1.16674	0.332205	-3.51211	0.00044456	0.00369113	1.65936
ENSMUSG00000016349|Eef1a2	29471.1	0.888329	0.251787	3.5281	0.000418562	0.00369113	1.56212
ENSMUSG00000090394|4930523C07Rik	908.412	-0.488824	0.138306	-3.53436	0.000408768	0.00371472	1.51486
ENSMUSG00000015533|Itga2	35.3883	-1.313	0.374067	-3.51008	0.00044798	0.00371472	1.65936
ENSMUSG00000038732|Mboat1	36.0891	-1.66592	0.457227	-3.64352	0.000268933	0.00371841	0.994581
ENSMUSG00000022269|Marchf11	7.99244	-5.80394	1.42986	-4.05908	4.92662e-05	0.00372212	0.181911
ENSMUSG00000026853|Crat	19344.3	0.443815	0.125643	3.53236	0.000411875	0.00373238	1.51486
ENSMUSG00000027111|Itga6	1936.84	-0.555265	0.157555	-3.52426	0.000424675	0.00373238	1.56212
ENSMUSG00000022466|Rpap3	434.73	0.52336	0.149254	3.5065	0.000454042	0.00374682	1.65936
ENSMUSG00000001750|Tcirg1	316.869	-0.774076	0.219854	-3.52085	0.000430158	0.00374682	1.57508
ENSMUSG00000028101|Pias3	493.608	-0.423608	0.120553	-3.51386	0.00044165	0.00374682	1.6134
ENSMUSG00000096333|Gm13871	27.7144	1.41218	0.401815	3.5145	0.000440591	0.00374682	1.61005
ENSMUSG00000091955|Gm9844	56.0994	-1.07251	0.306348	-3.50096	0.000463593	0.00374682	1.69493
ENSMUSG00000022678|Nde1	967.134	-0.392414	0.111841	-3.50866	0.000450363	0.00377761	1.63088
ENSMUSG00000021124|Vti1b	1771.82	0.388369	0.110612	3.51108	0.000446291	0.0037818	1.6134
ENSMUSG00000029001|Fbxo44	409.014	0.549472	0.156514	3.5107	0.000446936	0.00378506	1.6134
ENSMUSG00000070605|Zfp992	174.572	-0.783007	0.225753	-3.46843	0.000523506	0.00378734	1.88758
ENSMUSG00000001017|Chtop	2289.97	-0.237111	0.0670046	-3.53872	0.000402072	0.00380093	1.44371
ENSMUSG00000027884|Clcc1	841.09	0.459215	0.131621	3.48891	0.000484996	0.0038066	1.73786
ENSMUSG00000001493|Meox1	642.004	-1.04892	0.298995	-3.50816	0.000451217	0.00381246	1.6134
ENSMUSG00000103653|Gstp-ps	806.384	0.757204	0.215484	3.51398	0.000441451	0.00381848	1.57508
ENSMUSG00000027490|E2f1	69.8407	-1.56574	0.4449	-3.51932	0.000432659	0.00381958	1.54237
ENSMUSG00000043088|Il17re	14.544	2.43483	0.642377	3.79034	0.000150439	0.00384093	0.533008
ENSMUSG00000042340|Ctf1	160.412	0.608713	0.174685	3.48463	0.000492824	0.00384284	1.7442
ENSMUSG00000059439|Bcas3	802.533	0.613722	0.175285	3.50129	0.000463016	0.00385905	1.63088
ENSMUSG00000027322|Siglec1	118.542	-1.01877	0.291631	-3.49334	0.00047701	0.0039052	1.65936
ENSMUSG00000047090|Tmem198b	242.98	-0.904358	0.259996	-3.47835	0.000504508	0.00392637	1.7442
ENSMUSG00000022297|Fzd6	753.248	-0.56392	0.162085	-3.47916	0.000502981	0.00392637	1.73786
ENSMUSG00000083563|Gm13340	13170.9	0.722515	0.206496	3.49893	0.000467121	0.00392637	1.6134
ENSMUSG00000051615|Rap2a	745.689	-0.48114	0.136869	-3.51533	0.000439216	0.00392838	1.51486
ENSMUSG00000028964|Park7	3233.37	0.551072	0.157131	3.50709	0.000453028	0.00392838	1.56212
ENSMUSG00000018654|Ikzf1	79.8384	-1.1682	0.335235	-3.48472	0.000492653	0.00393499	1.69493
ENSMUSG00000029468|P2rx7	256.554	-0.78933	0.22716	-3.47477	0.000511283	0.00396615	1.7442
ENSMUSG00000106140|Gm42208	30.459	1.8636	0.534398	3.4873	0.000487932	0.00397397	1.65936
ENSMUSG00000028431|Elp1	753.336	0.480989	0.137373	3.50134	0.000462933	0.00397397	1.57508
ENSMUSG00000003352|Cacnb3	180.658	-0.992758	0.285186	-3.48109	0.00049938	0.00397956	1.69493
ENSMUSG00000030089|Slc41a3	1459.54	-1.49911	0.41415	-3.61974	0.000294904	0.0039823	0.999661
ENSMUSG00000030220|Arhgdib	528.772	-0.689145	0.197688	-3.48603	0.000490245	0.00398593	1.65936
ENSMUSG00000050270|Tmem220	80.2437	0.98824	0.281941	3.50514	0.000456374	0.00398969	1.54237
ENSMUSG00000002102|Psmc3	4314.36	0.532354	0.146785	3.62675	0.000287012	0.00399395	0.968028
ENSMUSG00000034135|Sik3	2323.2	0.541344	0.154619	3.50116	0.000463241	0.00399395	1.56212
ENSMUSG00000043251|Exoc3l	143.477	-1.08586	0.314732	-3.45011	0.000560367	0.00399603	1.88758
ENSMUSG00000029432|Nipsnap2	16074.4	0.493885	0.140242	3.52166	0.000428851	0.00399612	1.44371
ENSMUSG00000022426|Josd1	1194.52	-0.349	0.0999569	-3.49151	0.000480303	0.00399833	1.6134
ENSMUSG00000040247|Tbc1d10c	125.718	0.849506	0.244492	3.47458	0.000511652	0.00399833	1.71856
ENSMUSG00000040479|Dgkz	1893.77	-0.346621	0.0988004	-3.5083	0.000450985	0.00399833	1.51486
ENSMUSG00000030417|Pdcd5	1026.66	0.368636	0.105591	3.49117	0.000480902	0.0040007	1.6134
ENSMUSG00000000552|Zfp385a	493.709	-0.795356	0.227848	-3.49073	0.000481701	0.00400506	1.6134
ENSMUSG00000024112|Cacna1h	57.8199	-1.14839	0.32788	-3.50247	0.000460959	0.00400682	1.54237
ENSMUSG00000074219|Gm10644	31.4508	1.67432	0.481782	3.47525	0.00051037	0.00403471	1.69493
ENSMUSG00000021898|Asb14	1758.65	0.594501	0.16453	3.61333	0.000302285	0.00404945	0.999661
ENSMUSG00000012483|Rpa3	144.89	-0.89651	0.260242	-3.44491	0.000571241	0.00405041	1.88758
ENSMUSG00000023336|Wfdc1	328.691	-0.897322	0.257992	-3.4781	0.000504986	0.00407078	1.65936
ENSMUSG00000027550|Lrrcc1	446.461	0.880171	0.253955	3.46585	0.000528551	0.00407352	1.73463
ENSMUSG00000001604|Tcea3	1561.62	0.804869	0.230391	3.49349	0.000476745	0.0040777	1.56212
ENSMUSG00000021595|Nsun2	1377.93	0.450137	0.129193	3.48422	0.000493574	0.00408284	1.6134
ENSMUSG00000018893|Mb	259488	0.358533	0.102648	3.49285	0.000477889	0.00408284	1.56212
ENSMUSG00000028385|Snx30	303.842	-0.519949	0.149811	-3.47069	0.000519119	0.00408526	1.69493
ENSMUSG00000035547|Capn5	110.799	-1.2223	0.352375	-3.46874	0.000522909	0.00411276	1.69493
ENSMUSG00000018669|Cdk5rap3	509.777	0.721255	0.206846	3.48691	0.000488633	0.00413325	1.57508
ENSMUSG00000022471|Xrcc6	687.915	0.787275	0.226361	3.47796	0.000505236	0.00416984	1.6134
ENSMUSG00000039934|Gsap	97.9535	-0.89201	0.263983	-3.37904	0.000727389	0.00417083	2.32095
ENSMUSG00000043895|S1pr2	404.87	-0.768665	0.222333	-3.45727	0.000545685	0.00418222	1.73463
ENSMUSG00000054693|Adam10	1748.81	-0.54621	0.156715	-3.48537	0.000491465	0.00418222	1.56212
ENSMUSG00000027132|Katnbl1	166.783	-0.710596	0.206956	-3.43357	0.000595693	0.00419041	1.88758
ENSMUSG00000002728|Naa20	1137.27	-0.427028	0.122547	-3.48461	0.000492863	0.00419041	1.56212
ENSMUSG00000079293|Clec7a	64.319	-1.63056	0.472034	-3.45432	0.000551673	0.0041974	1.7442
ENSMUSG00000060224|Pyroxd2	299.718	0.744867	0.215201	3.46126	0.000537658	0.00420731	1.69493
ENSMUSG00000015189|Casd1	848.616	-0.507161	0.145718	-3.48043	0.000500613	0.00421312	1.57508
ENSMUSG00000039747|Orai2	104.583	-1.27524	0.367981	-3.46551	0.000529231	0.004223	1.65936
ENSMUSG00000011306|Sugp1	585.313	0.508056	0.146285	3.47305	0.000514573	0.004223	1.6134
ENSMUSG00000025006|Sorbs1	12007.2	1.07484	0.308767	3.48108	0.000499394	0.00423058	1.56212
ENSMUSG00000048440|Cyp4f16	134.572	-0.666103	0.192604	-3.45841	0.000543367	0.00424003	1.69493
ENSMUSG00000071042|Rasgrp3	1253.2	-0.867454	0.242978	-3.57008	0.000356866	0.0042513	1.1096
ENSMUSG00000105881|4932422M17Rik	26.0792	-1.29687	0.374584	-3.46215	0.000535873	0.0042664	1.65936
ENSMUSG00000025175|Fn3k	389.234	0.804378	0.231538	3.47407	0.000512629	0.0042973	1.57508
ENSMUSG00000056429|Tgoln1	3650.37	0.398869	0.110737	3.60194	0.000315853	0.00430575	0.968028
ENSMUSG00000022018|Rgcc	403.497	0.968469	0.279983	3.45903	0.000542119	0.00430887	1.65936
ENSMUSG00000033998|Kcnk1	9.5403	3.50612	0.919852	3.81161	0.000138064	0.00430922	0.422325
ENSMUSG00000024696|Lpxn	29.2451	-1.6933	0.473535	-3.57588	0.000349056	0.00431189	1.06528
ENSMUSG00000027303|Ptpra	1423.83	-0.327712	0.0937498	-3.4956	0.000472991	0.00431189	1.44371
ENSMUSG00000004500|Zfp324	163.931	-1.16787	0.338609	-3.44904	0.000562593	0.00431189	1.71856
ENSMUSG00000028150|Rorc	1206.48	0.682152	0.196872	3.46495	0.000530333	0.00432314	1.6134
ENSMUSG00000062098|Btbd3	722.19	-0.835174	0.242516	-3.44379	0.000573623	0.00433872	1.73786
ENSMUSG00000030654|Arl6ip1	821.291	-0.404078	0.116102	-3.48036	0.000500749	0.00434266	1.51486
ENSMUSG00000022312|Eif3h	4265.32	0.316347	0.0905719	3.49277	0.000478042	0.00434518	1.44371
ENSMUSG00000063235|Ptpmt1	564.02	-0.475698	0.137105	-3.46959	0.000521256	0.00434518	1.57508
ENSMUSG00000005625|Psmd4	1989.23	0.628178	0.180986	3.47085	0.000518805	0.00435582	1.56212
ENSMUSG00000098905|Zfp953	45.7608	-1.32703	0.384481	-3.45148	0.000557525	0.00440417	1.65936
ENSMUSG00000068877|Selenbp2	302.33	1.27816	0.370999	3.44518	0.000570684	0.00441104	1.69493
ENSMUSG00000020402|Vdac1	22702.2	0.37709	0.108112	3.48797	0.000486697	0.00441155	1.44371
ENSMUSG00000038217|Tlcd2	116.232	-1.32343	0.384166	-3.44493	0.000571201	0.00441155	1.69493
ENSMUSG00000038663|Fsd2	12095.3	0.475223	0.136763	3.47478	0.000511267	0.00441415	1.51486
ENSMUSG00000061175|Fnip2	877.78	1.21862	0.352792	3.45423	0.000551875	0.00442334	1.63088
ENSMUSG00000023932|Cdc5l	1069.25	0.464258	0.133673	3.4731	0.000514489	0.00443704	1.51486
ENSMUSG00000037032|Apbb1	1404.55	0.642386	0.185147	3.4696	0.00052123	0.00449268	1.51486
ENSMUSG00000033880|Lgals3bp	978.156	-0.540782	0.156842	-3.44795	0.000564861	0.00456885	1.6134
ENSMUSG00000015790|Surf1	667.197	0.557128	0.162655	3.42521	0.000614321	0.00460793	1.73786
ENSMUSG00000066892|Fbxl12	257.26	-0.613692	0.178508	-3.43789	0.000586267	0.00460793	1.65936
ENSMUSG00000037791|Phf12	974.272	-0.404727	0.117488	-3.44483	0.000571419	0.00461166	1.6134
ENSMUSG00000039115|Itga9	3959.69	-0.769396	0.223347	-3.44485	0.000571377	0.00461166	1.6134
ENSMUSG00000050511|Oprd1	17.1068	-3.15194	0.83131	-3.79154	0.000149717	0.0046135	0.422325
ENSMUSG00000029185|Fam114a1	477.476	-0.597445	0.173842	-3.43672	0.000588803	0.00461356	1.65936
ENSMUSG00000040613|Apobec1	173.305	-0.981769	0.28648	-3.42701	0.000610262	0.00461356	1.71856
ENSMUSG00000036459|Wtip	255.562	-0.679184	0.198414	-3.42307	0.000619191	0.00461356	1.7442
ENSMUSG00000028029|Aimp1	960.207	0.407071	0.118304	3.4409	0.000579785	0.00461627	1.63088
ENSMUSG00000076432|Ywhaq	1296.99	-0.414954	0.120499	-3.44362	0.000573973	0.00461695	1.6134
ENSMUSG00000044551|9930012K11Rik	22.9225	-2.51904	0.708953	-3.55318	0.000380598	0.00463414	1.06528
ENSMUSG00000021750|Fam107a	219.974	1.90588	0.557147	3.42078	0.000624424	0.00463842	1.7442
ENSMUSG00000040435|Ppp1r15a	1096.91	0.7915	0.229374	3.4507	0.000559133	0.00463842	1.56212
ENSMUSG00000035212|Leprot	985.521	-0.422408	0.122735	-3.44162	0.000578245	0.00464107	1.6134
ENSMUSG00000024300|Myo1f	164.272	-1.04822	0.305827	-3.4275	0.000609177	0.00464584	1.69493
ENSMUSG00000053279|Aldh1a1	896.137	0.7115	0.200925	3.54112	0.000398438	0.00464584	1.1096
ENSMUSG00000068479|Mfap1a	1461.02	0.364204	0.102073	3.56807	0.000359621	0.00464584	0.999661
ENSMUSG00000027478|Dnmt3b	53.6602	-1.33063	0.385383	-3.45275	0.000554911	0.00464584	1.54237
ENSMUSG00000002297|Dbf4	58.575	-1.29312	0.377282	-3.42747	0.000609228	0.00464584	1.69493
ENSMUSG00000029363|Rfc5	104.869	-0.993872	0.289519	-3.43284	0.000597292	0.00464584	1.65936
ENSMUSG00000020064|Herc4	986.736	0.50762	0.147562	3.44006	0.000581591	0.00465001	1.6134
ENSMUSG00000047221|Fam185a	625.474	0.529479	0.153172	3.45675	0.000546727	0.00465306	1.51486
ENSMUSG00000016756|Cmah	93.397	-1.40522	0.410313	-3.42475	0.000615374	0.00467832	1.69493
ENSMUSG00000038776|Ephx1	1265.08	0.986489	0.287222	3.43458	0.000593465	0.00468423	1.63088
ENSMUSG00000051606|2010001K21Rik	177.695	1.30812	0.382905	3.41631	0.000634757	0.00468423	1.7442
ENSMUSG00000016758|Bik	144.652	-0.82454	0.242979	-3.39346	0.000690151	0.00470358	1.88758
ENSMUSG00000085180|AI838599	7.79287	-5.61222	1.45544	-3.85602	0.000115246	0.0047046	0.31496
ENSMUSG00000068606|Gm4841	30.9767	3.57457	1.04462	3.42188	0.000621908	0.00471508	1.69493
ENSMUSG00000026024|Als2	523.066	0.41179	0.119659	3.44137	0.000578779	0.00471941	1.57508
ENSMUSG00000040620|Dhx33	510.779	-0.562082	0.164295	-3.42117	0.000623514	0.00472211	1.69493
ENSMUSG00000018819|Lsp1	1043.79	-0.600969	0.174165	-3.45057	0.000559401	0.00473756	1.51486
ENSMUSG00000030760|Acer3	250.718	-0.525867	0.152888	-3.43957	0.000582648	0.00474319	1.57508
ENSMUSG00000101941|Gm28979	66.456	-1.91116	0.554945	-3.44387	0.000573451	0.00476472	1.54237
ENSMUSG00000038884|Shfl	161.928	-1.11777	0.327083	-3.4174	0.000632223	0.00477763	1.69493
ENSMUSG00000037731|Themis2	129.787	-1.05187	0.308273	-3.41215	0.000644526	0.00480101	1.71856
ENSMUSG00000032458|Copb2	3133.76	0.570085	0.164816	3.45893	0.000542334	0.00480626	1.44371
ENSMUSG00000022884|Eif4a2	6630.67	0.50947	0.143015	3.56236	0.000367531	0.00485502	0.968028
ENSMUSG00000021130|Galnt16	259.546	-1.01597	0.297272	-3.41766	0.000631611	0.0048621	1.65936
ENSMUSG00000027238|Frmd5	4198.17	0.819414	0.238609	3.43413	0.00059445	0.0048621	1.56212
ENSMUSG00000036062|Phf24	188.067	-0.713296	0.209345	-3.40727	0.000656159	0.00487441	1.71856
ENSMUSG00000064210|Ano6	985.041	-0.538195	0.157355	-3.42026	0.000625617	0.00489474	1.63088
ENSMUSG00000041278|Ttc1	917.096	0.358903	0.101891	3.52244	0.000427596	0.00491177	1.1096
ENSMUSG00000039357|Fut11	252.89	-0.791816	0.230944	-3.4286	0.000606696	0.00491177	1.57508
ENSMUSG00000100033|Gm8337	13.7291	2.15436	0.577514	3.73041	0.000191167	0.00493183	0.493789
ENSMUSG00000061898|Rbak	150.677	-0.766224	0.225151	-3.40315	0.000666131	0.0049351	1.71856
ENSMUSG00000031453|Rasa3	945.173	-0.453639	0.132656	-3.41967	0.000626977	0.00494511	1.6134
ENSMUSG00000039004|Bmp6	642.646	0.69028	0.203068	3.39925	0.00067571	0.00494511	1.73786
ENSMUSG00000007950|Abhd8	744.068	-0.561992	0.165344	-3.39893	0.000676498	0.00494821	1.73786
ENSMUSG00000027709|Mccc1	995.466	0.709585	0.201675	3.51846	0.000434057	0.00496985	1.1096
ENSMUSG00000020814|Mxra7	448.909	-0.647294	0.19025	-3.40233	0.000668142	0.00499924	1.69493
ENSMUSG00000047746|Fbxo40	11259.1	0.621369	0.1749	3.55272	0.000381276	0.00499924	0.968028
ENSMUSG00000027361|Gabpb1	328.413	-0.714158	0.210394	-3.39439	0.00068782	0.00499924	1.7442
ENSMUSG00000078684|5830417I10Rik	2124.47	-0.722867	0.209778	-3.44586	0.000569241	0.00499924	1.44371
ENSMUSG00000031144|Syp	81.5588	1.16055	0.342098	3.39245	0.00069271	0.00503207	1.7442
ENSMUSG00000013593|Ndufs2	24745.4	0.494887	0.145001	3.41299	0.000642532	0.00504325	1.6134
ENSMUSG00000094634|Gm3468	15.1329	-1.77196	0.493904	-3.58766	0.000333664	0.00507138	0.832736
ENSMUSG00000070304|Scn2b	37.8563	1.32067	0.374921	3.52254	0.000427435	0.00507571	1.06528
ENSMUSG00000006498|Ptbp1	1370.94	-0.4034	0.117699	-3.42737	0.000609447	0.00508652	1.51486
ENSMUSG00000036099|Vezt	809.033	0.338067	0.0991911	3.40824	0.000653828	0.00512089	1.6134
ENSMUSG00000056050|Mia3	2293.68	0.331181	0.0963446	3.43747	0.000587184	0.00513394	1.44371
ENSMUSG00000021577|Sdha	27819.6	0.60581	0.176232	3.43758	0.00058694	0.00513394	1.44371
ENSMUSG00000008734|Gprc5b	804.369	-0.687151	0.201745	-3.40603	0.000659138	0.0051516	1.6134
ENSMUSG00000008892|Vdac3	6686.68	0.433924	0.126279	3.43625	0.000589836	0.0051516	1.44371
ENSMUSG00000083773|Gm13394	22044	0.766407	0.225143	3.40409	0.000663838	0.00518536	1.6134
ENSMUSG00000078994|Zfp429	51.6997	-1.35787	0.384241	-3.5339	0.000409474	0.00518577	0.994581
ENSMUSG00000021108|Prkch	743.787	-0.401823	0.118183	-3.40001	0.000673835	0.00520148	1.63088
ENSMUSG00000035235|Trim13	178.696	-0.686658	0.202845	-3.38514	0.000711432	0.00520871	1.71856
ENSMUSG00000017466|Timp2	5045.93	-0.535635	0.156666	-3.41896	0.000628616	0.00521821	1.51486
ENSMUSG00000054720|Lrrc8c	1212.65	-0.724275	0.20678	-3.50264	0.00046067	0.00521821	1.1096
ENSMUSG00000041488|Stx3	129.699	-0.76658	0.226602	-3.38294	0.000717148	0.00524215	1.71856
ENSMUSG00000001467|Cyp51	384.55	0.529245	0.15658	3.38003	0.00072479	0.00524444	1.73463
ENSMUSG00000000131|Xpo6	807.518	-0.580267	0.169816	-3.41702	0.000633096	0.00524444	1.51486
ENSMUSG00000017756|Slc12a7	7392.08	0.396773	0.116421	3.4081	0.00065418	0.00525234	1.56212
ENSMUSG00000041268|Dmxl2	1383.39	0.901145	0.2575	3.49959	0.000465972	0.0052642	1.1096
ENSMUSG00000070697|Utp3	590.976	0.44611	0.131029	3.40465	0.000662484	0.00526963	1.57508
ENSMUSG00000029627|Zkscan14	139.26	0.625447	0.184808	3.38431	0.000713577	0.00527189	1.69493
ENSMUSG00000110104|Gm45717	156.192	4.60301	1.35794	3.3897	0.000699703	0.0052774	1.65936
ENSMUSG00000051391|Ywhag	7318.75	0.39009	0.114536	3.40585	0.000659593	0.00528172	1.56212
ENSMUSG00000002835|Chaf1a	146.181	-1.18045	0.348373	-3.38848	0.000702821	0.00529528	1.65936
ENSMUSG00000024981|Acsl5	755.13	-0.475794	0.139416	-3.41276	0.000643091	0.00530461	1.51486
ENSMUSG00000090841|Myl6	4164.03	-0.669715	0.195561	-3.42458	0.000615747	0.00532652	1.44371
ENSMUSG00000118642|AY036118	30.8035	-2.74217	0.808041	-3.3936	0.000689797	0.00534781	1.61005
ENSMUSG00000026341|Actr3	3359.35	-0.515525	0.150603	-3.42308	0.000619167	0.00535043	1.44371
ENSMUSG00000031865|Dctn1	3962.21	0.527366	0.155494	3.39156	0.000694962	0.00537094	1.6134
ENSMUSG00000032290|Ptpn9	600.47	-0.593672	0.175345	-3.38574	0.000709866	0.00542446	1.63088
ENSMUSG00000073876|Gm13305	145.579	0.576024	0.171078	3.36703	0.000759827	0.00542589	1.7442
ENSMUSG00000041836|Ptpre	243.074	-0.81059	0.238766	-3.39492	0.000686488	0.00542589	1.57508
ENSMUSG00000050556|Kcnb1	2369.97	-0.490557	0.144054	-3.40537	0.000660749	0.0054272	1.51486
ENSMUSG00000029775|Klhdc10	1933.9	-0.307747	0.0900335	-3.41814	0.00063051	0.00543117	1.44371
ENSMUSG00000020321|Mdh1	50717.8	0.560844	0.165635	3.38602	0.00070914	0.00546314	1.6134
ENSMUSG00000006005|Tpr	4202.77	0.384651	0.113659	3.38425	0.000713727	0.00549558	1.6134
ENSMUSG00000058886|Deaf1	315.349	-0.444577	0.131944	-3.36943	0.000753233	0.00551788	1.69493
ENSMUSG00000020808|Pimreg	54.2039	-3.2995	0.97769	-3.37479	0.000738707	0.00552456	1.65936
ENSMUSG00000079671|2610203C22Rik	100.756	-0.885342	0.26287	-3.36798	0.000757219	0.00554122	1.69493
ENSMUSG00000053286|Trmt1l	674.521	0.544782	0.160311	3.39828	0.000678114	0.00554929	1.51486
ENSMUSG00000030747|Dgat2	5650	0.812031	0.240187	3.38083	0.000722684	0.00554989	1.6134
ENSMUSG00000046470|Sox18	1315.86	-0.699652	0.20097	-3.48137	0.00049885	0.00556741	1.1096
ENSMUSG00000079015|Serpina1c	11.921	2.05274	0.559001	3.67216	0.000240511	0.00558206	0.533008
ENSMUSG00000051022|Hs3st1	126.098	-0.945897	0.281732	-3.35744	0.000786683	0.00558206	1.7442
ENSMUSG00000090523|Gypc	1047.73	-0.64837	0.186311	-3.48004	0.000501333	0.0055863	1.1096
ENSMUSG00000017446|C1qtnf1	586.106	-0.789268	0.235081	-3.35743	0.000786705	0.00560183	1.73463
ENSMUSG00000027534|Snx16	165.642	0.818373	0.243861	3.3559	0.000791076	0.00560183	1.7442
ENSMUSG00000039233|Tbce	406.293	0.731316	0.217428	3.36348	0.000769651	0.00560561	1.69493
ENSMUSG00000074671|Tspyl3	66.6033	-1.22025	0.37268	-3.27426	0.0010594	0.00563178	2.32095
ENSMUSG00000028970|Abcb1b	196.3	0.688588	0.205377	3.3528	0.000799994	0.00565608	1.7442
ENSMUSG00000026003|Acadl	24887.6	0.657603	0.194405	3.38264	0.000717925	0.00566449	1.56212
ENSMUSG00000047507|Baiap3	18.4174	2.72117	0.718585	3.78684	0.000152576	0.00567317	0.331306
ENSMUSG00000027122|Arl14ep	239.917	-0.769903	0.229743	-3.35115	0.000804773	0.00568094	1.7442
ENSMUSG00000033386|Frrs1	167.4	-0.685041	0.205778	-3.32903	0.000871487	0.0056816	1.88758
ENSMUSG00000048473|Sult6b2	31.677	1.61972	0.464899	3.48403	0.00049392	0.00570272	1.06528
ENSMUSG00000061759|Armt1	209.401	0.521975	0.15549	3.35697	0.000788003	0.00571528	1.69493
ENSMUSG00000020387|Jade2	600.426	0.904097	0.266919	3.38716	0.000706214	0.00572261	1.51486
ENSMUSG00000032643|Fhl3	186.125	-0.736665	0.219112	-3.36205	0.000773664	0.00572261	1.65936
ENSMUSG00000054717|Hmgb2	265.441	-0.673256	0.20271	-3.32128	0.000896062	0.00572261	1.92241
ENSMUSG00000047434|Xxylt1	475.069	-0.421904	0.125221	-3.36927	0.000753684	0.00573062	1.6134
ENSMUSG00000029279|Brdt	17.952	-2.92188	0.824018	-3.54589	0.000391284	0.00576009	0.832736
ENSMUSG00000108037|Gm44597	60.3913	-2.65232	0.812108	-3.26596	0.00109092	0.00576009	2.32095
ENSMUSG00000019978|Epb41l2	1639.11	-0.422219	0.124261	-3.39784	0.000679192	0.00576219	1.44371
ENSMUSG00000056234|Ncoa4	1676.31	0.4855	0.144258	3.3655	0.000764051	0.00579736	1.6134
ENSMUSG00000029407|Uso1	1524.62	0.360431	0.106138	3.39587	0.000684109	0.00579787	1.44371
ENSMUSG00000063060|Sox7	1006.97	-0.662541	0.197118	-3.36114	0.000776203	0.00581737	1.63088
ENSMUSG00000037049|Smpd1	5800.73	0.458787	0.135676	3.38149	0.000720947	0.00581737	1.51486
ENSMUSG00000034994|Eef2	45733.9	0.468157	0.138825	3.37228	0.00074549	0.00582936	1.56212
ENSMUSG00000022324|Matn2	914.359	-0.758182	0.224835	-3.37217	0.000745786	0.00582936	1.56212
ENSMUSG00000029544|Cabp1	108.598	-1.09449	0.327545	-3.34148	0.000833319	0.00583058	1.7442
ENSMUSG00000002055|Spag5	46.6942	-2.0878	0.622327	-3.35482	0.000794158	0.00583463	1.65936
ENSMUSG00000028597|Gpx7	248.138	-0.912103	0.271876	-3.35484	0.0007941	0.00583463	1.65936
ENSMUSG00000035279|Ssc5d	516.541	-1.03673	0.310193	-3.3422	0.000831163	0.00583848	1.73463
ENSMUSG00000032397|Tipin	148.644	-0.947336	0.283611	-3.34026	0.000836987	0.00584412	1.7442
ENSMUSG00000031385|Plxnb3	80.2629	0.928173	0.276957	3.35132	0.000804272	0.00589976	1.65936
ENSMUSG00000034243|Golgb1	2077.23	0.35282	0.104555	3.37448	0.000739557	0.00593944	1.51486
ENSMUSG00000045896|Paip2b	1315.43	0.371718	0.110832	3.35388	0.000796864	0.00594135	1.63088
ENSMUSG00000026553|Copa	3620.23	0.31634	0.0937716	3.37351	0.000742161	0.00595421	1.51486
ENSMUSG00000028044|Cks1b	118.301	-0.841805	0.258849	-3.25211	0.00114551	0.00599308	2.32095
ENSMUSG00000006676|Usp19	3975.14	0.365194	0.108593	3.36296	0.000771109	0.00599308	1.56212
ENSMUSG00000021250|Fos	139.821	2.14031	0.639679	3.34592	0.000820111	0.00599734	1.65936
ENSMUSG00000026399|Cd55	325.093	-0.970254	0.288763	-3.36003	0.000779332	0.00599787	1.57508
ENSMUSG00000030761|Myo7a	159.715	-0.801561	0.239586	-3.34561	0.000821013	0.00599787	1.65936
ENSMUSG00000055067|Smyd3	118.95	0.694842	0.207746	3.34467	0.000823812	0.0060151	1.65936
ENSMUSG00000046814|Gchfr	181.222	1.07711	0.323398	3.33061	0.000866554	0.00601631	1.7442
ENSMUSG00000027765|P2ry1	835.657	0.572224	0.171786	3.33104	0.000865225	0.00602588	1.73786
ENSMUSG00000035783|Acta2	19249.6	-1.26441	0.376314	-3.35999	0.000779451	0.00603611	1.56212
ENSMUSG00000015112|Slc25a13	5151.31	0.526925	0.157275	3.35033	0.000807145	0.0060457	1.6134
ENSMUSG00000070509|Rgma	1399.45	-0.827927	0.245833	-3.36785	0.000757572	0.0060457	1.51486
ENSMUSG00000026321|Tnfrsf11a	87.7234	-1.27247	0.381519	-3.33527	0.000852175	0.00607284	1.69493
ENSMUSG00000047766|Lrrc49	170.907	-0.64262	0.192955	-3.33041	0.000867188	0.00609172	1.71856
ENSMUSG00000037685|Atp8a1	1829.49	0.594828	0.177267	3.35555	0.000792082	0.0061182	1.56212
ENSMUSG00000029735|Tpk1	77.0435	-0.804175	0.239439	-3.35858	0.000783444	0.00612583	1.54237
ENSMUSG00000026447|Pik3c2b	1198.31	-0.49575	0.148348	-3.3418	0.000832374	0.00615207	1.63088
ENSMUSG00000034472|Rasd2	155.615	0.998112	0.299459	3.33305	0.000859007	0.00623674	1.65936
ENSMUSG00000115869|Gm31814	13.1982	-5.02646	1.37476	-3.65623	0.000255951	0.00624158	0.493789
ENSMUSG00000039997|Ifi203	765.257	-0.793347	0.236273	-3.35775	0.000785799	0.00624303	1.51486
ENSMUSG00000020109|Dnajb12	1109.16	0.33697	0.100636	3.34842	0.000812736	0.00625528	1.56212
ENSMUSG00000031169|Porcn	100.112	0.698332	0.208329	3.35207	0.0008021	0.00625528	1.54237
ENSMUSG00000030678|Maz	1651.97	-0.436426	0.130022	-3.35657	0.00078916	0.00626013	1.51486
ENSMUSG00000022607|Ptk2	1178.42	-0.435511	0.129795	-3.35538	0.000792546	0.00628378	1.51486
ENSMUSG00000039450|Dcxr	208.301	1.0725	0.32305	3.31991	0.000900459	0.00628993	1.71856
ENSMUSG00000040084|Bub1b	61.4411	-2.56369	0.77326	-3.31544	0.000915	0.00629434	1.7442
ENSMUSG00000053128|Rnf26	170.535	-1.06072	0.319658	-3.31829	0.000905716	0.00632021	1.71856
ENSMUSG00000069793|Slfn9	125.798	-1.37498	0.415056	-3.31275	0.000923819	0.00634854	1.7442
ENSMUSG00000039741|Bahcc1	610.256	-0.620508	0.185133	-3.35168	0.000803235	0.00635136	1.51486
ENSMUSG00000046561|Arsj	23.6134	-1.80005	0.542125	-3.32035	0.000899037	0.00635136	1.69493
ENSMUSG00000026527|Rgs7	74.2752	-1.20119	0.361802	-3.32001	0.00090013	0.00635584	1.69493
ENSMUSG00000002804|Nudt14	121.056	0.866858	0.260696	3.32517	0.000883659	0.00636683	1.65936
ENSMUSG00000041479|Syt15	43.2305	-1.58568	0.475663	-3.33362	0.000857224	0.00636683	1.61005
ENSMUSG00000038888|Ctu1	95.5642	-0.827669	0.24743	-3.34507	0.000822621	0.00637336	1.54237
ENSMUSG00000024937|Ehbp1l1	8707.3	0.400748	0.119199	3.36199	0.000773816	0.00640167	1.44371
ENSMUSG00000046280|She	670.988	-0.516453	0.155107	-3.32964	0.000869573	0.00643073	1.6134
ENSMUSG00000045102|Poln	65.4894	1.32291	0.398957	3.31593	0.000913403	0.00643073	1.69493
ENSMUSG00000075701|Selenos	682.345	0.460416	0.139164	3.30843	0.000938214	0.00643817	1.73786
ENSMUSG00000024457|Trim26	623.334	-0.346753	0.103969	-3.33515	0.000852519	0.00645144	1.57508
ENSMUSG00000021420|Fars2	1373.14	0.506381	0.151758	3.33676	0.000847618	0.00646429	1.56212
ENSMUSG00000028452|Vcp	12271.2	0.634773	0.189071	3.35732	0.00078701	0.00649106	1.44371
ENSMUSG00000108621|Gm33989	447.471	-0.723145	0.218377	-3.31145	0.00092813	0.00651709	1.69493
ENSMUSG00000051934|Spats2	269.496	-0.510863	0.154717	-3.30191	0.000960272	0.006549	1.7442
ENSMUSG00000032244|Fem1b	953.095	-0.457154	0.13755	-3.32354	0.000888825	0.00654985	1.6134
ENSMUSG00000033308|Dpyd	188.291	0.921974	0.278114	3.31509	0.000916138	0.00656084	1.65936
ENSMUSG00000023806|Rsph3b	837.127	0.31017	0.0928579	3.34026	0.000836991	0.00656247	1.51486
ENSMUSG00000062075|Lmnb2	228.896	-0.704832	0.213595	-3.29985	0.000967371	0.0065841	1.7442
ENSMUSG00000027353|Mcm8	80.7105	1.02546	0.309464	3.31367	0.000920791	0.00658418	1.65936
ENSMUSG00000030683|Sez6l2	302.8	-0.949993	0.28548	-3.3277	0.00087566	0.00659316	1.57508
ENSMUSG00000026278|Bok	174.823	-0.82345	0.251299	-3.27677	0.00105001	0.00659374	1.88758
ENSMUSG00000070871|Ccnyl1	529.884	-0.527083	0.158738	-3.32047	0.00089867	0.00659807	1.6134
ENSMUSG00000054733|Msra	1527.12	0.417303	0.12568	3.32037	0.000898988	0.00659807	1.6134
ENSMUSG00000044667|Plppr4	6.90435	-6.58003	1.754	-3.75145	0.000175816	0.00660347	0.31496
ENSMUSG00000000409|Lck	14.4446	-3.82606	1.05192	-3.63722	0.000275598	0.00660347	0.493789
ENSMUSG00000039304|Tnfsf10	555.597	-0.822921	0.248925	-3.3059	0.000946714	0.00660416	1.69493
ENSMUSG00000021193|Pitrm1	1360.65	0.509148	0.153425	3.31853	0.000904915	0.00662491	1.6134
ENSMUSG00000017204|Gsdma	17.4219	5.44144	1.50469	3.61631	0.000298833	0.00662491	0.533008
ENSMUSG00000021215|Net1	387.17	-0.605578	0.182162	-3.32438	0.000886141	0.00664195	1.57508
ENSMUSG00000039515|Ptpa	2507.57	-0.419521	0.126116	-3.32647	0.000879535	0.00664379	1.56212
ENSMUSG00000028675|Pnrc2	1374.96	-0.596649	0.180028	-3.31421	0.000919033	0.00664615	1.63088
ENSMUSG00000087174|5530601H04Rik	58.537	-1.17488	0.355081	-3.30876	0.000937098	0.00665714	1.65936
ENSMUSG00000055026|Gabrg3	61.1004	1.49075	0.452598	3.29377	0.000988535	0.00667761	1.7442
ENSMUSG00000026090|Cracdl	25.8825	2.04487	0.618531	3.306	0.000946369	0.00671628	1.65936
ENSMUSG00000025337|Sbds	931.645	0.354755	0.103841	3.41633	0.000634711	0.00673287	1.1096
[truncated: 21,547 more rows]

## Sheet: IHW_39.NTG_6_vs_NTG_3
		baseMean	log2FoldChange	lfcSE	stat	pvalue	padj	weight
ENSMUSG00000093752	Gm20716	515.508	-36.2872	5.13458	-7.06721	1.58e-12	8.29e-08	0.448826
ENSMUSG00000086324	Gm15564	57.7573	30.0248	5.13486	5.84726	5e-09	3.78e-05	1.55571
ENSMUSG00000090877	Hspa1b	1996.11	5.37987	0.934766	5.75531	8.65e-09	5.69e-05	1.19314
ENSMUSG00000091971	Hspa1a	1403.56	5.28042	0.980234	5.3869	7.17e-08	0.000356871	1.18155
ENSMUSG00000021270	Hsp90aa1	6292.35	1.60654	0.303537	5.29275	1.2e-07	0.000434821	1.30402
ENSMUSG00000024042	Sik1	1873.47	1.80701	0.34966	5.16789	2.37e-07	0.000777238	1.1945
ENSMUSG00000037692	Ahdc1	1630.49	-0.544091	0.1093	-4.97796	6.43e-07	0.00182802	1.18155
ENSMUSG00000023034	Nr4a1	1012.07	3.37816	0.685114	4.93081	8.19e-07	0.00201631	1.1945
ENSMUSG00000050288	Fzd2	259.885	-1.27573	0.25983	-4.90986	9.11e-07	0.00284417	0.816854
ENSMUSG00000005148	Klf5	13.1452	-6.0307	1.27988	-4.71193	2.45e-06	0.00284417	2.02993
ENSMUSG00000028341	Nr4a3	401.443	3.69552	0.772631	4.78303	1.73e-06	0.00696316	0.448826
ENSMUSG00000048897	Zfp710	912.036	-0.542165	0.118314	-4.58242	4.6e-06	0.00696316	1.22164
ENSMUSG00000059182	Skap2	395.493	0.69877	0.152858	4.57137	4.85e-06	0.00696316	1.29469
ENSMUSG00000074682	Zcchc3	327.77	-0.729341	0.157014	-4.64507	3.4e-06	0.00697886	0.818697
ENSMUSG00000019936	Epyc	17.7982	-22.067	5.07744	-4.34608	1.39e-05	0.0107094	2.02993
ENSMUSG00000038894	Irs2	1202.4	2.90742	0.671245	4.33138	1.48e-05	0.0118272	1.84241
ENSMUSG00000028410	Dnaja1	2399.67	1.50722	0.350606	4.29891	1.72e-05	0.0195267	1.19314
ENSMUSG00000019810	Fuca2	6413.47	0.516978	0.12105	4.27077	1.95e-05	0.0195267	1.30402
ENSMUSG00000029135	Fosl2	1579.18	1.4242	0.3365	4.23239	2.31e-05	0.0213085	1.16278
ENSMUSG00000046668	Cxxc5	901.093	-0.548408	0.129929	-4.22084	2.43e-05	0.0213085	1.22164
ENSMUSG00000029330	Cds1	158.158	0.805041	0.194064	4.14834	3.35e-05	0.0213085	1.83175
ENSMUSG00000078122	F630028O10Rik	34.2335	-2.65265	0.664037	-3.99473	6.48e-05	0.0213085	3.14623
ENSMUSG00000038112	AW551984	44.5222	3.6989	0.926591	3.99194	6.55e-05	0.0213085	3.14623
ENSMUSG00000035283	Adrb1	489.265	-0.504877	0.120714	-4.18242	2.88e-05	0.02287	1.23641
ENSMUSG00000026628	Atf3	276.565	2.50503	0.569991	4.39486	1.11e-05	0.0232435	0.448826
ENSMUSG00000026819	Slc25a25	377.437	0.849559	0.204308	4.15823	3.21e-05	0.0234745	1.23641
ENSMUSG00000005483	Dnajb1	1019.4	1.81683	0.437631	4.15152	3.3e-05	0.0235592	1.22164
ENSMUSG00000023411	Nfatc4	226.635	-0.930557	0.221456	-4.202	2.65e-05	0.0251272	0.831911
ENSMUSG00000035545	Leng8	1748.79	-0.50777	0.123649	-4.10653	4.02e-05	0.0251272	1.23641
ENSMUSG00000025885	Myo5b	1067.16	0.485	0.11831	4.09942	4.14e-05	0.0251272	1.23641
ENSMUSG00000085795	Zfp703	658.395	-0.603803	0.147456	-4.0948	4.23e-05	0.0251272	1.23641
ENSMUSG00000085180	AI838599	7.79287	-5.75552	1.45877	-3.94545	7.97e-05	0.0251272	2.34422
ENSMUSG00000045639	Zfp629	955.495	-0.425409	0.104241	-4.08102	4.48e-05	0.0261692	1.22164
ENSMUSG00000052336	Cx3cr1	485.365	-2.16605	0.50405	-4.29729	1.73e-05	0.0266586	0.448826
ENSMUSG00000022178	Ajuba	255.627	-0.611866	0.147256	-4.15511	3.25e-05	0.0267574	0.816854
ENSMUSG00000003617	Cp	3998.98	0.460903	0.113737	4.05236	5.07e-05	0.0268029	1.23641
ENSMUSG00000053964	Lgals4	169.98	-1.43079	0.362816	-3.94358	8.03e-05	0.0278688	1.83175
ENSMUSG00000019082	Slc25a22	1205.29	-0.93917	0.238663	-3.93513	8.32e-05	0.0279447	1.84241
ENSMUSG00000074183	Gsta1	85.1367	1.47727	0.370701	3.98505	6.75e-05	0.028867	1.40998
ENSMUSG00000021983	Atp8a2	682.962	0.584866	0.146739	3.98574	6.73e-05	0.0320033	1.23641
ENSMUSG00000040260	Daam2	424.39	-0.659343	0.157113	-4.19661	2.71e-05	0.0346429	0.448826
ENSMUSG00000097652	Mhrt	2044.47	-1.1604	0.293215	-3.95749	7.57e-05	0.0346958	1.1945
ENSMUSG00000031262	Cenpi	16.9286	-5.44212	1.39579	-3.89895	9.66e-05	0.0346958	1.54485
ENSMUSG00000025515	Muc2	5.72845	-5.65951	1.45806	-3.88154	0.000103795	0.0350931	1.58164
ENSMUSG00000083899	Gm12346	464.413	1.47896	0.355021	4.16586	3.1e-05	0.0353501	0.448826
ENSMUSG00000033006	Sox10	55.8624	-1.3431	0.346681	-3.87418	0.000106984	0.0353501	1.55571
ENSMUSG00000029657	Hsph1	2264.45	1.87566	0.477518	3.92794	8.57e-05	0.0357595	1.18155
ENSMUSG00000024803	Ankrd1	82789.3	0.886009	0.225588	3.92756	8.58e-05	0.0357595	1.16058
ENSMUSG00000022346	Myc	204.777	1.69268	0.44328	3.81854	0.000134244	0.0357595	1.80265
ENSMUSG00000010021	Kif19a	10.103	5.81098	1.51879	3.82606	0.000130208	0.0393862	1.55571
ENSMUSG00000040841	Six5	368.882	-0.538746	0.135779	-3.96781	7.25e-05	0.0397085	0.831911
ENSMUSG00000039396	Neil3	17.981	-5.20842	1.3896	-3.74815	0.000178141	0.0397085	2.02993
ENSMUSG00000045287	Rtn4rl1	208.488	-0.803937	0.213525	-3.76508	0.000166495	0.0399597	1.84972
ENSMUSG00000068699	Flnc	16289.5	0.646969	0.167998	3.85106	0.00011761	0.0419175	1.22252
ENSMUSG00000030835	Nomo1	4457.7	0.343596	0.0893699	3.84465	0.000120723	0.0444999	1.16058
ENSMUSG00000037872	Ackr1	7.48018	-5.38431	1.43809	-3.74406	0.000181073	0.0450956	1.68707
ENSMUSG00000083396	Gm15542	196.046	1.4663	0.395745	3.70516	0.000211255	0.0483752	1.80265
ENSMUSG00000022269	Marchf11	7.99244	-5.36675	1.44381	-3.71707	0.000201548	0.048464	1.68707
ENSMUSG00000022181	C6	15.5252	5.20248	1.42948	3.63941	0.000273259	0.0528313	2.06269
ENSMUSG00000023169	Slc38a1	522.061	-0.916473	0.243973	-3.75645	0.000172341	0.0546608	1.23641
ENSMUSG00000044556	Tex38	6.87744	5.1217	1.39004	3.68457	0.000229093	0.0549687	1.58164
ENSMUSG00000020469	Myl7	138.505	-7.2304	1.98033	-3.6511	0.000261114	0.0549687	1.83175
ENSMUSG00000038612	Mcl1	5462.3	0.386261	0.103411	3.73521	0.000187561	0.0566553	1.23641
ENSMUSG00000025757	Hspa4l	2230.97	0.585895	0.157151	3.72824	0.000192823	0.0573349	1.23641
ENSMUSG00000050919	Zfp366	984.298	0.8969	0.240983	3.72185	0.000197772	0.0579017	1.23641
ENSMUSG00000015714	Cers2	1323.9	-0.24567	0.0660437	-3.71982	0.000199367	0.0586801	1.19314
ENSMUSG00000044827	Tlr1	33.2196	-2.18663	0.609944	-3.58496	0.000337125	0.0586801	2.0438
ENSMUSG00000000409	Lck	14.4446	-3.84902	1.05674	-3.64237	0.000270141	0.0605061	1.54485
ENSMUSG00000015476	Prrt1	51.1395	-1.59635	0.450016	-3.54732	0.000389172	0.0619531	2.14207
ENSMUSG00000022403	St13	2939.46	0.386294	0.104425	3.69924	0.000216245	0.0626292	1.16058
ENSMUSG00000041673	Lrrc18	8.26135	-5.4678	1.50489	-3.63335	0.000279766	0.0652697	1.38593
ENSMUSG00000082896	Gm5844	139.451	1.47187	0.40702	3.61622	0.000298933	0.0652697	1.47619
ENSMUSG00000024696	Lpxn	29.2451	-1.68963	0.479993	-3.52011	0.000431363	0.0652697	2.14207
ENSMUSG00000117113	Gm49883	35.4438	-1.37891	0.376379	-3.66363	0.000248665	0.0664687	1.18951
ENSMUSG00000108900	Ccdc194	14.4705	-4.9528	1.3814	-3.58535	0.000336622	0.0683594	1.54485
ENSMUSG00000042985	Upk3b	42.9884	-3.20941	0.951072	-3.37452	0.000739441	0.0727617	3.14623
ENSMUSG00000043415	Otud1	971.72	1.61299	0.446741	3.61057	0.000305526	0.0764216	1.22164
ENSMUSG00000000305	Cdh4	294.408	1.10012	0.28831	3.81576	0.000135764	0.0898488	0.448826
ENSMUSG00000034353	Ramp1	60.9816	-1.40092	0.37571	-3.72874	0.000192436	0.0898488	0.645143
ENSMUSG00000029376	Mthfd2l	114.217	-0.759692	0.217407	-3.49433	0.000475255	0.0898488	1.55571
ENSMUSG00000112041	9530020I12Rik	4.49885	-5.30995	1.53843	-3.45155	0.000557377	0.0935276	1.73112
ENSMUSG00000063011	Msln	22.9192	-3.57481	1.00933	-3.54176	0.00039746	0.0947217	1.18951
ENSMUSG00000087660	B230398E01Rik	6.04278	-6.0198	1.74448	-3.45077	0.000558986	0.0947217	1.68707
ENSMUSG00000035547	Capn5	110.799	-1.22761	0.354381	-3.4641	0.000532004	0.095788	1.55571
ENSMUSG00000055003	Lrtm2	11.6167	5.21384	1.50706	3.4596	0.000540977	0.0969343	1.54485
ENSMUSG00000021250	Fos	139.821	2.21627	0.641726	3.45361	0.000553144	0.101918	1.47619
ENSMUSG00000110104	Gm45717	156.192	4.70784	1.36377	3.45207	0.000556303	0.101918	1.47619
ENSMUSG00000110071	Gm45512	5.96246	-5.18842	1.56669	-3.31171	0.000927276	0.105762	2.34422
ENSMUSG00000019883	Echdc1	516.924	0.530485	0.15293	3.46881	0.00052276	0.108469	1.27413
ENSMUSG00000113216	Gm40841	9.016	-4.89082	1.4271	-3.4271	0.000610075	0.115081	1.38593
ENSMUSG00000070808	Bicra	582.554	-0.468686	0.126497	-3.70512	0.000211288	0.115605	0.448826
ENSMUSG00000045680	Tcf21	313.005	-0.720668	0.202684	-3.55563	0.000377079	0.115605	0.831911
ENSMUSG00000031972	Acta1	16629.9	1.27151	0.367107	3.46359	0.000533027	0.115605	1.16058
ENSMUSG00000027075	Slc43a1	51.9556	-0.997771	0.288507	-3.4584	0.000543399	0.115605	1.18951
ENSMUSG00000020423	Btg2	1387.12	1.04934	0.305351	3.43651	0.000589265	0.115605	1.23641
ENSMUSG00000033730	Egr3	120.733	2.50225	0.750705	3.3332	0.000858535	0.115605	1.84972
ENSMUSG00000055333	Fat2	42.2311	1.16129	0.353261	3.28734	0.0010114	0.115605	2.14207
ENSMUSG00000000308	Ckmt1	137.694	3.94644	1.1874	3.32359	0.000888655	0.116478	1.83175
ENSMUSG00000085517	Gm12963	7.3386	-4.88557	1.47278	-3.31726	0.000909061	0.124805	1.73112
ENSMUSG00000024966	Stip1	2409.54	0.850688	0.249594	3.40829	0.000653714	0.127131	1.19314
ENSMUSG00000106157	4930555A03Rik	19.1331	-1.89688	0.567875	-3.34031	0.000836853	0.127131	1.54485
ENSMUSG00000083261	Gm7816	37.6134	1.72987	0.518923	3.33357	0.000857385	0.127131	1.55571
ENSMUSG00000111709	Gm3776	53.3991	1.48743	0.447484	3.32397	0.000887454	0.130312	1.55571
ENSMUSG00000018143	Mafk	1879.22	0.57984	0.170854	3.39378	0.000689357	0.134127	1.16278
ENSMUSG00000039703	Nploc4	2750.13	0.2604	0.0772693	3.37003	0.000751608	0.137768	1.22252
ENSMUSG00000038884	Shfl	161.928	-1.08198	0.328747	-3.29121	0.000997576	0.150003	1.47619
ENSMUSG00000073856	Iqck	17.2531	-1.81547	0.556142	-3.26441	0.00109692	0.155048	1.55571
ENSMUSG00000030264	Thumpd3	523.246	0.400052	0.111265	3.59549	0.000323786	0.157166	0.448826
ENSMUSG00000027318	Adam33	35.0732	-1.77934	0.547426	-3.25038	0.00115251	0.159917	1.55571
ENSMUSG00000051048	P4ha3	17.9891	-5.62761	1.77757	-3.1659	0.00154604	0.162911	2.02993
ENSMUSG00000020288	Ahsa2	823.31	0.72002	0.200161	3.5972	0.000321655	0.162968	0.412199
ENSMUSG00000022702	Hira	654.728	-0.270036	0.0817984	-3.30124	0.000962583	0.162968	1.23641
ENSMUSG00000031661	Nkd1	66.6272	-1.39693	0.428151	-3.26271	0.00110354	0.162968	1.40998
ENSMUSG00000033910	Gucy1a1	795.309	-0.788973	0.238981	-3.3014	0.000962023	0.166226	1.1945
ENSMUSG00000029439	Sfswap	773.643	-0.317946	0.0889039	-3.57629	0.000348507	0.167207	0.412199
ENSMUSG00000019916	P4ha1	1991.48	0.927027	0.281501	3.29316	0.000990694	0.167207	1.19314
ENSMUSG00000024360	Etf1	3714.55	0.234907	0.0714979	3.28551	0.00101796	0.167207	1.22252
ENSMUSG00000037720	Tmem33	1181.09	0.541433	0.165174	3.27796	0.00104559	0.167207	1.23641
ENSMUSG00000028358	Zfp618	31.1269	-1.3542	0.449583	-3.01212	0.00259434	0.167207	3.14623
ENSMUSG00000059851	Kmt5c	328.002	-0.669575	0.198082	-3.3803	0.000724073	0.167934	0.818697
ENSMUSG00000001768	Rin2	969.972	-0.74192	0.226663	-3.27323	0.00106324	0.167934	1.22164
ENSMUSG00000049313	Sorl1	1630.76	0.411525	0.125799	3.27129	0.00107059	0.167934	1.19314
ENSMUSG00000037447	Arid5a	435.37	0.990071	0.304784	3.24843	0.00116042	0.167934	1.29469
ENSMUSG00000024891	Slc29a2	128.465	-0.662387	0.205673	-3.22058	0.00127931	0.167934	1.47619
ENSMUSG00000054418	2900041M22Rik	8.1964	4.7455	1.48624	3.19297	0.00140818	0.167934	1.58164
ENSMUSG00000037944	Ccr7	9.17932	-5.40217	1.73563	-3.11252	0.00185498	0.167934	2.06269
ENSMUSG00000051439	Cd14	268.605	1.45138	0.431571	3.36302	0.00077094	0.174854	0.816854
ENSMUSG00000061086	Myl4	345.312	-4.09728	1.22071	-3.35647	0.000789442	0.177652	0.816854
ENSMUSG00000032497	Lrrfip2	2318.29	0.241505	0.0744304	3.24471	0.00117572	0.181495	1.18155
ENSMUSG00000027650	Tti1	903.833	0.321652	0.0996777	3.22692	0.00125129	0.18512	1.1945
ENSMUSG00000026051	Ecrg4	38.913	-4.22339	1.30964	-3.22484	0.00126044	0.18512	1.18951
ENSMUSG00000032515	Csrnp1	408.447	0.920297	0.285941	3.21849	0.00128869	0.18512	1.1945
ENSMUSG00000020818	Mfsd11	714.817	0.313349	0.0973848	3.21764	0.00129252	0.18512	1.1945
ENSMUSG00000023944	Hsp90ab1	36181.8	0.642618	0.200851	3.19948	0.00137677	0.18512	1.30402
ENSMUSG00000001891	Ugp2	9286.2	0.34367	0.107703	3.1909	0.00141832	0.18512	1.32506
ENSMUSG00000032400	Zwilch	28.5381	-2.2788	0.744061	-3.06265	0.00219386	0.18512	2.14207
ENSMUSG00000118642	AY036118	30.8035	-2.47804	0.813771	-3.04514	0.00232574	0.18512	2.14207
ENSMUSG00000036928	Stag3	26.7846	-1.76077	0.599302	-2.93803	0.00330304	0.18512	3.14623
ENSMUSG00000031028	Tub	9.23433	-6.51392	2.13053	-3.05742	0.00223253	0.186168	2.02993
ENSMUSG00000025207	Sema4g	9.07064	-5.47426	1.74793	-3.13186	0.00173705	0.187624	1.55571
ENSMUSG00000046470	Sox18	1315.86	-0.619992	0.201311	-3.07978	0.00207153	0.187624	1.84241
ENSMUSG00000041720	Pi4ka	2400.86	0.280254	0.0879286	3.18729	0.00143612	0.19246	1.23641
ENSMUSG00000028042	Zbtb7b	888.411	-0.355148	0.111275	-3.19162	0.00141479	0.193337	1.19314
ENSMUSG00000003948	Mmd	1185.92	-0.572005	0.179617	-3.18459	0.00144961	0.193337	1.22164
ENSMUSG00000051212	Gpr183	47.9476	-1.52873	0.527408	-2.89858	0.00374861	0.193337	3.14623
ENSMUSG00000037904	Ankrd9	922.913	-0.552661	0.17447	-3.16766	0.00153672	0.198385	1.23641
ENSMUSG00000036564	Ndrg4	3120.59	-0.516028	0.163732	-3.15166	0.00162346	0.198385	1.30402
ENSMUSG00000027293	Ehd4	16435.4	0.317855	0.100926	3.1494	0.00163608	0.198385	1.30402
ENSMUSG00000043110	Lrrn4	6.86818	-6.24085	1.99314	-3.13117	0.00174113	0.198385	1.38593
ENSMUSG00000039611	Pgap4	1499.84	-0.261459	0.0828723	-3.15496	0.0016052	0.209636	1.19314
ENSMUSG00000037791	Phf12	974.272	-0.358054	0.118253	-3.02786	0.00246292	0.209636	1.84241
ENSMUSG00000027800	Tm4sf1	1727.79	-0.412065	0.130644	-3.15412	0.00160984	0.210164	1.16278
ENSMUSG00000033446	Lpar6	246.839	-0.720036	0.229521	-3.13712	0.00170615	0.210164	1.23641
ENSMUSG00000032564	Cpne4	20.9234	2.08084	0.676987	3.07368	0.00211436	0.210164	1.54485
ENSMUSG00000026480	Ncf2	166.552	0.989825	0.327453	3.0228	0.00250447	0.210164	1.83175
ENSMUSG00000053977	Cd8a	4.46187	5.24301	1.72838	3.03348	0.00241747	0.214749	1.68707
ENSMUSG00000000126	Wnt9a	225.278	-0.798984	0.265071	-3.01422	0.00257638	0.214749	1.80265
ENSMUSG00000025473	Adam8	42.4506	1.67588	0.564015	2.97134	0.002965	0.216039	2.0438
ENSMUSG00000048442	Smim5	291.563	-0.777229	0.240757	-3.22827	0.00124541	0.221395	0.831911
ENSMUSG00000022064	Pibf1	184.15	0.479768	0.160428	2.99055	0.00278477	0.221395	1.84972
ENSMUSG00000007033	Hspa1l	240.068	1.18078	0.366936	3.21794	0.00129113	0.229037	0.816854
ENSMUSG00000037411	Serpine1	3442.02	1.16683	0.376483	3.0993	0.00193976	0.229037	1.22252
ENSMUSG00000037166	Ppp1r14a	58.5883	-1.67989	0.549115	-3.05926	0.00221883	0.229037	1.40998
ENSMUSG00000022686	B3gnt5	11.6079	-3.08606	1.02118	-3.02206	0.00251058	0.231529	1.55571
ENSMUSG00000042406	Atf4	2362.72	0.405796	0.131724	3.08064	0.00206557	0.238229	1.23641
ENSMUSG00000046999	1110032F04Rik	6.43878	-4.17054	1.37065	-3.04275	0.00234429	0.239754	1.38593
ENSMUSG00000005360	Slc1a3	82.6712	-1.00597	0.331473	-3.03484	0.00240667	0.240486	1.40998
ENSMUSG00000028309	Rnf20	1071.81	0.2612	0.0848537	3.07824	0.00208227	0.242234	1.19314
ENSMUSG00000028059	Arhgef2	1394.69	-0.328186	0.107014	-3.06676	0.00216394	0.242234	1.23641
ENSMUSG00000062960	Kdr	6448.93	-0.558625	0.182953	-3.05338	0.00226283	0.242234	1.30402
ENSMUSG00000049130	C5ar1	288.88	1.14854	0.361093	3.18072	0.00146909	0.242755	0.831911
ENSMUSG00000032712	Resf1	662.005	0.846535	0.276409	3.06262	0.00219411	0.242755	1.23641
ENSMUSG00000050605	Zfp61	68.1025	-0.890822	0.27429	-3.24774	0.00116326	0.245233	0.645143
ENSMUSG00000017679	Ttpal	559.007	0.484419	0.159273	3.04144	0.00235453	0.245919	1.29469
ENSMUSG00000020458	Rtn4	4921.56	0.424745	0.140276	3.02793	0.00246236	0.249443	1.32506
ENSMUSG00000054435	Gimap4	920.818	-0.328645	0.112333	-2.92562	0.0034377	0.249443	1.84241
ENSMUSG00000028967	Errfi1	950.666	1.27992	0.419343	3.05221	0.00227161	0.252252	1.19314
ENSMUSG00000086859	Snhg20	79.941	-0.857532	0.287086	-2.98703	0.00281705	0.252252	1.47619
ENSMUSG00000061462	Obscn	35688.4	0.319354	0.105824	3.01778	0.00254633	0.252597	1.32506
ENSMUSG00000030930	Chst15	425.972	-0.586308	0.176179	-3.32792	0.000874983	0.253488	0.448826
ENSMUSG00000064109	Hcst	5.83409	4.8965	1.72668	2.83579	0.0045712	0.253488	2.34422
ENSMUSG00000075122	Cd80	44.1714	1.43412	0.501294	2.86083	0.00422531	0.25501	2.14207
ENSMUSG00000034394	Lif	19.6976	-1.85612	0.645528	-2.87536	0.0040357	0.255618	2.02993
ENSMUSG00000028266	Lmo4	541.491	-0.375694	0.124577	-3.01577	0.0025633	0.257261	1.27413
ENSMUSG00000015839	Nfe2l2	1875	0.557168	0.184889	3.01353	0.00258227	0.263683	1.23641
ENSMUSG00000039810	Zc3h10	287.24	-0.44679	0.148288	-3.01299	0.00258684	0.263683	1.23641
ENSMUSG00000031684	Slc10a7	158.744	0.585282	0.197845	2.95828	0.0030936	0.263683	1.47619
ENSMUSG00000004394	Tmed4	2253.44	0.179051	0.0596795	3.00021	0.00269793	0.264703	1.23641
ENSMUSG00000022386	Trmu	214.44	-0.688565	0.234771	-2.93292	0.00335787	0.264703	1.55571
ENSMUSG00000022602	Arc	93.7501	1.59155	0.543409	2.92883	0.00340239	0.264703	1.55571
ENSMUSG00000027901	Dennd2d	12.8499	-2.10531	0.718927	-2.9284	0.00340712	0.264703	1.55571
ENSMUSG00000027460	Angpt4	12.9727	-5.5553	1.89738	-2.92788	0.00341286	0.264703	1.55571
ENSMUSG00000026955	Sapcd2	10.5113	4.47894	1.57272	2.8479	0.00440088	0.264703	2.06269
ENSMUSG00000097564	C430014B12Rik	10.2874	2.53886	0.893814	2.84048	0.00450464	0.264703	2.08293
ENSMUSG00000038233	Gask1a	51.6192	-1.28342	0.474534	-2.7046	0.00683875	0.264703	3.14623
ENSMUSG00000067199	Frat1	35.2207	-1.10838	0.379162	-2.92322	0.00346426	0.267319	1.55571
ENSMUSG00000000183	Fgf6	108.931	1.43591	0.477624	3.00636	0.002644	0.267805	1.17918
ENSMUSG00000000142	Axin2	119.851	-0.873055	0.304738	-2.86494	0.00417095	0.267958	1.84972
ENSMUSG00000031728	Zfp821	180.285	-0.593377	0.207104	-2.86512	0.0041685	0.26907	1.83175
ENSMUSG00000022946	Dop1b	508.881	0.329496	0.110815	2.97338	0.00294538	0.280253	1.23641
ENSMUSG00000100801	Gm15459	12857.5	0.818833	0.274105	2.9873	0.00281458	0.283781	1.16058
ENSMUSG00000090698	Apold1	485.598	0.889988	0.301108	2.95571	0.00311952	0.283781	1.27413
ENSMUSG00000054967	Zfp647	30.2212	-1.36643	0.472113	-2.89429	0.00380013	0.283781	1.55571
ENSMUSG00000009013	Dynll1	1506.51	0.52353	0.17646	2.96685	0.00300863	0.296976	1.16278
ENSMUSG00000025607	Copg2	1271.59	0.292904	0.103767	2.82271	0.00476201	0.296976	1.84241
ENSMUSG00000025978	Rftn2	171.966	-0.639297	0.227167	-2.81422	0.00488962	0.30193	1.84972
ENSMUSG00000021814	Anxa7	2327.14	0.254098	0.0862467	2.94617	0.00321732	0.306504	1.19314
ENSMUSG00000020612	Prkar1a	17661.3	0.27501	0.094539	2.90896	0.00362631	0.309576	1.32506
ENSMUSG00000023439	Gnb3	222.819	0.987535	0.352809	2.79906	0.00512512	0.311929	1.84972
ENSMUSG00000003528	Slc25a1	245.706	-0.833872	0.274378	-3.03913	0.00237263	0.312134	0.831911
ENSMUSG00000042895	Abra	1596.25	0.82693	0.281716	2.93534	0.00333187	0.312134	1.16278
ENSMUSG00000024471	Myot	1269.93	0.78027	0.266762	2.92496	0.00344498	0.312134	1.22164
ENSMUSG00000038370	Pcp4l1	2502.96	-0.390752	0.13397	-2.91671	0.00353748	0.312134	1.23641
ENSMUSG00000041559	Fmod	227.861	-3.6298	1.24465	-2.91633	0.00354174	0.312134	1.23641
ENSMUSG00000018411	Mapt	2883.49	0.2922	0.100739	2.90058	0.00372469	0.312134	1.32506
ENSMUSG00000021136	Smoc1	138.581	-1.78426	0.63888	-2.79279	0.00522554	0.312134	1.83175
ENSMUSG00000044006	Cilp2	22.1192	-6.9538	2.66686	-2.60748	0.00912109	0.31434	3.14623
ENSMUSG00000045983	Eif4g1	14024.4	0.234049	0.0804224	2.91025	0.00361138	0.315251	1.23641
ENSMUSG00000020482	Ccdc117	825.295	0.781653	0.24179	3.23277	0.00122594	0.319539	0.412199
ENSMUSG00000001774	Chordc1	998.027	0.580339	0.199693	2.90615	0.00365902	0.320332	1.22164
ENSMUSG00000020361	Hspa4	4871.9	0.32135	0.110034	2.92047	0.00349502	0.320618	1.16058
ENSMUSG00000105609	Gm42501	4.52353	4.61779	1.71547	2.69185	0.00710579	0.321266	2.34422
ENSMUSG00000022672	Prkdc	428.506	0.389136	0.134403	2.89529	0.00378805	0.322098	1.23641
ENSMUSG00000103115	Gm37584	5.26817	-4.57202	1.64007	-2.7877	0.00530836	0.322098	1.73112
ENSMUSG00000031209	Heph	91.3996	-0.865555	0.307141	-2.8181	0.00483088	0.324728	1.55571
ENSMUSG00000079499	6530402F18Rik	156.697	0.513001	0.182444	2.81183	0.00492609	0.329663	1.55571
ENSMUSG00000032285	Dnaja4	4278.35	0.343884	0.120316	2.85817	0.0042609	0.332594	1.32506
ENSMUSG00000034818	Celf5	5.13813	-5.62376	1.98077	-2.83918	0.00452289	0.332594	1.38593
ENSMUSG00000031070	Mrgprf	170.458	-0.918594	0.326201	-2.81604	0.00486195	0.332594	1.47619
ENSMUSG00000094365	Gm21982	14.4213	5.65419	2.01688	2.80343	0.00505622	0.332594	1.55571
ENSMUSG00000014226	Cacybp	1264.82	0.454821	0.165622	2.74614	0.00603014	0.332594	1.84241
ENSMUSG00000030278	Cidec	42.4268	-2.34043	0.862453	-2.71369	0.0066539	0.332594	2.0438
ENSMUSG00000089929	Bcl2a1b	27.035	-2.76993	1.02213	-2.70995	0.00672932	0.332594	2.0438
ENSMUSG00000032349	Elovl5	1090.04	0.348062	0.127008	2.74047	0.0061352	0.334834	1.84241
ENSMUSG00000032194	Kank2	3547.33	0.185515	0.0647305	2.86595	0.00415756	0.336642	1.23641
ENSMUSG00000085315	A430018G15Rik	6.5147	-5.06189	1.81707	-2.78574	0.00534053	0.336642	1.58164
ENSMUSG00000032265	Tent5a	907.928	1.09968	0.38281	2.87265	0.00407041	0.33869	1.19314
ENSMUSG00000029127	Zbtb49	80.2666	-0.826932	0.29538	-2.79956	0.00511729	0.342707	1.47619
ENSMUSG00000032803	Cdv3	4273.38	0.349811	0.122518	2.85519	0.00430114	0.346363	1.22252
ENSMUSG00000022037	Clu	13253.6	0.639045	0.222991	2.86579	0.00415965	0.348475	1.16058
ENSMUSG00000030126	Tmcc1	1280.78	0.299596	0.104856	2.85721	0.00427383	0.348475	1.1945
ENSMUSG00000112701	2310002D06Rik	12.6751	-2.07884	0.749172	-2.77485	0.0055228	0.348475	1.54485
ENSMUSG00000067928	Zfp760	92.5341	-1.08176	0.387082	-2.79465	0.00519565	0.355762	1.40998
ENSMUSG00000040152	Thbs1	1097.79	2.45031	0.905304	2.70662	0.00679724	0.355762	1.84241
ENSMUSG00000118252	Gm5521	31.6467	0.962729	0.381733	2.522	0.0116691	0.356191	3.14623
ENSMUSG00000035914	Cd276	455.181	-0.433499	0.153571	-2.82279	0.00476071	0.357378	1.27413
ENSMUSG00000106999	Gm42734	6.2231	3.79552	1.39624	2.71838	0.00656032	0.360997	1.73112
ENSMUSG00000074973	Gm11382	10.5752	3.79397	1.37853	2.75218	0.00592005	0.363572	1.54485
ENSMUSG00000025980	Hspd1	8029.9	0.501432	0.177677	2.82216	0.00477017	0.365487	1.22252
ENSMUSG00000046223	Plaur	84.9652	1.4542	0.523622	2.7772	0.00548295	0.365487	1.40998
ENSMUSG00000115423		79.0734	1.63706	0.590077	2.77431	0.00553188	0.365487	1.40998
ENSMUSG00000054675	Tmem119	218.968	-1.054	0.391047	-2.69533	0.00703189	0.365487	1.80265
ENSMUSG00000108068	Gm44075	7.27606	-2.63306	1.01114	-2.60406	0.0092127	0.365487	2.34422
ENSMUSG00000006705	Pknox1	391.564	0.79872	0.28491	2.80341	0.0050565	0.367627	1.27413
ENSMUSG00000041912	Tdrkh	148.915	0.641845	0.234515	2.7369	0.00620216	0.367857	1.55571
ENSMUSG00000020186	Csrp2	585.203	-0.890092	0.315929	-2.81738	0.00484178	0.372548	1.1945
ENSMUSG00000024791	Cdca5	13.6229	-4.19198	1.58762	-2.64042	0.00828037	0.373456	2.02993
ENSMUSG00000041479	Syt15	43.2305	-1.27061	0.482276	-2.63461	0.00842351	0.375871	2.0438
ENSMUSG00000049134	Nrap	22367.1	0.459122	0.16381	2.80278	0.00506644	0.376486	1.22252
ENSMUSG00000007107	Atp1a4	5.13199	-6.38965	2.31681	-2.75795	0.00581655	0.378345	1.38593
ENSMUSG00000087368	BC065397	21.7171	-1.14473	0.461908	-2.47826	0.0132024	0.378345	3.14623
ENSMUSG00000036281	Snapc4	272.205	-0.461213	0.148539	-3.105	0.00190281	0.380733	0.448826
ENSMUSG00000057880	Abat	636.108	0.71383	0.231119	3.08859	0.0020111	0.384054	0.448826
ENSMUSG00000021608	Lpcat1	373.413	-0.450223	0.154637	-2.91148	0.00359715	0.384054	0.818697
ENSMUSG00000043518	Rai2	1164.7	0.227302	0.0818399	2.7774	0.0054796	0.384054	1.23641
ENSMUSG00000005413	Hmox1	385.987	0.719592	0.260062	2.76701	0.00565739	0.384054	1.27413
ENSMUSG00000026566	Mpzl1	575.916	-0.433993	0.156969	-2.76484	0.00569511	0.384054	1.29469
ENSMUSG00000031161	Hdac6	455.03	0.371344	0.134376	2.76346	0.00571918	0.384054	1.27413
ENSMUSG00000037243	Zfp692	107.722	-0.569596	0.210471	-2.7063	0.00680381	0.384054	1.55571
ENSMUSG00000023484	Prph	4.65688	-5.67569	2.12347	-2.67284	0.00752116	0.384054	1.68707
ENSMUSG00000000562	Adora3	6.78223	-2.89973	1.08731	-2.66688	0.007656	0.384054	1.73112
ENSMUSG00000037455	Slc18b1	162.979	-0.489029	0.18403	-2.65733	0.00787617	0.384054	1.80265
ENSMUSG00000022203	Efs	153.914	-0.976264	0.367863	-2.65388	0.00795714	0.384054	1.84972
ENSMUSG00000019842	Traf3ip2	145.964	-0.516213	0.194515	-2.65385	0.00795798	0.384054	1.80265
ENSMUSG00000029082	Bst1	19.3597	-1.54942	0.594339	-2.60697	0.00913473	0.384054	2.08293
ENSMUSG00000054499	Dedd2	634.064	0.82827	0.268325	3.08682	0.0020231	0.384268	0.448826
ENSMUSG00000021134	Srsf5	2608.26	-0.597515	0.214241	-2.78898	0.00528742	0.384922	1.16278
ENSMUSG00000053825	Ppfia2	82.8334	-1.24837	0.448516	-2.78333	0.00538037	0.384922	1.17918
ENSMUSG00000025355	Mmp19	151.968	0.982504	0.371798	2.64257	0.00822784	0.384922	1.80265
ENSMUSG00000034940	Synrg	1220.29	0.301808	0.109103	2.76625	0.00567045	0.385389	1.23641
ENSMUSG00000086287	Gm15972	25.555	1.01055	0.413316	2.44498	0.0144861	0.38553	3.14623
ENSMUSG00000074912	Gm14207	17.4949	-1.92849	0.747511	-2.57988	0.00988341	0.399785	2.06269
ENSMUSG00000040033	Stat2	418.977	-0.40528	0.146805	-2.76068	0.0057682	0.401487	1.1945
ENSMUSG00000017344	Vtn	503.588	-0.458939	0.150102	-3.05751	0.00223187	0.402727	0.448826
ENSMUSG00000070705	Eid2b	253.164	-0.486276	0.169555	-2.86796	0.00413129	0.402727	0.818697
ENSMUSG00000022439	Parvg	72.064	-0.906514	0.328628	-2.75848	0.00580703	0.402727	1.17918
ENSMUSG00000003346	Abhd17a	988.212	-0.477284	0.173064	-2.75784	0.00581841	0.402727	1.19314
ENSMUSG00000042647	Acad12	2762.82	0.475213	0.172598	2.7533	0.00589981	0.402727	1.16058
ENSMUSG00000022528	Hes1	590.502	-0.539222	0.196293	-2.74703	0.00601385	0.402727	1.1945
ENSMUSG00000006005	Tpr	4202.77	0.309712	0.11382	2.72106	0.00650721	0.402727	1.30402
ENSMUSG00000116097	Gm36738	6.04468	3.5103	1.2967	2.7071	0.00678741	0.402727	1.38593
ENSMUSG00000107352	Gm43660	17.6302	1.98089	0.741861	2.67017	0.00758139	0.402727	1.54485
ENSMUSG00000039748	Exo1	17.4314	-2.51608	0.946528	-2.65822	0.00785543	0.402727	1.55571
ENSMUSG00000062783	Csprs	7.23898	2.14077	0.805706	2.65701	0.00788361	0.402727	1.58164
ENSMUSG00000020437	Myo1g	76.6794	-0.78111	0.294049	-2.6564	0.00789804	0.402727	1.55571
ENSMUSG00000034463	Scara3	146.165	-1.51622	0.581329	-2.6082	0.00910188	0.402727	1.80265
ENSMUSG00000052794	1700030K09Rik	150.102	-0.552531	0.212102	-2.60502	0.00918683	0.402727	1.84972
ENSMUSG00000031824	6430548M08Rik	721.375	0.478724	0.175411	2.72916	0.00634956	0.405478	1.23641
ENSMUSG00000049571	Cfap46	4.92997	-4.56127	1.74473	-2.61431	0.00894074	0.406423	1.73112
ENSMUSG00000040998	Npnt	93.7404	-3.26436	1.22431	-2.66629	0.00766933	0.407471	1.47619
ENSMUSG00000009092	Derl3	6.39033	-5.08053	1.92492	-2.63935	0.00830645	0.40917	1.58164
ENSMUSG00000026638	Irf6	34.5386	-1.30189	0.510218	-2.55163	0.010722	0.40917	2.0438
ENSMUSG00000000296	Tpd52l1	91.2267	0.706468	0.258314	2.73492	0.00623959	0.410901	1.17918
ENSMUSG00000029447	Cct6a	2521.47	0.368547	0.134972	2.73053	0.00632318	0.413234	1.18155
ENSMUSG00000046056	Sbsn	25.1481	-1.25494	0.47567	-2.63826	0.00833337	0.413234	1.55571
ENSMUSG00000010755	Cars	434.417	0.463357	0.170458	2.71831	0.00656159	0.414259	1.1945
ENSMUSG00000018965	Ywhah	2038.88	0.298153	0.110054	2.70914	0.00674571	0.414259	1.23641
ENSMUSG00000001120	Pcbp3	85.1534	-0.618699	0.232147	-2.66512	0.00769617	0.414259	1.40998
ENSMUSG00000025010	Ccnj	196.526	-0.588708	0.221882	-2.65325	0.00797216	0.414259	1.47619
ENSMUSG00000071613	Gm10340	14.3227	-1.43566	0.565696	-2.53786	0.0111533	0.414259	2.06269
ENSMUSG00000028386	Slc46a2	19.2011	-1.98325	0.781965	-2.53623	0.0112052	0.414259	2.06269
ENSMUSG00000003411	Rab3b	11.233	-2.14114	0.846294	-2.53002	0.0114055	0.414259	2.08293
ENSMUSG00000060187	Lrrc10	4839.96	0.489759	0.179756	2.72458	0.0064383	0.415049	1.16058
ENSMUSG00000078994	Zfp429	51.6997	-0.991591	0.391636	-2.53192	0.0113439	0.415049	2.0438
ENSMUSG00000100174	Gm28719	3.94698	-3.91856	1.57812	-2.48306	0.0130258	0.415049	2.34422
ENSMUSG00000023088	Abcc1	1725.96	0.439376	0.162103	2.71047	0.00671876	0.41693	1.1945
ENSMUSG00000034024	Cct2	3078.88	0.303776	0.113322	2.68065	0.00734801	0.41693	1.30402
ENSMUSG00000103309	BC037039	23.8327	-1.52732	0.643669	-2.37284	0.0176521	0.41693	3.14623
ENSMUSG00000030772	Dkk3	341.539	-3.35469	1.18949	-2.82028	0.00479822	0.42146	0.831911
ENSMUSG00000003660	Snrnp200	2612.15	0.341338	0.126833	2.69125	0.00711857	0.42146	1.23641
ENSMUSG00000035270	Impg2	5.45521	4.75745	1.84658	2.57636	0.00998473	0.42146	1.73112
ENSMUSG00000089809	Rasgef1b	192.634	0.82791	0.323053	2.56277	0.0103841	0.42146	1.80265
ENSMUSG00000024277	Mapre2	4484.82	0.271157	0.100067	2.70975	0.00673337	0.422629	1.16058
ENSMUSG00000046295	Ankle1	8.1696	-4.42165	1.71995	-2.5708	0.0101464	0.42564	1.73112
ENSMUSG00000028035	Dnajb4	3520.25	0.648085	0.241433	2.68432	0.00726771	0.427756	1.22252
ENSMUSG00000030662	Ipo5	5463.33	0.323768	0.121766	2.65895	0.00783857	0.427756	1.32506
ENSMUSG00000100417	Gm28578	4.31518	4.43034	1.72033	2.57529	0.0100156	0.427756	1.68707
ENSMUSG00000046027	Stard5	192.848	-0.570661	0.21947	-2.60018	0.00931737	0.429631	1.55571
ENSMUSG00000045877	4933415A04Rik	5.13761	-2.72922	1.06554	-2.56134	0.0104269	0.430761	1.73112
ENSMUSG00000030134	Rasgef1a	75.0812	1.45566	0.504342	2.88625	0.00389859	0.430865	0.645143
ENSMUSG00000022765	Snap29	785.05	0.276401	0.0912764	3.02818	0.00246035	0.431141	0.405651
ENSMUSG00000115610	Gm31251	230.419	-0.706852	0.251791	-2.8073	0.00499594	0.432473	0.818697
ENSMUSG00000047867	Gimap6	1111.39	-0.265229	0.0993343	-2.67007	0.00758364	0.432728	1.23641
ENSMUSG00000048096	Lmod1	131.389	-1.58657	0.612224	-2.59149	0.00955622	0.432728	1.55571
ENSMUSG00000031447	Lamp1	16359.7	0.143292	0.0538403	2.66142	0.00778119	0.442019	1.23641
ENSMUSG00000018707	Dync1h1	10745.1	0.376214	0.140294	2.68161	0.0073268	0.442084	1.16058
ENSMUSG00000052957	Gas1	802.066	-0.491023	0.164534	-2.98433	0.00284203	0.442103	0.448826
ENSMUSG00000018906	P4ha2	1379.43	0.40388	0.151483	2.66617	0.00767203	0.447106	1.1945
ENSMUSG00000034412	Tbc1d10a	290.655	0.661397	0.222103	2.97788	0.00290247	0.447522	0.448826
ENSMUSG00000049999	Ppp1r3d	415.719	-0.561282	0.210672	-2.66425	0.00771608	0.447522	1.1945
ENSMUSG00000038990	Cables2	571.868	-0.400674	0.151159	-2.65068	0.00803301	0.448295	1.23641
ENSMUSG00000070576	Mn1	540.242	0.577395	0.219019	2.63628	0.00838214	0.452606	1.27413
ENSMUSG00000019326	Aoc3	716.616	-0.471176	0.177437	-2.65545	0.00792033	0.453613	1.1945
ENSMUSG00000001156	Mxd1	218.92	0.536263	0.213356	2.51347	0.0119551	0.453613	1.80265
ENSMUSG00000033453	Adamts15	386.031	-0.676246	0.25786	-2.62253	0.00872795	0.45768	1.29469
ENSMUSG00000028834	Trim63	4826.91	0.369947	0.141158	2.62081	0.00877215	0.45768	1.30402
ENSMUSG00000050147	F2rl3	27.5323	-1.14647	0.465561	-2.46255	0.0137952	0.45768	2.0438
ENSMUSG00000047658	Gal3st3	375.968	-0.628905	0.227589	-2.76333	0.00572141	0.465291	0.818697
ENSMUSG00000117098	Gm49909	8417.74	0.454803	0.171829	2.64683	0.00812495	0.465291	1.16058
ENSMUSG00000021508	Cxcl14	686.834	-0.560681	0.212681	-2.63625	0.00838279	0.465291	1.1945
ENSMUSG00000030098	Grip2	523.9	-0.889841	0.341233	-2.60773	0.00911458	0.465291	1.29469
ENSMUSG00000035235	Trim13	178.696	-0.528591	0.205887	-2.56739	0.0102468	0.465291	1.47619
ENSMUSG00000097378	B230208H11Rik	5.43245	4.74687	1.86972	2.53882	0.0111228	0.465291	1.58164
ENSMUSG00000049657	Zbtb5	217.201	-0.48141	0.192953	-2.49496	0.0125972	0.465291	1.80265
ENSMUSG00000040613	Apobec1	173.305	-0.720964	0.289909	-2.48686	0.0128876	0.465291	1.83175
ENSMUSG00000049723	Mmp12	14.6586	4.4766	1.82433	2.45383	0.0141343	0.465291	2.02993
ENSMUSG00000050812	Ecpas	5808.13	0.222213	0.0840529	2.64373	0.0081999	0.465661	1.16058
ENSMUSG00000099481	Xndc1	171.733	-0.682299	0.274287	-2.48754	0.012863	0.467699	1.80265
ENSMUSG00000026826	Nr4a2	39.5599	1.27296	0.521164	2.44253	0.0145847	0.467699	2.0438
ENSMUSG00000045045	Lrfn4	466.713	-0.571149	0.193935	-2.94505	0.00322898	0.470154	0.448826
ENSMUSG00000030607	Acan	4.36321	-5.72322	2.26309	-2.52894	0.0114407	0.470154	1.58164
ENSMUSG00000063558	Aox1	1069.97	0.330363	0.13345	2.47555	0.0133031	0.470154	1.84241
ENSMUSG00000032717	Mdfi	36.9506	-1.66096	0.730935	-2.27238	0.0230638	0.475157	3.14623
ENSMUSG00000055862	Izumo4	60.5727	-1.02523	0.390843	-2.62313	0.00871255	0.475743	1.17918
ENSMUSG00000079105	C7	1316.52	0.78372	0.299822	2.61395	0.00895022	0.475743	1.19314
ENSMUSG00000008393	Carhsp1	1280.12	0.441745	0.169388	2.60788	0.00911051	0.475743	1.22164
ENSMUSG00000021701	Plk2	1185.25	-0.679228	0.260802	-2.60439	0.00920386	0.475743	1.23641
ENSMUSG00000006906	Stambp	489.953	0.347318	0.13387	2.59444	0.00947449	0.475743	1.27413
ENSMUSG00000020534	Shmt1	189.536	0.533511	0.209654	2.54472	0.0109367	0.475743	1.47619
ENSMUSG00000029279	Brdt	17.952	-2.04547	0.84476	-2.42137	0.0154623	0.475743	2.06269
ENSMUSG00000087436	Gm16156	3.9573	-5.67567	2.39019	-2.37457	0.0175693	0.475743	2.34422
ENSMUSG00000059796	Eif4a1	6234.95	0.35142	0.136207	2.58003	0.00987908	0.476612	1.30402
ENSMUSG00000020155	Kcnmb1	76.4342	-1.47958	0.579305	-2.55407	0.0106472	0.476612	1.40998
ENSMUSG00000050493	Fam167b	9.75969	4.04474	1.67257	2.41828	0.0155941	0.476612	2.06269
ENSMUSG00000055240	Zfp101	118.434	-0.592034	0.235397	-2.51505	0.0119017	0.478737	1.55571
ENSMUSG00000021751	Acox2	14.4559	4.78632	1.97761	2.42025	0.0155097	0.478737	2.02993
ENSMUSG00000037169	Mycn	218.846	-1.07631	0.428143	-2.51392	0.0119399	0.479	1.55571
ENSMUSG00000035004	Igsf6	58.8755	-0.832828	0.331534	-2.51205	0.0120034	0.480272	1.55571
ENSMUSG00000036533	Cdc42ep3	911.444	-0.409486	0.158079	-2.59038	0.00958694	0.481372	1.23641
ENSMUSG00000028238	Atp6v0d2	8.02981	-4.24409	1.71784	-2.4706	0.0134885	0.482455	1.73112
ENSMUSG00000015656	Hspa8	25668.1	0.681873	0.264174	2.58115	0.00984724	0.491846	1.23641
ENSMUSG00000044456	Rin3	694.961	0.686337	0.236804	2.89833	0.00375156	0.495912	0.448826
ENSMUSG00000028989	Angptl7	115.539	-2.15877	0.835152	-2.58488	0.00974119	0.495912	1.17918
ENSMUSG00000045817	Zfp36l2	964.074	-0.41606	0.160993	-2.58434	0.00975664	0.495912	1.19314
ENSMUSG00000032633	Flcn	1616.06	0.35748	0.139079	2.57033	0.0101601	0.495912	1.23641
ENSMUSG00000040435	Ppp1r15a	1096.91	0.589479	0.229573	2.56772	0.0102371	0.495912	1.22164
ENSMUSG00000039126	Prune2	4391.52	0.519685	0.202818	2.56231	0.0103977	0.495912	1.23641
ENSMUSG00000028530	Jak1	5113.32	0.31389	0.123195	2.54791	0.0108369	0.495912	1.30402
ENSMUSG00000051159	Cited1	6.91118	4.54518	1.79975	2.52545	0.011555	0.495912	1.38593
ENSMUSG00000040229	Gpr34	82.4143	-1.12425	0.445351	-2.52442	0.0115889	0.495912	1.40998
ENSMUSG00000051537	Gm5124	4.82144	-4.02539	1.62038	-2.48423	0.0129833	0.495912	1.58164
ENSMUSG00000034683	Ppp1r1c	8.84838	4.85668	1.98343	2.44863	0.0143401	0.495912	1.73112
ENSMUSG00000044770	Scml4	143.86	1.10943	0.45466	2.44013	0.0146819	0.495912	1.80265
ENSMUSG00000042073	Abhd14b	178.211	-0.532336	0.219064	-2.43005	0.0150967	0.495912	1.84972
ENSMUSG00000110702	Gm45767	12.1566	-1.70781	0.715106	-2.38819	0.0169314	0.495912	2.06269
ENSMUSG00000045318	Adra2c	10.9403	-1.53445	0.642818	-2.38708	0.016983	0.495912	2.06269
ENSMUSG00000032068	Plet1	20.2568	1.70664	0.717267	2.37937	0.0173425	0.495912	2.06269
ENSMUSG00000103651	Gm37206	44.7741	-1.33118	0.559803	-2.37794	0.0174095	0.495912	2.14207
ENSMUSG00000031026	Trim66	8.79589	-1.9317	0.828091	-2.33271	0.0196634	0.495912	2.34422
ENSMUSG00000036478	Btg1	1127.57	-0.31318	0.12951	-2.41819	0.015598	0.497997	1.84241
ENSMUSG00000006221	Hspb7	115479	0.319267	0.125685	2.54021	0.0110787	0.4985	1.30402
ENSMUSG00000047126	Cltc	6261.21	0.33132	0.129639	2.55572	0.0105968	0.499153	1.23641
ENSMUSG00000115317	Gm32618	14.5596	-1.3878	0.560399	-2.47645	0.0132694	0.499153	1.55571
ENSMUSG00000038068	Rnf144b	1173.77	0.533611	0.221062	2.41386	0.0157847	0.499153	1.84241
ENSMUSG00000001910	Nacc1	1688.58	0.25086	0.0977427	2.56653	0.0102721	0.499633	1.18155
ENSMUSG00000025223	Ldb1	1608.11	-0.24078	0.094108	-2.55855	0.0105109	0.499633	1.1945
ENSMUSG00000048756	Foxo3	2840.06	0.227193	0.0890815	2.55039	0.0107601	0.499633	1.22252
ENSMUSG00000030847	Bag3	7972.69	0.577581	0.226856	2.54602	0.0108958	0.499633	1.23641
ENSMUSG00000027018	Hat1	431.147	0.411863	0.162145	2.54009	0.0110825	0.499633	1.27413
ENSMUSG00000029228	Lnx1	137.04	0.70668	0.293423	2.4084	0.0160227	0.499633	1.84972
ENSMUSG00000060572	Mfap2	125.771	-0.964557	0.400917	-2.40588	0.0161337	0.499633	1.84972
ENSMUSG00000109378	Gm49396	200.091	-1.46264	0.608793	-2.40253	0.0162819	0.499633	1.84972
ENSMUSG00000050511	Oprd1	17.1068	-2.00737	0.844931	-2.37578	0.017512	0.499633	2.02993
ENSMUSG00000070425	Xntrpc	50.8557	0.744505	0.313601	2.37405	0.0175941	0.499633	2.0438
ENSMUSG00000118209	Gm35438	6.4658	-3.67886	1.58904	-2.31514	0.0206051	0.499633	2.34422
ENSMUSG00000019852	Arfgef3	9.24864	4.13053	1.74989	2.36045	0.0182527	0.500499	2.06269
ENSMUSG00000038670	Mybpc2	1595.57	0.801076	0.312882	2.56031	0.0104577	0.504329	1.16278
ENSMUSG00000021938	Pspc1	370.795	0.299596	0.117984	2.5393	0.0111074	0.504329	1.23641
ENSMUSG00000039745	Htatip2	534.053	0.48676	0.192545	2.52804	0.0114702	0.504329	1.27413
ENSMUSG00000100615	Gm5511	11.9977	1.52264	0.619038	2.45969	0.0139059	0.504329	1.55571
ENSMUSG00000041731	Pgm5	5050.26	0.271675	0.106133	2.55975	0.0104748	0.50442	1.16058
ENSMUSG00000056413	Adap1	139.225	0.562125	0.234156	2.40064	0.0163662	0.506207	1.80265
ENSMUSG00000030486	Zfp108	39.8981	-1.01482	0.464703	-2.18381	0.0289764	0.51229	3.14623
ENSMUSG00000048387	Osr1	86.3149	-1.31927	0.51849	-2.54444	0.0109453	0.515093	1.17918
ENSMUSG00000015202	Cnksr3	1091.95	0.453281	0.190347	2.38133	0.01725	0.518343	1.84241
ENSMUSG00000040859	Bsdc1	1810.39	0.213264	0.0838113	2.54457	0.0109412	0.519711	1.16278
ENSMUSG00000030862	Cpxm2	1071.57	1.09168	0.432936	2.52157	0.0116833	0.520687	1.23641
ENSMUSG00000002997	Prkar2b	63.5938	-1.16366	0.459292	-2.5336	0.0112896	0.523885	1.17918
ENSMUSG00000109708	Gm45809	4.6228	-2.78908	1.12586	-2.47728	0.0132389	0.523885	1.38593
ENSMUSG00000101386	Gm29346	4.58348	4.80615	2.10482	2.2834	0.0224068	0.523885	2.34422
ENSMUSG00000003849	Nqo1	2288.62	0.395704	0.15656	2.5275	0.0114879	0.524572	1.1945
ENSMUSG00000021037	Ahsa1	2333.38	0.54284	0.214919	2.52578	0.0115441	0.524572	1.1945
ENSMUSG00000026473	Glul	9454.02	0.463609	0.18454	2.51224	0.0119966	0.524572	1.23641
ENSMUSG00000071072	Ptges3	1988.22	0.38512	0.153384	2.51082	0.012045	0.524572	1.23641
ENSMUSG00000032392	Parp16	230.791	-0.474833	0.189117	-2.51079	0.0120461	0.524572	1.23641
[truncated: 23,111 more rows]

## Sheet: IHW_39.R120G_1_vs_NTG_1
	baseMean	log2FoldChange	lfcSE	stat	pvalue	padj	weight
[truncated: 23,546 more rows]

[truncated: 5 more sheets: IHW_39.R120G_3_vs_NTG_3, IHW_39.R120G_3_vs_R120G_1, IHW_39.R120G_6_vs_R120G_1, IHW_39.R120G_6_vs_NTG_6, IHW_39.R120G_6_vs_R120G_3]
