# Supplementary material for: Transcriptome remodeling of mouse hearts during postnatal cardiac maturation and under proteotoxic stress
Source: Mol Biol Rep. 2026 Feb 7;53(1):369. doi: 10.1007/s11033-026-11535-1 (PMC12882862; doi:10.1007/s11033-026-11535-1)
Supplement: Supplementary file 1 — Supplementary Material 1 [file 11033_2026_11535_MOESM1_ESM.zip › SBK2 RNA seq Supplementals/Table S4. NTG vs R120G Clusters.xlsx]

## Sheet: Cluster 1
gene_id	gene_symbol	group	t1	t3	t6	cluster
ENSMUSG00000000031	H19	Ntg	7.01023	6.29845	6.05419	Cluster 1 (n=5589)
ENSMUSG00000000058	Cav2	Ntg	7.81118	7.15677	7.12911	Cluster 1 (n=5589)
ENSMUSG00000000093	Tbx2	Ntg	6.19878	5.50682	5.23517	Cluster 1 (n=5589)
ENSMUSG00000000120	Ngfr	Ntg	4.30869	2.8971	2.71867	Cluster 1 (n=5589)
ENSMUSG00000000131	Xpo6	Ntg	6.94675	6.47351	6.3088	Cluster 1 (n=5589)
ENSMUSG00000000154	Slc22a18	Ntg	2.82655	0.909951	0.843348	Cluster 1 (n=5589)
ENSMUSG00000000182	Fgf23	Ntg	0.65601	0	0	Cluster 1 (n=5589)
ENSMUSG00000000223	Drp2	Ntg	3.25789	2.74555	2.58036	Cluster 1 (n=5589)
ENSMUSG00000000244	Tspan32	Ntg	2.60259	1.81202	1.74404	Cluster 1 (n=5589)
ENSMUSG00000000276	Dgke	Ntg	6.38529	6.13503	5.94034	Cluster 1 (n=5589)
ENSMUSG00000000278	Scpep1	Ntg	6.41559	5.92917	5.97644	Cluster 1 (n=5589)
ENSMUSG00000000295	Hddc2	Ntg	4.80864	4.36237	4.24065	Cluster 1 (n=5589)
ENSMUSG00000000318	Clec10a	Ntg	5.15918	4.93865	4.81481	Cluster 1 (n=5589)
ENSMUSG00000000359	Rem1	Ntg	5.51554	5.13653	4.92534	Cluster 1 (n=5589)
ENSMUSG00000000416	Cttnbp2	Ntg	4.07903	3.26537	2.98739	Cluster 1 (n=5589)
ENSMUSG00000000486	Septin1	Ntg	4.90983	4.14711	3.89556	Cluster 1 (n=5589)
ENSMUSG00000000489	Pdgfb	Ntg	7.52315	7.06162	7.08251	Cluster 1 (n=5589)
ENSMUSG00000000552	Zfp385a	Ntg	6.4789	5.88796	5.70922	Cluster 1 (n=5589)
ENSMUSG00000000568	Hnrnpd	Ntg	7.29979	6.9342	6.95025	Cluster 1 (n=5589)
ENSMUSG00000000579	Dynlt1c	Ntg	5.68917	4.90774	4.98582	Cluster 1 (n=5589)
ENSMUSG00000000594	Gm2a	Ntg	6.47941	6.03869	6.06592	Cluster 1 (n=5589)
ENSMUSG00000000627	Sema4f	Ntg	3.39344	1.07141	1.35119	Cluster 1 (n=5589)
ENSMUSG00000000632	Sez6	Ntg	2.891	1.64709	1.47473	Cluster 1 (n=5589)
ENSMUSG00000000682	Cd52	Ntg	3.78948	3.31545	3.21675	Cluster 1 (n=5589)
ENSMUSG00000000686	Abhd15	Ntg	4.06616	3.69486	3.71778	Cluster 1 (n=5589)
ENSMUSG00000000693	Loxl3	Ntg	5.45527	4.97785	4.75798	Cluster 1 (n=5589)
ENSMUSG00000000759	Tubgcp3	Ntg	6.66464	6.13264	6.18348	Cluster 1 (n=5589)
ENSMUSG00000000782	Tcf7	Ntg	3.35159	2.85844	2.82531	Cluster 1 (n=5589)
ENSMUSG00000000792	Slc5a5	Ntg	0.547408	0	0	Cluster 1 (n=5589)
ENSMUSG00000000794	Kcnn3	Ntg	4.27412	3.83904	3.75125	Cluster 1 (n=5589)
ENSMUSG00000000805	Car4	Ntg	6.22254	5.68271	5.66291	Cluster 1 (n=5589)
ENSMUSG00000000823	Zfp512b	Ntg	6.9245	6.26745	6.17677	Cluster 1 (n=5589)
ENSMUSG00000000838	Fmr1	Ntg	6.18833	5.60113	5.65237	Cluster 1 (n=5589)
ENSMUSG00000000876	Pxmp4	Ntg	6.82621	6.4995	6.53322	Cluster 1 (n=5589)
ENSMUSG00000000884	Gnb1l	Ntg	4.56361	4.38688	4.37833	Cluster 1 (n=5589)
ENSMUSG00000000889	Dbh	Ntg	5.31084	4.98384	4.94128	Cluster 1 (n=5589)
ENSMUSG00000000901	Mmp11	Ntg	5.77663	5.29125	5.05213	Cluster 1 (n=5589)
ENSMUSG00000000902	Smarcb1	Ntg	6.53085	6.09847	5.99908	Cluster 1 (n=5589)
ENSMUSG00000000916	Nsun5	Ntg	5.66949	5.27343	5.29468	Cluster 1 (n=5589)
ENSMUSG00000000957	Mmp14	Ntg	7.24202	5.77001	5.61993	Cluster 1 (n=5589)
ENSMUSG00000001020	S100a4	Ntg	4.57586	4.02597	3.85181	Cluster 1 (n=5589)
ENSMUSG00000001029	Icam2	Ntg	7.08761	6.26825	6.34134	Cluster 1 (n=5589)
ENSMUSG00000001034	Mapk7	Ntg	6.04551	5.26896	5.29524	Cluster 1 (n=5589)
ENSMUSG00000001056	Nhp2	Ntg	5.89627	5.55069	5.59778	Cluster 1 (n=5589)
ENSMUSG00000001082	Mfsd10	Ntg	5.55246	5.03416	5.02664	Cluster 1 (n=5589)
ENSMUSG00000001105	Ift20	Ntg	6.69724	6.17314	6.11986	Cluster 1 (n=5589)
ENSMUSG00000001119	Col6a1	Ntg	8.9226	7.57262	7.55683	Cluster 1 (n=5589)
ENSMUSG00000001120	Pcbp3	Ntg	4.87212	4.21971	3.90754	Cluster 1 (n=5589)
ENSMUSG00000001123	Lgals9	Ntg	7.25398	6.36654	6.48271	Cluster 1 (n=5589)
ENSMUSG00000001138	Cnnm3	Ntg	6.49474	6.06316	6.02236	Cluster 1 (n=5589)
ENSMUSG00000001155	Ftcd	Ntg	1.38422	0	0	Cluster 1 (n=5589)
ENSMUSG00000001157	Gmcl1	Ntg	5.64893	5.07294	5.0364	Cluster 1 (n=5589)
ENSMUSG00000001166	Oas1c	Ntg	3.30464	2.57742	2.53555	Cluster 1 (n=5589)
ENSMUSG00000001211	Agpat3	Ntg	8.88812	8.55614	8.5942	Cluster 1 (n=5589)
ENSMUSG00000001240	Ramp2	Ntg	7.72195	7.01956	6.86827	Cluster 1 (n=5589)
ENSMUSG00000001247	Lsr	Ntg	3.33304	2.87572	2.91277	Cluster 1 (n=5589)
ENSMUSG00000001280	Sp1	Ntg	7.61559	7.10694	7.11857	Cluster 1 (n=5589)
ENSMUSG00000001288	Rarg	Ntg	7.03937	6.5197	6.50173	Cluster 1 (n=5589)
ENSMUSG00000001300	Efnb2	Ntg	7.27191	6.63549	6.49214	Cluster 1 (n=5589)
ENSMUSG00000001305	Rrp15	Ntg	5.51357	5.11947	4.99916	Cluster 1 (n=5589)
ENSMUSG00000001313	Rnd2	Ntg	5.04007	4.48637	4.476	Cluster 1 (n=5589)
ENSMUSG00000001323	Srr	Ntg	6.88916	6.53249	6.52304	Cluster 1 (n=5589)
ENSMUSG00000001348	Acp5	Ntg	4.0056	3.62703	3.51101	Cluster 1 (n=5589)
ENSMUSG00000001366	Fbxo9	Ntg	7.21868	6.60847	6.32818	Cluster 1 (n=5589)
ENSMUSG00000001403	Ube2c	Ntg	4.82808	3.5969	3.31519	Cluster 1 (n=5589)
ENSMUSG00000001435	Col18a1	Ntg	7.31832	6.18238	5.94883	Cluster 1 (n=5589)
ENSMUSG00000001436	Slc19a1	Ntg	5.0167	4.72165	4.59238	Cluster 1 (n=5589)
ENSMUSG00000001493	Meox1	Ntg	6.86741	5.90489	5.91844	Cluster 1 (n=5589)
ENSMUSG00000001506	Col1a1	Ntg	9.31488	7.87792	7.65107	Cluster 1 (n=5589)
ENSMUSG00000001507	Itga3	Ntg	6.20925	5.86734	5.88988	Cluster 1 (n=5589)
ENSMUSG00000001520	Nrip2	Ntg	4.8723	4.36167	3.9952	Cluster 1 (n=5589)
ENSMUSG00000001521	Tulp3	Ntg	5.93667	5.6041	5.52908	Cluster 1 (n=5589)
ENSMUSG00000001555	Fkbp10	Ntg	6.83432	6.04576	5.97004	Cluster 1 (n=5589)
ENSMUSG00000001632	Brpf1	Ntg	6.71207	6.38142	6.37212	Cluster 1 (n=5589)
ENSMUSG00000001700	Gramd3	Ntg	6.72415	6.09847	6.09357	Cluster 1 (n=5589)
ENSMUSG00000001741	Il16	Ntg	6.09313	5.36377	5.08851	Cluster 1 (n=5589)
ENSMUSG00000001750	Tcirg1	Ntg	6.02007	5.2992	5.25475	Cluster 1 (n=5589)
ENSMUSG00000001761	Smo	Ntg	6.90546	6.22738	6.22244	Cluster 1 (n=5589)
ENSMUSG00000001768	Rin2	Ntg	7.15909	6.61563	6.23652	Cluster 1 (n=5589)
ENSMUSG00000001901	Kcnh6	Ntg	0.851812	0	0	Cluster 1 (n=5589)
ENSMUSG00000001911	Nfix	Ntg	8.561	8.25494	8.28442	Cluster 1 (n=5589)
ENSMUSG00000001948	Spa17	Ntg	3.99701	3.85523	3.82881	Cluster 1 (n=5589)
ENSMUSG00000001986	Gria3	Ntg	4.71034	3.80531	3.83221	Cluster 1 (n=5589)
ENSMUSG00000001998	Ap4e1	Ntg	5.62415	5.00935	5.05428	Cluster 1 (n=5589)
ENSMUSG00000002020	Ltbp2	Ntg	5.30083	4.51785	4.60568	Cluster 1 (n=5589)
ENSMUSG00000002043	Trappc6a	Ntg	5.88273	5.52901	5.57614	Cluster 1 (n=5589)
ENSMUSG00000002059	Rab34	Ntg	5.89582	5.35076	5.14932	Cluster 1 (n=5589)
ENSMUSG00000002076	Hsf2bp	Ntg	3.19139	2.89533	2.69315	Cluster 1 (n=5589)
ENSMUSG00000002083	Bbc3	Ntg	5.11704	4.35858	4.14315	Cluster 1 (n=5589)
ENSMUSG00000002109	Ddb2	Ntg	4.47971	3.9186	3.79268	Cluster 1 (n=5589)
ENSMUSG00000002111	Spi1	Ntg	5.09959	4.48346	4.29455	Cluster 1 (n=5589)
ENSMUSG00000002221	Paxip1	Ntg	6.5063	6.10002	6.1534	Cluster 1 (n=5589)
ENSMUSG00000002227	Mov10	Ntg	5.85649	5.34452	5.37743	Cluster 1 (n=5589)
ENSMUSG00000002249	Tead3	Ntg	6.17129	5.68912	5.62182	Cluster 1 (n=5589)
ENSMUSG00000002265	Peg3	Ntg	6.84162	5.74984	5.55245	Cluster 1 (n=5589)
ENSMUSG00000002266	Zim1	Ntg	5.08276	4.35823	4.35669	Cluster 1 (n=5589)
ENSMUSG00000002274	Metrn	Ntg	6.64509	6.20089	6.24082	Cluster 1 (n=5589)
ENSMUSG00000002289	Angptl4	Ntg	5.27732	4.73489	4.39144	Cluster 1 (n=5589)
ENSMUSG00000002326	Gmpr2	Ntg	5.56817	4.98923	5.05038	Cluster 1 (n=5589)
ENSMUSG00000002329	Mdp1	Ntg	7.53429	7.08849	7.10592	Cluster 1 (n=5589)
ENSMUSG00000002341	Ncan	Ntg	0.472354	0	0	Cluster 1 (n=5589)
ENSMUSG00000002346	Slc25a42	Ntg	7.84346	7.74902	7.72412	Cluster 1 (n=5589)
ENSMUSG00000002393	Nr2f6	Ntg	6.99236	6.68718	6.56073	Cluster 1 (n=5589)
ENSMUSG00000002396	Ocel1	Ntg	6.25201	6.12669	6.12939	Cluster 1 (n=5589)
ENSMUSG00000002413	Braf	Ntg	6.91025	6.35793	6.41182	Cluster 1 (n=5589)
ENSMUSG00000002416	Ndufb2	Ntg	8.22872	7.95781	7.97473	Cluster 1 (n=5589)
ENSMUSG00000002458	Rgs19	Ntg	5.46312	4.74072	4.76107	Cluster 1 (n=5589)
ENSMUSG00000002504	Slc9a3r2	Ntg	8.26785	7.8523	7.86759	Cluster 1 (n=5589)
ENSMUSG00000002550	Uck1	Ntg	6.60708	6.15086	6.12148	Cluster 1 (n=5589)
ENSMUSG00000002603	Tgfb1	Ntg	6.95926	6.45586	6.50487	Cluster 1 (n=5589)
ENSMUSG00000002617	Zfp40	Ntg	4.9936	4.26229	4.26676	Cluster 1 (n=5589)
ENSMUSG00000002668	Dennd1c	Ntg	4.13453	3.55353	3.56768	Cluster 1 (n=5589)
ENSMUSG00000002679	Med6	Ntg	5.23138	5.14659	5.13153	Cluster 1 (n=5589)
ENSMUSG00000002699	Lcp2	Ntg	4.65399	3.8778	3.71957	Cluster 1 (n=5589)
ENSMUSG00000002728	Naa20	Ntg	7.36148	6.77624	6.83143	Cluster 1 (n=5589)
ENSMUSG00000002797	Ggct	Ntg	5.6303	5.59681	5.59235	Cluster 1 (n=5589)
ENSMUSG00000002803	Btbd6	Ntg	6.34097	6.1287	6.10926	Cluster 1 (n=5589)
ENSMUSG00000002814	Top3a	Ntg	5.27908	4.98333	4.77056	Cluster 1 (n=5589)
ENSMUSG00000002825	Qtrt1	Ntg	5.00177	4.82345	4.72836	Cluster 1 (n=5589)
ENSMUSG00000002835	Chaf1a	Ntg	5.28633	4.28946	4.26716	Cluster 1 (n=5589)
ENSMUSG00000002845	Tmem39a	Ntg	5.83049	5.34212	5.3907	Cluster 1 (n=5589)
ENSMUSG00000002871	Tpra1	Ntg	6.47714	6.16028	6.15033	Cluster 1 (n=5589)
ENSMUSG00000003039	Fam32a	Ntg	7.0359	6.57175	6.62648	Cluster 1 (n=5589)
ENSMUSG00000003070	Efna2	Ntg	3.83976	3.36285	3.32594	Cluster 1 (n=5589)
ENSMUSG00000003123	Lipe	Ntg	7.153	7.03805	6.95335	Cluster 1 (n=5589)
ENSMUSG00000003134	Tbc1d8	Ntg	5.91328	5.42703	5.47566	Cluster 1 (n=5589)
ENSMUSG00000003135	Cnot11	Ntg	6.46746	6.17857	6.16184	Cluster 1 (n=5589)
ENSMUSG00000003184	Irf3	Ntg	6.58194	6.25614	6.29567	Cluster 1 (n=5589)
ENSMUSG00000003190	Bcl2l12	Ntg	5.47496	5.23804	5.11165	Cluster 1 (n=5589)
ENSMUSG00000003200	Sh3gl1	Ntg	6.66649	6.01227	6.0654	Cluster 1 (n=5589)
ENSMUSG00000003208	Yju2	Ntg	5.29016	4.82667	4.88975	Cluster 1 (n=5589)
ENSMUSG00000003282	Plag1	Ntg	4.71369	3.85597	3.83005	Cluster 1 (n=5589)
ENSMUSG00000003345	Csnk1g2	Ntg	8.2358	7.86248	7.89198	Cluster 1 (n=5589)
ENSMUSG00000003346	Abhd17a	Ntg	7.18252	6.69535	6.48873	Cluster 1 (n=5589)
ENSMUSG00000003352	Cacnb3	Ntg	5.48277	4.65996	4.59036	Cluster 1 (n=5589)
ENSMUSG00000003378	Grik5	Ntg	5.38854	5.02069	4.97619	Cluster 1 (n=5589)
ENSMUSG00000003444	Med29	Ntg	6.35862	6.00093	6.00785	Cluster 1 (n=5589)
ENSMUSG00000003476	Crhr2	Ntg	7.03429	6.58185	6.58549	Cluster 1 (n=5589)
ENSMUSG00000003500	Impdh1	Ntg	6.99442	6.57714	6.54348	Cluster 1 (n=5589)
ENSMUSG00000003527	Ess2	Ntg	6.02287	5.6471	5.69471	Cluster 1 (n=5589)
ENSMUSG00000003531	Dgcr6	Ntg	6.79253	6.50313	6.52563	Cluster 1 (n=5589)
ENSMUSG00000003575	Crtc1	Ntg	6.47326	6.07623	6.06294	Cluster 1 (n=5589)
ENSMUSG00000003581	Rnf215	Ntg	6.24003	5.66649	5.72502	Cluster 1 (n=5589)
ENSMUSG00000003585	Sec14l2	Ntg	3.61911	2.87554	2.54878	Cluster 1 (n=5589)
ENSMUSG00000003847	Nfat5	Ntg	7.87367	7.23882	7.235	Cluster 1 (n=5589)
ENSMUSG00000003868	Ruvbl2	Ntg	6.50839	6.28699	6.2873	Cluster 1 (n=5589)
ENSMUSG00000003873	Bax	Ntg	6.48172	5.88154	5.93095	Cluster 1 (n=5589)
ENSMUSG00000003929	Zfp81	Ntg	5.56644	4.94482	4.96859	Cluster 1 (n=5589)
ENSMUSG00000003948	Mmd	Ntg	7.37168	6.82781	6.55464	Cluster 1 (n=5589)
ENSMUSG00000004043	Stat5a	Ntg	6.79727	6.43322	6.43389	Cluster 1 (n=5589)
ENSMUSG00000004044	Cavin1	Ntg	9.33763	8.72851	8.7045	Cluster 1 (n=5589)
ENSMUSG00000004098	Col5a3	Ntg	7.92125	5.92822	5.62623	Cluster 1 (n=5589)
ENSMUSG00000004100	Ppan	Ntg	5.56863	5.13168	5.11072	Cluster 1 (n=5589)
ENSMUSG00000004127	Trmt10a	Ntg	4.65811	4.17815	4.07011	Cluster 1 (n=5589)
ENSMUSG00000004151	Etv1	Ntg	6.14048	5.87776	5.90387	Cluster 1 (n=5589)
ENSMUSG00000004187	Kifc2	Ntg	5.23046	4.78659	4.67606	Cluster 1 (n=5589)
ENSMUSG00000004266	Ptpn6	Ntg	5.16413	4.36424	4.18728	Cluster 1 (n=5589)
ENSMUSG00000004270	Lpcat3	Ntg	6.99039	6.78969	6.75536	Cluster 1 (n=5589)
ENSMUSG00000004415	Col26a1	Ntg	4.59815	2.24945	2.00506	Cluster 1 (n=5589)
ENSMUSG00000004500	Zfp324	Ntg	5.55279	4.88558	4.39334	Cluster 1 (n=5589)
ENSMUSG00000004508	Gab2	Ntg	7.05053	6.55786	6.49921	Cluster 1 (n=5589)
ENSMUSG00000004530	Coro1c	Ntg	7.44185	6.83821	6.8578	Cluster 1 (n=5589)
ENSMUSG00000004561	Mettl17	Ntg	6.0129	5.76168	5.76826	Cluster 1 (n=5589)
ENSMUSG00000004562	Arhgef40	Ntg	7.26349	6.65323	6.53318	Cluster 1 (n=5589)
ENSMUSG00000004568	Arhgef18	Ntg	6.67427	6.28543	6.33777	Cluster 1 (n=5589)
ENSMUSG00000004609	Cd33	Ntg	5.91823	4.85369	4.70824	Cluster 1 (n=5589)
ENSMUSG00000004626	Stxbp2	Ntg	4.71073	3.99469	3.72432	Cluster 1 (n=5589)
ENSMUSG00000004631	Sgce	Ntg	6.29189	5.78029	5.81488	Cluster 1 (n=5589)
ENSMUSG00000004637	Wwox	Ntg	5.22809	4.75223	4.81992	Cluster 1 (n=5589)
ENSMUSG00000004709	Cd244a	Ntg	1.41574	0.870631	0.747007	Cluster 1 (n=5589)
ENSMUSG00000004768	Rab23	Ntg	6.04416	5.28125	5.24839	Cluster 1 (n=5589)
ENSMUSG00000004815	Dgkq	Ntg	5.59596	5.11101	4.82781	Cluster 1 (n=5589)
ENSMUSG00000004891	Nes	Ntg	8.26755	7.35258	7.45875	Cluster 1 (n=5589)
ENSMUSG00000004896	Rrnad1	Ntg	5.77623	5.21573	5.14299	Cluster 1 (n=5589)
ENSMUSG00000004945	Tmem242	Ntg	7.80068	7.36885	7.40552	Cluster 1 (n=5589)
ENSMUSG00000004952	Rasa4	Ntg	6.02333	5.47824	5.24436	Cluster 1 (n=5589)
ENSMUSG00000004994	Ccdc130	Ntg	5.13685	4.95851	4.898	Cluster 1 (n=5589)
ENSMUSG00000004996	Mri1	Ntg	5.08199	4.96749	4.96679	Cluster 1 (n=5589)
ENSMUSG00000005057	Sh2b2	Ntg	3.78539	3.31064	3.35951	Cluster 1 (n=5589)
ENSMUSG00000005124	Ccn4	Ntg	5.43286	4.1145	3.90505	Cluster 1 (n=5589)
ENSMUSG00000005225	Plekha8	Ntg	6.32006	5.62719	5.71929	Cluster 1 (n=5589)
ENSMUSG00000005233	Spc25	Ntg	4.01863	2.32405	1.46153	Cluster 1 (n=5589)
ENSMUSG00000005374	Tbl2	Ntg	6.35748	5.91645	5.91174	Cluster 1 (n=5589)
ENSMUSG00000005378	Bud23	Ntg	6.11288	5.7663	5.78045	Cluster 1 (n=5589)
ENSMUSG00000005397	Nid1	Ntg	9.38562	8.3324	8.44063	Cluster 1 (n=5589)
ENSMUSG00000005465	Il27ra	Ntg	5.18072	4.30693	4.33411	Cluster 1 (n=5589)
ENSMUSG00000005470	Asf1b	Ntg	4.43588	3.59063	3.23396	Cluster 1 (n=5589)
ENSMUSG00000005611	Irag1	Ntg	6.61209	6.242	6.04061	Cluster 1 (n=5589)
ENSMUSG00000005640	Insrr	Ntg	0.481455	0	0	Cluster 1 (n=5589)
ENSMUSG00000005672	Kit	Ntg	6.12475	5.15747	5.2495	Cluster 1 (n=5589)
ENSMUSG00000005682	Pan2	Ntg	6.34704	5.77105	5.66399	Cluster 1 (n=5589)
ENSMUSG00000005705	Agrp	Ntg	0.604424	0	0	Cluster 1 (n=5589)
ENSMUSG00000005774	Rfx5	Ntg	5.5538	4.81142	4.84919	Cluster 1 (n=5589)
ENSMUSG00000005802	Slc30a4	Ntg	6.5784	6.12009	6.14485	Cluster 1 (n=5589)
ENSMUSG00000005893	Nr2c2	Ntg	7.13352	6.45756	6.39547	Cluster 1 (n=5589)
ENSMUSG00000005897	Nr2c1	Ntg	5.60668	5.21943	5.17935	Cluster 1 (n=5589)
ENSMUSG00000005951	Shpk	Ntg	4.54013	3.67818	3.64207	Cluster 1 (n=5589)
ENSMUSG00000005952	Trpv1	Ntg	1.02482	0	0	Cluster 1 (n=5589)
ENSMUSG00000006216	Clcnkb	Ntg	3.60144	2.45511	1.8453	Cluster 1 (n=5589)
ENSMUSG00000006262	Mob1b	Ntg	7.47165	6.79137	6.79491	Cluster 1 (n=5589)
ENSMUSG00000006335	Tfpt	Ntg	5.49289	5.35432	5.35424	Cluster 1 (n=5589)
ENSMUSG00000006342	Susd2	Ntg	4.65552	4.21252	4.25324	Cluster 1 (n=5589)
ENSMUSG00000006344	Ggt5	Ntg	5.81603	5.67304	5.59962	Cluster 1 (n=5589)
ENSMUSG00000006360	Crip1	Ntg	7.40088	6.91807	6.92061	Cluster 1 (n=5589)
ENSMUSG00000006373	Pgrmc1	Ntg	6.44424	6.19662	6.13753	Cluster 1 (n=5589)
ENSMUSG00000006386	Tek	Ntg	7.98669	7.32715	7.41416	Cluster 1 (n=5589)
ENSMUSG00000006411	Nectin4	Ntg	3.019	2.46792	2.38802	Cluster 1 (n=5589)
ENSMUSG00000006442	Srm	Ntg	6.12225	5.64833	5.67784	Cluster 1 (n=5589)
ENSMUSG00000006463	Zdhhc24	Ntg	5.22419	4.85719	4.85992	Cluster 1 (n=5589)
ENSMUSG00000006464	Bbs1	Ntg	5.03129	4.48511	4.55693	Cluster 1 (n=5589)
ENSMUSG00000006476	Nsmf	Ntg	6.62485	5.7508	5.72403	Cluster 1 (n=5589)
ENSMUSG00000006517	Mvd	Ntg	5.01484	4.70985	4.75343	Cluster 1 (n=5589)
ENSMUSG00000006519	Cyba	Ntg	6.49977	6.06413	6.12019	Cluster 1 (n=5589)
ENSMUSG00000006526	Stimate	Ntg	6.06011	5.69172	5.63243	Cluster 1 (n=5589)
ENSMUSG00000006567	Atp7b	Ntg	0.660332	0	0	Cluster 1 (n=5589)
ENSMUSG00000006575	Rundc3a	Ntg	1.62973	0.883839	0.456662	Cluster 1 (n=5589)
ENSMUSG00000006586	Runx1t1	Ntg	4.94817	4.60002	4.6143	Cluster 1 (n=5589)
ENSMUSG00000006638	Abhd1	Ntg	6.12482	5.91017	5.80297	Cluster 1 (n=5589)
ENSMUSG00000006728	Cdk4	Ntg	7.4985	6.97663	7.04301	Cluster 1 (n=5589)
ENSMUSG00000006782	Cnp	Ntg	5.83409	5.32536	5.36901	Cluster 1 (n=5589)
ENSMUSG00000006930	Hap1	Ntg	4.14929	3.48558	3.37112	Cluster 1 (n=5589)
ENSMUSG00000006958	Chrd	Ntg	4.71295	4.38179	4.39432	Cluster 1 (n=5589)
ENSMUSG00000007035	Msh5	Ntg	3.06129	1.98734	1.7432	Cluster 1 (n=5589)
ENSMUSG00000007041	Clic1	Ntg	7.56948	6.76058	6.7956	Cluster 1 (n=5589)
ENSMUSG00000007207	Stx1a	Ntg	4.63013	3.83442	3.57912	Cluster 1 (n=5589)
ENSMUSG00000007279	Scube2	Ntg	6.50228	6.05773	6.10598	Cluster 1 (n=5589)
ENSMUSG00000007379	Dennd2c	Ntg	5.69404	5.2686	5.30888	Cluster 1 (n=5589)
ENSMUSG00000007570	Fance	Ntg	5.6236	5.13425	5.14844	Cluster 1 (n=5589)
ENSMUSG00000007589	Tinf2	Ntg	6.03555	5.63236	5.66061	Cluster 1 (n=5589)
ENSMUSG00000007591	Tssk4	Ntg	1.8814	0.734752	0.549647	Cluster 1 (n=5589)
ENSMUSG00000007603	Dus3l	Ntg	6.44824	6.10656	6.05331	Cluster 1 (n=5589)
ENSMUSG00000007655	Cav1	Ntg	9.57521	8.81977	8.89677	Cluster 1 (n=5589)
ENSMUSG00000007670	Khsrp	Ntg	6.95653	6.60132	6.54512	Cluster 1 (n=5589)
ENSMUSG00000007721	Ccdc124	Ntg	6.52637	6.43211	6.41213	Cluster 1 (n=5589)
ENSMUSG00000007777	0610009B22Rik	Ntg	6.05433	5.84146	5.7977	Cluster 1 (n=5589)
ENSMUSG00000007783	Cpt1c	Ntg	4.78365	4.18569	3.91874	Cluster 1 (n=5589)
ENSMUSG00000007805	Twist2	Ntg	3.62433	2.78743	2.78789	Cluster 1 (n=5589)
ENSMUSG00000007836	Hnrnpa0	Ntg	7.57561	7.28446	7.23742	Cluster 1 (n=5589)
ENSMUSG00000007837	Prrg2	Ntg	5.40191	4.97811	5.01141	Cluster 1 (n=5589)
ENSMUSG00000007872	Id3	Ntg	7.5557	7.17015	7.18036	Cluster 1 (n=5589)
ENSMUSG00000007950	Abhd8	Ntg	7.0863	6.48363	6.46232	Cluster 1 (n=5589)
ENSMUSG00000007987	Ift22	Ntg	5.21734	4.98288	4.9776	Cluster 1 (n=5589)
ENSMUSG00000007989	Fzd3	Ntg	4.68557	4.22057	4.04296	Cluster 1 (n=5589)
ENSMUSG00000008140	Emc10	Ntg	7.75723	7.35864	7.4108	Cluster 1 (n=5589)
ENSMUSG00000008167	Fbxw9	Ntg	5.35659	4.72041	4.74891	Cluster 1 (n=5589)
ENSMUSG00000008200	Fnbp4	Ntg	6.44126	5.94074	5.806	Cluster 1 (n=5589)
ENSMUSG00000008301	Phax	Ntg	6.18743	5.90803	5.91504	Cluster 1 (n=5589)
ENSMUSG00000008307	1700109H08Rik	Ntg	2.81376	1.92524	1.74675	Cluster 1 (n=5589)
ENSMUSG00000008398	Elk3	Ntg	7.88636	7.01712	6.87726	Cluster 1 (n=5589)
ENSMUSG00000008475	Arpc5	Ntg	7.42266	6.55602	6.61988	Cluster 1 (n=5589)
ENSMUSG00000008763	Man1a2	Ntg	7.221	6.69971	6.72482	Cluster 1 (n=5589)
ENSMUSG00000008822	Acyp1	Ntg	5.17058	4.94364	4.93371	Cluster 1 (n=5589)
ENSMUSG00000008958	Vps72	Ntg	6.54748	6.34871	6.36733	Cluster 1 (n=5589)
ENSMUSG00000009216	Fam163b	Ntg	3.40926	3.09386	3.10686	Cluster 1 (n=5589)
ENSMUSG00000009406	Elk1	Ntg	6.24279	5.78033	5.74301	Cluster 1 (n=5589)
ENSMUSG00000009418	Nav1	Ntg	7.71624	6.89071	6.81126	Cluster 1 (n=5589)
ENSMUSG00000009555	Cdk9	Ntg	6.56809	6.24611	6.21109	Cluster 1 (n=5589)
ENSMUSG00000009563	Tor2a	Ntg	5.88596	5.24941	5.13199	Cluster 1 (n=5589)
ENSMUSG00000009566	Fpgs	Ntg	5.51884	5.16067	5.16939	Cluster 1 (n=5589)
ENSMUSG00000009585	Apobec3	Ntg	5.31118	4.52763	4.30954	Cluster 1 (n=5589)
ENSMUSG00000009628	Tex15	Ntg	1.59275	1.35888	1.27769	Cluster 1 (n=5589)
ENSMUSG00000009687	Fxyd5	Ntg	6.32594	5.94111	5.99536	Cluster 1 (n=5589)
ENSMUSG00000009733	Tfcp2	Ntg	5.90642	5.61583	5.60621	Cluster 1 (n=5589)
ENSMUSG00000009739	Pou6f1	Ntg	6.40145	6.07941	6.1082	Cluster 1 (n=5589)
ENSMUSG00000009828	Cilk1	Ntg	6.54009	6.10581	6.07821	Cluster 1 (n=5589)
ENSMUSG00000010044	Zmynd10	Ntg	1.4163	0	0	Cluster 1 (n=5589)
ENSMUSG00000010080	Epn3	Ntg	7.74533	7.34533	7.39522	Cluster 1 (n=5589)
ENSMUSG00000010097	Nxf1	Ntg	7.28774	6.73591	6.78105	Cluster 1 (n=5589)
ENSMUSG00000010110	Stx5a	Ntg	6.73048	6.1603	6.2153	Cluster 1 (n=5589)
ENSMUSG00000010142	Tnfrsf13b	Ntg	3.91678	3.11878	2.69917	Cluster 1 (n=5589)
ENSMUSG00000010175	Prox1	Ntg	7.98514	7.77026	7.76551	Cluster 1 (n=5589)
ENSMUSG00000010205	Raver1	Ntg	7.27997	6.99582	6.86862	Cluster 1 (n=5589)
ENSMUSG00000010358	Ifi35	Ntg	6.0396	5.81281	5.84134	Cluster 1 (n=5589)
ENSMUSG00000010392	Gosr1	Ntg	6.94092	6.56319	6.59956	Cluster 1 (n=5589)
ENSMUSG00000010461	Eya4	Ntg	3.26597	2.68887	2.71243	Cluster 1 (n=5589)
ENSMUSG00000010476	Ebf3	Ntg	6.36784	5.66362	5.56215	Cluster 1 (n=5589)
ENSMUSG00000010492	Uckl1os	Ntg	5.28221	4.55049	4.36897	Cluster 1 (n=5589)
ENSMUSG00000010529	Gm266	Ntg	2.63344	1.47733	1.19206	Cluster 1 (n=5589)
ENSMUSG00000010607	Pigyl	Ntg	6.12741	5.80971	5.7415	Cluster 1 (n=5589)
ENSMUSG00000010660	Plcd1	Ntg	6.37123	6.13177	6.07631	Cluster 1 (n=5589)
ENSMUSG00000010663	Fads1	Ntg	6.88675	6.17601	6.1431	Cluster 1 (n=5589)
ENSMUSG00000010830	Kdelr3	Ntg	6.0811	4.87453	4.89374	Cluster 1 (n=5589)
ENSMUSG00000011171	Vipr2	Ntg	3.98068	3.37023	3.37289	Cluster 1 (n=5589)
ENSMUSG00000011254	Thg1l	Ntg	5.27518	4.79511	4.8637	Cluster 1 (n=5589)
ENSMUSG00000011305	Plin5	Ntg	7.88334	7.76982	7.75594	Cluster 1 (n=5589)
ENSMUSG00000011427	Zfp790	Ntg	6.05599	5.64372	5.58175	Cluster 1 (n=5589)
ENSMUSG00000011486	Slc25a41	Ntg	0.472354	0	0	Cluster 1 (n=5589)
ENSMUSG00000011589	Fsd1	Ntg	0.65601	0	0	Cluster 1 (n=5589)
ENSMUSG00000011658	Fuz	Ntg	5.77783	5.67545	5.66917	Cluster 1 (n=5589)
ENSMUSG00000011831	Evi5	Ntg	6.72241	6.06932	6.15424	Cluster 1 (n=5589)
ENSMUSG00000011837	Snapc2	Ntg	6.30975	5.98192	6.0161	Cluster 1 (n=5589)
ENSMUSG00000012017	Scarf2	Ntg	5.86321	5.28456	4.95606	Cluster 1 (n=5589)
ENSMUSG00000012114	Med15	Ntg	6.84891	6.50075	6.55039	Cluster 1 (n=5589)
ENSMUSG00000012296	Tjap1	Ntg	6.78219	6.41882	6.41861	Cluster 1 (n=5589)
ENSMUSG00000012428	Steap4	Ntg	7.49516	6.74457	6.8327	Cluster 1 (n=5589)
ENSMUSG00000012429	Mplkip	Ntg	4.99904	4.69109	4.63982	Cluster 1 (n=5589)
ENSMUSG00000012443	Kif11	Ntg	5.01754	3.40341	3.38973	Cluster 1 (n=5589)
ENSMUSG00000012483	Rpa3	Ntg	5.45053	4.67463	4.59302	Cluster 1 (n=5589)
ENSMUSG00000012519	Mlkl	Ntg	4.94293	4.22316	4.20198	Cluster 1 (n=5589)
ENSMUSG00000012640	Zfp715	Ntg	6.73436	6.17727	5.96658	Cluster 1 (n=5589)
ENSMUSG00000012705	Retn	Ntg	2.95656	1.74255	1.26714	Cluster 1 (n=5589)
ENSMUSG00000012819	Cdh23	Ntg	5.9104	5.73702	5.72261	Cluster 1 (n=5589)
ENSMUSG00000013033	Adgrl1	Ntg	7.59544	7.06098	7.11791	Cluster 1 (n=5589)
ENSMUSG00000013150	Gfod2	Ntg	5.19614	4.75183	4.65097	Cluster 1 (n=5589)
ENSMUSG00000013584	Aldh1a2	Ntg	5.16007	4.43595	4.32602	Cluster 1 (n=5589)
ENSMUSG00000013629	Cad	Ntg	6.53786	6.41296	6.40132	Cluster 1 (n=5589)
ENSMUSG00000013822	Elof1	Ntg	6.59811	6.12832	6.15947	Cluster 1 (n=5589)
ENSMUSG00000013921	Clip3	Ntg	5.6183	5.14541	5.20034	Cluster 1 (n=5589)
ENSMUSG00000014074	Rnf168	Ntg	6.49727	6.00657	6.01986	Cluster 1 (n=5589)
ENSMUSG00000014075	Dynlt2b	Ntg	5.3624	5.10312	5.13085	Cluster 1 (n=5589)
ENSMUSG00000014164	Klhl3	Ntg	5.76475	5.23011	5.29816	Cluster 1 (n=5589)
ENSMUSG00000014245	Pigl	Ntg	4.82324	4.43619	4.3151	Cluster 1 (n=5589)
ENSMUSG00000014303	Glis2	Ntg	6.6079	5.68947	5.75231	Cluster 1 (n=5589)
ENSMUSG00000014353	Tmem87b	Ntg	6.84826	6.43191	6.46555	Cluster 1 (n=5589)
ENSMUSG00000014418	Hps5	Ntg	6.01941	5.54176	5.48026	Cluster 1 (n=5589)
ENSMUSG00000014547	Wdfy2	Ntg	6.50851	5.7271	5.76851	Cluster 1 (n=5589)
ENSMUSG00000014551	Mrps25	Ntg	7.53994	7.20094	7.24715	Cluster 1 (n=5589)
ENSMUSG00000014554	Dguok	Ntg	6.43154	6.27309	6.27508	Cluster 1 (n=5589)
ENSMUSG00000014599	Csf1	Ntg	7.96743	7.15648	7.23685	Cluster 1 (n=5589)
ENSMUSG00000014601	Strip1	Ntg	7.00134	6.58575	6.60717	Cluster 1 (n=5589)
ENSMUSG00000014633	Cmc2	Ntg	6.68867	6.27767	6.31806	Cluster 1 (n=5589)
ENSMUSG00000014668	Chfr	Ntg	6.58486	5.79867	5.84296	Cluster 1 (n=5589)
ENSMUSG00000014778	Fhod1	Ntg	6.31331	5.75957	5.76477	Cluster 1 (n=5589)
ENSMUSG00000014837	4931428F04Rik	Ntg	4.88864	4.19866	4.23558	Cluster 1 (n=5589)
ENSMUSG00000014846	Tppp3	Ntg	6.63099	5.92269	5.73223	Cluster 1 (n=5589)
ENSMUSG00000014856	Tmem208	Ntg	5.7397	5.35141	5.39792	Cluster 1 (n=5589)
ENSMUSG00000014859	E2f4	Ntg	6.88925	6.50248	6.50145	Cluster 1 (n=5589)
ENSMUSG00000014873	Surf2	Ntg	5.92614	5.68466	5.70584	Cluster 1 (n=5589)
ENSMUSG00000015085	Entpd2	Ntg	6.7684	6.22524	6.15755	Cluster 1 (n=5589)
ENSMUSG00000015094	Npdc1	Ntg	6.62384	6.1159	6.15592	Cluster 1 (n=5589)
ENSMUSG00000015126	Tsr3	Ntg	5.08959	4.86197	4.84179	Cluster 1 (n=5589)
ENSMUSG00000015127	Unkl	Ntg	5.48056	5.14049	5.10896	Cluster 1 (n=5589)
ENSMUSG00000015133	Lrrk1	Ntg	6.72408	6.1136	6.13483	Cluster 1 (n=5589)
ENSMUSG00000015143	Actn1	Ntg	6.92257	6.60528	6.58509	Cluster 1 (n=5589)
ENSMUSG00000015189	Casd1	Ntg	7.08453	6.47771	6.50566	Cluster 1 (n=5589)
ENSMUSG00000015224	Cyp2j9	Ntg	4.02228	3.5891	3.61195	Cluster 1 (n=5589)
ENSMUSG00000015289	Lage3	Ntg	5.93284	5.36961	5.39937	Cluster 1 (n=5589)
ENSMUSG00000015305	Sash1	Ntg	7.72837	7.10414	7.17971	Cluster 1 (n=5589)
ENSMUSG00000015335	Zdhhc12	Ntg	4.55417	4.27	4.21497	Cluster 1 (n=5589)
ENSMUSG00000015337	Endog	Ntg	6.91644	6.78381	6.74048	Cluster 1 (n=5589)
ENSMUSG00000015340	Cybb	Ntg	6.22555	5.34273	5.45315	Cluster 1 (n=5589)
ENSMUSG00000015377	Dennd6b	Ntg	5.76573	5.70352	5.68251	Cluster 1 (n=5589)
ENSMUSG00000015452	Ager	Ntg	2.25843	1.25746	0.642417	Cluster 1 (n=5589)
ENSMUSG00000015467	Egfl8	Ntg	3.90955	2.80504	2.8227	Cluster 1 (n=5589)
ENSMUSG00000015478	Rnf5	Ntg	6.65333	6.36816	6.39046	Cluster 1 (n=5589)
ENSMUSG00000015533	Itga2	Ntg	4.13452	3.13127	3.02062	Cluster 1 (n=5589)
ENSMUSG00000015536	Mocs2	Ntg	6.83571	6.24691	6.22483	Cluster 1 (n=5589)
ENSMUSG00000015579	Nkx2-5	Ntg	7.31649	7.21177	7.14855	Cluster 1 (n=5589)
ENSMUSG00000015653	Steap2	Ntg	3.44404	3.20022	3.17343	Cluster 1 (n=5589)
ENSMUSG00000015668	Pdzd11	Ntg	6.20321	5.78199	5.7917	Cluster 1 (n=5589)
ENSMUSG00000015697	Setdb1	Ntg	6.58395	6.055	6.11761	Cluster 1 (n=5589)
ENSMUSG00000015714	Cers2	Ntg	7.38464	6.88505	6.83569	Cluster 1 (n=5589)
ENSMUSG00000015745	Plekho1	Ntg	7.5178	6.9036	6.91652	Cluster 1 (n=5589)
ENSMUSG00000015766	Eps8	Ntg	5.97172	5.42169	5.43172	Cluster 1 (n=5589)
ENSMUSG00000015806	Qdpr	Ntg	7.16154	7.01089	7.02251	Cluster 1 (n=5589)
ENSMUSG00000015869	Prpsap1	Ntg	6.43093	5.89984	5.92536	Cluster 1 (n=5589)
ENSMUSG00000015880	Ncapg	Ntg	4.2032	1.70755	1.03046	Cluster 1 (n=5589)
ENSMUSG00000015890	Amdhd1	Ntg	1.16151	0.524362	0.610958	Cluster 1 (n=5589)
ENSMUSG00000015932	Dstn	Ntg	8.32416	7.61335	7.63978	Cluster 1 (n=5589)
ENSMUSG00000015937	Macroh2a1	Ntg	6.87483	6.57165	6.59632	Cluster 1 (n=5589)
ENSMUSG00000015947	Fcgr1	Ntg	4.35362	3.44525	3.44088	Cluster 1 (n=5589)
ENSMUSG00000015961	Adss	Ntg	5.9441	5.25162	5.07055	Cluster 1 (n=5589)
ENSMUSG00000015968	Cacna1d	Ntg	4.92786	3.93329	4.0405	Cluster 1 (n=5589)
ENSMUSG00000015980	Lrrc27	Ntg	4.3642	4.11757	4.014	Cluster 1 (n=5589)
ENSMUSG00000016087	Fli1	Ntg	6.74151	6.14224	6.22344	Cluster 1 (n=5589)
ENSMUSG00000016262	Sertad4	Ntg	5.65273	4.57909	4.66788	Cluster 1 (n=5589)
ENSMUSG00000016344	Ppdpf	Ntg	6.81464	6.38079	6.42977	Cluster 1 (n=5589)
ENSMUSG00000016382	Pls3	Ntg	7.79653	7.27925	7.29969	Cluster 1 (n=5589)
ENSMUSG00000016477	E2f3	Ntg	6.34046	5.81434	5.81151	Cluster 1 (n=5589)
ENSMUSG00000016494	Cd34	Ntg	9.13957	8.10226	8.18575	Cluster 1 (n=5589)
ENSMUSG00000016503	Gtf3a	Ntg	6.12883	5.68839	5.71772	Cluster 1 (n=5589)
ENSMUSG00000016559	H3f3b	Ntg	8.14374	7.67643	7.60953	Cluster 1 (n=5589)
ENSMUSG00000016637	Ift27	Ntg	5.01876	4.68789	4.61357	Cluster 1 (n=5589)
ENSMUSG00000016756	Cmah	Ntg	5.13003	3.93633	3.88467	Cluster 1 (n=5589)
ENSMUSG00000016758	Bik	Ntg	5.26231	4.69364	4.4726	Cluster 1 (n=5589)
ENSMUSG00000016921	Srsf6	Ntg	7.94565	7.40111	7.34054	Cluster 1 (n=5589)
ENSMUSG00000016946	Kctd5	Ntg	6.1817	5.4168	5.5188	Cluster 1 (n=5589)
ENSMUSG00000016984	Etaa1	Ntg	4.90908	4.39906	4.22739	Cluster 1 (n=5589)
ENSMUSG00000016995	Matn4	Ntg	3.76754	3.13449	2.99719	Cluster 1 (n=5589)
ENSMUSG00000017144	Rnd3	Ntg	6.72505	6.34716	6.32356	Cluster 1 (n=5589)
ENSMUSG00000017167	Cntnap1	Ntg	4.99492	4.45903	4.28255	Cluster 1 (n=5589)
ENSMUSG00000017176	Nt5c3b	Ntg	6.51969	5.89118	5.94908	Cluster 1 (n=5589)
ENSMUSG00000017309	Cd300lg	Ntg	8.01963	7.91519	7.85162	Cluster 1 (n=5589)
ENSMUSG00000017344	Vtn	Ntg	6.676	6.11551	5.92596	Cluster 1 (n=5589)
ENSMUSG00000017386	Traf4	Ntg	5.85039	4.88921	4.98814	Cluster 1 (n=5589)
ENSMUSG00000017412	Cacnb4	Ntg	3.91684	3.37429	3.02208	Cluster 1 (n=5589)
ENSMUSG00000017417	Plxdc1	Ntg	6.44594	5.20058	5.05767	Cluster 1 (n=5589)
ENSMUSG00000017446	C1qtnf1	Ntg	6.75467	5.97175	5.97642	Cluster 1 (n=5589)
ENSMUSG00000017466	Timp2	Ntg	8.67274	8.03362	8.07652	Cluster 1 (n=5589)
ENSMUSG00000017493	Igfbp4	Ntg	8.35549	7.82678	7.7351	Cluster 1 (n=5589)
ENSMUSG00000017548	Suz12	Ntg	6.95519	6.47295	6.5089	Cluster 1 (n=5589)
ENSMUSG00000017550	Atad5	Ntg	4.69644	3.54417	3.29179	Cluster 1 (n=5589)
ENSMUSG00000017615	Tnfaip1	Ntg	8.12724	7.55071	7.62873	Cluster 1 (n=5589)
ENSMUSG00000017631	Abr	Ntg	7.47565	6.86075	6.90453	Cluster 1 (n=5589)
ENSMUSG00000017667	Zfp334	Ntg	5.29158	5.08238	5.05851	Cluster 1 (n=5589)
ENSMUSG00000017670	Elmo2	Ntg	6.97005	6.28253	6.37149	Cluster 1 (n=5589)
ENSMUSG00000017677	Wsb1	Ntg	6.58303	5.7203	5.73819	Cluster 1 (n=5589)
ENSMUSG00000017692	Rhbdl3	Ntg	6.20013	5.97428	5.98152	Cluster 1 (n=5589)
ENSMUSG00000017724	Etv4	Ntg	3.31385	1.89612	1.86661	Cluster 1 (n=5589)
ENSMUSG00000017767	Spata25	Ntg	0.715623	0	0	Cluster 1 (n=5589)
ENSMUSG00000017801	Mlx	Ntg	6.28206	5.83687	5.83302	Cluster 1 (n=5589)
ENSMUSG00000017969	Ptgis	Ntg	6.16132	5.73504	5.77408	Cluster 1 (n=5589)
ENSMUSG00000018001	Cyth3	Ntg	7.66603	6.91722	7.00033	Cluster 1 (n=5589)
ENSMUSG00000018008	Cyth4	Ntg	6.31621	5.26309	5.34484	Cluster 1 (n=5589)
ENSMUSG00000018169	Mfng	Ntg	6.05715	5.38084	5.41622	Cluster 1 (n=5589)
ENSMUSG00000018196	Glrx2	Ntg	6.2125	5.91262	5.90128	Cluster 1 (n=5589)
ENSMUSG00000018199	Ro60	Ntg	6.45438	6.14795	6.18889	Cluster 1 (n=5589)
ENSMUSG00000018334	Ksr1	Ntg	6.2767	5.79239	5.82767	Cluster 1 (n=5589)
ENSMUSG00000018381	Abi3	Ntg	7.15951	6.75974	6.73576	Cluster 1 (n=5589)
ENSMUSG00000018398	Septin8	Ntg	7.91554	7.20442	7.17599	Cluster 1 (n=5589)
ENSMUSG00000018405	Mrm1	Ntg	6.66361	6.22564	6.23385	Cluster 1 (n=5589)
ENSMUSG00000018470	Kcnab3	Ntg	3.37278	1.46313	1.28988	Cluster 1 (n=5589)
ENSMUSG00000018486	Wnt9b	Ntg	3.28739	2.2272	1.8077	Cluster 1 (n=5589)
ENSMUSG00000018507	Trpv2	Ntg	5.08645	4.4368	4.37205	Cluster 1 (n=5589)
ENSMUSG00000018537	Pcgf2	Ntg	5.41154	4.97683	4.83419	Cluster 1 (n=5589)
ENSMUSG00000018570	2810408A11Rik	Ntg	2.66437	1.65567	1.59576	Cluster 1 (n=5589)
ENSMUSG00000018572	Phf23	Ntg	6.70781	6.33069	6.34522	Cluster 1 (n=5589)
ENSMUSG00000018593	Sparc	Ntg	10.6815	9.15156	9.21767	Cluster 1 (n=5589)
ENSMUSG00000018651	Tada2a	Ntg	5.27679	5.05671	4.99628	Cluster 1 (n=5589)
ENSMUSG00000018654	Ikzf1	Ntg	4.69889	3.8321	3.67514	Cluster 1 (n=5589)
ENSMUSG00000018666	Cbx1	Ntg	6.74863	6.3002	6.02826	Cluster 1 (n=5589)
ENSMUSG00000018678	Sp2	Ntg	6.35197	6.03002	6.06728	Cluster 1 (n=5589)
ENSMUSG00000018752	Tnfsfm13	Ntg	5.66024	5.15627	5.06412	Cluster 1 (n=5589)
ENSMUSG00000018761	Mpdu1	Ntg	5.66828	5.17515	5.03984	Cluster 1 (n=5589)
ENSMUSG00000018819	Lsp1	Ntg	7.07703	6.42279	6.43001	Cluster 1 (n=5589)
ENSMUSG00000018900	Slc22a5	Ntg	6.84729	6.57427	6.51443	Cluster 1 (n=5589)
ENSMUSG00000018909	Arrb1	Ntg	7.11227	6.48157	6.38008	Cluster 1 (n=5589)
ENSMUSG00000018920	Cxcl16	Ntg	6.0147	5.53472	5.5535	Cluster 1 (n=5589)
ENSMUSG00000018974	Sart3	Ntg	6.42937	6.11059	6.07274	Cluster 1 (n=5589)
ENSMUSG00000018999	Slc35b4	Ntg	6.32133	5.66275	5.70865	Cluster 1 (n=5589)
ENSMUSG00000019027	Dnah1	Ntg	0.705082	0	0	Cluster 1 (n=5589)
ENSMUSG00000019080	Mfsd3	Ntg	5.11388	4.80932	4.67594	Cluster 1 (n=5589)
ENSMUSG00000019124	Scrn1	Ntg	6.01601	5.14403	5.04664	Cluster 1 (n=5589)
ENSMUSG00000019214	Chtf18	Ntg	3.93847	3.32724	3.32677	Cluster 1 (n=5589)
ENSMUSG00000019232	Etnppl	Ntg	0.775266	0	0	Cluster 1 (n=5589)
ENSMUSG00000019256	Ahr	Ntg	5.68814	5.28049	5.09576	Cluster 1 (n=5589)
ENSMUSG00000019295	Tmem129	Ntg	6.82787	6.49271	6.53832	Cluster 1 (n=5589)
ENSMUSG00000019303	Psmc3ip	Ntg	6.02029	5.7312	5.75231	Cluster 1 (n=5589)
ENSMUSG00000019326	Aoc3	Ntg	7.16748	6.31553	6.12389	Cluster 1 (n=5589)
ENSMUSG00000019359	Gdpd2	Ntg	3.33839	2.45056	1.83548	Cluster 1 (n=5589)
ENSMUSG00000019437	Tlcd1	Ntg	5.20568	4.99216	4.97147	Cluster 1 (n=5589)
ENSMUSG00000019461	Plscr3	Ntg	7.09014	6.49515	6.51504	Cluster 1 (n=5589)
ENSMUSG00000019467	Arhgef25	Ntg	6.28209	5.90057	5.75899	Cluster 1 (n=5589)
ENSMUSG00000019470	Xab2	Ntg	6.31214	6.14791	6.16794	Cluster 1 (n=5589)
ENSMUSG00000019478	Rab4a	Ntg	5.85447	5.81702	5.81044	Cluster 1 (n=5589)
ENSMUSG00000019518	Ap4m1	Ntg	6.0206	5.5549	5.50748	Cluster 1 (n=5589)
ENSMUSG00000019539	Rcn3	Ntg	6.9708	6.47137	6.36873	Cluster 1 (n=5589)
ENSMUSG00000019579	Mydgf	Ntg	6.66601	6.10594	6.12151	Cluster 1 (n=5589)
ENSMUSG00000019647	Sema6a	Ntg	7.24097	6.48805	6.42479	Cluster 1 (n=5589)
ENSMUSG00000019737	Syne4	Ntg	2.03048	0	0	Cluster 1 (n=5589)
ENSMUSG00000019761	Krt10	Ntg	4.19173	3.86746	3.7227	Cluster 1 (n=5589)
ENSMUSG00000019773	Fbxo5	Ntg	4.06312	3.15155	2.81313	Cluster 1 (n=5589)
ENSMUSG00000019779	Frk	Ntg	4.78883	3.87073	3.84643	Cluster 1 (n=5589)
ENSMUSG00000019789	Hey2	Ntg	4.94199	4.76737	4.76944	Cluster 1 (n=5589)
ENSMUSG00000019817	Plagl1	Ntg	6.07196	4.88158	4.72784	Cluster 1 (n=5589)
ENSMUSG00000019822	Smpd2	Ntg	6.34036	6.25804	6.24534	Cluster 1 (n=5589)
ENSMUSG00000019823	Mical1	Ntg	5.99429	5.39986	5.28736	Cluster 1 (n=5589)
ENSMUSG00000019826	Zbtb24	Ntg	5.34875	5.08917	5.11931	Cluster 1 (n=5589)
ENSMUSG00000019841	Rev3l	Ntg	7.075	6.2294	6.20526	Cluster 1 (n=5589)
ENSMUSG00000019845	Tube1	Ntg	3.5423	2.78741	2.59001	Cluster 1 (n=5589)
ENSMUSG00000019850	Tnfaip3	Ntg	5.18545	4.58492	4.50702	Cluster 1 (n=5589)
ENSMUSG00000019853	Hebp2	Ntg	4.12323	3.67786	3.41713	Cluster 1 (n=5589)
ENSMUSG00000019857	Asf1a	Ntg	5.94992	5.6042	5.53753	Cluster 1 (n=5589)
ENSMUSG00000019865	Nmbr	Ntg	0.779798	0	0	Cluster 1 (n=5589)
ENSMUSG00000019873	Reep3	Ntg	7.566	6.95302	6.94667	Cluster 1 (n=5589)
ENSMUSG00000019874	Fabp7	Ntg	3.32519	1.45465	0.54353	Cluster 1 (n=5589)
ENSMUSG00000019878	Hsf2	Ntg	5.96077	5.78631	5.79178	Cluster 1 (n=5589)
ENSMUSG00000019894	Slc6a15	Ntg	1.80413	0	0	Cluster 1 (n=5589)
ENSMUSG00000019897	Ccdc59	Ntg	5.79225	5.52525	5.54184	Cluster 1 (n=5589)
ENSMUSG00000019907	Ppp1r12a	Ntg	7.59943	7.2228	7.25209	Cluster 1 (n=5589)
ENSMUSG00000019927	Ube2d1	Ntg	7.28793	6.93489	6.95345	Cluster 1 (n=5589)
ENSMUSG00000019932	Kera	Ntg	2.04777	0	0	Cluster 1 (n=5589)
ENSMUSG00000019942	Cdk1	Ntg	5.2118	3.47655	3.72282	Cluster 1 (n=5589)
ENSMUSG00000019947	Arid5b	Ntg	7.35275	7.02084	6.9509	Cluster 1 (n=5589)
ENSMUSG00000019952	Poc1b	Ntg	5.6483	5.23869	5.29088	Cluster 1 (n=5589)
ENSMUSG00000019961	Tmpo	Ntg	7.30259	6.69661	6.59805	Cluster 1 (n=5589)
ENSMUSG00000019978	Epb41l2	Ntg	7.71458	7.11146	7.19288	Cluster 1 (n=5589)
ENSMUSG00000019979	Apaf1	Ntg	6.11517	5.13532	5.27264	Cluster 1 (n=5589)
ENSMUSG00000019988	Nedd1	Ntg	6.12673	5.49856	5.52719	Cluster 1 (n=5589)
ENSMUSG00000019989	Enpp3	Ntg	5.68234	5.0076	4.97194	Cluster 1 (n=5589)
ENSMUSG00000020000	Moxd1	Ntg	3.84714	2.98321	3.02869	Cluster 1 (n=5589)
ENSMUSG00000020014	Cfap54	Ntg	4.25692	3.83675	3.62781	Cluster 1 (n=5589)
ENSMUSG00000020018	Snrpf	Ntg	6.07598	5.61717	5.57967	Cluster 1 (n=5589)
ENSMUSG00000020021	Fgd6	Ntg	6.14714	5.79399	5.8158	Cluster 1 (n=5589)
ENSMUSG00000020053	Igf1	Ntg	7.10208	6.23357	6.26268	Cluster 1 (n=5589)
ENSMUSG00000020070	Rufy2	Ntg	5.71106	5.09807	4.94696	Cluster 1 (n=5589)
ENSMUSG00000020092	Pald1	Ntg	7.33252	6.58506	6.68867	Cluster 1 (n=5589)
ENSMUSG00000020096	Tbata	Ntg	1.21305	0	0	Cluster 1 (n=5589)
ENSMUSG00000020099	Unc5b	Ntg	7.84979	6.91133	6.81193	Cluster 1 (n=5589)
ENSMUSG00000020100	Slc29a3	Ntg	5.8782	5.30332	5.23607	Cluster 1 (n=5589)
ENSMUSG00000020101	Vsir	Ntg	7.4094	6.60595	6.67355	Cluster 1 (n=5589)
ENSMUSG00000020121	Srgap1	Ntg	5.80263	4.74539	4.82747	Cluster 1 (n=5589)
ENSMUSG00000020122	Egfr	Ntg	5.85863	5.25351	5.21073	Cluster 1 (n=5589)
ENSMUSG00000020128	Vps54	Ntg	7.0671	6.63295	6.68852	Cluster 1 (n=5589)
ENSMUSG00000020140	Lgr5	Ntg	1.83397	1.45434	1.22037	Cluster 1 (n=5589)
ENSMUSG00000020150	Gamt	Ntg	4.99504	4.65786	4.59794	Cluster 1 (n=5589)
ENSMUSG00000020151	Ptprr	Ntg	3.88507	3.61331	3.62046	Cluster 1 (n=5589)
ENSMUSG00000020156	Pwwp3a	Ntg	6.51053	6.01739	6.04152	Cluster 1 (n=5589)
ENSMUSG00000020160	Meis1	Ntg	6.68349	6.36758	6.38976	Cluster 1 (n=5589)
ENSMUSG00000020163	Uqcr11	Ntg	9.48062	9.08147	9.10665	Cluster 1 (n=5589)
ENSMUSG00000020167	Tcf3	Ntg	7.16479	6.52602	6.43696	Cluster 1 (n=5589)
ENSMUSG00000020178	Adora2a	Ntg	6.36989	5.57091	5.49566	Cluster 1 (n=5589)
ENSMUSG00000020186	Csrp2	Ntg	6.85765	6.15929	5.76714	Cluster 1 (n=5589)
ENSMUSG00000020219	Timm13	Ntg	7.24137	6.78531	6.79362	Cluster 1 (n=5589)
ENSMUSG00000020228	Helb	Ntg	6.03976	5.56911	5.54206	Cluster 1 (n=5589)
ENSMUSG00000020231	Dip2a	Ntg	6.6895	5.92196	5.96789	Cluster 1 (n=5589)
ENSMUSG00000020232	Hmg20b	Ntg	6.88955	6.51146	6.47319	Cluster 1 (n=5589)
ENSMUSG00000020241	Col6a2	Ntg	8.96743	7.68847	7.74208	Cluster 1 (n=5589)
ENSMUSG00000020248	Nfyb	Ntg	6.08922	5.7589	5.70302	Cluster 1 (n=5589)
ENSMUSG00000020253	Ppm1m	Ntg	5.94013	5.51849	5.42127	Cluster 1 (n=5589)
ENSMUSG00000020256	Aldh1l2	Ntg	6.25179	5.47443	5.24794	Cluster 1 (n=5589)
ENSMUSG00000020258	Glyctk	Ntg	4.59104	4.32164	4.2299	Cluster 1 (n=5589)
ENSMUSG00000020262	Adarb1	Ntg	7.11536	6.54184	6.62074	Cluster 1 (n=5589)
ENSMUSG00000020272	Stk10	Ntg	6.65854	5.77664	5.74812	Cluster 1 (n=5589)
ENSMUSG00000020273	Papolg	Ntg	5.81406	5.55845	5.58588	Cluster 1 (n=5589)
ENSMUSG00000020275	Rel	Ntg	6.6361	5.78071	5.71771	Cluster 1 (n=5589)
ENSMUSG00000020280	Pus10	Ntg	5.5529	5.03753	5.0381	Cluster 1 (n=5589)
ENSMUSG00000020287	Mpg	Ntg	5.22156	4.70614	4.76352	Cluster 1 (n=5589)
ENSMUSG00000020297	Nsg2	Ntg	0.608629	0	0	Cluster 1 (n=5589)
ENSMUSG00000020303	Stc2	Ntg	6.7312	6.1891	6.14341	Cluster 1 (n=5589)
ENSMUSG00000020357	Flt4	Ntg	6.83852	6.50709	6.48305	Cluster 1 (n=5589)
ENSMUSG00000020359	Phykpl	Ntg	5.7062	5.32319	5.29927	Cluster 1 (n=5589)
ENSMUSG00000020362	Cnot6	Ntg	7.35776	6.61814	6.72205	Cluster 1 (n=5589)
ENSMUSG00000020364	Zfp354a	Ntg	4.41655	4.04979	3.8374	Cluster 1 (n=5589)
ENSMUSG00000020385	Clk4	Ntg	6.48456	6.15621	6.16012	Cluster 1 (n=5589)
ENSMUSG00000020388	Pdlim4	Ntg	5.90622	5.34662	5.30286	Cluster 1 (n=5589)
ENSMUSG00000020413	Hus1	Ntg	6.4255	5.94286	5.96156	Cluster 1 (n=5589)
ENSMUSG00000020415	Pttg1	Ntg	4.71835	3.88908	3.87532	Cluster 1 (n=5589)
ENSMUSG00000020427	Igfbp3	Ntg	6.97698	6.48863	6.26497	Cluster 1 (n=5589)
ENSMUSG00000020431	Adcy1	Ntg	4.81651	4.23909	4.16584	Cluster 1 (n=5589)
ENSMUSG00000020437	Myo1g	Ntg	4.58799	3.99445	3.55208	Cluster 1 (n=5589)
ENSMUSG00000020455	Trim11	Ntg	6.52845	6.11625	6.1349	Cluster 1 (n=5589)
ENSMUSG00000020462	Cfap36	Ntg	5.62199	5.37004	5.36916	Cluster 1 (n=5589)
ENSMUSG00000020477	Mrps24	Ntg	7.24987	7.00844	7.01649	Cluster 1 (n=5589)
ENSMUSG00000020486	Septin4	Ntg	7.23621	6.51389	6.37403	Cluster 1 (n=5589)
ENSMUSG00000020492	Ska2	Ntg	6.25618	5.76351	5.68536	Cluster 1 (n=5589)
ENSMUSG00000020493	Prr11	Ntg	4.20588	2.46622	2.4606	Cluster 1 (n=5589)
ENSMUSG00000020521	Rnft1	Ntg	6.46958	5.98351	6.0068	Cluster 1 (n=5589)
ENSMUSG00000020522	Mfap3	Ntg	6.59504	5.8896	5.90221	Cluster 1 (n=5589)
ENSMUSG00000020524	Gria1	Ntg	3.47545	1.68852	0.894922	Cluster 1 (n=5589)
ENSMUSG00000020525	Ppm1d	Ntg	5.85419	5.43355	5.48736	Cluster 1 (n=5589)
ENSMUSG00000020527	Myo19	Ntg	5.41061	4.71543	4.48303	Cluster 1 (n=5589)
ENSMUSG00000020536	Llgl1	Ntg	6.98042	6.43237	6.4864	Cluster 1 (n=5589)
ENSMUSG00000020538	Srebf1	Ntg	6.9206	6.80357	6.74474	Cluster 1 (n=5589)
ENSMUSG00000020544	Cox11	Ntg	5.81869	5.44414	5.45108	Cluster 1 (n=5589)
ENSMUSG00000020561	Polr1f	Ntg	5.68751	5.31896	5.25406	Cluster 1 (n=5589)
ENSMUSG00000020573	Pik3cg	Ntg	4.90972	3.94879	3.85782	Cluster 1 (n=5589)
ENSMUSG00000020577	Tspan13	Ntg	7.76503	7.17155	7.21875	Cluster 1 (n=5589)
ENSMUSG00000020589	Cyria	Ntg	6.27945	5.56043	5.49057	Cluster 1 (n=5589)
ENSMUSG00000020592	Sdc1	Ntg	5.93727	5.1093	4.98525	Cluster 1 (n=5589)
ENSMUSG00000020601	Trib2	Ntg	7.5777	6.88554	6.90425	Cluster 1 (n=5589)
ENSMUSG00000020605	Hs1bp3	Ntg	6.43156	6.136	6.16568	Cluster 1 (n=5589)
ENSMUSG00000020607	Lratd1	Ntg	3.59537	2.9756	2.82986	Cluster 1 (n=5589)
ENSMUSG00000020614	Fam20a	Ntg	5.09649	4.72434	4.69782	Cluster 1 (n=5589)
ENSMUSG00000020635	Fkbp1b	Ntg	2.7259	2.53408	2.49908	Cluster 1 (n=5589)
ENSMUSG00000020638	Cmpk2	Ntg	5.63035	4.78749	4.66514	Cluster 1 (n=5589)
ENSMUSG00000020641	Rsad2	Ntg	6.29858	5.25377	5.09927	Cluster 1 (n=5589)
ENSMUSG00000020642	Rnf144a	Ntg	7.09846	5.69997	5.61043	Cluster 1 (n=5589)
ENSMUSG00000020648	Dus4l	Ntg	5.02766	4.7647	4.61238	Cluster 1 (n=5589)
ENSMUSG00000020658	Efr3b	Ntg	6.90622	6.19693	6.08925	Cluster 1 (n=5589)
ENSMUSG00000020661	Dnmt3a	Ntg	8.2715	7.21467	7.22104	Cluster 1 (n=5589)
ENSMUSG00000020674	Pxdn	Ntg	8.75147	7.42967	7.42502	Cluster 1 (n=5589)
ENSMUSG00000020689	Itgb3	Ntg	4.80657	3.63695	3.69157	Cluster 1 (n=5589)
ENSMUSG00000020691	Mettl2	Ntg	5.71207	5.20952	5.19201	Cluster 1 (n=5589)
ENSMUSG00000020695	Mrc2	Ntg	7.22068	6.41286	6.51782	Cluster 1 (n=5589)
ENSMUSG00000020697	Lig3	Ntg	7.11217	6.433	6.51082	Cluster 1 (n=5589)
ENSMUSG00000020707	Rnf135	Ntg	5.48272	4.97102	4.76331	Cluster 1 (n=5589)
ENSMUSG00000020709	Adap2	Ntg	5.59086	5.05698	4.94251	Cluster 1 (n=5589)
ENSMUSG00000020718	Polg2	Ntg	4.58309	4.41537	4.3679	Cluster 1 (n=5589)
ENSMUSG00000020733	Slc9a3r1	Ntg	5.42511	4.95412	4.94172	Cluster 1 (n=5589)
ENSMUSG00000020736	Nt5c	Ntg	4.98396	4.57851	4.60736	Cluster 1 (n=5589)
ENSMUSG00000020740	Gga3	Ntg	6.61493	6.26388	6.19428	Cluster 1 (n=5589)
ENSMUSG00000020743	Mif4gd	Ntg	6.74753	6.43187	6.31602	Cluster 1 (n=5589)
ENSMUSG00000020755	Sap30bp	Ntg	6.41235	6.08125	6.09186	Cluster 1 (n=5589)
ENSMUSG00000020758	Itgb4	Ntg	4.52593	4.26352	4.1524	Cluster 1 (n=5589)
ENSMUSG00000020770	Unk	Ntg	6.05706	5.54173	5.4978	Cluster 1 (n=5589)
ENSMUSG00000020773	Trim47	Ntg	6.87765	6.46158	6.461	Cluster 1 (n=5589)
ENSMUSG00000020776	Fbf1	Ntg	6.5598	6.04366	6.11648	Cluster 1 (n=5589)
ENSMUSG00000020781	Tsen54	Ntg	5.53566	5.1067	5.01762	Cluster 1 (n=5589)
ENSMUSG00000020785	Camkk1	Ntg	4.54476	3.6057	3.60424	Cluster 1 (n=5589)
ENSMUSG00000020801	Med31	Ntg	5.01928	4.78119	4.77201	Cluster 1 (n=5589)
ENSMUSG00000020808	Pimreg	Ntg	4.8879	2.75433	1.95675	Cluster 1 (n=5589)
ENSMUSG00000020810	Cygb	Ntg	7.90838	7.5334	7.56351	Cluster 1 (n=5589)
ENSMUSG00000020811	Wscd1	Ntg	6.09828	5.36477	5.34578	Cluster 1 (n=5589)
ENSMUSG00000020814	Mxra7	Ntg	6.40101	5.62334	5.71747	Cluster 1 (n=5589)
ENSMUSG00000020826	Nos2	Ntg	6.45284	5.72243	5.40559	Cluster 1 (n=5589)
ENSMUSG00000020828	Pld2	Ntg	6.18133	5.67204	5.6524	Cluster 1 (n=5589)
ENSMUSG00000020831	0610010K14Rik	Ntg	4.44215	4.00195	3.82173	Cluster 1 (n=5589)
ENSMUSG00000020834	Dhrs13	Ntg	4.67585	4.34197	4.32128	Cluster 1 (n=5589)
ENSMUSG00000020844	Nxn	Ntg	6.42042	5.86593	5.79006	Cluster 1 (n=5589)
ENSMUSG00000020846	Rflnb	Ntg	8.30025	7.18579	7.2003	Cluster 1 (n=5589)
ENSMUSG00000020863	Luc7l3	Ntg	6.98485	6.76578	6.78629	Cluster 1 (n=5589)
ENSMUSG00000020866	Cacna1g	Ntg	7.89431	6.75988	6.82699	Cluster 1 (n=5589)
ENSMUSG00000020868	Xylt2	Ntg	6.63019	5.74989	5.66919	Cluster 1 (n=5589)
ENSMUSG00000020869	Lrrc59	Ntg	7.34632	6.82629	6.89595	Cluster 1 (n=5589)
ENSMUSG00000020889	Nr1d1	Ntg	8.15921	7.78888	7.6527	Cluster 1 (n=5589)
ENSMUSG00000020899	Pfas	Ntg	6.14906	5.75603	5.68232	Cluster 1 (n=5589)
ENSMUSG00000020901	Pik3r5	Ntg	3.92315	3.46516	3.23284	Cluster 1 (n=5589)
ENSMUSG00000020905	Usp43	Ntg	5.3373	4.44393	4.2505	Cluster 1 (n=5589)
ENSMUSG00000020907	Rcvrn	Ntg	0.375336	0	0	Cluster 1 (n=5589)
ENSMUSG00000020910	Adprm	Ntg	5.34846	5.02267	4.94665	Cluster 1 (n=5589)
ENSMUSG00000020918	Kat2a	Ntg	6.80047	6.37087	6.39066	Cluster 1 (n=5589)
ENSMUSG00000020921	Tmem101	Ntg	5.88346	5.54779	5.58808	Cluster 1 (n=5589)
ENSMUSG00000020935	Dcakd	Ntg	7.74281	7.3576	7.3873	Cluster 1 (n=5589)
ENSMUSG00000020941	Map3k14	Ntg	5.38228	5.14928	5.13391	Cluster 1 (n=5589)
ENSMUSG00000020948	Klhl28	Ntg	6.21941	5.86849	5.90043	Cluster 1 (n=5589)
ENSMUSG00000020962	Gtf2a1	Ntg	6.6123	6.18269	6.24188	Cluster 1 (n=5589)
ENSMUSG00000020963	Tshr	Ntg	1.37163	0.524362	0	Cluster 1 (n=5589)
ENSMUSG00000020973	Dnaaf2	Ntg	5.04576	4.38959	4.34082	Cluster 1 (n=5589)
ENSMUSG00000020974	Pole2	Ntg	3.84321	2.89421	2.48914	Cluster 1 (n=5589)
ENSMUSG00000020992	4930512B01Rik	Ntg	0.481999	0	0	Cluster 1 (n=5589)
ENSMUSG00000021010	Npas3	Ntg	1.88345	0.68429	0	Cluster 1 (n=5589)
ENSMUSG00000021038	Vipas39	Ntg	6.87257	6.37794	6.43794	Cluster 1 (n=5589)
ENSMUSG00000021054	Sgpp1	Ntg	6.68591	6.39781	6.42896	Cluster 1 (n=5589)
ENSMUSG00000021057	Akap5	Ntg	6.01219	4.92166	4.30401	Cluster 1 (n=5589)
ENSMUSG00000021062	Rab15	Ntg	3.96012	3.44917	3.12825	Cluster 1 (n=5589)
ENSMUSG00000021065	Fut8	Ntg	6.55468	5.9987	6.01823	Cluster 1 (n=5589)
ENSMUSG00000021067	Sav1	Ntg	6.99739	6.44343	6.47801	Cluster 1 (n=5589)
ENSMUSG00000021079	Timm9	Ntg	6.38915	6.11324	6.03523	Cluster 1 (n=5589)
ENSMUSG00000021097	Clmn	Ntg	4.98353	4.49706	4.43619	Cluster 1 (n=5589)
ENSMUSG00000021103	Mnat1	Ntg	5.63401	5.2587	5.30259	Cluster 1 (n=5589)
ENSMUSG00000021113	Snapc1	Ntg	5.84355	5.41642	5.43275	Cluster 1 (n=5589)
ENSMUSG00000021120	Pigh	Ntg	4.72291	4.43956	4.34587	Cluster 1 (n=5589)
ENSMUSG00000021130	Galnt16	Ntg	6.05511	5.13972	5.14101	Cluster 1 (n=5589)
ENSMUSG00000021131	Erh	Ntg	6.7633	6.22047	6.24712	Cluster 1 (n=5589)
ENSMUSG00000021171	Esyt2	Ntg	7.65078	7.07116	7.15083	Cluster 1 (n=5589)
ENSMUSG00000021175	Cdca7l	Ntg	3.99289	1.5666	1.54417	Cluster 1 (n=5589)
ENSMUSG00000021179	Nrde2	Ntg	5.89209	5.71883	5.73872	Cluster 1 (n=5589)
ENSMUSG00000021182	Ccdc88c	Ntg	6.61174	5.55886	5.56784	Cluster 1 (n=5589)
ENSMUSG00000021186	Fbln5	Ntg	6.74404	6.56868	6.43594	Cluster 1 (n=5589)
ENSMUSG00000021189	Atxn3	Ntg	6.29516	5.83858	5.84518	Cluster 1 (n=5589)
ENSMUSG00000021203	Otub2	Ntg	5.19337	4.6474	4.62322	Cluster 1 (n=5589)
ENSMUSG00000021215	Net1	Ntg	6.07197	5.49092	5.41143	Cluster 1 (n=5589)
ENSMUSG00000021217	Tshz3	Ntg	5.44782	4.95517	5.00169	Cluster 1 (n=5589)
ENSMUSG00000021219	Rgs6	Ntg	7.05866	6.25315	6.35405	Cluster 1 (n=5589)
ENSMUSG00000021222	Dcaf4	Ntg	6.04842	5.51542	5.52755	Cluster 1 (n=5589)
ENSMUSG00000021223	Papln	Ntg	7.00703	5.86995	5.93206	Cluster 1 (n=5589)
ENSMUSG00000021228	Acot3	Ntg	2.5541	1.26314	1.2458	Cluster 1 (n=5589)
ENSMUSG00000021240	Abcd4	Ntg	5.70515	5.28808	5.22511	Cluster 1 (n=5589)
ENSMUSG00000021245	Mlh3	Ntg	6.14568	5.84801	5.88657	Cluster 1 (n=5589)
ENSMUSG00000021252	Erg28	Ntg	5.02108	4.61601	4.43813	Cluster 1 (n=5589)
ENSMUSG00000021254	Gpatch2l	Ntg	6.47572	6.09545	6.14162	Cluster 1 (n=5589)
ENSMUSG00000021256	Vash1	Ntg	6.79658	5.45005	5.62035	Cluster 1 (n=5589)
ENSMUSG00000021262	Evl	Ntg	6.96106	6.16783	6.09757	Cluster 1 (n=5589)
ENSMUSG00000021265	Slc25a29	Ntg	6.54487	6.07746	6.07388	Cluster 1 (n=5589)
ENSMUSG00000021268	Meg3	Ntg	6.02969	4.92134	4.77495	Cluster 1 (n=5589)
ENSMUSG00000021280	Exoc3l4	Ntg	4.76636	4.43986	4.48305	Cluster 1 (n=5589)
ENSMUSG00000021281	Tnfaip2	Ntg	7.61393	7.07368	7.04682	Cluster 1 (n=5589)
ENSMUSG00000021294	Kif26a	Ntg	7.39762	6.49087	6.58568	Cluster 1 (n=5589)
ENSMUSG00000021301	Hecw1	Ntg	2.13197	0.524362	0	Cluster 1 (n=5589)
ENSMUSG00000021318	Gli3	Ntg	5.41044	4.62668	4.65206	Cluster 1 (n=5589)
ENSMUSG00000021327	Zkscan3	Ntg	7.00066	6.43376	6.41287	Cluster 1 (n=5589)
ENSMUSG00000021339	Mrs2	Ntg	8.11821	7.58696	7.63036	Cluster 1 (n=5589)
ENSMUSG00000021340	Gpld1	Ntg	4.41162	4.37015	4.35609	Cluster 1 (n=5589)
ENSMUSG00000021356	Irf4	Ntg	3.83451	3.16918	3.17737	Cluster 1 (n=5589)
ENSMUSG00000021376	Tpmt	Ntg	4.96342	4.43509	4.33718	Cluster 1 (n=5589)
ENSMUSG00000021384	Susd3	Ntg	3.41831	2.22453	2.10482	Cluster 1 (n=5589)
ENSMUSG00000021390	Ogn	Ntg	8.42085	7.99096	7.94943	Cluster 1 (n=5589)
ENSMUSG00000021396	Nxnl2	Ntg	2.19116	1.4032	1.11285	Cluster 1 (n=5589)
ENSMUSG00000021413	Prpf4b	Ntg	7.31858	6.90264	6.94825	Cluster 1 (n=5589)
ENSMUSG00000021414	Fam217a	Ntg	1.53898	0.524362	0	Cluster 1 (n=5589)
ENSMUSG00000021423	Ly86	Ntg	4.32477	3.5818	3.59154	Cluster 1 (n=5589)
ENSMUSG00000021428	Riok1	Ntg	5.57826	5.22292	5.24627	Cluster 1 (n=5589)
ENSMUSG00000021432	Slc35b3	Ntg	4.91308	4.27654	4.15791	Cluster 1 (n=5589)
ENSMUSG00000021448	Shc3	Ntg	3.72915	2.91528	2.93495	Cluster 1 (n=5589)
ENSMUSG00000021458	Aopep	Ntg	7.75727	7.20891	7.27431	Cluster 1 (n=5589)
ENSMUSG00000021466	Ptch1	Ntg	6.85947	6.38356	6.34714	Cluster 1 (n=5589)
ENSMUSG00000021469	Msx2	Ntg	2.3985	0.984138	0.37209	Cluster 1 (n=5589)
ENSMUSG00000021470	Ercc6l2	Ntg	6.40012	6.06385	6.07131	Cluster 1 (n=5589)
ENSMUSG00000021474	Sfxn1	Ntg	5.88594	5.47245	5.35537	Cluster 1 (n=5589)
ENSMUSG00000021483	Cdk20	Ntg	4.80595	4.1623	4.21024	Cluster 1 (n=5589)
ENSMUSG00000021493	Pdlim7	Ntg	7.24345	6.87987	6.83134	Cluster 1 (n=5589)
ENSMUSG00000021494	Ddx41	Ntg	6.22198	5.77816	5.81674	Cluster 1 (n=5589)
ENSMUSG00000021495	Fam193b	Ntg	6.96768	6.38194	6.21901	Cluster 1 (n=5589)
ENSMUSG00000021504	B4galt7	Ntg	5.9567	5.46412	5.36773	Cluster 1 (n=5589)
ENSMUSG00000021510	Zfp729a	Ntg	5.57297	5.00305	5.02079	Cluster 1 (n=5589)
ENSMUSG00000021514	Zfp369	Ntg	6.21736	5.79644	5.83791	Cluster 1 (n=5589)
ENSMUSG00000021520	Uqcrb	Ntg	9.28115	9.09515	9.11084	Cluster 1 (n=5589)
ENSMUSG00000021536	Adcy2	Ntg	2.92595	1.26137	0.77545	Cluster 1 (n=5589)
ENSMUSG00000021537	Cetn3	Ntg	6.48756	6.16235	6.17603	Cluster 1 (n=5589)
ENSMUSG00000021549	Rasa1	Ntg	7.12106	6.45796	6.52445	Cluster 1 (n=5589)
ENSMUSG00000021567	Nkd2	Ntg	4.76739	4.16379	4.04885	Cluster 1 (n=5589)
ENSMUSG00000021569	Trip13	Ntg	3.59076	2.35472	2.19636	Cluster 1 (n=5589)
ENSMUSG00000021578	Ccdc127	Ntg	7.32648	7.05086	7.08424	Cluster 1 (n=5589)
ENSMUSG00000021587	Pcsk1	Ntg	2.62119	1.40328	0.549647	Cluster 1 (n=5589)
ENSMUSG00000021591	Glrx	Ntg	7.25958	6.86515	6.86686	Cluster 1 (n=5589)
ENSMUSG00000021604	Irx4	Ntg	7.35147	6.96686	6.92889	Cluster 1 (n=5589)
ENSMUSG00000021607	Mrpl36	Ntg	6.9315	6.57075	6.57087	Cluster 1 (n=5589)
ENSMUSG00000021608	Lpcat1	Ntg	6.14678	5.89043	5.69605	Cluster 1 (n=5589)
ENSMUSG00000021619	Atg10	Ntg	6.07499	5.99882	5.95057	Cluster 1 (n=5589)
ENSMUSG00000021620	Acot12	Ntg	1.61035	0.359477	0.530678	Cluster 1 (n=5589)
ENSMUSG00000021624	Cd180	Ntg	3.984	2.31113	1.88225	Cluster 1 (n=5589)
ENSMUSG00000021643	Serf1	Ntg	4.45401	4.1009	4.06604	Cluster 1 (n=5589)
ENSMUSG00000021668	Polk	Ntg	4.99531	4.64083	4.57385	Cluster 1 (n=5589)
ENSMUSG00000021671	Poc5	Ntg	6.11427	5.77454	5.80516	Cluster 1 (n=5589)
ENSMUSG00000021680	Crhbp	Ntg	0.547408	0	0	Cluster 1 (n=5589)
ENSMUSG00000021684	Pde8b	Ntg	5.33497	4.33521	4.321	Cluster 1 (n=5589)
ENSMUSG00000021692	Dimt1	Ntg	4.8589	4.64676	4.58238	Cluster 1 (n=5589)
ENSMUSG00000021696	Elovl7	Ntg	3.56047	2.90122	2.77321	Cluster 1 (n=5589)
ENSMUSG00000021697	Depdc1b	Ntg	3.63647	0.758415	0.707523	Cluster 1 (n=5589)
ENSMUSG00000021701	Plk2	Ntg	7.46673	6.70816	6.28469	Cluster 1 (n=5589)
ENSMUSG00000021703	Serinc5	Ntg	7.0186	6.11782	6.24091	Cluster 1 (n=5589)
ENSMUSG00000021704	Mtx3	Ntg	6.10455	5.41172	5.50123	Cluster 1 (n=5589)
ENSMUSG00000021714	Cenpk	Ntg	2.65097	1.41416	0.846548	Cluster 1 (n=5589)
ENSMUSG00000021716	Srek1ip1	Ntg	6.48351	6.26483	6.26475	Cluster 1 (n=5589)
ENSMUSG00000021733	Slc4a7	Ntg	6.50655	6.29689	6.26459	Cluster 1 (n=5589)
ENSMUSG00000021754	Map3k1	Ntg	7.07857	6.42051	6.29173	Cluster 1 (n=5589)
ENSMUSG00000021759	Plpp1	Ntg	7.25087	6.68122	6.59944	Cluster 1 (n=5589)
ENSMUSG00000021799	Opn4	Ntg	4.19259	4.06652	4.06566	Cluster 1 (n=5589)
ENSMUSG00000021806	Nid2	Ntg	7.56161	6.51141	6.6575	Cluster 1 (n=5589)
ENSMUSG00000021815	Mss51	Ntg	2.80941	1.43044	1.59375	Cluster 1 (n=5589)
ENSMUSG00000021831	Ero1a	Ntg	6.47262	6.08211	6.1034	Cluster 1 (n=5589)
ENSMUSG00000021876	Rnase4	Ntg	6.89436	6.50994	6.45969	Cluster 1 (n=5589)
ENSMUSG00000021895	Arhgef3	Ntg	7.29494	6.60447	6.62635	Cluster 1 (n=5589)
ENSMUSG00000021903	Galnt15	Ntg	7.25337	7.10887	7.04893	Cluster 1 (n=5589)
ENSMUSG00000021936	Mapk8	Ntg	7.02815	6.51515	6.58216	Cluster 1 (n=5589)
ENSMUSG00000021944	Gata4	Ntg	8.36305	7.98772	7.99653	Cluster 1 (n=5589)
ENSMUSG00000021945	Zmym2	Ntg	7.28362	6.74918	6.82202	Cluster 1 (n=5589)
ENSMUSG00000021948	Prkcd	Ntg	6.36484	5.75482	5.80781	Cluster 1 (n=5589)
ENSMUSG00000021957	Tkt	Ntg	6.78101	6.61195	6.5863	Cluster 1 (n=5589)
ENSMUSG00000021958	Pinx1	Ntg	4.57733	4.33777	4.1892	Cluster 1 (n=5589)
ENSMUSG00000021967	Mrpl57	Ntg	6.33107	6.0861	6.09329	Cluster 1 (n=5589)
ENSMUSG00000021972	Hmbox1	Ntg	6.89946	6.33108	6.35997	Cluster 1 (n=5589)
ENSMUSG00000021981	Cab39l	Ntg	6.67712	6.33534	6.26749	Cluster 1 (n=5589)
ENSMUSG00000021990	Spata13	Ntg	7.10854	6.27791	6.12348	Cluster 1 (n=5589)
ENSMUSG00000021994	Wnt5a	Ntg	6.39539	5.92802	5.68108	Cluster 1 (n=5589)
ENSMUSG00000022009	Nufip1	Ntg	5.11961	4.86619	4.81239	Cluster 1 (n=5589)
ENSMUSG00000022013	Dnajc15	Ntg	7.50245	7.15277	7.1555	Cluster 1 (n=5589)
ENSMUSG00000022034	Esco2	Ntg	3.17639	0.790092	1.07961	Cluster 1 (n=5589)
ENSMUSG00000022061	Nkx3-1	Ntg	0.543366	0	0	Cluster 1 (n=5589)
ENSMUSG00000022070	Bora	Ntg	3.29606	2.69591	2.61563	Cluster 1 (n=5589)
ENSMUSG00000022090	Pdlim2	Ntg	5.41834	4.88243	4.70717	Cluster 1 (n=5589)
ENSMUSG00000022098	Bmp1	Ntg	7.58426	6.63318	6.68269	Cluster 1 (n=5589)
ENSMUSG00000022099	Dmtn	Ntg	4.93477	4.67507	4.47576	Cluster 1 (n=5589)
ENSMUSG00000022103	Gfra2	Ntg	4.89354	3.8628	3.96553	Cluster 1 (n=5589)
ENSMUSG00000022105	Rb1	Ntg	6.68466	6.43487	6.40793	Cluster 1 (n=5589)
ENSMUSG00000022114	Spry2	Ntg	6.30554	5.85892	5.80646	Cluster 1 (n=5589)
ENSMUSG00000022120	Obi1	Ntg	4.97979	4.61055	4.64407	Cluster 1 (n=5589)
ENSMUSG00000022130	Tgds	Ntg	5.483	4.91464	4.88374	Cluster 1 (n=5589)
ENSMUSG00000022131	Gpr180	Ntg	6.28847	5.88793	5.93185	Cluster 1 (n=5589)
ENSMUSG00000022148	Fyb	Ntg	5.95947	5.74438	5.70118	Cluster 1 (n=5589)
ENSMUSG00000022150	Dab2	Ntg	7.63249	6.88006	6.94754	Cluster 1 (n=5589)
ENSMUSG00000022159	Rab2b	Ntg	5.61695	5.39544	5.33657	Cluster 1 (n=5589)
ENSMUSG00000022177	Haus4	Ntg	5.12366	4.88819	4.80681	Cluster 1 (n=5589)
ENSMUSG00000022178	Ajuba	Ntg	5.79582	5.35816	5.05969	Cluster 1 (n=5589)
ENSMUSG00000022180	Slc7a8	Ntg	5.48262	4.41521	4.24223	Cluster 1 (n=5589)
ENSMUSG00000022194	Pabpn1	Ntg	6.7179	6.37424	6.31702	Cluster 1 (n=5589)
ENSMUSG00000022199	Slc22a17	Ntg	4.54257	4.08161	4.02787	Cluster 1 (n=5589)
ENSMUSG00000022206	Npr3	Ntg	6.6669	6.50381	6.49596	Cluster 1 (n=5589)
ENSMUSG00000022215	Fitm1	Ntg	8.28709	7.87885	7.93401	Cluster 1 (n=5589)
ENSMUSG00000022220	Adcy4	Ntg	6.64712	6.26679	6.26855	Cluster 1 (n=5589)
ENSMUSG00000022221	Ripk3	Ntg	4.99127	4.17632	4.26189	Cluster 1 (n=5589)
ENSMUSG00000022231	Sema5a	Ntg	6.33146	5.58849	5.2619	Cluster 1 (n=5589)
ENSMUSG00000022248	Rad1	Ntg	4.78584	4.3071	4.24327	Cluster 1 (n=5589)
ENSMUSG00000022255	Mtdh	Ntg	7.56024	7.23025	7.2186	Cluster 1 (n=5589)
ENSMUSG00000022283	Pabpc1	Ntg	8.39191	7.63746	7.73223	Cluster 1 (n=5589)
ENSMUSG00000022286	Grhl2	Ntg	4.64752	4.30095	4.25029	Cluster 1 (n=5589)
ENSMUSG00000022297	Fzd6	Ntg	6.92366	6.38969	6.28629	Cluster 1 (n=5589)
ENSMUSG00000022314	Rad21	Ntg	8.12749	7.5603	7.62256	Cluster 1 (n=5589)
ENSMUSG00000022332	Khdrbs3	Ntg	7.30721	6.82072	6.87367	Cluster 1 (n=5589)
ENSMUSG00000022339	Ebag9	Ntg	6.27063	6.00445	5.93022	Cluster 1 (n=5589)
ENSMUSG00000022340	Sybu	Ntg	5.56381	5.0568	4.77322	Cluster 1 (n=5589)
ENSMUSG00000022351	Sqle	Ntg	4.64828	3.27381	2.68214	Cluster 1 (n=5589)
ENSMUSG00000022353	Mtss1	Ntg	7.33897	6.60909	6.54188	Cluster 1 (n=5589)
ENSMUSG00000022362	Gm29394	Ntg	2.20043	1.77845	1.75424	Cluster 1 (n=5589)
ENSMUSG00000022367	Has2	Ntg	4.36408	3.24178	3.26776	Cluster 1 (n=5589)
ENSMUSG00000022369	Mtbp	Ntg	4.43707	3.88008	3.78012	Cluster 1 (n=5589)
ENSMUSG00000022371	Col14a1	Ntg	7.12136	5.8693	5.70298	Cluster 1 (n=5589)
ENSMUSG00000022372	Sla	Ntg	4.35712	3.91419	3.58212	Cluster 1 (n=5589)
ENSMUSG00000022394	L3mbtl2	Ntg	6.22985	5.9592	5.91562	Cluster 1 (n=5589)
ENSMUSG00000022404	Slc25a17	Ntg	5.58678	4.85687	4.92186	Cluster 1 (n=5589)
ENSMUSG00000022412	Mief1	Ntg	7.09434	6.621	6.64816	Cluster 1 (n=5589)
ENSMUSG00000022414	Tab1	Ntg	6.85442	6.45728	6.38766	Cluster 1 (n=5589)
ENSMUSG00000022419	Deptor	Ntg	6.39553	5.91937	5.95682	Cluster 1 (n=5589)
ENSMUSG00000022422	Dscc1	Ntg	2.75405	0.923155	0	Cluster 1 (n=5589)
ENSMUSG00000022426	Josd1	Ntg	7.35268	6.81526	6.8776	Cluster 1 (n=5589)
ENSMUSG00000022428	Cby1	Ntg	6.15732	5.63463	5.62586	Cluster 1 (n=5589)
ENSMUSG00000022436	Sh3bp1	Ntg	5.5438	4.94053	4.7637	Cluster 1 (n=5589)
ENSMUSG00000022439	Parvg	Ntg	4.6695	3.72134	3.26119	Cluster 1 (n=5589)
ENSMUSG00000022440	C1qtnf6	Ntg	7.62499	5.35029	5.28374	Cluster 1 (n=5589)
ENSMUSG00000022450	Ndufa6	Ntg	8.61893	8.50773	8.47826	Cluster 1 (n=5589)
ENSMUSG00000022451	Twf1	Ntg	6.7723	6.09964	6.12612	Cluster 1 (n=5589)
ENSMUSG00000022453	Naga	Ntg	5.94507	5.56547	5.53505	Cluster 1 (n=5589)
ENSMUSG00000022463	Srebf2	Ntg	7.35559	6.83892	6.85628	Cluster 1 (n=5589)
ENSMUSG00000022464	Slc38a4	Ntg	6.49792	5.54634	5.60997	Cluster 1 (n=5589)
ENSMUSG00000022469	Rapgef3	Ntg	7.13707	6.74306	6.71464	Cluster 1 (n=5589)
ENSMUSG00000022472	Desi1	Ntg	6.78191	6.34854	6.38134	Cluster 1 (n=5589)
ENSMUSG00000022475	Hdac7	Ntg	7.73888	7.17767	7.10503	Cluster 1 (n=5589)
ENSMUSG00000022489	Pde1b	Ntg	4.7071	4.0343	3.71499	Cluster 1 (n=5589)
ENSMUSG00000022496	Tnfrsf17	Ntg	1.63466	0.454521	0	Cluster 1 (n=5589)
ENSMUSG00000022503	Nubp1	Ntg	5.7997	5.16907	5.20177	Cluster 1 (n=5589)
ENSMUSG00000022505	Emp2	Ntg	7.89335	7.32324	7.40433	Cluster 1 (n=5589)
ENSMUSG00000022508	Bcl6	Ntg	7.00786	6.37852	6.33603	Cluster 1 (n=5589)
ENSMUSG00000022515	Anks3	Ntg	5.93685	5.52827	5.50243	Cluster 1 (n=5589)
ENSMUSG00000022537	Tmem44	Ntg	5.97113	4.98763	4.90537	Cluster 1 (n=5589)
ENSMUSG00000022552	Sharpin	Ntg	6.54686	6.27533	6.25656	Cluster 1 (n=5589)
ENSMUSG00000022554	Hgh1	Ntg	4.94514	4.65417	4.59289	Cluster 1 (n=5589)
ENSMUSG00000022559	Fbxl6	Ntg	5.98083	5.7319	5.76451	Cluster 1 (n=5589)
ENSMUSG00000022560	Slc52a2	Ntg	5.36648	5.01935	4.99531	Cluster 1 (n=5589)
ENSMUSG00000022571	Pycrl	Ntg	5.71142	5.42979	5.45041	Cluster 1 (n=5589)
ENSMUSG00000022575	Gsdmd	Ntg	5.57158	5.07086	4.92563	Cluster 1 (n=5589)
ENSMUSG00000022587	Ly6e	Ntg	8.82181	8.26168	8.32734	Cluster 1 (n=5589)
ENSMUSG00000022591	Gm9747	Ntg	2.55677	2.04864	1.9931	Cluster 1 (n=5589)
ENSMUSG00000022595	Lypd2	Ntg	3.32171	2.92176	2.76213	Cluster 1 (n=5589)
ENSMUSG00000022604	Cep97	Ntg	5.41727	5.01556	4.95982	Cluster 1 (n=5589)
ENSMUSG00000022614	Lmf2	Ntg	7.16929	6.79373	6.84236	Cluster 1 (n=5589)
ENSMUSG00000022621	Rabl2	Ntg	4.02035	3.23385	3.31134	Cluster 1 (n=5589)
ENSMUSG00000022623	Shank3	Ntg	7.94435	7.44193	7.4958	Cluster 1 (n=5589)
ENSMUSG00000022634	Yaf2	Ntg	6.21386	6.03333	5.9891	Cluster 1 (n=5589)
ENSMUSG00000022635	Zcrb1	Ntg	7.02763	6.88916	6.86805	Cluster 1 (n=5589)
ENSMUSG00000022636	Alcam	Ntg	4.6547	4.15607	3.8936	Cluster 1 (n=5589)
ENSMUSG00000022639	Dubr	Ntg	4.67272	4.18417	4.19107	Cluster 1 (n=5589)
ENSMUSG00000022652	Morc1	Ntg	0.481455	0	0	Cluster 1 (n=5589)
ENSMUSG00000022658	Tagln3	Ntg	2.47807	0.588823	0	Cluster 1 (n=5589)
ENSMUSG00000022661	Cd200	Ntg	7.21771	6.8812	6.62695	Cluster 1 (n=5589)
ENSMUSG00000022665	Ccdc80	Ntg	8.2789	7.4611	7.47302	Cluster 1 (n=5589)
ENSMUSG00000022667	Cd200r1	Ntg	2.68008	1.48092	0.610958	Cluster 1 (n=5589)
ENSMUSG00000022668	Gtpbp8	Ntg	5.86497	5.32018	5.3213	Cluster 1 (n=5589)
ENSMUSG00000022678	Nde1	Ntg	7.1482	6.67233	6.64717	Cluster 1 (n=5589)
ENSMUSG00000022681	Ntan1	Ntg	6.48236	5.97872	5.98521	Cluster 1 (n=5589)
ENSMUSG00000022687	Boc	Ntg	5.71016	5.21926	5.22687	Cluster 1 (n=5589)
ENSMUSG00000022702	Hira	Ntg	6.7133	6.24803	6.185	Cluster 1 (n=5589)
ENSMUSG00000022704	Qtrt2	Ntg	5.42882	5.12562	4.99806	Cluster 1 (n=5589)
ENSMUSG00000022718	Dgcr8	Ntg	6.27102	5.73155	5.75423	Cluster 1 (n=5589)
ENSMUSG00000022721	Trmt2a	Ntg	6.30579	5.84033	5.88013	Cluster 1 (n=5589)
ENSMUSG00000022742	Cpox	Ntg	7.1132	6.79719	6.82709	Cluster 1 (n=5589)
ENSMUSG00000022754	Tmem45a	Ntg	4.90137	3.91221	3.78969	Cluster 1 (n=5589)
ENSMUSG00000022787	Wdr53	Ntg	4.85852	4.78943	4.75474	Cluster 1 (n=5589)
ENSMUSG00000022788	Fgd4	Ntg	7.31343	6.80609	6.83432	Cluster 1 (n=5589)
ENSMUSG00000022790	Igsf11	Ntg	4.34251	3.83219	3.70492	Cluster 1 (n=5589)
ENSMUSG00000022791	Tnk2	Ntg	6.93936	6.43807	6.37452	Cluster 1 (n=5589)
ENSMUSG00000022797	Tfrc	Ntg	9.2804	7.46901	7.4528	Cluster 1 (n=5589)
ENSMUSG00000022807	Osbpl11	Ntg	6.89381	6.48285	6.46614	Cluster 1 (n=5589)
ENSMUSG00000022816	Fstl1	Ntg	9.05284	7.4995	7.60549	Cluster 1 (n=5589)
ENSMUSG00000022822	Abcc5	Ntg	7.02802	6.63487	6.66197	Cluster 1 (n=5589)
ENSMUSG00000022833	Ccdc14	Ntg	4.64819	3.90238	3.94057	Cluster 1 (n=5589)
ENSMUSG00000022836	Mylk	Ntg	7.17914	6.87163	6.66567	Cluster 1 (n=5589)
ENSMUSG00000022863	Btg3	Ntg	5.73754	5.11776	5.1007	Cluster 1 (n=5589)
ENSMUSG00000022864	D16Ertd472e	Ntg	5.38342	5.0459	4.97901	Cluster 1 (n=5589)
ENSMUSG00000022876	Samsn1	Ntg	2.59044	0.840961	0.77545	Cluster 1 (n=5589)
ENSMUSG00000022883	Robo1	Ntg	4.98835	4.17533	4.25702	Cluster 1 (n=5589)
ENSMUSG00000022885	St6gal1	Ntg	6.51249	5.91314	5.96085	Cluster 1 (n=5589)
ENSMUSG00000022894	Adamts5	Ntg	7.25758	6.52937	6.13733	Cluster 1 (n=5589)
ENSMUSG00000022895	Ets2	Ntg	8.63899	7.9072	7.96468	Cluster 1 (n=5589)
ENSMUSG00000022899	Slc15a2	Ntg	6.00123	5.56322	5.60689	Cluster 1 (n=5589)
ENSMUSG00000022901	Cd86	Ntg	4.48089	3.72603	3.77234	Cluster 1 (n=5589)
ENSMUSG00000022941	Ripply3	Ntg	5.13317	4.93275	4.89782	Cluster 1 (n=5589)
ENSMUSG00000022952	Runx1	Ntg	4.58144	4.20705	4.24139	Cluster 1 (n=5589)
ENSMUSG00000022960	Donson	Ntg	4.46173	4.2166	4.03471	Cluster 1 (n=5589)
ENSMUSG00000022967	Ifnar1	Ntg	7.16587	6.4238	6.49436	Cluster 1 (n=5589)
ENSMUSG00000022971	Ifnar2	Ntg	6.90277	6.54518	6.57872	Cluster 1 (n=5589)
ENSMUSG00000022974	Paxbp1	Ntg	6.38627	5.85047	5.82632	Cluster 1 (n=5589)
ENSMUSG00000022978	Mis18a	Ntg	4.66449	4.19925	4.22672	Cluster 1 (n=5589)
ENSMUSG00000022999	Lmbr1l	Ntg	5.69746	5.32204	5.29644	Cluster 1 (n=5589)
ENSMUSG00000023008	Fmnl3	Ntg	7.47102	6.75662	6.81305	Cluster 1 (n=5589)
ENSMUSG00000023009	Nckap5l	Ntg	6.24124	5.36642	5.38042	Cluster 1 (n=5589)
ENSMUSG00000023015	Racgap1	Ntg	5.43398	3.62351	3.73242	Cluster 1 (n=5589)
ENSMUSG00000023017	Asic1	Ntg	3.12524	1.37471	1.34994	Cluster 1 (n=5589)
ENSMUSG00000023018	Smarcd1	Ntg	7.33635	6.98284	6.90837	Cluster 1 (n=5589)
ENSMUSG00000023048	Prr13	Ntg	6.64559	6.2224	6.26637	Cluster 1 (n=5589)
ENSMUSG00000023050	Map3k12	Ntg	5.41614	4.94015	4.77699	Cluster 1 (n=5589)
ENSMUSG00000023052	Npff	Ntg	3.23262	2.67558	2.50744	Cluster 1 (n=5589)
ENSMUSG00000023084	Lrrc71	Ntg	2.81744	2.37022	2.25147	Cluster 1 (n=5589)
ENSMUSG00000023143	Nagpa	Ntg	6.00447	5.78344	5.7672	Cluster 1 (n=5589)
ENSMUSG00000023151	Lrrc69	Ntg	1.61606	0.889982	0.725956	Cluster 1 (n=5589)
ENSMUSG00000023169	Slc38a1	Ntg	6.68186	5.1746	4.7266	Cluster 1 (n=5589)
ENSMUSG00000023176	Cpn2	Ntg	3.43982	2.40656	2.54797	Cluster 1 (n=5589)
ENSMUSG00000023191	P3h3	Ntg	6.48215	5.86785	5.8256	Cluster 1 (n=5589)
ENSMUSG00000023206	Il15ra	Ntg	6.41481	6.04109	5.99367	Cluster 1 (n=5589)
ENSMUSG00000023235	Ccl25	Ntg	4.13369	3.34361	3.30285	Cluster 1 (n=5589)
ENSMUSG00000023259	Slc26a6	Ntg	6.18132	5.52168	5.40729	Cluster 1 (n=5589)
ENSMUSG00000023274	Cd4	Ntg	3.55636	2.85227	2.95128	Cluster 1 (n=5589)
ENSMUSG00000023328	Ache	Ntg	4.89236	4.41529	4.3261	Cluster 1 (n=5589)
ENSMUSG00000023336	Wfdc1	Ntg	6.40117	5.59034	5.55199	Cluster 1 (n=5589)
ENSMUSG00000023341	Mx2	Ntg	4.46642	3.48838	3.55078	Cluster 1 (n=5589)
ENSMUSG00000023367	Tmem176a	Ntg	6.02845	5.34084	5.42342	Cluster 1 (n=5589)
ENSMUSG00000023505	Cdca3	Ntg	4.19445	2.66602	2.87495	Cluster 1 (n=5589)
ENSMUSG00000023755	Rhebl1	Ntg	3.94571	3.55714	3.60223	Cluster 1 (n=5589)
ENSMUSG00000023827	Agpat4	Ntg	5.07205	4.70241	4.7111	Cluster 1 (n=5589)
ENSMUSG00000023832	Acat2	Ntg	5.10782	4.70582	4.71408	Cluster 1 (n=5589)
ENSMUSG00000023885	Thbs2	Ntg	7.09434	6.96739	6.92169	Cluster 1 (n=5589)
ENSMUSG00000023903	Mmp25	Ntg	0.660332	0	0	Cluster 1 (n=5589)
ENSMUSG00000023908	Pkmyt1	Ntg	4.12773	3.01234	2.71011	Cluster 1 (n=5589)
ENSMUSG00000023909	Paqr4	Ntg	6.83554	6.49549	6.44181	Cluster 1 (n=5589)
ENSMUSG00000023915	Tnfrsf21	Ntg	6.81368	6.16436	6.1431	Cluster 1 (n=5589)
ENSMUSG00000023919	Cenpq	Ntg	4.79404	4.63517	4.5992	Cluster 1 (n=5589)
ENSMUSG00000023952	Gtpbp2	Ntg	7.71882	7.15795	7.23471	Cluster 1 (n=5589)
ENSMUSG00000023953	Polh	Ntg	5.42575	4.93354	4.99593	Cluster 1 (n=5589)
ENSMUSG00000023972	Ptk7	Ntg	5.69034	4.84262	4.87497	Cluster 1 (n=5589)
ENSMUSG00000023973	Cnpy3	Ntg	6.47823	6.0936	6.12173	Cluster 1 (n=5589)
ENSMUSG00000023990	Tfeb	Ntg	7.14772	6.86815	6.86132	Cluster 1 (n=5589)
ENSMUSG00000024006	Stk38	Ntg	7.34006	6.72391	6.79818	Cluster 1 (n=5589)
ENSMUSG00000024007	Ppil1	Ntg	7.43575	7.23631	7.23485	Cluster 1 (n=5589)
ENSMUSG00000024008	Cpne5	Ntg	3.13023	2.74036	2.73931	Cluster 1 (n=5589)
ENSMUSG00000024011	Pi16	Ntg	7.5182	6.63989	6.69037	Cluster 1 (n=5589)
ENSMUSG00000024013	Fgd2	Ntg	5.12262	4.21651	3.72313	Cluster 1 (n=5589)
ENSMUSG00000024014	Pim1	Ntg	6.68215	5.99202	6.06874	Cluster 1 (n=5589)
ENSMUSG00000024027	Glp1r	Ntg	1.40038	0.679871	0.610958	Cluster 1 (n=5589)
ENSMUSG00000024037	Wdr4	Ntg	5.89812	5.20594	5.25363	Cluster 1 (n=5589)
ENSMUSG00000024038	Ndufv3	Ntg	8.91257	8.70266	8.70868	Cluster 1 (n=5589)
ENSMUSG00000024043	Arhgap28	Ntg	5.92348	4.66183	4.70942	Cluster 1 (n=5589)
ENSMUSG00000024045	Akap8	Ntg	7.19229	6.88658	6.84298	Cluster 1 (n=5589)
ENSMUSG00000024055	Cyp4f13	Ntg	4.83629	4.62422	4.53629	Cluster 1 (n=5589)
ENSMUSG00000024063	Lbh	Ntg	10.123	9.74917	9.77049	Cluster 1 (n=5589)
ENSMUSG00000024064	Galnt14	Ntg	0.547408	0	0	Cluster 1 (n=5589)
ENSMUSG00000024065	Ehd3	Ntg	5.04089	4.87257	4.89317	Cluster 1 (n=5589)
ENSMUSG00000024067	Dpy30	Ntg	6.35436	5.94488	5.97729	Cluster 1 (n=5589)
ENSMUSG00000024070	Prkd3	Ntg	7.27522	6.64334	6.6954	Cluster 1 (n=5589)
ENSMUSG00000024077	Strn	Ntg	7.18146	6.51377	6.60249	Cluster 1 (n=5589)
ENSMUSG00000024112	Cacna1h	Ntg	4.68429	3.98846	3.64018	Cluster 1 (n=5589)
ENSMUSG00000024135	Srbd1	Ntg	5.47791	5.18813	5.20741	Cluster 1 (n=5589)
ENSMUSG00000024137	E4f1	Ntg	5.87249	5.60803	5.52432	Cluster 1 (n=5589)
ENSMUSG00000024140	Epas1	Ntg	9.46615	9.23818	9.23558	Cluster 1 (n=5589)
ENSMUSG00000024142	Mlst8	Ntg	6.38057	5.99418	5.88005	Cluster 1 (n=5589)
ENSMUSG00000024160	Spsb3	Ntg	6.48122	5.9476	5.85588	Cluster 1 (n=5589)
ENSMUSG00000024188	Luc7l	Ntg	6.71559	6.21474	6.04996	Cluster 1 (n=5589)
ENSMUSG00000024208	Uqcc2	Ntg	7.35161	7.16983	7.16237	Cluster 1 (n=5589)
ENSMUSG00000024217	Snrpc	Ntg	6.44237	5.99705	6.043	Cluster 1 (n=5589)
ENSMUSG00000024220	Zfp523	Ntg	6.48343	6.01723	5.95094	Cluster 1 (n=5589)
ENSMUSG00000024238	Zeb1	Ntg	7.89433	7.36491	7.43664	Cluster 1 (n=5589)
ENSMUSG00000024241	Sos1	Ntg	6.93661	6.41129	6.41967	Cluster 1 (n=5589)
ENSMUSG00000024242	Map4k3	Ntg	7.31026	6.7906	6.8426	Cluster 1 (n=5589)
ENSMUSG00000024245	Tmem178	Ntg	3.26882	2.34236	2.35224	Cluster 1 (n=5589)
ENSMUSG00000024259	Slc25a46	Ntg	7.74964	7.39014	7.41484	Cluster 1 (n=5589)
ENSMUSG00000024269	Tpgs2	Ntg	5.93612	5.45147	5.50892	Cluster 1 (n=5589)
ENSMUSG00000024276	Zfp397	Ntg	6.98717	6.42318	6.41604	Cluster 1 (n=5589)
ENSMUSG00000024295	Cyp4f41-ps	Ntg	0.543366	0	0	Cluster 1 (n=5589)
ENSMUSG00000024298	Zfp871	Ntg	7.5575	7.06413	7.11904	Cluster 1 (n=5589)
ENSMUSG00000024299	Adamts10	Ntg	7.08118	6.17796	5.93723	Cluster 1 (n=5589)
ENSMUSG00000024300	Myo1f	Ntg	5.24943	4.50045	4.28084	Cluster 1 (n=5589)
ENSMUSG00000024317	Rnf138	Ntg	5.52235	4.99911	4.85655	Cluster 1 (n=5589)
ENSMUSG00000024330	Col11a2	Ntg	4.88833	4.34185	4.1255	Cluster 1 (n=5589)
ENSMUSG00000024353	Mzb1	Ntg	3.07688	2.90609	2.91651	Cluster 1 (n=5589)
ENSMUSG00000024366	Gfra3	Ntg	4.42369	4.22517	4.15414	Cluster 1 (n=5589)
ENSMUSG00000024378	Stard4	Ntg	6.48556	5.54308	5.35659	Cluster 1 (n=5589)
ENSMUSG00000024381	Bin1	Ntg	5.94773	5.0861	5.06322	Cluster 1 (n=5589)
ENSMUSG00000024382	Ercc3	Ntg	6.43104	6.18325	6.2139	Cluster 1 (n=5589)
ENSMUSG00000024397	Aif1	Ntg	4.26059	3.73998	3.76008	Cluster 1 (n=5589)
ENSMUSG00000024401	Tnf	Ntg	3.83557	2.61617	2.32906	Cluster 1 (n=5589)
ENSMUSG00000024403	Atp6v1g2	Ntg	4.20741	3.80854	3.77462	Cluster 1 (n=5589)
ENSMUSG00000024411	Aqp4	Ntg	6.54186	4.89833	4.89234	Cluster 1 (n=5589)
ENSMUSG00000024420	Zfp521	Ntg	6.84309	6.29725	6.29566	Cluster 1 (n=5589)
ENSMUSG00000024440	Pcdh12	Ntg	7.52937	6.50858	6.53798	Cluster 1 (n=5589)
ENSMUSG00000024451	Arap3	Ntg	7.8782	7.23675	7.25809	Cluster 1 (n=5589)
ENSMUSG00000024457	Trim26	Ntg	6.71161	6.26043	6.24416	Cluster 1 (n=5589)
ENSMUSG00000024462	Gabbr1	Ntg	6.31747	5.78129	5.65141	Cluster 1 (n=5589)
ENSMUSG00000024472	Dcp2	Ntg	6.98739	6.29458	6.33698	Cluster 1 (n=5589)
ENSMUSG00000024477	Pggt1b	Ntg	7.41865	6.94717	6.97732	Cluster 1 (n=5589)
ENSMUSG00000024498	Tcerg1	Ntg	6.89196	6.27315	6.35144	Cluster 1 (n=5589)
ENSMUSG00000024501	Dpysl3	Ntg	7.87014	6.66329	6.72842	Cluster 1 (n=5589)
ENSMUSG00000024502	Jakmip2	Ntg	0.557087	0	0	Cluster 1 (n=5589)
ENSMUSG00000024505	Dtwd2	Ntg	4.29808	3.73274	3.72936	Cluster 1 (n=5589)
ENSMUSG00000024511	Rab27b	Ntg	2.73173	2.60913	2.51898	Cluster 1 (n=5589)
ENSMUSG00000024516	Sec11c	Ntg	5.52047	5.3666	5.3375	Cluster 1 (n=5589)
ENSMUSG00000024524	Gnal	Ntg	2.92302	2.55822	2.34545	Cluster 1 (n=5589)
ENSMUSG00000024529	Lox	Ntg	5.41217	4.45635	4.29224	Cluster 1 (n=5589)
ENSMUSG00000024530	Prelid3a	Ntg	2.14984	0.723409	0.843348	Cluster 1 (n=5589)
ENSMUSG00000024534	Sncaip	Ntg	5.99911	5.38231	5.34019	Cluster 1 (n=5589)
ENSMUSG00000024538	Ppic	Ntg	7.2651	5.91154	5.90716	Cluster 1 (n=5589)
ENSMUSG00000024542	Cep192	Ntg	5.81861	5.18373	5.26391	Cluster 1 (n=5589)
ENSMUSG00000024544	Ldlrad4	Ntg	5.75541	5.12843	5.0178	Cluster 1 (n=5589)
ENSMUSG00000024548	Setbp1	Ntg	6.50889	5.95322	5.99338	Cluster 1 (n=5589)
ENSMUSG00000024560	Cxxc1	Ntg	7.00842	6.60682	6.60002	Cluster 1 (n=5589)
ENSMUSG00000024571	Naa12	Ntg	7.12109	6.73769	6.73897	Cluster 1 (n=5589)
ENSMUSG00000024590	Lmnb1	Ntg	5.91976	4.81463	4.85369	Cluster 1 (n=5589)
ENSMUSG00000024593	Megf10	Ntg	4.1788	3.4146	3.45306	Cluster 1 (n=5589)
ENSMUSG00000024594	Prrc1	Ntg	7.14481	6.70042	6.75231	Cluster 1 (n=5589)
ENSMUSG00000024620	Pdgfrb	Ntg	8.54266	7.78134	7.70904	Cluster 1 (n=5589)
ENSMUSG00000024621	Csf1r	Ntg	7.72265	6.99688	7.09944	Cluster 1 (n=5589)
ENSMUSG00000024640	Psat1	Ntg	5.08622	4.08129	3.99725	Cluster 1 (n=5589)
ENSMUSG00000024645	Timm21	Ntg	7.00381	6.64427	6.69447	Cluster 1 (n=5589)
ENSMUSG00000024659	Anxa1	Ntg	6.65285	6.35749	6.24949	Cluster 1 (n=5589)
ENSMUSG00000024660	Incenp	Ntg	5.50648	4.35311	4.34855	Cluster 1 (n=5589)
ENSMUSG00000024661	Fth1	Ntg	10.3926	10.3593	10.3569	Cluster 1 (n=5589)
ENSMUSG00000024663	Rab3il1	Ntg	6.35028	5.62812	5.49355	Cluster 1 (n=5589)
ENSMUSG00000024665	Fads2	Ntg	6.1391	5.47574	5.28889	Cluster 1 (n=5589)
ENSMUSG00000024666	Tmem138	Ntg	4.65224	3.70799	3.79422	Cluster 1 (n=5589)
ENSMUSG00000024669	Cd5	Ntg	2.39981	1.01963	0.54353	Cluster 1 (n=5589)
ENSMUSG00000024670	Cd6	Ntg	2.07446	0	0	Cluster 1 (n=5589)
ENSMUSG00000024673	Ms4a1	Ntg	1.91932	1.20698	0.662725	Cluster 1 (n=5589)
ENSMUSG00000024675	Ms4a4c	Ntg	0.543366	0	0	Cluster 1 (n=5589)
ENSMUSG00000024713	Pcsk5	Ntg	5.33053	4.75146	4.61384	Cluster 1 (n=5589)
ENSMUSG00000024737	Slc15a3	Ntg	5.64562	4.4244	4.5962	Cluster 1 (n=5589)
ENSMUSG00000024759	Atl3	Ntg	7.38811	6.66341	6.65632	Cluster 1 (n=5589)
ENSMUSG00000024764	Naa40	Ntg	6.89112	6.36415	6.34764	Cluster 1 (n=5589)
ENSMUSG00000024776	Stambpl1	Ntg	4.64391	4.01132	3.94864	Cluster 1 (n=5589)
ENSMUSG00000024790	Sac3d1	Ntg	5.663	5.12855	5.04828	Cluster 1 (n=5589)
ENSMUSG00000024791	Cdca5	Ntg	3.53279	1.17344	0	Cluster 1 (n=5589)
ENSMUSG00000024795	Kif20b	Ntg	4.37242	2.77282	2.96184	Cluster 1 (n=5589)
ENSMUSG00000024812	Tjp2	Ntg	6.80077	6.27419	6.30817	Cluster 1 (n=5589)
ENSMUSG00000024818	Slc25a45	Ntg	5.6119	4.86489	4.6878	Cluster 1 (n=5589)
ENSMUSG00000024824	Rad9a	Ntg	5.75622	5.34479	5.13667	Cluster 1 (n=5589)
ENSMUSG00000024833	Pola2	Ntg	6.44296	5.85988	5.87425	Cluster 1 (n=5589)
ENSMUSG00000024835	Coro1b	Ntg	7.62044	6.96289	6.99773	Cluster 1 (n=5589)
ENSMUSG00000024841	Eif1ad	Ntg	6.59307	6.22936	6.25327	Cluster 1 (n=5589)
ENSMUSG00000024856	Cdk2ap2	Ntg	6.49307	6.24518	6.26506	Cluster 1 (n=5589)
ENSMUSG00000024885	Aldh3b1	Ntg	3.998	3.55754	3.25138	Cluster 1 (n=5589)
ENSMUSG00000024889	Rce1	Ntg	5.52121	5.04053	4.96465	Cluster 1 (n=5589)
ENSMUSG00000024896	Minpp1	Ntg	6.24622	5.71391	5.74601	Cluster 1 (n=5589)
ENSMUSG00000024897	Apba1	Ntg	5.89326	5.35474	5.35173	Cluster 1 (n=5589)
ENSMUSG00000024899	Papss2	Ntg	6.54028	6.22664	6.18542	Cluster 1 (n=5589)
ENSMUSG00000024900	Cpt1a	Ntg	7.19444	6.74973	6.7105	Cluster 1 (n=5589)
ENSMUSG00000024909	Efemp2	Ntg	6.00676	5.49229	5.54655	Cluster 1 (n=5589)
ENSMUSG00000024939	Fam89b	Ntg	5.30731	4.60999	4.60795	Cluster 1 (n=5589)
ENSMUSG00000024947	Men1	Ntg	6.43082	6.06972	6.07029	Cluster 1 (n=5589)
ENSMUSG00000024948	Map4k2	Ntg	7.46413	6.96657	6.86574	Cluster 1 (n=5589)
ENSMUSG00000024968	Rcor2	Ntg	6.4605	5.91989	5.83549	Cluster 1 (n=5589)
ENSMUSG00000024975	Pdcd4	Ntg	6.1019	5.85929	5.88298	Cluster 1 (n=5589)
ENSMUSG00000024981	Acsl5	Ntg	6.90648	6.26365	6.34685	Cluster 1 (n=5589)
ENSMUSG00000024985	Tcf7l2	Ntg	5.76624	5.5569	5.57803	Cluster 1 (n=5589)
ENSMUSG00000024990	Rbp4	Ntg	3.47894	3.22914	3.21838	Cluster 1 (n=5589)
ENSMUSG00000024993	Dennd10	Ntg	5.9406	5.74297	5.7537	Cluster 1 (n=5589)
ENSMUSG00000025001	Hells	Ntg	4.70171	2.7997	2.99422	Cluster 1 (n=5589)
ENSMUSG00000025010	Ccnj	Ntg	5.69624	5.18924	4.90624	Cluster 1 (n=5589)
ENSMUSG00000025017	Pik3ap1	Ntg	5.1812	4.30233	4.19576	Cluster 1 (n=5589)
ENSMUSG00000025026	Add3	Ntg	7.80915	7.15309	7.24543	Cluster 1 (n=5589)
ENSMUSG00000025036	Sfxn2	Ntg	3.93475	3.75448	3.74572	Cluster 1 (n=5589)
ENSMUSG00000025037	Maoa	Ntg	5.22701	4.65969	4.67954	Cluster 1 (n=5589)
ENSMUSG00000025050	Pcgf6	Ntg	4.74301	4.54169	4.52463	Cluster 1 (n=5589)
ENSMUSG00000025058	Tasl	Ntg	1.58085	1.31388	1.34994	Cluster 1 (n=5589)
ENSMUSG00000025076	Casp7	Ntg	6.42347	5.48277	5.59489	Cluster 1 (n=5589)
ENSMUSG00000025077	Dclre1a	Ntg	5.74751	5.47851	5.48112	Cluster 1 (n=5589)
ENSMUSG00000025081	Tdrd1	Ntg	0.472354	0	0	Cluster 1 (n=5589)
ENSMUSG00000025083	Afap1l2	Ntg	5.56786	4.56849	4.29732	Cluster 1 (n=5589)
ENSMUSG00000025086	Trub1	Ntg	5.20025	4.79119	4.6624	Cluster 1 (n=5589)
ENSMUSG00000025092	Hspa12a	Ntg	6.74306	6.05518	5.99303	Cluster 1 (n=5589)
ENSMUSG00000025104	Hdgfl3	Ntg	6.04895	5.80416	5.79339	Cluster 1 (n=5589)
ENSMUSG00000025128	Bhlhe22	Ntg	2.42329	1.71656	1.80913	Cluster 1 (n=5589)
ENSMUSG00000025138	Sirt7	Ntg	5.69264	5.24728	5.25055	Cluster 1 (n=5589)
ENSMUSG00000025144	Cenpx	Ntg	5.99804	5.49475	5.55242	Cluster 1 (n=5589)
ENSMUSG00000025145	Lrrc45	Ntg	5.51224	4.6284	4.59704	Cluster 1 (n=5589)
ENSMUSG00000025154	Arhgap19	Ntg	5.16095	4.41857	4.27506	Cluster 1 (n=5589)
ENSMUSG00000025157	Zdhhc16	Ntg	5.89272	5.22933	5.24705	Cluster 1 (n=5589)
ENSMUSG00000025158	Rfng	Ntg	6.44227	5.90915	5.88652	Cluster 1 (n=5589)
ENSMUSG00000025171	Ubtd1	Ntg	6.41617	5.754	5.70832	Cluster 1 (n=5589)
ENSMUSG00000025184	R3hcc1l	Ntg	6.09467	5.65004	5.57104	Cluster 1 (n=5589)
ENSMUSG00000025188	Hps1	Ntg	4.16103	3.4576	3.47863	Cluster 1 (n=5589)
ENSMUSG00000025189	Cnnm1	Ntg	0.660332	0	0	Cluster 1 (n=5589)
ENSMUSG00000025201	Bloc1s2-ps	Ntg	1.63154	1.02029	0.749303	Cluster 1 (n=5589)
ENSMUSG00000025203	Scd2	Ntg	7.73359	6.61911	6.50423	Cluster 1 (n=5589)
ENSMUSG00000025212	Sfxn3	Ntg	6.2178	5.64664	5.61238	Cluster 1 (n=5589)
ENSMUSG00000025218	Poll	Ntg	5.6291	5.1451	5.20781	Cluster 1 (n=5589)
ENSMUSG00000025223	Ldb1	Ntg	7.59972	7.2051	7.16035	Cluster 1 (n=5589)
ENSMUSG00000025235	Bbs4	Ntg	4.78163	4.55705	4.54996	Cluster 1 (n=5589)
ENSMUSG00000025236	Adpgk	Ntg	5.87633	5.32035	5.35233	Cluster 1 (n=5589)
ENSMUSG00000025255	Zfhx4	Ntg	3.67703	2.61457	2.55934	Cluster 1 (n=5589)
ENSMUSG00000025265	Fgd1	Ntg	6.33531	5.54726	5.48864	Cluster 1 (n=5589)
ENSMUSG00000025272	Tro	Ntg	3.78705	2.94171	3.02699	Cluster 1 (n=5589)
ENSMUSG00000025283	Sat1	Ntg	6.52101	5.94539	5.95177	Cluster 1 (n=5589)
ENSMUSG00000025314	Ptprj	Ntg	6.38285	5.68437	5.60034	Cluster 1 (n=5589)
ENSMUSG00000025324	Atp10a	Ntg	5.25749	4.21523	4.24382	Cluster 1 (n=5589)
ENSMUSG00000025328	Padi3	Ntg	0.976321	0	0	Cluster 1 (n=5589)
ENSMUSG00000025330	Padi4	Ntg	2.45459	0.840961	0	Cluster 1 (n=5589)
ENSMUSG00000025350	Rdh5	Ntg	4.96293	4.39761	4.31547	Cluster 1 (n=5589)
ENSMUSG00000025352	Gdf11	Ntg	5.05658	4.44495	4.19097	Cluster 1 (n=5589)
ENSMUSG00000025353	Ormdl2	Ntg	4.44524	3.99573	4.05976	Cluster 1 (n=5589)
ENSMUSG00000025357	Dgka	Ntg	6.16546	5.913	5.89519	Cluster 1 (n=5589)
ENSMUSG00000025375	Aatk	Ntg	5.62664	5.16686	5.03382	Cluster 1 (n=5589)
ENSMUSG00000025377	Tepsin	Ntg	6.0992	5.45881	5.40408	Cluster 1 (n=5589)
ENSMUSG00000025381	Cnpy2	Ntg	6.43009	6.12249	6.07353	Cluster 1 (n=5589)
ENSMUSG00000025384	Faap100	Ntg	6.79636	6.24238	6.21938	Cluster 1 (n=5589)
ENSMUSG00000025395	Prim1	Ntg	4.31168	3.54625	3.42736	Cluster 1 (n=5589)
ENSMUSG00000025407	Gli1	Ntg	4.7462	3.65704	3.81047	Cluster 1 (n=5589)
ENSMUSG00000025409	Mbd6	Ntg	7.06669	6.66797	6.66081	Cluster 1 (n=5589)
ENSMUSG00000025413	Ttc4	Ntg	6.55056	6.20419	6.23534	Cluster 1 (n=5589)
ENSMUSG00000025427	Rnf165	Ntg	3.4646	3.21648	3.15081	Cluster 1 (n=5589)
ENSMUSG00000025437	Usp33	Ntg	6.86995	6.56758	6.59358	Cluster 1 (n=5589)
ENSMUSG00000025450	Gm9752	Ntg	0.468559	0	0	Cluster 1 (n=5589)
ENSMUSG00000025464	Paox	Ntg	4.93954	4.00375	3.86591	Cluster 1 (n=5589)
ENSMUSG00000025470	Zfp511	Ntg	5.26596	4.74464	4.67548	Cluster 1 (n=5589)
ENSMUSG00000025478	Dpysl4	Ntg	5.64229	5.45431	5.33884	Cluster 1 (n=5589)
ENSMUSG00000025484	Bet1l	Ntg	6.1614	5.78284	5.81441	Cluster 1 (n=5589)
ENSMUSG00000025485	Ric8a	Ntg	6.73577	6.34762	6.34265	Cluster 1 (n=5589)
ENSMUSG00000025494	Sigirr	Ntg	5.62897	4.93474	4.97813	Cluster 1 (n=5589)
ENSMUSG00000025498	Irf7	Ntg	5.23695	4.64492	4.53175	Cluster 1 (n=5589)
ENSMUSG00000025499	Hras	Ntg	7.38008	6.86913	6.90814	Cluster 1 (n=5589)
ENSMUSG00000025507	Pidd1	Ntg	4.2041	3.26871	3.32294	Cluster 1 (n=5589)
ENSMUSG00000025512	Chid1	Ntg	6.61647	6.34956	6.37105	Cluster 1 (n=5589)
ENSMUSG00000025532	Crcp	Ntg	5.89225	5.55968	5.58483	Cluster 1 (n=5589)
ENSMUSG00000025555	Farp1	Ntg	6.47724	5.71924	5.64989	Cluster 1 (n=5589)
ENSMUSG00000025576	Rbfox3	Ntg	0.481455	0	0	Cluster 1 (n=5589)
ENSMUSG00000025577	Cbx2	Ntg	5.46177	4.62309	4.6567	Cluster 1 (n=5589)
ENSMUSG00000025578	Cbx8	Ntg	5.11916	4.42845	4.49036	Cluster 1 (n=5589)
ENSMUSG00000025597	Klhl4	Ntg	5.79198	5.00081	4.86527	Cluster 1 (n=5589)
ENSMUSG00000025626	Phf6	Ntg	5.85251	5.33839	5.25691	Cluster 1 (n=5589)
ENSMUSG00000025647	Shisa5	Ntg	7.43981	6.87612	6.86969	Cluster 1 (n=5589)
ENSMUSG00000025652	Tmem89	Ntg	0.371953	0	0	Cluster 1 (n=5589)
ENSMUSG00000025666	Tmem47	Ntg	6.64587	6.27037	6.20461	Cluster 1 (n=5589)
ENSMUSG00000025701	Alox5	Ntg	5.55731	5.25569	5.10328	Cluster 1 (n=5589)
ENSMUSG00000025722	Wdr73	Ntg	5.58653	5.17241	5.10323	Cluster 1 (n=5589)
ENSMUSG00000025727	A930017K11Rik	Ntg	2.40953	1.70863	1.4839	Cluster 1 (n=5589)
ENSMUSG00000025730	Rab40c	Ntg	6.23894	5.83075	5.73024	Cluster 1 (n=5589)
ENSMUSG00000025732	Mcrip2	Ntg	7.79404	7.60052	7.58649	Cluster 1 (n=5589)
ENSMUSG00000025754	Agbl1	Ntg	1.37134	0.718917	0.707523	Cluster 1 (n=5589)
ENSMUSG00000025758	Plk4	Ntg	4.84616	3.66696	3.51263	Cluster 1 (n=5589)
ENSMUSG00000025776	Crispld1	Ntg	4.29313	3.77239	3.79261	Cluster 1 (n=5589)
ENSMUSG00000025780	Itih5	Ntg	7.54485	6.49734	6.60904	Cluster 1 (n=5589)
ENSMUSG00000025784	Clec3b	Ntg	7.33793	6.9176	6.94361	Cluster 1 (n=5589)
ENSMUSG00000025789	St8sia2	Ntg	1.40575	0	0	Cluster 1 (n=5589)
ENSMUSG00000025792	Slc25a10	Ntg	6.35927	5.98963	5.98185	Cluster 1 (n=5589)
ENSMUSG00000025804	Ccr1	Ntg	4.14706	2.93762	3.0174	Cluster 1 (n=5589)
ENSMUSG00000025817	Nudt5	Ntg	6.15426	5.31036	5.27079	Cluster 1 (n=5589)
ENSMUSG00000025821	Zfp282	Ntg	6.07235	5.45793	5.34839	Cluster 1 (n=5589)
ENSMUSG00000025856	Pdgfa	Ntg	6.42637	6.05384	6.01424	Cluster 1 (n=5589)
ENSMUSG00000025867	Cplx2	Ntg	5.83804	4.91969	5.00489	Cluster 1 (n=5589)
ENSMUSG00000025869	Nop16	Ntg	5.69153	5.44041	5.39164	Cluster 1 (n=5589)
ENSMUSG00000025870	Arl10	Ntg	4.73288	4.16891	4.15295	Cluster 1 (n=5589)
ENSMUSG00000025877	Hk3	Ntg	4.40433	3.56549	3.5609	Cluster 1 (n=5589)
ENSMUSG00000025878	Uimc1	Ntg	6.10961	5.6993	5.73117	Cluster 1 (n=5589)
ENSMUSG00000025893	Kbtbd3	Ntg	5.38288	5.15422	5.1731	Cluster 1 (n=5589)
ENSMUSG00000025902	Sox17	Ntg	5.74774	5.39842	5.40495	Cluster 1 (n=5589)
ENSMUSG00000025912	Mybl1	Ntg	3.81965	3.19492	3.22737	Cluster 1 (n=5589)
ENSMUSG00000025927	Tfap2b	Ntg	0.543366	0	0	Cluster 1 (n=5589)
ENSMUSG00000025931	Paqr8	Ntg	4.83773	4.13751	4.20123	Cluster 1 (n=5589)
ENSMUSG00000025939	Ube2w	Ntg	6.23716	5.86042	5.80636	Cluster 1 (n=5589)
ENSMUSG00000025949	Pikfyve	Ntg	6.25504	5.7051	5.77481	Cluster 1 (n=5589)
ENSMUSG00000025956	Mettl21a	Ntg	5.44103	4.92948	4.9701	Cluster 1 (n=5589)
ENSMUSG00000025959	Klf7	Ntg	7.30354	6.85192	6.91129	Cluster 1 (n=5589)
ENSMUSG00000025969	Nrp2	Ntg	8.44984	7.49529	7.49848	Cluster 1 (n=5589)
ENSMUSG00000025978	Rftn2	Ntg	5.63205	4.8741	4.57593	Cluster 1 (n=5589)
ENSMUSG00000025986	Slc39a10	Ntg	6.69775	5.94961	6.00469	Cluster 1 (n=5589)
ENSMUSG00000026011	Ctla4	Ntg	4.37169	3.89334	3.56182	Cluster 1 (n=5589)
ENSMUSG00000026034	Clk1	Ntg	7.23689	6.78331	6.78494	Cluster 1 (n=5589)
ENSMUSG00000026042	Col5a2	Ntg	8.06998	6.58296	6.6606	Cluster 1 (n=5589)
ENSMUSG00000026043	Col3a1	Ntg	10.4067	8.45212	8.19752	Cluster 1 (n=5589)
ENSMUSG00000026047	Poglut2	Ntg	6.33289	5.65897	5.63835	Cluster 1 (n=5589)
ENSMUSG00000026068	Il18rap	Ntg	1.97445	1.18972	0.77545	Cluster 1 (n=5589)
ENSMUSG00000026073	Il1r2	Ntg	0.707724	0.567019	0.468713	Cluster 1 (n=5589)
ENSMUSG00000026077	Npas2	Ntg	4.87023	3.58915	3.33592	Cluster 1 (n=5589)
ENSMUSG00000026088	Mitd1	Ntg	4.68562	4.10339	4.04023	Cluster 1 (n=5589)
ENSMUSG00000026102	Inpp1	Ntg	6.46888	5.91466	5.95623	Cluster 1 (n=5589)
ENSMUSG00000026121	Sema4c	Ntg	6.81923	6.08884	6.17862	Cluster 1 (n=5589)
ENSMUSG00000026126	Ptpn18	Ntg	4.71331	3.98799	3.98709	Cluster 1 (n=5589)
ENSMUSG00000026135	Zfp142	Ntg	6.61571	6.14778	6.2128	Cluster 1 (n=5589)
ENSMUSG00000026147	Col9a1	Ntg	1.15183	0	0	Cluster 1 (n=5589)
ENSMUSG00000026155	Smap1	Ntg	6.20469	5.67221	5.72902	Cluster 1 (n=5589)
ENSMUSG00000026159	Agfg1	Ntg	7.39414	6.8591	6.92416	Cluster 1 (n=5589)
ENSMUSG00000026163	Sphkap	Ntg	3.52201	1.43829	0.549647	Cluster 1 (n=5589)
ENSMUSG00000026171	Rnf25	Ntg	5.83899	5.62933	5.60604	Cluster 1 (n=5589)
ENSMUSG00000026174	Cnot9	Ntg	6.59778	5.93973	5.95238	Cluster 1 (n=5589)
ENSMUSG00000026179	Pnkd	Ntg	8.05643	7.51456	7.51596	Cluster 1 (n=5589)
ENSMUSG00000026188	Tmem169	Ntg	1.51374	0	0	Cluster 1 (n=5589)
ENSMUSG00000026193	Fn1	Ntg	8.41314	7.37863	7.47212	Cluster 1 (n=5589)
ENSMUSG00000026196	Bard1	Ntg	3.87079	2.51503	2.61075	Cluster 1 (n=5589)
ENSMUSG00000026197	Zfand2b	Ntg	5.69982	5.43969	5.3911	Cluster 1 (n=5589)
ENSMUSG00000026198	Abcb6	Ntg	6.74779	6.32894	6.19112	Cluster 1 (n=5589)
ENSMUSG00000026199	Ankzf1	Ntg	5.79804	5.64801	5.61356	Cluster 1 (n=5589)
ENSMUSG00000026200	Glb1l	Ntg	4.93505	3.80777	3.95114	Cluster 1 (n=5589)
ENSMUSG00000026213	Stk11ip	Ntg	6.34727	5.92704	5.96839	Cluster 1 (n=5589)
ENSMUSG00000026222	Sp100	Ntg	6.82195	6.3274	6.29643	Cluster 1 (n=5589)
ENSMUSG00000026223	Itm2c	Ntg	7.70338	7.09089	7.04839	Cluster 1 (n=5589)
ENSMUSG00000026228	Htr2b	Ntg	1.21305	0.635636	0.549647	Cluster 1 (n=5589)
ENSMUSG00000026238	Ptma	Ntg	8.59453	8.01006	8.05762	Cluster 1 (n=5589)
ENSMUSG00000026239	Pde6d	Ntg	6.50517	6.24127	6.23659	Cluster 1 (n=5589)
ENSMUSG00000026240	Cops7b	Ntg	6.16138	5.75803	5.72124	Cluster 1 (n=5589)
ENSMUSG00000026241	Nppc	Ntg	0.604424	0	0	Cluster 1 (n=5589)
ENSMUSG00000026255	Efhd1	Ntg	5.27736	4.23785	3.9792	Cluster 1 (n=5589)
ENSMUSG00000026274	Pask	Ntg	4.1369	2.30396	1.73499	Cluster 1 (n=5589)
ENSMUSG00000026277	Stk25	Ntg	7.73338	7.39267	7.40927	Cluster 1 (n=5589)
ENSMUSG00000026278	Bok	Ntg	5.40952	4.65574	4.5779	Cluster 1 (n=5589)
ENSMUSG00000026303	Mlph	Ntg	3.13718	3.05329	3.05476	Cluster 1 (n=5589)
ENSMUSG00000026305	Lrrfip1	Ntg	7.72084	7.04957	7.09689	Cluster 1 (n=5589)
ENSMUSG00000026315	Serpinb8	Ntg	4.52923	3.86986	3.66054	Cluster 1 (n=5589)
ENSMUSG00000026317	Cln8	Ntg	6.64213	6.25379	6.23647	Cluster 1 (n=5589)
ENSMUSG00000026321	Tnfrsf11a	Ntg	4.79931	4.02895	3.60048	Cluster 1 (n=5589)
ENSMUSG00000026333	Gin1	Ntg	5.09105	4.61893	4.56552	Cluster 1 (n=5589)
ENSMUSG00000026349	Ccnt2	Ntg	7.18478	6.77482	6.62521	Cluster 1 (n=5589)
ENSMUSG00000026355	Mcm6	Ntg	5.89301	4.46108	4.54001	Cluster 1 (n=5589)
ENSMUSG00000026357	Rgs18	Ntg	2.85345	2.66471	2.68772	Cluster 1 (n=5589)
ENSMUSG00000026384	Ptpn4	Ntg	7.23542	6.87402	6.82298	Cluster 1 (n=5589)
ENSMUSG00000026385	Dbi	Ntg	7.82104	7.45425	7.46673	Cluster 1 (n=5589)
ENSMUSG00000026395	Ptprc	Ntg	5.66551	4.96587	4.95352	Cluster 1 (n=5589)
ENSMUSG00000026399	Cd55	Ntg	6.14558	5.26167	5.23518	Cluster 1 (n=5589)
ENSMUSG00000026411	Tmem9	Ntg	5.84164	5.43756	5.46751	Cluster 1 (n=5589)
ENSMUSG00000026418	Tnni1	Ntg	1.6905	0.679871	0	Cluster 1 (n=5589)
ENSMUSG00000026421	Csrp1	Ntg	7.40114	6.88958	6.75976	Cluster 1 (n=5589)
ENSMUSG00000026424	Gpr37l1	Ntg	3.85062	3.29585	2.90994	Cluster 1 (n=5589)
ENSMUSG00000026429	Ube2t	Ntg	4.33342	4.1094	4.12465	Cluster 1 (n=5589)
ENSMUSG00000026436	Elk4	Ntg	7.2774	6.7328	6.77173	Cluster 1 (n=5589)
ENSMUSG00000026447	Pik3c2b	Ntg	7.47846	6.89783	6.90318	Cluster 1 (n=5589)
ENSMUSG00000026458	Ppfia4	Ntg	5.28653	4.14281	4.19377	Cluster 1 (n=5589)
ENSMUSG00000026463	Atp2b4	Ntg	7.3926	6.74597	6.72794	Cluster 1 (n=5589)
ENSMUSG00000026475	Rgs16	Ntg	4.30593	3.27081	3.29777	Cluster 1 (n=5589)
ENSMUSG00000026478	Lamc1	Ntg	9.75488	8.75839	8.86878	Cluster 1 (n=5589)
ENSMUSG00000026482	Rgl1	Ntg	7.53414	6.80667	6.76099	Cluster 1 (n=5589)
ENSMUSG00000026483	Niban1	Ntg	7.31595	6.61958	6.62502	Cluster 1 (n=5589)
ENSMUSG00000026502	Desi2	Ntg	6.98025	6.37635	6.43028	Cluster 1 (n=5589)
ENSMUSG00000026510	Trp53bp2	Ntg	6.08851	5.80013	5.82987	Cluster 1 (n=5589)
ENSMUSG00000026511	Srp9	Ntg	6.50742	6.36296	6.36574	Cluster 1 (n=5589)
ENSMUSG00000026520	Pycr2	Ntg	5.73301	5.4271	5.41036	Cluster 1 (n=5589)
ENSMUSG00000026525	Opn3	Ntg	4.66865	3.95652	3.74847	Cluster 1 (n=5589)
ENSMUSG00000026527	Rgs7	Ntg	4.8488	3.69121	3.78442	Cluster 1 (n=5589)
ENSMUSG00000026532	Spta1	Ntg	6.16176	5.60231	5.5353	Cluster 1 (n=5589)
ENSMUSG00000026535	Ifi202b	Ntg	4.51077	4.02571	4.00984	Cluster 1 (n=5589)
ENSMUSG00000026544	Dusp23	Ntg	5.82717	5.59747	5.51138	Cluster 1 (n=5589)
ENSMUSG00000026546	Cfap45	Ntg	2.84874	1.94392	1.45664	Cluster 1 (n=5589)
ENSMUSG00000026548	Slamf9	Ntg	5.40212	4.45648	4.55458	Cluster 1 (n=5589)
ENSMUSG00000026556	Vangl2	Ntg	5.05357	4.29079	4.02699	Cluster 1 (n=5589)
ENSMUSG00000026565	Pou2f1	Ntg	6.47031	6.02673	5.87514	Cluster 1 (n=5589)
ENSMUSG00000026566	Mpzl1	Ntg	6.87954	5.94262	5.74763	Cluster 1 (n=5589)
ENSMUSG00000026568	Mpc2	Ntg	8.81626	8.56905	8.5516	Cluster 1 (n=5589)
ENSMUSG00000026574	Dpt	Ntg	8.22395	7.48714	7.41395	Cluster 1 (n=5589)
ENSMUSG00000026580	Selp	Ntg	3.74231	2.57306	2.56682	Cluster 1 (n=5589)
ENSMUSG00000026581	Sell	Ntg	3.11972	2.45911	2.27034	Cluster 1 (n=5589)
ENSMUSG00000026589	Sec16b	Ntg	5.1478	4.14246	4.12049	Cluster 1 (n=5589)
ENSMUSG00000026594	Ralgps2	Ntg	6.17174	5.63997	5.69529	Cluster 1 (n=5589)
ENSMUSG00000026608	Kctd3	Ntg	6.9416	5.82665	5.86924	Cluster 1 (n=5589)
ENSMUSG00000026622	Nek2	Ntg	4.44998	1.63376	1.60537	Cluster 1 (n=5589)
ENSMUSG00000026627	Pacc1	Ntg	5.29959	4.64054	4.67404	Cluster 1 (n=5589)
ENSMUSG00000026630	Batf3	Ntg	2.55829	1.60447	1.38214	Cluster 1 (n=5589)
ENSMUSG00000026632	Tatdn3	Ntg	5.35958	5.1144	5.12819	Cluster 1 (n=5589)
ENSMUSG00000026637	Traf5	Ntg	5.10237	4.53832	4.47572	Cluster 1 (n=5589)
ENSMUSG00000026641	Usf1	Ntg	6.78311	6.43609	6.37727	Cluster 1 (n=5589)
ENSMUSG00000026646	Suv39h2	Ntg	3.88143	2.94378	2.88821	Cluster 1 (n=5589)
ENSMUSG00000026648	Dclre1c	Ntg	4.63015	4.30829	4.15874	Cluster 1 (n=5589)
ENSMUSG00000026650	Meig1	Ntg	4.35114	3.74971	3.77767	Cluster 1 (n=5589)
ENSMUSG00000026655	Fam107b	Ntg	5.98259	5.25103	5.27215	Cluster 1 (n=5589)
ENSMUSG00000026659	Dusp12	Ntg	5.40047	5.19832	5.20292	Cluster 1 (n=5589)
ENSMUSG00000026662	Sephs1	Ntg	6.63076	5.93823	5.92723	Cluster 1 (n=5589)
ENSMUSG00000026675	Hsd17b7	Ntg	4.55149	3.84629	3.80862	Cluster 1 (n=5589)
ENSMUSG00000026676	Ccdc3	Ntg	5.21339	4.55224	4.53029	Cluster 1 (n=5589)
ENSMUSG00000026678	Rgs5	Ntg	9.99048	9.28393	9.3763	Cluster 1 (n=5589)
ENSMUSG00000026683	Nuf2	Ntg	4.17666	1.6447	1.90791	Cluster 1 (n=5589)
ENSMUSG00000026687	Aldh9a1	Ntg	6.52969	6.23203	6.12938	Cluster 1 (n=5589)
ENSMUSG00000026698	Pigc	Ntg	6.15038	5.47217	5.46359	Cluster 1 (n=5589)
ENSMUSG00000026708	Cenpl	Ntg	4.07955	2.8276	2.67985	Cluster 1 (n=5589)
ENSMUSG00000026726	Cubn	Ntg	2.83843	2.23176	1.90967	Cluster 1 (n=5589)
ENSMUSG00000026727	Rsu1	Ntg	6.97664	6.42194	6.41302	Cluster 1 (n=5589)
ENSMUSG00000026729	4930562F07Rik	Ntg	1.09119	0.795393	0.604648	Cluster 1 (n=5589)
ENSMUSG00000026737	Pip4k2a	Ntg	6.23524	5.71159	5.76879	Cluster 1 (n=5589)
ENSMUSG00000026749	Nek6	Ntg	6.11573	5.07941	5.2014	Cluster 1 (n=5589)
ENSMUSG00000026761	Orc4	Ntg	6.45343	6.03258	6.07834	Cluster 1 (n=5589)
ENSMUSG00000026765	Lypd6b	Ntg	0.557087	0	0	Cluster 1 (n=5589)
ENSMUSG00000026773	Pfkfb3	Ntg	5.92338	5.73559	5.71186	Cluster 1 (n=5589)
ENSMUSG00000026785	Pkn3	Ntg	5.8311	5.02199	5.08285	Cluster 1 (n=5589)
ENSMUSG00000026797	Stxbp1	Ntg	6.63384	5.96929	6.04367	Cluster 1 (n=5589)
ENSMUSG00000026810	Dpm2	Ntg	5.98279	5.5805	5.60776	Cluster 1 (n=5589)
ENSMUSG00000026811	St6galnac6	Ntg	7.97993	7.58952	7.63869	Cluster 1 (n=5589)
ENSMUSG00000026821	Ralgds	Ntg	7.13513	6.33597	6.39772	Cluster 1 (n=5589)
ENSMUSG00000026828	Galnt5	Ntg	1.55689	0.567019	0	Cluster 1 (n=5589)
ENSMUSG00000026837	Col5a1	Ntg	8.86356	7.33519	7.32825	Cluster 1 (n=5589)
ENSMUSG00000026839	Upp2	Ntg	3.80253	2.84125	2.88212	Cluster 1 (n=5589)
ENSMUSG00000026843	Fubp3	Ntg	6.21921	5.60188	5.58381	Cluster 1 (n=5589)
ENSMUSG00000026849	Tor1a	Ntg	5.7068	5.21017	5.08893	Cluster 1 (n=5589)
ENSMUSG00000026856	Dolpp1	Ntg	5.68454	5.16959	4.93264	Cluster 1 (n=5589)
ENSMUSG00000026858	Miga2	Ntg	7.75254	7.33579	7.23049	Cluster 1 (n=5589)
ENSMUSG00000026870	Cutal	Ntg	3.7822	2.82511	2.87455	Cluster 1 (n=5589)
ENSMUSG00000026872	Zeb2	Ntg	7.40761	6.82298	6.62574	Cluster 1 (n=5589)
ENSMUSG00000026875	Traf1	Ntg	3.73734	3.40808	3.36948	Cluster 1 (n=5589)
ENSMUSG00000026915	Strbp	Ntg	5.90732	5.43881	5.42178	Cluster 1 (n=5589)
ENSMUSG00000026918	Brd3	Ntg	7.34611	6.70772	6.75015	Cluster 1 (n=5589)
ENSMUSG00000026921	Egfl7	Ntg	8.09167	7.49058	7.3772	Cluster 1 (n=5589)
ENSMUSG00000026925	Inpp5e	Ntg	7.04397	6.8073	6.80607	Cluster 1 (n=5589)
ENSMUSG00000026928	Card9	Ntg	3.9257	3.45243	3.46562	Cluster 1 (n=5589)
ENSMUSG00000026966	Ssna1	Ntg	6.4593	5.95285	5.95701	Cluster 1 (n=5589)
ENSMUSG00000026970	Rbms1	Ntg	7.71032	7.11818	7.17179	Cluster 1 (n=5589)
ENSMUSG00000026971	Itgb6	Ntg	6.85965	6.16463	6.24843	Cluster 1 (n=5589)
ENSMUSG00000026972	Arrdc1	Ntg	5.28696	4.47334	4.30883	Cluster 1 (n=5589)
ENSMUSG00000026977	Marchf7	Ntg	6.8626	6.52617	6.5147	Cluster 1 (n=5589)
ENSMUSG00000026981	Il1rn	Ntg	2.05089	1.54517	1.35219	Cluster 1 (n=5589)
ENSMUSG00000026994	Galnt3	Ntg	1.498	0	0	Cluster 1 (n=5589)
ENSMUSG00000027004	Frzb	Ntg	6.28325	5.84363	5.87958	Cluster 1 (n=5589)
ENSMUSG00000027009	Itga4	Ntg	4.54471	3.94105	3.97173	Cluster 1 (n=5589)
ENSMUSG00000027014	Cwc22	Ntg	5.80291	5.49719	5.42754	Cluster 1 (n=5589)
ENSMUSG00000027035	Cers6	Ntg	5.90813	5.24408	5.09231	Cluster 1 (n=5589)
ENSMUSG00000027079	Clp1	Ntg	4.99525	4.56699	4.58818	Cluster 1 (n=5589)
ENSMUSG00000027086	Fastkd1	Ntg	6.93722	6.62389	6.64243	Cluster 1 (n=5589)
ENSMUSG00000027109	Sp3	Ntg	7.43134	6.84431	6.84369	Cluster 1 (n=5589)
ENSMUSG00000027122	Arl14ep	Ntg	5.85237	5.15505	5.08167	Cluster 1 (n=5589)
ENSMUSG00000027132	Katnbl1	Ntg	5.49122	4.74721	4.79217	Cluster 1 (n=5589)
ENSMUSG00000027134	Lpcat4	Ntg	4.74497	4.21718	4.23384	Cluster 1 (n=5589)
ENSMUSG00000027160	Ccdc34	Ntg	4.5904	4.03451	4.09669	Cluster 1 (n=5589)
ENSMUSG00000027165	Iftap	Ntg	6.99786	6.87628	6.87784	Cluster 1 (n=5589)
ENSMUSG00000027189	Trim44	Ntg	7.58193	7.10728	7.17092	Cluster 1 (n=5589)
ENSMUSG00000027199	Gatm	Ntg	6.07084	5.05101	5.01955	Cluster 1 (n=5589)
ENSMUSG00000027200	Sema6d	Ntg	7.85597	7.00216	6.99367	Cluster 1 (n=5589)
ENSMUSG00000027201	Myef2	Ntg	5.80846	5.07876	5.02886	Cluster 1 (n=5589)
ENSMUSG00000027203	Dut	Ntg	6.3054	5.96063	5.89162	Cluster 1 (n=5589)
ENSMUSG00000027204	Fbn1	Ntg	8.84945	7.19053	7.15742	Cluster 1 (n=5589)
ENSMUSG00000027217	Tspan18	Ntg	7.21757	5.92151	5.6323	Cluster 1 (n=5589)
ENSMUSG00000027221	Chst1	Ntg	6.01343	4.90343	4.95762	Cluster 1 (n=5589)
ENSMUSG00000027223	Mapk8ip1	Ntg	6.09935	5.07417	4.92072	Cluster 1 (n=5589)
ENSMUSG00000027230	Creb3l1	Ntg	6.1936	5.32028	5.33393	Cluster 1 (n=5589)
ENSMUSG00000027239	Mdk	Ntg	4.57759	3.43621	3.35876	Cluster 1 (n=5589)
ENSMUSG00000027247	Arhgap1	Ntg	7.15644	6.55693	6.61175	Cluster 1 (n=5589)
ENSMUSG00000027259	Adal	Ntg	5.70729	5.45723	5.4331	Cluster 1 (n=5589)
ENSMUSG00000027274	Mkks	Ntg	7.35443	7.07689	7.07041	Cluster 1 (n=5589)
ENSMUSG00000027276	Jag1	Ntg	6.67733	6.22482	6.09721	Cluster 1 (n=5589)
ENSMUSG00000027281	Slx4ip	Ntg	4.65983	3.86766	3.82155	Cluster 1 (n=5589)
ENSMUSG00000027284	Cdan1	Ntg	6.42359	6.02323	5.93078	Cluster 1 (n=5589)
ENSMUSG00000027297	Ltk	Ntg	1.26303	0	0	Cluster 1 (n=5589)
ENSMUSG00000027300	Ubox5	Ntg	5.45956	5.41294	5.39207	Cluster 1 (n=5589)
ENSMUSG00000027306	Nusap1	Ntg	4.77246	2.72407	2.88201	Cluster 1 (n=5589)
ENSMUSG00000027314	Dll4	Ntg	7.23723	6.77593	6.82779	Cluster 1 (n=5589)
ENSMUSG00000027316	Gfra4	Ntg	5.07493	4.86712	4.8748	Cluster 1 (n=5589)
ENSMUSG00000027322	Siglec1	Ntg	4.79561	4.00156	3.84565	Cluster 1 (n=5589)
ENSMUSG00000027323	Rad51	Ntg	4.06812	3.28878	2.88893	Cluster 1 (n=5589)
ENSMUSG00000027330	Cdc25b	Ntg	5.51838	4.57588	4.55492	Cluster 1 (n=5589)
ENSMUSG00000027331	Knstrn	Ntg	4.8273	3.20967	2.63181	Cluster 1 (n=5589)
ENSMUSG00000027333	Smox	Ntg	6.53612	5.88334	5.90787	Cluster 1 (n=5589)
ENSMUSG00000027335	Adra1d	Ntg	4.89072	4.38514	4.25966	Cluster 1 (n=5589)
ENSMUSG00000027338	Prnd	Ntg	6.7396	4.70372	4.4146	Cluster 1 (n=5589)
ENSMUSG00000027339	Rassf2	Ntg	6.56313	5.62455	5.65704	Cluster 1 (n=5589)
ENSMUSG00000027340	Slc23a2	Ntg	7.03954	6.4135	6.46624	Cluster 1 (n=5589)
ENSMUSG00000027347	Rasgrp1	Ntg	3.14378	2.42959	2.16825	Cluster 1 (n=5589)
ENSMUSG00000027358	Bmp2	Ntg	4.35644	3.6693	3.50329	Cluster 1 (n=5589)
ENSMUSG00000027361	Gabpb1	Ntg	6.23358	5.54967	5.51205	Cluster 1 (n=5589)
ENSMUSG00000027377	Mall	Ntg	5.13823	4.42659	4.47064	Cluster 1 (n=5589)
ENSMUSG00000027380	Acoxl	Ntg	0.700673	0	0	Cluster 1 (n=5589)
ENSMUSG00000027384	Ndufaf5	Ntg	6.34147	5.91781	5.82173	Cluster 1 (n=5589)
ENSMUSG00000027420	Bfsp1	Ntg	3.10815	0.635636	0.747007	Cluster 1 (n=5589)
ENSMUSG00000027435	Cd93	Ntg	9.04436	7.87724	7.77276	Cluster 1 (n=5589)
ENSMUSG00000027439	Gzf1	Ntg	6.90964	6.62027	6.65654	Cluster 1 (n=5589)
ENSMUSG00000027454	Gins1	Ntg	3.89083	3.61758	3.62768	Cluster 1 (n=5589)
ENSMUSG00000027459	Fam110a	Ntg	5.17737	4.52357	4.2003	Cluster 1 (n=5589)
ENSMUSG00000027466	Rbck1	Ntg	7.61239	7.09679	7.1546	Cluster 1 (n=5589)
ENSMUSG00000027474	Ccm2l	Ntg	6.08929	5.57286	5.35182	Cluster 1 (n=5589)
ENSMUSG00000027478	Dnmt3b	Ntg	4.69889	3.7528	3.54036	Cluster 1 (n=5589)
ENSMUSG00000027508	Pag1	Ntg	5.67253	5.13617	5.19909	Cluster 1 (n=5589)
ENSMUSG00000027522	Stx16	Ntg	6.92988	6.31795	6.3476	Cluster 1 (n=5589)
ENSMUSG00000027530	Fabp12	Ntg	0.744529	0	0	Cluster 1 (n=5589)
ENSMUSG00000027533	Fabp5	Ntg	7.40686	6.18948	6.27389	Cluster 1 (n=5589)
ENSMUSG00000027547	Sall4	Ntg	4.25421	3.69932	3.67769	Cluster 1 (n=5589)
ENSMUSG00000027551	Zfp64	Ntg	5.625	5.26595	5.14628	Cluster 1 (n=5589)
ENSMUSG00000027555	Car13	Ntg	3.23456	2.87771	2.62018	Cluster 1 (n=5589)
ENSMUSG00000027562	Car2	Ntg	5.19981	4.7815	4.79004	Cluster 1 (n=5589)
ENSMUSG00000027569	Mrgbp	Ntg	6.10479	5.89593	5.79483	Cluster 1 (n=5589)
ENSMUSG00000027582	Zgpat	Ntg	6.62868	6.25628	6.3034	Cluster 1 (n=5589)
ENSMUSG00000027583	Zbtb46	Ntg	6.76312	6.22874	6.23506	Cluster 1 (n=5589)
ENSMUSG00000027603	Ggt7	Ntg	3.7993	3.28048	3.29823	Cluster 1 (n=5589)
ENSMUSG00000027611	Procr	Ntg	4.41215	3.97554	3.67901	Cluster 1 (n=5589)
ENSMUSG00000027615	Hps3	Ntg	6.03684	5.52132	5.40137	Cluster 1 (n=5589)
ENSMUSG00000027634	Ndrg3	Ntg	6.33191	5.95533	5.99846	Cluster 1 (n=5589)
ENSMUSG00000027635	Dsn1	Ntg	4.10933	3.35055	3.4194	Cluster 1 (n=5589)
ENSMUSG00000027641	Rbl1	Ntg	5.27554	4.22845	4.18354	Cluster 1 (n=5589)
ENSMUSG00000027655	Dhx35	Ntg	6.40701	6.01161	6.02808	Cluster 1 (n=5589)
ENSMUSG00000027656	Ccn5	Ntg	4.86781	4.61339	4.49846	Cluster 1 (n=5589)
ENSMUSG00000027661	Slc2a10	Ntg	4.80244	4.01737	3.85629	Cluster 1 (n=5589)
ENSMUSG00000027667	Zfp639	Ntg	6.40231	6.05693	6.05026	Cluster 1 (n=5589)
ENSMUSG00000027669	Gnb4	Ntg	6.95978	5.95435	5.80724	Cluster 1 (n=5589)
ENSMUSG00000027674	Pex5l	Ntg	3.06986	1.91533	1.23153	Cluster 1 (n=5589)
ENSMUSG00000027676	Ccdc39	Ntg	2.34862	1.20826	0.833875	Cluster 1 (n=5589)
ENSMUSG00000027677	Ttc14	Ntg	6.77968	6.229	6.02549	Cluster 1 (n=5589)
ENSMUSG00000027684	Mecom	Ntg	6.72258	6.0508	5.83541	Cluster 1 (n=5589)
ENSMUSG00000027699	Ect2	Ntg	4.77822	2.87449	2.81928	Cluster 1 (n=5589)
ENSMUSG00000027715	Ccna2	Ntg	5.5818	3.50372	3.78416	Cluster 1 (n=5589)
ENSMUSG00000027716	Trpc3	Ntg	6.31987	5.38131	5.44576	Cluster 1 (n=5589)
ENSMUSG00000027751	Supt20	Ntg	6.57357	6.02017	5.94622	Cluster 1 (n=5589)
ENSMUSG00000027777	Schip1	Ntg	8.21947	7.69174	7.74476	Cluster 1 (n=5589)
ENSMUSG00000027778	Ift80	Ntg	5.2001	4.77351	4.75471	Cluster 1 (n=5589)
ENSMUSG00000027797	Dclk1	Ntg	5.52035	4.40463	4.41443	Cluster 1 (n=5589)
ENSMUSG00000027800	Tm4sf1	Ntg	7.76995	7.37527	7.20684	Cluster 1 (n=5589)
ENSMUSG00000027803	Wwtr1	Ntg	8.21386	7.62427	7.68534	Cluster 1 (n=5589)
ENSMUSG00000027811	4930579G24Rik	Ntg	4.0899	3.80119	3.74804	Cluster 1 (n=5589)
ENSMUSG00000027820	Mme	Ntg	6.73209	6.38078	6.4227	Cluster 1 (n=5589)
ENSMUSG00000027822	Slc33a1	Ntg	6.1159	5.72647	5.70358	Cluster 1 (n=5589)
ENSMUSG00000027827	Kcnab1	Ntg	4.27614	3.97415	3.88686	Cluster 1 (n=5589)
ENSMUSG00000027832	Ptx3	Ntg	3.22112	2.56591	2.64313	Cluster 1 (n=5589)
ENSMUSG00000027833	Shox2	Ntg	2.99214	2.39055	2.33125	Cluster 1 (n=5589)
ENSMUSG00000027835	Pdcd10	Ntg	6.0172	5.59153	5.64154	Cluster 1 (n=5589)
ENSMUSG00000027854	Sike1	Ntg	7.57068	6.79912	6.83845	Cluster 1 (n=5589)
ENSMUSG00000027855	Sycp1	Ntg	2.02671	0	0	Cluster 1 (n=5589)
ENSMUSG00000027858	Tspan2	Ntg	6.45647	5.54233	5.54755	Cluster 1 (n=5589)
ENSMUSG00000027859	Ngf	Ntg	4.984	4.68685	4.57458	Cluster 1 (n=5589)
ENSMUSG00000027860	Vangl1	Ntg	6.14791	5.54397	5.45137	Cluster 1 (n=5589)
ENSMUSG00000027878	Notch2	Ntg	7.12117	6.40288	6.45459	Cluster 1 (n=5589)
ENSMUSG00000027883	Gpsm2	Ntg	4.84877	3.61867	3.70834	Cluster 1 (n=5589)
ENSMUSG00000027889	Ampd2	Ntg	5.99837	5.24848	5.0989	Cluster 1 (n=5589)
ENSMUSG00000027893	Ahcyl1	Ntg	8.02773	7.65972	7.70501	Cluster 1 (n=5589)
ENSMUSG00000027907	S100a11	Ntg	7.00096	6.23659	6.33025	Cluster 1 (n=5589)
ENSMUSG00000027931	Npr1	Ntg	6.90672	6.35459	6.40842	Cluster 1 (n=5589)
ENSMUSG00000027932	Slc27a3	Ntg	3.61947	2.86958	2.79588	Cluster 1 (n=5589)
ENSMUSG00000027935	Rab13	Ntg	5.0845	4.09514	4.05864	Cluster 1 (n=5589)
ENSMUSG00000027939	Nup210l	Ntg	2.32627	1.57279	1.15449	Cluster 1 (n=5589)
ENSMUSG00000027942	4933434E20Rik	Ntg	7.23861	7.05066	7.01986	Cluster 1 (n=5589)
ENSMUSG00000027953	Slc50a1	Ntg	6.29737	6.10136	6.11659	Cluster 1 (n=5589)
ENSMUSG00000027954	Efna1	Ntg	7.06966	6.46633	6.51874	Cluster 1 (n=5589)
ENSMUSG00000027955	Gask1b	Ntg	8.26414	7.19487	7.22366	Cluster 1 (n=5589)
ENSMUSG00000027957	Slc35a3	Ntg	6.62753	5.98443	6.03148	Cluster 1 (n=5589)
ENSMUSG00000027959	Sass6	Ntg	4.23842	3.33657	3.26122	Cluster 1 (n=5589)
ENSMUSG00000027966	Col11a1	Ntg	3.41408	1.56585	1.34235	Cluster 1 (n=5589)
ENSMUSG00000027977	Ndst3	Ntg	3.35401	1.52875	0.37209	Cluster 1 (n=5589)
ENSMUSG00000027983	Cyp2u1	Ntg	5.9201	5.73749	5.62933	Cluster 1 (n=5589)
ENSMUSG00000027993	Trim2	Ntg	5.97345	5.38098	5.17449	Cluster 1 (n=5589)
ENSMUSG00000027996	Sfrp2	Ntg	4.49349	3.34301	2.80619	Cluster 1 (n=5589)
ENSMUSG00000027997	Casp6	Ntg	5.52815	5.15727	5.07777	Cluster 1 (n=5589)
ENSMUSG00000028005	Gucy1b1	Ntg	6.83472	6.27978	6.11065	Cluster 1 (n=5589)
ENSMUSG00000028018	Gstcd	Ntg	4.65664	3.86062	3.93073	Cluster 1 (n=5589)
ENSMUSG00000028019	Pdgfc	Ntg	4.38208	3.78416	3.71285	Cluster 1 (n=5589)
ENSMUSG00000028028	Alpk1	Ntg	4.86799	4.53034	4.35028	Cluster 1 (n=5589)
ENSMUSG00000028037	Ifi44	Ntg	4.78259	3.61372	3.56724	Cluster 1 (n=5589)
ENSMUSG00000028039	Efna3	Ntg	0.604424	0	0	Cluster 1 (n=5589)
ENSMUSG00000028042	Zbtb7b	Ntg	7.09654	6.60605	6.47813	Cluster 1 (n=5589)
ENSMUSG00000028044	Cks1b	Ntg	5.13056	4.42566	4.32395	Cluster 1 (n=5589)
ENSMUSG00000028059	Arhgef2	Ntg	7.60236	6.97253	6.86944	Cluster 1 (n=5589)
ENSMUSG00000028064	Sema4a	Ntg	5.13196	4.67356	4.66502	Cluster 1 (n=5589)
ENSMUSG00000028066	Pmf1	Ntg	5.59907	5.11016	5.17989	Cluster 1 (n=5589)
ENSMUSG00000028068	Iqgap3	Ntg	4.9083	3.25317	2.98097	Cluster 1 (n=5589)
ENSMUSG00000028072	Ntrk1	Ntg	2.93814	1.97578	1.92417	Cluster 1 (n=5589)
ENSMUSG00000028073	Pear1	Ntg	7.14215	6.61285	6.54094	Cluster 1 (n=5589)
ENSMUSG00000028078	Dclk2	Ntg	4.82891	3.86063	3.59559	Cluster 1 (n=5589)
ENSMUSG00000028082	Sh3d19	Ntg	6.78023	6.31741	6.32909	Cluster 1 (n=5589)
ENSMUSG00000028086	Fbxw7	Ntg	7.55463	7.08306	7.02876	Cluster 1 (n=5589)
ENSMUSG00000028101	Pias3	Ntg	6.42151	5.87493	5.88842	Cluster 1 (n=5589)
ENSMUSG00000028121	Bcar3	Ntg	5.36604	5.07554	5.05203	Cluster 1 (n=5589)
ENSMUSG00000028159	Dapp1	Ntg	5.13803	4.97035	4.90325	Cluster 1 (n=5589)
ENSMUSG00000028164	Manba	Ntg	6.31448	5.77491	5.80617	Cluster 1 (n=5589)
ENSMUSG00000028175	Depdc1a	Ntg	3.36526	0.639963	0.610958	Cluster 1 (n=5589)
ENSMUSG00000028184	Adgrl2	Ntg	8.11071	7.39274	7.45214	Cluster 1 (n=5589)
ENSMUSG00000028188	Spata1	Ntg	3.92131	3.30503	3.17424	Cluster 1 (n=5589)
ENSMUSG00000028197	Col24a1	Ntg	2.42745	0	0	Cluster 1 (n=5589)
ENSMUSG00000028212	Ccne2	Ntg	4.63123	3.77134	3.86326	Cluster 1 (n=5589)
ENSMUSG00000028218	Cibar1	Ntg	5.9439	5.45284	5.45783	Cluster 1 (n=5589)
ENSMUSG00000028226	Mmp16	Ntg	3.97075	3.16449	2.84214	Cluster 1 (n=5589)
ENSMUSG00000028229	Rmdn1	Ntg	6.55969	6.22421	6.26729	Cluster 1 (n=5589)
ENSMUSG00000028232	Tmem68	Ntg	5.6383	5.02163	4.9683	Cluster 1 (n=5589)
ENSMUSG00000028245	Nsmaf	Ntg	7.50686	7.15162	7.14812	Cluster 1 (n=5589)
ENSMUSG00000028248	Pnisr	Ntg	6.95402	6.54284	6.43746	Cluster 1 (n=5589)
ENSMUSG00000028261	Ndufaf4	Ntg	7.52602	7.0814	7.09913	Cluster 1 (n=5589)
ENSMUSG00000028262	Clca3a2	Ntg	0.65601	0	0	Cluster 1 (n=5589)
ENSMUSG00000028266	Lmo4	Ntg	6.56693	6.2347	6.09556	Cluster 1 (n=5589)
ENSMUSG00000028268	Gbp3	Ntg	5.74067	5.3289	5.20606	Cluster 1 (n=5589)
ENSMUSG00000028282	Casp8ap2	Ntg	5.9619	5.33921	5.41912	Cluster 1 (n=5589)
ENSMUSG00000028339	Col15a1	Ntg	9.35211	7.91504	7.96815	Cluster 1 (n=5589)
ENSMUSG00000028354	Fmn2	Ntg	2.17423	1.15393	0.549647	Cluster 1 (n=5589)
ENSMUSG00000028358	Zfp618	Ntg	4.08858	3.07676	2.28683	Cluster 1 (n=5589)
ENSMUSG00000028360	Slc44a5	Ntg	3.75727	2.81486	2.85085	Cluster 1 (n=5589)
ENSMUSG00000028364	Tnc	Ntg	5.19703	2.94754	2.91349	Cluster 1 (n=5589)
ENSMUSG00000028378	Ptgr1	Ntg	4.78829	4.0295	3.87775	Cluster 1 (n=5589)
ENSMUSG00000028385	Snx30	Ntg	6.10324	5.4402	5.51383	Cluster 1 (n=5589)
ENSMUSG00000028394	Pole3	Ntg	6.4771	6.07784	6.11398	Cluster 1 (n=5589)
ENSMUSG00000028397	Kdm4c	Ntg	6.12252	5.71347	5.76292	Cluster 1 (n=5589)
ENSMUSG00000028403	Zdhhc21	Ntg	6.4762	5.8555	5.92049	Cluster 1 (n=5589)
ENSMUSG00000028417	Tal2	Ntg	1.55961	1.22845	1.1934	Cluster 1 (n=5589)
ENSMUSG00000028434	Epb41l4b	Ntg	4.67963	3.84222	3.85022	Cluster 1 (n=5589)
ENSMUSG00000028439	Fam219a	Ntg	6.55318	6.06632	6.02556	Cluster 1 (n=5589)
ENSMUSG00000028445	Enho	Ntg	5.89708	5.45631	5.48856	Cluster 1 (n=5589)
ENSMUSG00000028453	Fancg	Ntg	4.70142	4.05636	4.0627	Cluster 1 (n=5589)
ENSMUSG00000028456	Unc13b	Ntg	6.65792	5.99756	6.02589	Cluster 1 (n=5589)
ENSMUSG00000028458	Tesk1	Ntg	7.27851	6.96266	6.95207	Cluster 1 (n=5589)
ENSMUSG00000028463	Car9	Ntg	1.36109	0.567019	0.656186	Cluster 1 (n=5589)
ENSMUSG00000028467	Gba2	Ntg	6.75404	6.36553	6.31843	Cluster 1 (n=5589)
ENSMUSG00000028475	Spaar	Ntg	5.51854	5.03283	4.98366	Cluster 1 (n=5589)
ENSMUSG00000028476	Reck	Ntg	5.93247	5.46072	5.43687	Cluster 1 (n=5589)
ENSMUSG00000028479	Gne	Ntg	6.51365	6.28714	6.28502	Cluster 1 (n=5589)
ENSMUSG00000028483	Snapc3	Ntg	5.74217	5.34385	5.3993	Cluster 1 (n=5589)
ENSMUSG00000028497	Hacd4	Ntg	5.88905	5.04506	5.16264	Cluster 1 (n=5589)
ENSMUSG00000028517	Plpp3	Ntg	8.24662	7.72966	7.67007	Cluster 1 (n=5589)
ENSMUSG00000028540	Dph2	Ntg	5.30048	4.82616	4.82908	Cluster 1 (n=5589)
ENSMUSG00000028544	Slc5a9	Ntg	0.468559	0	0	Cluster 1 (n=5589)
ENSMUSG00000028551	Cdkn2c	Ntg	5.76922	4.91913	4.83964	Cluster 1 (n=5589)
ENSMUSG00000028553	Angptl3	Ntg	3.7027	3.32773	3.10483	Cluster 1 (n=5589)
ENSMUSG00000028565	Nfia	Ntg	7.8646	7.38674	7.43055	Cluster 1 (n=5589)
ENSMUSG00000028584	Lrrc38	Ntg	1.26217	0	0	Cluster 1 (n=5589)
ENSMUSG00000028587	Orc1	Ntg	3.19709	1.03187	0.377213	Cluster 1 (n=5589)
ENSMUSG00000028608	Czib	Ntg	6.73919	6.3753	6.40947	Cluster 1 (n=5589)
ENSMUSG00000028613	Lrp8	Ntg	3.45899	2.37508	2.34176	Cluster 1 (n=5589)
ENSMUSG00000028619	Tceanc2	Ntg	5.82341	5.33386	5.3138	Cluster 1 (n=5589)
ENSMUSG00000028629	Exo5	Ntg	4.68384	3.96378	3.81439	Cluster 1 (n=5589)
ENSMUSG00000028630	Dyrk2	Ntg	7.40111	6.78644	6.86628	Cluster 1 (n=5589)
ENSMUSG00000028639	Ybx1	Ntg	9.59453	9.2726	9.31267	Cluster 1 (n=5589)
ENSMUSG00000028654	Mycl	Ntg	3.10851	2.2607	2.26126	Cluster 1 (n=5589)
ENSMUSG00000028664	Ephb2	Ntg	3.14508	2.5426	2.29306	Cluster 1 (n=5589)
ENSMUSG00000028669	Pithd1	Ntg	6.45174	6.16169	6.18457	Cluster 1 (n=5589)
ENSMUSG00000028675	Pnrc2	Ntg	7.54241	6.96102	6.88782	Cluster 1 (n=5589)
ENSMUSG00000028677	Rnf220	Ntg	7.03361	6.65424	6.68719	Cluster 1 (n=5589)
ENSMUSG00000028681	Ptch2	Ntg	4.75029	3.59041	3.47805	Cluster 1 (n=5589)
ENSMUSG00000028688	Toe1	Ntg	5.68764	5.1733	5.13182	Cluster 1 (n=5589)
ENSMUSG00000028689	Ccdc163	Ntg	4.26829	3.69457	3.66119	Cluster 1 (n=5589)
ENSMUSG00000028693	Nasp	Ntg	6.48075	5.79047	5.8692	Cluster 1 (n=5589)
ENSMUSG00000028701	Lurap1	Ntg	5.18715	4.77752	4.7152	Cluster 1 (n=5589)
ENSMUSG00000028702	Rad54l	Ntg	3.78136	2.32282	1.54417	Cluster 1 (n=5589)
ENSMUSG00000028719	Cmpk1	Ntg	6.95584	6.42679	6.42485	Cluster 1 (n=5589)
ENSMUSG00000028785	Hpca	Ntg	2.63751	0.819018	0	Cluster 1 (n=5589)
ENSMUSG00000028796	Phc2	Ntg	7.54724	6.86911	6.93153	Cluster 1 (n=5589)
ENSMUSG00000028797	Tmem234	Ntg	7.5223	7.01917	7.07425	Cluster 1 (n=5589)
ENSMUSG00000028799	Zfp362	Ntg	6.90412	6.34238	6.1791	Cluster 1 (n=5589)
ENSMUSG00000028807	Zbtb8a	Ntg	4.7796	4.21558	4.20334	Cluster 1 (n=5589)
ENSMUSG00000028809	Srrm1	Ntg	7.55398	7.25565	7.29638	Cluster 1 (n=5589)
ENSMUSG00000028836	Slc30a2	Ntg	3.23103	2.68597	2.71096	Cluster 1 (n=5589)
ENSMUSG00000028840	Zfp593	Ntg	4.79206	4.54608	4.54943	Cluster 1 (n=5589)
ENSMUSG00000028842	Ago3	Ntg	6.6309	6.16987	6.22834	Cluster 1 (n=5589)
ENSMUSG00000028843	Sh3bgrl3	Ntg	6.51776	5.80203	5.80826	Cluster 1 (n=5589)
ENSMUSG00000028850	Gpatch3	Ntg	4.55533	4.14717	4.01012	Cluster 1 (n=5589)
ENSMUSG00000028863	Meaf6	Ntg	6.08269	5.7369	5.70567	Cluster 1 (n=5589)
ENSMUSG00000028864	Hgf	Ntg	3.36964	2.72874	2.73304	Cluster 1 (n=5589)
ENSMUSG00000028868	Wasf2	Ntg	8.13505	7.50749	7.59689	Cluster 1 (n=5589)
ENSMUSG00000028873	Cdca8	Ntg	4.299	2.09388	1.94556	Cluster 1 (n=5589)
ENSMUSG00000028874	Fgr	Ntg	2.48829	2.09227	2.02765	Cluster 1 (n=5589)
ENSMUSG00000028894	Inpp5b	Ntg	6.23883	5.492	5.39502	Cluster 1 (n=5589)
ENSMUSG00000028896	Rcc1	Ntg	5.86125	5.10626	5.14335	Cluster 1 (n=5589)
ENSMUSG00000028911	Srsf4	Ntg	7.05352	6.72617	6.75996	Cluster 1 (n=5589)
ENSMUSG00000028914	Casp9	Ntg	6.4067	6.0795	6.10052	Cluster 1 (n=5589)
ENSMUSG00000028923	Necap2	Ntg	6.44828	5.73515	5.71057	Cluster 1 (n=5589)
ENSMUSG00000028926	Cdk14	Ntg	5.82614	5.06098	5.05003	Cluster 1 (n=5589)
ENSMUSG00000028948	Nol9	Ntg	6.25864	5.87931	5.92898	Cluster 1 (n=5589)
ENSMUSG00000028978	Nos3	Ntg	7.44831	6.85227	6.90382	Cluster 1 (n=5589)
ENSMUSG00000028999	Rint1	Ntg	6.06036	5.57368	5.63644	Cluster 1 (n=5589)
ENSMUSG00000029003	Mad2l2	Ntg	5.35797	5.03743	5.07808	Cluster 1 (n=5589)
ENSMUSG00000029005	Draxin	Ntg	0.705082	0	0	Cluster 1 (n=5589)
ENSMUSG00000029009	Mthfr	Ntg	6.50436	5.8422	5.92651	Cluster 1 (n=5589)
ENSMUSG00000029012	Orc5	Ntg	5.7444	5.52151	5.54667	Cluster 1 (n=5589)
ENSMUSG00000029022	Miip	Ntg	5.80104	5.22124	5.16996	Cluster 1 (n=5589)
ENSMUSG00000029027	Dffb	Ntg	4.61957	4.14284	3.93204	Cluster 1 (n=5589)
ENSMUSG00000029032	Arhgef16	Ntg	3.75769	2.78103	2.829	Cluster 1 (n=5589)
ENSMUSG00000029033	Acap3	Ntg	6.74552	6.08439	6.12976	Cluster 1 (n=5589)
ENSMUSG00000029036	Atad3a	Ntg	7.28153	6.91407	6.96469	Cluster 1 (n=5589)
ENSMUSG00000029061	Mmp23	Ntg	5.25913	4.77022	4.53026	Cluster 1 (n=5589)
ENSMUSG00000029063	Nadk	Ntg	7.28566	6.74142	6.7871	Cluster 1 (n=5589)
ENSMUSG00000029068	Ccnl2	Ntg	7.57888	7.04742	6.94274	Cluster 1 (n=5589)
ENSMUSG00000029070	Mxra8	Ntg	7.25625	6.61906	6.53832	Cluster 1 (n=5589)
ENSMUSG00000029074	Ttll10	Ntg	0.481455	0	0	Cluster 1 (n=5589)
ENSMUSG00000029084	Cd38	Ntg	6.66519	5.64363	5.70649	Cluster 1 (n=5589)
ENSMUSG00000029086	Prom1	Ntg	4.46829	3.9151	3.94979	Cluster 1 (n=5589)
ENSMUSG00000029089	5730480H06Rik	Ntg	4.40977	4.08079	4.04891	Cluster 1 (n=5589)
ENSMUSG00000029093	Sorcs2	Ntg	5.1527	4.53912	4.45963	Cluster 1 (n=5589)
ENSMUSG00000029096	Htra3	Ntg	8.54702	8.03992	7.86465	Cluster 1 (n=5589)
ENSMUSG00000029111	Nelfa	Ntg	6.18353	5.70011	5.73534	Cluster 1 (n=5589)
ENSMUSG00000029122	Evc	Ntg	5.56502	5.30625	5.22591	Cluster 1 (n=5589)
ENSMUSG00000029136	Rbks	Ntg	3.81969	3.62111	3.62668	Cluster 1 (n=5589)
ENSMUSG00000029138	4930548H24Rik	Ntg	1.18654	0.435013	0.456662	Cluster 1 (n=5589)
ENSMUSG00000029147	Ppm1g	Ntg	7.28908	6.91662	6.96416	Cluster 1 (n=5589)
ENSMUSG00000029161	Cgref1	Ntg	3.19644	2.88388	2.64756	Cluster 1 (n=5589)
ENSMUSG00000029163	Emilin1	Ntg	7.4642	6.66123	6.57374	Cluster 1 (n=5589)
ENSMUSG00000029165	Agbl5	Ntg	5.65306	5.25198	5.21788	Cluster 1 (n=5589)
ENSMUSG00000029171	Pgm2	Ntg	5.49374	4.82669	4.77972	Cluster 1 (n=5589)
ENSMUSG00000029173	Sepsecs	Ntg	6.14421	5.58135	5.49455	Cluster 1 (n=5589)
ENSMUSG00000029174	Tbc1d1	Ntg	6.65173	5.9207	5.96925	Cluster 1 (n=5589)
ENSMUSG00000029185	Fam114a1	Ntg	6.41579	5.77545	5.78364	Cluster 1 (n=5589)
ENSMUSG00000029208	Guf1	Ntg	6.7935	6.44646	6.48019	Cluster 1 (n=5589)
ENSMUSG00000029229	Chic2	Ntg	5.98578	5.43862	5.46345	Cluster 1 (n=5589)
ENSMUSG00000029231	Pdgfra	Ntg	7.6193	7.14141	6.97917	Cluster 1 (n=5589)
ENSMUSG00000029234	Tmem165	Ntg	6.56843	5.98774	6.05707	Cluster 1 (n=5589)
ENSMUSG00000029238	Clock	Ntg	7.67532	6.95455	6.86896	Cluster 1 (n=5589)
ENSMUSG00000029249	Rest	Ntg	6.75616	6.27083	6.28176	Cluster 1 (n=5589)
ENSMUSG00000029253	Cenpc1	Ntg	5.45229	4.83345	4.8386	Cluster 1 (n=5589)
ENSMUSG00000029255	Gnrhr	Ntg	0.468559	0	0	Cluster 1 (n=5589)
ENSMUSG00000029267	Mtf2	Ntg	5.99381	5.48129	5.35857	Cluster 1 (n=5589)
ENSMUSG00000029304	Spp1	Ntg	2.27486	1.78036	1.4338	Cluster 1 (n=5589)
ENSMUSG00000029326	Enoph1	Ntg	5.24972	5.07656	5.01404	Cluster 1 (n=5589)
ENSMUSG00000029328	Hnrnpdl	Ntg	7.55597	7.20236	7.23742	Cluster 1 (n=5589)
ENSMUSG00000029334	Prkg2	Ntg	3.31009	2.75114	2.48558	Cluster 1 (n=5589)
ENSMUSG00000029343	Crybb1	Ntg	4.21426	3.59288	3.44047	Cluster 1 (n=5589)
ENSMUSG00000029348	Asphd2	Ntg	3.88969	3.23277	2.76052	Cluster 1 (n=5589)
ENSMUSG00000029352	Crybb3	Ntg	3.02637	2.73649	2.75205	Cluster 1 (n=5589)
ENSMUSG00000029363	Rfc5	Ntg	4.87768	3.96089	3.93188	Cluster 1 (n=5589)
ENSMUSG00000029366	Dck	Ntg	5.38633	4.44664	4.45405	Cluster 1 (n=5589)
ENSMUSG00000029376	Mthfd2l	Ntg	5.21824	4.70846	4.31207	Cluster 1 (n=5589)
ENSMUSG00000029379	Cxcl3	Ntg	0.237921	0	0	Cluster 1 (n=5589)
ENSMUSG00000029384	2010109A12Rik	Ntg	1.02886	0.66103	0.54353	Cluster 1 (n=5589)
ENSMUSG00000029397	Rchy1	Ntg	6.72206	6.36653	6.40068	Cluster 1 (n=5589)
ENSMUSG00000029413	Naaa	Ntg	5.69934	5.55126	5.52909	Cluster 1 (n=5589)
ENSMUSG00000029415	Sdad1	Ntg	6.23374	5.84057	5.87578	Cluster 1 (n=5589)
ENSMUSG00000029427	Zcchc8	Ntg	6.34664	5.9602	5.89162	Cluster 1 (n=5589)
ENSMUSG00000029431	B3gnt4	Ntg	1.18918	0.449544	0.462909	Cluster 1 (n=5589)
ENSMUSG00000029436	Mmp17	Ntg	4.94276	4.37488	4.25748	Cluster 1 (n=5589)
ENSMUSG00000029438	Bcl7a	Ntg	6.38097	6.15293	6.08928	Cluster 1 (n=5589)
ENSMUSG00000029439	Sfswap	Ntg	6.87362	6.52255	6.42325	Cluster 1 (n=5589)
ENSMUSG00000029442	Wdr66	Ntg	4.3205	3.46652	3.52802	Cluster 1 (n=5589)
ENSMUSG00000029449	Rhof	Ntg	3.28292	2.98479	2.95638	Cluster 1 (n=5589)
ENSMUSG00000029468	P2rx7	Ntg	5.72757	5.00193	4.93209	Cluster 1 (n=5589)
ENSMUSG00000029475	Kdm2b	Ntg	6.18353	5.73212	5.72744	Cluster 1 (n=5589)
ENSMUSG00000029486	Mrpl1	Ntg	6.67045	6.36528	6.36713	Cluster 1 (n=5589)
ENSMUSG00000029504	Ddx51	Ntg	5.87119	5.58295	5.61991	Cluster 1 (n=5589)
ENSMUSG00000029510	Gpc2	Ntg	3.64125	1.12773	1.33691	Cluster 1 (n=5589)
ENSMUSG00000029516	Cit	Ntg	5.02886	4.04582	3.91947	Cluster 1 (n=5589)
ENSMUSG00000029521	Chek2	Ntg	5.77174	5.12252	5.18287	Cluster 1 (n=5589)
ENSMUSG00000029534	St7	Ntg	6.0445	5.66842	5.71037	Cluster 1 (n=5589)
ENSMUSG00000029535	Triap1	Ntg	6.36959	5.82879	5.88064	Cluster 1 (n=5589)
ENSMUSG00000029544	Cabp1	Ntg	5.26964	4.35645	4.29825	Cluster 1 (n=5589)
ENSMUSG00000029553	Tfec	Ntg	3.07955	2.09842	1.997	Cluster 1 (n=5589)
ENSMUSG00000029559	2210016L21Rik	Ntg	6.13183	5.85207	5.88681	Cluster 1 (n=5589)
ENSMUSG00000029563	Foxp2	Ntg	4.3053	4.04883	4.00324	Cluster 1 (n=5589)
ENSMUSG00000029570	Lfng	Ntg	5.68345	5.12842	5.06676	Cluster 1 (n=5589)
ENSMUSG00000029576	Radil	Ntg	4.55603	3.99758	3.56386	Cluster 1 (n=5589)
ENSMUSG00000029581	Fscn1	Ntg	7.86524	6.79404	6.75036	Cluster 1 (n=5589)
ENSMUSG00000029587	Zfp12	Ntg	6.12164	5.68749	5.60849	Cluster 1 (n=5589)
ENSMUSG00000029641	Rasl11a	Ntg	4.03515	3.10031	3.04573	Cluster 1 (n=5589)
ENSMUSG00000029647	Pan3	Ntg	6.56692	6.09946	6.14814	Cluster 1 (n=5589)
ENSMUSG00000029661	Col1a2	Ntg	9.44711	8.22836	8.23463	Cluster 1 (n=5589)
ENSMUSG00000029673	Auts2	Ntg	7.22073	6.49569	6.48514	Cluster 1 (n=5589)
ENSMUSG00000029675	Eln	Ntg	8.50432	6.32347	5.91694	Cluster 1 (n=5589)
ENSMUSG00000029684	Wasl	Ntg	7.19687	6.75196	6.79344	Cluster 1 (n=5589)
ENSMUSG00000029687	Ezh2	Ntg	5.43039	4.48867	4.51187	Cluster 1 (n=5589)
ENSMUSG00000029703	Lrwd1	Ntg	5.34423	5.00717	5.05038	Cluster 1 (n=5589)
ENSMUSG00000029711	Epo	Ntg	0.23537	0	0	Cluster 1 (n=5589)
ENSMUSG00000029714	Gigyf1	Ntg	7.11163	6.92663	6.90992	Cluster 1 (n=5589)
ENSMUSG00000029715	Pop7	Ntg	5.52933	5.16139	5.17877	Cluster 1 (n=5589)
ENSMUSG00000029720	Gm20605	Ntg	6.63349	6.05826	5.68597	Cluster 1 (n=5589)
ENSMUSG00000029727	Cyp3a13	Ntg	1.01597	0.359477	0	Cluster 1 (n=5589)
ENSMUSG00000029729	Zkscan1	Ntg	6.84186	6.25294	6.30295	Cluster 1 (n=5589)
ENSMUSG00000029730	Mcm7	Ntg	5.96545	5.36346	5.33399	Cluster 1 (n=5589)
ENSMUSG00000029735	Tpk1	Ntg	4.67284	3.92387	3.8918	Cluster 1 (n=5589)
ENSMUSG00000029761	Cald1	Ntg	7.82223	7.25173	7.18667	Cluster 1 (n=5589)
ENSMUSG00000029778	Adcyap1r1	Ntg	5.71434	5.3501	5.25061	Cluster 1 (n=5589)
ENSMUSG00000029814	Igf2bp3	Ntg	2.59115	0.226017	0	Cluster 1 (n=5589)
ENSMUSG00000029821	Gsdme	Ntg	2.2357	1.53779	1.60479	Cluster 1 (n=5589)
ENSMUSG00000029823	Luc7l2	Ntg	8.0772	7.66934	7.71244	Cluster 1 (n=5589)
ENSMUSG00000029830	Svopl	Ntg	3.60306	2.38184	2.53606	Cluster 1 (n=5589)
ENSMUSG00000029844	Hoxa1	Ntg	1.66919	1.01584	0.610958	Cluster 1 (n=5589)
ENSMUSG00000029862	Clcn1	Ntg	4.73891	4.64414	4.64642	Cluster 1 (n=5589)
ENSMUSG00000029863	Casp2	Ntg	6.34443	5.61441	5.6097	Cluster 1 (n=5589)
ENSMUSG00000029869	Ephb6	Ntg	3.95627	3.26772	3.23923	Cluster 1 (n=5589)
ENSMUSG00000029910	Mad2l1	Ntg	5.08517	4.38624	4.45711	Cluster 1 (n=5589)
ENSMUSG00000029915	Clec5a	Ntg	4.54042	3.52755	3.30545	Cluster 1 (n=5589)
ENSMUSG00000029918	Mrps33	Ntg	6.87865	6.5937	6.62031	Cluster 1 (n=5589)
ENSMUSG00000029919	Hpgds	Ntg	4.99131	3.87576	3.82058	Cluster 1 (n=5589)
ENSMUSG00000029920	Smarcad1	Ntg	6.36424	5.70756	5.76992	Cluster 1 (n=5589)
ENSMUSG00000029925	Tbxas1	Ntg	4.48752	4.06798	3.80401	Cluster 1 (n=5589)
ENSMUSG00000030000	Add2	Ntg	3.37255	2.38913	2.07418	Cluster 1 (n=5589)
ENSMUSG00000030037	Mrpl53	Ntg	7.11599	6.79566	6.78663	Cluster 1 (n=5589)
ENSMUSG00000030051	Aplf	Ntg	4.33049	4.08112	4.11376	Cluster 1 (n=5589)
ENSMUSG00000030064	Frmd4b	Ntg	6.84409	6.13122	6.17089	Cluster 1 (n=5589)
ENSMUSG00000030067	Foxp1	Ntg	6.74853	6.30208	6.23079	Cluster 1 (n=5589)
ENSMUSG00000030068	Gm20696	Ntg	1.92628	1.6802	1.6467	Cluster 1 (n=5589)
ENSMUSG00000030074	Gxylt2	Ntg	5.4872	4.58097	4.53655	Cluster 1 (n=5589)
ENSMUSG00000030089	Slc41a3	Ntg	7.67642	6.66223	6.45425	Cluster 1 (n=5589)
ENSMUSG00000030095	Tmem43	Ntg	7.00777	6.52127	6.58248	Cluster 1 (n=5589)
ENSMUSG00000030098	Grip2	Ntg	6.93238	6.05469	5.5675	Cluster 1 (n=5589)
ENSMUSG00000030116	Mfap5	Ntg	6.9865	5.6167	5.75519	Cluster 1 (n=5589)
ENSMUSG00000030122	Ptms	Ntg	8.54823	7.66542	7.63931	Cluster 1 (n=5589)
ENSMUSG00000030123	Plxnd1	Ntg	9.3084	8.40522	8.38424	Cluster 1 (n=5589)
ENSMUSG00000030148	Clec4a2	Ntg	4.21499	3.07491	3.19112	Cluster 1 (n=5589)
ENSMUSG00000030157	Clec2d	Ntg	6.143	5.78639	5.58574	Cluster 1 (n=5589)
ENSMUSG00000030165	Klrd1	Ntg	0.670669	0	0	Cluster 1 (n=5589)
ENSMUSG00000030177	Ccdc77	Ntg	5.1517	4.53788	4.59229	Cluster 1 (n=5589)
ENSMUSG00000030188	Magohb	Ntg	4.24332	4.13528	4.07189	Cluster 1 (n=5589)
ENSMUSG00000030218	Mgp	Ntg	8.41222	8.2779	8.29486	Cluster 1 (n=5589)
ENSMUSG00000030220	Arhgdib	Ntg	6.59021	5.80084	5.88439	Cluster 1 (n=5589)
ENSMUSG00000030223	Ptpro	Ntg	4.90776	4.30178	4.11614	Cluster 1 (n=5589)
ENSMUSG00000030225	Dera	Ntg	5.34061	4.40322	4.41181	Cluster 1 (n=5589)
ENSMUSG00000030247	Kcnj8	Ntg	7.34757	6.68801	6.6791	Cluster 1 (n=5589)
ENSMUSG00000030263	Irag2	Ntg	4.78422	4.23342	4.14338	Cluster 1 (n=5589)
ENSMUSG00000030268	Bcat1	Ntg	4.40023	3.56655	3.5046	Cluster 1 (n=5589)
ENSMUSG00000030271	Ogg1	Ntg	4.99847	4.62627	4.6047	Cluster 1 (n=5589)
ENSMUSG00000030272	Camk1	Ntg	7.58066	7.13089	7.17403	Cluster 1 (n=5589)
ENSMUSG00000030276	Ttll3	Ntg	3.41671	2.7049	2.70448	Cluster 1 (n=5589)
ENSMUSG00000030287	Itpr2	Ntg	7.08902	6.77269	6.62329	Cluster 1 (n=5589)
ENSMUSG00000030322	Mbd4	Ntg	4.92669	3.82951	3.32775	Cluster 1 (n=5589)
ENSMUSG00000030323	Ift122	Ntg	6.36314	5.37689	5.30458	Cluster 1 (n=5589)
ENSMUSG00000030324	Rho	Ntg	1.16572	0	0	Cluster 1 (n=5589)
ENSMUSG00000030329	Pianp	Ntg	6.08471	5.63266	5.65739	Cluster 1 (n=5589)
ENSMUSG00000030330	Ing4	Ntg	6.56194	6.19766	6.08648	Cluster 1 (n=5589)
ENSMUSG00000030339	Ltbr	Ntg	7.2819	6.60023	6.64937	Cluster 1 (n=5589)
ENSMUSG00000030340	Scnn1a	Ntg	3.08835	3.0381	3.04217	Cluster 1 (n=5589)
ENSMUSG00000030342	Cd9	Ntg	6.74082	6.21553	6.1976	Cluster 1 (n=5589)
ENSMUSG00000030346	Rad51ap1	Ntg	5.26775	4.07713	4.12896	Cluster 1 (n=5589)
ENSMUSG00000030347	D6Wsu163e	Ntg	5.44613	5.13985	5.15911	Cluster 1 (n=5589)
ENSMUSG00000030351	Tspan11	Ntg	4.14898	3.11777	3.19141	Cluster 1 (n=5589)
ENSMUSG00000030365	Clec2i	Ntg	2.69661	1.63336	0.917996	Cluster 1 (n=5589)
ENSMUSG00000030386	Zfp606	Ntg	6.32334	5.61649	5.61346	Cluster 1 (n=5589)
ENSMUSG00000030393	Zik1	Ntg	4.7074	4.18038	3.82002	Cluster 1 (n=5589)
ENSMUSG00000030403	Vasp	Ntg	7.53369	6.72992	6.69931	Cluster 1 (n=5589)
ENSMUSG00000030407	Qpctl	Ntg	5.53553	4.95912	5.01112	Cluster 1 (n=5589)
ENSMUSG00000030421	Uri1	Ntg	6.49581	6.1373	5.92673	Cluster 1 (n=5589)
ENSMUSG00000030423	Pop4	Ntg	5.00885	4.66655	4.63096	Cluster 1 (n=5589)
ENSMUSG00000030424	Zfp939	Ntg	4.32144	3.77119	3.62192	Cluster 1 (n=5589)
ENSMUSG00000030427	Lilra6	Ntg	4.05778	3.33862	3.27491	Cluster 1 (n=5589)
ENSMUSG00000030428	Ttyh1	Ntg	3.78908	3.2626	3.16935	Cluster 1 (n=5589)
ENSMUSG00000030469	Zfp719	Ntg	5.18154	4.84612	4.83532	Cluster 1 (n=5589)
ENSMUSG00000030474	Siglece	Ntg	3.66798	3.27969	3.18072	Cluster 1 (n=5589)
ENSMUSG00000030493	Faap24	Ntg	4.02265	3.74179	3.60418	Cluster 1 (n=5589)
ENSMUSG00000030495	Slc7a10	Ntg	1.69945	0.617497	0	Cluster 1 (n=5589)
ENSMUSG00000030509	Asb7	Ntg	5.73414	5.21675	5.21389	Cluster 1 (n=5589)
ENSMUSG00000030516	Tjp1	Ntg	8.47719	7.8784	7.95257	Cluster 1 (n=5589)
ENSMUSG00000030518	Fam189a1	Ntg	1.71496	0.584621	0	Cluster 1 (n=5589)
ENSMUSG00000030536	Iqgap1	Ntg	7.92893	7.24538	7.32907	Cluster 1 (n=5589)
ENSMUSG00000030551	Nr2f2	Ntg	6.07066	5.36654	5.3957	Cluster 1 (n=5589)
ENSMUSG00000030555	Ttc23	Ntg	5.64788	4.92371	4.98566	Cluster 1 (n=5589)
ENSMUSG00000030560	Ctsc	Ntg	6.94073	6.18665	6.02113	Cluster 1 (n=5589)
ENSMUSG00000030577	Cd22	Ntg	2.4996	1.24939	0.959843	Cluster 1 (n=5589)
ENSMUSG00000030583	Sipa1l3	Ntg	6.37957	5.71346	5.80559	Cluster 1 (n=5589)
ENSMUSG00000030590	Fam98c	Ntg	5.58718	5.45674	5.45708	Cluster 1 (n=5589)
ENSMUSG00000030606	Hapln3	Ntg	3.6218	3.12251	2.82649	Cluster 1 (n=5589)
ENSMUSG00000030616	Sytl2	Ntg	4.32467	3.0844	3.05203	Cluster 1 (n=5589)
ENSMUSG00000030623	Prss23os	Ntg	1.70892	1.32112	1.06809	Cluster 1 (n=5589)
ENSMUSG00000030650	Tmc5	Ntg	4.01535	3.07377	2.47092	Cluster 1 (n=5589)
ENSMUSG00000030657	Xylt1	Ntg	5.33913	4.59752	4.5851	Cluster 1 (n=5589)
ENSMUSG00000030677	Kif22	Ntg	4.66787	2.92492	3.02875	Cluster 1 (n=5589)
ENSMUSG00000030678	Maz	Ntg	7.76229	7.19941	7.23194	Cluster 1 (n=5589)
ENSMUSG00000030682	Cdipt	Ntg	7.42286	6.85596	6.93713	Cluster 1 (n=5589)
ENSMUSG00000030685	Kctd13	Ntg	5.1916	5.00716	4.97337	Cluster 1 (n=5589)
ENSMUSG00000030689	Ino80e	Ntg	6.22995	5.92079	5.86651	Cluster 1 (n=5589)
ENSMUSG00000030693	Klk10	Ntg	3.13759	2.68431	2.66259	Cluster 1 (n=5589)
ENSMUSG00000030707	Coro1a	Ntg	5.84162	5.10554	5.0994	Cluster 1 (n=5589)
ENSMUSG00000030722	Nfatc2ip	Ntg	5.37308	4.73527	4.62308	Cluster 1 (n=5589)
ENSMUSG00000030726	Pold3	Ntg	5.792	5.38489	5.38191	Cluster 1 (n=5589)
ENSMUSG00000030742	Lat	Ntg	2.30399	1.52525	1.06126	Cluster 1 (n=5589)
ENSMUSG00000030759	Far1	Ntg	6.79401	6.19636	6.21128	Cluster 1 (n=5589)
ENSMUSG00000030760	Acer3	Ntg	5.89676	5.25749	5.30667	Cluster 1 (n=5589)
ENSMUSG00000030761	Myo7a	Ntg	5.36753	4.68617	4.61103	Cluster 1 (n=5589)
ENSMUSG00000030766	Arhgap17	Ntg	6.5523	5.97379	6.04494	Cluster 1 (n=5589)
ENSMUSG00000030768	Disp1	Ntg	6.12117	5.60417	5.58236	Cluster 1 (n=5589)
ENSMUSG00000030772	Dkk3	Ntg	5.71063	4.69979	4.11788	Cluster 1 (n=5589)
ENSMUSG00000030774	Pak1	Ntg	4.61827	3.84179	3.53724	Cluster 1 (n=5589)
ENSMUSG00000030780	Rusf1	Ntg	5.5939	5.34498	5.15223	Cluster 1 (n=5589)
ENSMUSG00000030782	Tgfb1i1	Ntg	6.79811	6.0579	6.0735	Cluster 1 (n=5589)
ENSMUSG00000030786	Itgam	Ntg	4.66539	4.04619	3.68524	Cluster 1 (n=5589)
ENSMUSG00000030789	Itgax	Ntg	2.67062	1.10775	0.747007	Cluster 1 (n=5589)
ENSMUSG00000030790	Adm	Ntg	5.37624	5.0682	4.89444	Cluster 1 (n=5589)
ENSMUSG00000030811	Fbxl19	Ntg	5.50308	4.65837	4.72593	Cluster 1 (n=5589)
ENSMUSG00000030814	Bcl7c	Ntg	6.51887	6.04393	6.04879	Cluster 1 (n=5589)
ENSMUSG00000030815	Phkg2	Ntg	5.99827	5.45421	5.37017	Cluster 1 (n=5589)
ENSMUSG00000030822	Prr14	Ntg	6.96385	6.59831	6.54926	Cluster 1 (n=5589)
ENSMUSG00000030823	9130019O22Rik	Ntg	4.83013	4.3208	4.18339	Cluster 1 (n=5589)
ENSMUSG00000030844	Rgs10	Ntg	5.24519	4.50479	4.33531	Cluster 1 (n=5589)
ENSMUSG00000030846	Tial1	Ntg	7.00301	6.68397	6.63777	Cluster 1 (n=5589)
ENSMUSG00000030865	Chp2	Ntg	3.78669	3.45508	3.40719	Cluster 1 (n=5589)
ENSMUSG00000030867	Plk1	Ntg	4.27779	2.41968	2.20068	Cluster 1 (n=5589)
ENSMUSG00000030868	Dctn5	Ntg	6.76056	6.18178	6.25659	Cluster 1 (n=5589)
ENSMUSG00000030880	Polr3e	Ntg	5.85625	5.51766	5.52804	Cluster 1 (n=5589)
ENSMUSG00000030881	Arfip2	Ntg	6.36737	5.68135	5.68934	Cluster 1 (n=5589)
ENSMUSG00000030882	Dnhd1	Ntg	4.06604	3.45649	3.35816	Cluster 1 (n=5589)
ENSMUSG00000030889	Vwa3a	Ntg	5.48866	4.96919	4.60229	Cluster 1 (n=5589)
ENSMUSG00000030890	Ilk	Ntg	7.72672	7.15272	7.12675	Cluster 1 (n=5589)
ENSMUSG00000030909	Anks4b	Ntg	0.557087	0	0	Cluster 1 (n=5589)
ENSMUSG00000030924	Rexo5	Ntg	3.22327	2.96518	2.76783	Cluster 1 (n=5589)
ENSMUSG00000030930	Chst15	Ntg	6.54801	5.84799	5.54306	Cluster 1 (n=5589)
ENSMUSG00000030956	Fam53b	Ntg	7.51909	6.9427	6.99047	Cluster 1 (n=5589)
ENSMUSG00000030960	Eef1akmt2	Ntg	4.96368	4.27459	4.28909	Cluster 1 (n=5589)
ENSMUSG00000030966	Trim21	Ntg	5.41244	5.03672	4.99256	Cluster 1 (n=5589)
ENSMUSG00000030970	Ctbp2	Ntg	6.53755	6.12185	6.14055	Cluster 1 (n=5589)
ENSMUSG00000030980	Knop1	Ntg	6.90324	6.15142	6.21579	Cluster 1 (n=5589)
ENSMUSG00000031024	Denn2b	Ntg	7.41411	6.76826	6.65707	Cluster 1 (n=5589)
ENSMUSG00000031065	Cdk16	Ntg	8.72423	8.26504	8.30667	Cluster 1 (n=5589)
ENSMUSG00000031070	Mrgprf	Ntg	5.67432	5.01543	4.51774	Cluster 1 (n=5589)
ENSMUSG00000031075	Ano1	Ntg	6.34115	5.76442	5.83179	Cluster 1 (n=5589)
ENSMUSG00000031079	Zfp300	Ntg	2.87824	2.29472	2.26126	Cluster 1 (n=5589)
ENSMUSG00000031097	Tnni2	Ntg	3.65417	2.74451	2.40873	Cluster 1 (n=5589)
ENSMUSG00000031098	Syt8	Ntg	0.547408	0	0	Cluster 1 (n=5589)
ENSMUSG00000031101	Sash3	Ntg	4.19881	3.6233	3.30709	Cluster 1 (n=5589)
ENSMUSG00000031104	Rab33a	Ntg	0.660332	0	0	Cluster 1 (n=5589)
ENSMUSG00000031105	Slc25a14	Ntg	4.15915	3.82368	3.85067	Cluster 1 (n=5589)
ENSMUSG00000031109	Enox2	Ntg	5.92697	5.4181	5.43501	Cluster 1 (n=5589)
ENSMUSG00000031112	Stk26	Ntg	3.40827	3.16434	3.01518	Cluster 1 (n=5589)
ENSMUSG00000031149	Praf2	Ntg	5.56762	5.06399	4.94091	Cluster 1 (n=5589)
ENSMUSG00000031165	Was	Ntg	4.36779	3.82994	3.76871	Cluster 1 (n=5589)
ENSMUSG00000031168	Ebp	Ntg	5.85337	5.48845	5.46164	Cluster 1 (n=5589)
ENSMUSG00000031209	Heph	Ntg	5.04308	4.28878	3.82367	Cluster 1 (n=5589)
ENSMUSG00000031214	Ophn1	Ntg	5.72195	5.24106	5.25824	Cluster 1 (n=5589)
ENSMUSG00000031216	Stard8	Ntg	7.72177	7.11401	7.06201	Cluster 1 (n=5589)
ENSMUSG00000031217	Efnb1	Ntg	6.88026	6.4972	6.52114	Cluster 1 (n=5589)
ENSMUSG00000031224	Magee2	Ntg	0.468559	0	0	Cluster 1 (n=5589)
ENSMUSG00000031229	Atrx	Ntg	7.9056	7.29531	7.35995	Cluster 1 (n=5589)
ENSMUSG00000031231	Cox7b	Ntg	9.47113	9.18127	9.19663	Cluster 1 (n=5589)
ENSMUSG00000031232	Magt1	Ntg	7.24695	6.95239	6.98496	Cluster 1 (n=5589)
ENSMUSG00000031239	Itm2a	Ntg	6.4427	5.305	5.28973	Cluster 1 (n=5589)
ENSMUSG00000031246	Sh3bgrl	Ntg	7.35175	6.67687	6.71412	Cluster 1 (n=5589)
ENSMUSG00000031273	Col4a6	Ntg	5.25991	4.711	4.58737	Cluster 1 (n=5589)
ENSMUSG00000031290	Lrch2	Ntg	4.55516	3.69966	3.4541	Cluster 1 (n=5589)
ENSMUSG00000031292	Cdkl5	Ntg	6.12842	5.62999	5.58483	Cluster 1 (n=5589)
ENSMUSG00000031304	Il2rg	Ntg	6.35064	5.71703	5.75737	Cluster 1 (n=5589)
ENSMUSG00000031328	Flna	Ntg	9.03109	8.44863	8.4065	Cluster 1 (n=5589)
ENSMUSG00000031351	Zfp185	Ntg	3.17407	2.47361	2.4568	Cluster 1 (n=5589)
ENSMUSG00000031373	Car5b	Ntg	3.9016	3.43521	3.32333	Cluster 1 (n=5589)
ENSMUSG00000031375	Bgn	Ntg	9.21094	8.6559	8.71159	Cluster 1 (n=5589)
ENSMUSG00000031377	Bmx	Ntg	4.29052	3.76766	3.71288	Cluster 1 (n=5589)
ENSMUSG00000031387	Renbp	Ntg	4.74483	4.02095	3.881	Cluster 1 (n=5589)
ENSMUSG00000031389	Arhgap4	Ntg	4.74582	3.85972	3.79297	Cluster 1 (n=5589)
ENSMUSG00000031402	Mpp1	Ntg	6.20414	5.46049	5.41396	Cluster 1 (n=5589)
ENSMUSG00000031425	Plp1	Ntg	5.16177	4.7514	4.49758	Cluster 1 (n=5589)
ENSMUSG00000031453	Rasa3	Ntg	7.05045	6.49536	6.50915	Cluster 1 (n=5589)
ENSMUSG00000031480	Thsd1	Ntg	6.35045	5.51752	5.60908	Cluster 1 (n=5589)
ENSMUSG00000031486	Adgra2	Ntg	6.92692	6.04831	5.98804	Cluster 1 (n=5589)
ENSMUSG00000031487	Brf2	Ntg	5.33593	4.81	4.78626	Cluster 1 (n=5589)
ENSMUSG00000031502	Col4a1	Ntg	10.8691	9.29227	9.32547	Cluster 1 (n=5589)
ENSMUSG00000031503	Col4a2	Ntg	10.3893	9.04138	9.05765	Cluster 1 (n=5589)
ENSMUSG00000031508	Ankrd10	Ntg	7.2607	6.54377	6.58605	Cluster 1 (n=5589)
ENSMUSG00000031516	Dctn6	Ntg	7.16559	6.89429	6.88504	Cluster 1 (n=5589)
ENSMUSG00000031520	Vegfc	Ntg	5.61522	4.97475	4.94336	Cluster 1 (n=5589)
ENSMUSG00000031527	Eri1	Ntg	6.20237	5.62445	5.70549	Cluster 1 (n=5589)
ENSMUSG00000031538	Plat	Ntg	6.48387	5.71114	5.78851	Cluster 1 (n=5589)
ENSMUSG00000031539	Ap3m2	Ntg	5.48065	4.86114	4.82976	Cluster 1 (n=5589)
ENSMUSG00000031548	Sfrp1	Ntg	6.45841	6.12287	6.13827	Cluster 1 (n=5589)
ENSMUSG00000031549	Ido2	Ntg	1.152	0	0	Cluster 1 (n=5589)
ENSMUSG00000031595	Pdgfrl	Ntg	5.24229	4.05284	4.14209	Cluster 1 (n=5589)
ENSMUSG00000031613	Hpgd	Ntg	5.26305	4.68331	4.44486	Cluster 1 (n=5589)
ENSMUSG00000031628	Casp3	Ntg	5.41614	4.51129	4.03261	Cluster 1 (n=5589)
ENSMUSG00000031636	Pdlim3	Ntg	6.31536	6.03825	5.9796	Cluster 1 (n=5589)
ENSMUSG00000031642	Sh3rf1	Ntg	6.03208	5.53932	5.59915	Cluster 1 (n=5589)
ENSMUSG00000031652	N4bp1	Ntg	7.30043	6.91053	6.9497	Cluster 1 (n=5589)
ENSMUSG00000031662	Snx20	Ntg	3.38391	2.8706	2.7393	Cluster 1 (n=5589)
ENSMUSG00000031668	Eif2ak3	Ntg	6.1807	5.58845	5.57269	Cluster 1 (n=5589)
ENSMUSG00000031669	Gins3	Ntg	4.29832	3.67428	3.39739	Cluster 1 (n=5589)
ENSMUSG00000031673	Cdh11	Ntg	5.68494	4.66691	4.46322	Cluster 1 (n=5589)
ENSMUSG00000031683	Lsm6	Ntg	5.93314	5.40164	5.39675	Cluster 1 (n=5589)
ENSMUSG00000031706	Rfx1	Ntg	6.10024	5.87011	5.74204	Cluster 1 (n=5589)
ENSMUSG00000031723	Txnl4b	Ntg	5.30063	4.99263	4.95868	Cluster 1 (n=5589)
ENSMUSG00000031728	Zfp821	Ntg	5.48993	4.96707	4.67666	Cluster 1 (n=5589)
ENSMUSG00000031729	Ist1	Ntg	7.28554	6.8987	6.93346	Cluster 1 (n=5589)
ENSMUSG00000031732	Phlpp2	Ntg	5.90017	5.46125	5.51379	Cluster 1 (n=5589)
ENSMUSG00000031740	Mmp2	Ntg	8.60012	7.64587	7.74235	Cluster 1 (n=5589)
ENSMUSG00000031750	Il34	Ntg	5.01062	4.59716	4.60208	Cluster 1 (n=5589)
ENSMUSG00000031767	Nudt7	Ntg	7.44921	7.20531	7.21391	Cluster 1 (n=5589)
ENSMUSG00000031774	Psme3ip1	Ntg	6.54345	6.2747	6.23586	Cluster 1 (n=5589)
ENSMUSG00000031775	Pllp	Ntg	1.73517	0.639963	0.610958	Cluster 1 (n=5589)
ENSMUSG00000031789	Cngb1	Ntg	3.6121	3.01762	2.99939	Cluster 1 (n=5589)
ENSMUSG00000031796	Cfap20	Ntg	6.66478	6.12008	6.04182	Cluster 1 (n=5589)
ENSMUSG00000031805	Jak3	Ntg	6.91812	6.25374	6.14318	Cluster 1 (n=5589)
ENSMUSG00000031807	Pgls	Ntg	6.88834	6.63347	6.59034	Cluster 1 (n=5589)
ENSMUSG00000031813	Mvb12a	Ntg	6.03573	5.71328	5.71423	Cluster 1 (n=5589)
ENSMUSG00000031816	Mthfsd	Ntg	5.94455	5.4507	5.51308	Cluster 1 (n=5589)
ENSMUSG00000031819	Emc8	Ntg	6.50215	6.08554	6.0383	Cluster 1 (n=5589)
ENSMUSG00000031822	Gse1	Ntg	7.01037	6.70736	6.722	Cluster 1 (n=5589)
ENSMUSG00000031833	Mast3	Ntg	5.9489	5.41515	5.33268	Cluster 1 (n=5589)
ENSMUSG00000031834	Pik3r2	Ntg	7.16285	6.72177	6.72511	Cluster 1 (n=5589)
ENSMUSG00000031835	Mbtps1	Ntg	7.9696	7.30281	7.33354	Cluster 1 (n=5589)
ENSMUSG00000031842	Pde4c	Ntg	5.63436	5.1975	4.98704	Cluster 1 (n=5589)
ENSMUSG00000031847	1700030J22Rik	Ntg	3.01843	2.41755	2.47508	Cluster 1 (n=5589)
ENSMUSG00000031848	Lsm4	Ntg	6.42151	5.82585	5.88402	Cluster 1 (n=5589)
ENSMUSG00000031851	Ntpcr	Ntg	5.97218	5.49419	5.48675	Cluster 1 (n=5589)
ENSMUSG00000031860	Pbx4	Ntg	1.2037	0	0	Cluster 1 (n=5589)
ENSMUSG00000031862	Atp13a1	Ntg	6.68713	6.27029	6.32698	Cluster 1 (n=5589)
ENSMUSG00000031871	Cdh5	Ntg	9.28514	8.51351	8.57604	Cluster 1 (n=5589)
ENSMUSG00000031875	Cmtm3	Ntg	6.9205	5.94999	6.05955	Cluster 1 (n=5589)
ENSMUSG00000031880	Rrad	Ntg	8.46794	7.8838	7.69188	Cluster 1 (n=5589)
ENSMUSG00000031883	Car7	Ntg	5.89255	4.99342	5.0812	Cluster 1 (n=5589)
ENSMUSG00000031885	Cbfb	Ntg	6.91549	6.35312	6.38436	Cluster 1 (n=5589)
ENSMUSG00000031887	Tradd	Ntg	5.03249	4.51289	4.51278	Cluster 1 (n=5589)
ENSMUSG00000031891	Hsd11b2	Ntg	1.38422	0	0	Cluster 1 (n=5589)
ENSMUSG00000031903	Pla2g15	Ntg	5.93233	5.49042	5.49033	Cluster 1 (n=5589)
ENSMUSG00000031904	Slc7a6	Ntg	5.91422	5.40856	5.47546	Cluster 1 (n=5589)
ENSMUSG00000031906	Smpd3	Ntg	4.3707	3.94342	3.93888	Cluster 1 (n=5589)
ENSMUSG00000031910	Has3	Ntg	5.17475	3.82118	3.9673	Cluster 1 (n=5589)
ENSMUSG00000031918	Mtmr2	Ntg	6.82791	6.22902	6.27737	Cluster 1 (n=5589)
ENSMUSG00000031921	Terf2	Ntg	6.12877	5.894	5.81988	Cluster 1 (n=5589)
ENSMUSG00000031922	Cep57	Ntg	5.7159	5.49269	5.32662	Cluster 1 (n=5589)
ENSMUSG00000031924	Cyb5b	Ntg	7.89393	7.41895	7.43623	Cluster 1 (n=5589)
ENSMUSG00000031925	Maml2	Ntg	6.28916	5.76818	5.72567	Cluster 1 (n=5589)
ENSMUSG00000031931	Ankrd49	Ntg	5.69296	5.15814	4.94921	Cluster 1 (n=5589)
ENSMUSG00000031937	Vstm5	Ntg	2.65193	0.639963	0	Cluster 1 (n=5589)
ENSMUSG00000031939	Taf1d	Ntg	5.51727	5.00615	4.81725	Cluster 1 (n=5589)
ENSMUSG00000031949	Adat1	Ntg	4.37233	4.08643	4.01101	Cluster 1 (n=5589)
ENSMUSG00000031954	Cfdp1	Ntg	6.68923	6.31925	6.34421	Cluster 1 (n=5589)
ENSMUSG00000031955	Bcar1	Ntg	6.99018	6.3822	6.36319	Cluster 1 (n=5589)
ENSMUSG00000031971	Ccsap	Ntg	3.93465	2.92432	2.68824	Cluster 1 (n=5589)
ENSMUSG00000031981	Capn9	Ntg	0.700673	0	0	Cluster 1 (n=5589)
ENSMUSG00000031986	Sprtn	Ntg	6.53614	6.07734	6.08272	Cluster 1 (n=5589)
ENSMUSG00000031990	Jam3	Ntg	6.45338	6.19326	6.22817	Cluster 1 (n=5589)
ENSMUSG00000031997	Trpc6	Ntg	2.33169	1.29737	0.740234	Cluster 1 (n=5589)
ENSMUSG00000032000	Birc3	Ntg	5.82455	5.28266	5.26209	Cluster 1 (n=5589)
ENSMUSG00000032002	Dcun1d5	Ntg	7.02859	6.51094	6.53099	Cluster 1 (n=5589)
ENSMUSG00000032011	Thy1	Ntg	6.54536	5.39435	5.52449	Cluster 1 (n=5589)
ENSMUSG00000032012	Nectin1	Ntg	5.33396	4.50324	4.55239	Cluster 1 (n=5589)
ENSMUSG00000032013	Trim29	Ntg	1.2879	0	0	Cluster 1 (n=5589)
ENSMUSG00000032024	Clmp	Ntg	5.96417	5.23213	4.86182	Cluster 1 (n=5589)
ENSMUSG00000032035	Ets1	Ntg	8.57893	7.72154	7.54495	Cluster 1 (n=5589)
ENSMUSG00000032036	Kirrel3	Ntg	3.23739	2.2849	2.24911	Cluster 1 (n=5589)
ENSMUSG00000032038	St3gal4	Ntg	6.76959	6.30882	6.36144	Cluster 1 (n=5589)
ENSMUSG00000032058	Ppp2r1b	Ntg	5.75395	5.14374	5.20677	Cluster 1 (n=5589)
ENSMUSG00000032059	Alg9	Ntg	5.82408	5.5375	5.54644	Cluster 1 (n=5589)
ENSMUSG00000032062	2310030G06Rik	Ntg	4.51216	4.41169	4.36357	Cluster 1 (n=5589)
ENSMUSG00000032089	Il10ra	Ntg	5.46804	4.69176	4.66097	Cluster 1 (n=5589)
ENSMUSG00000032122	Slc37a2	Ntg	5.56359	4.91006	4.91347	Cluster 1 (n=5589)
ENSMUSG00000032135	Mcam	Ntg	7.91892	7.01167	6.94255	Cluster 1 (n=5589)
ENSMUSG00000032174	Icam5	Ntg	0.547408	0	0	Cluster 1 (n=5589)
ENSMUSG00000032177	Pde4a	Ntg	8.10512	7.78257	7.7903	Cluster 1 (n=5589)
ENSMUSG00000032179	Bmp5	Ntg	4.40197	3.61615	3.6354	Cluster 1 (n=5589)
ENSMUSG00000032180	Tmed1	Ntg	6.99497	6.667	6.65499	Cluster 1 (n=5589)
ENSMUSG00000032184	Lysmd2	Ntg	5.99643	5.65488	5.62816	Cluster 1 (n=5589)
ENSMUSG00000032193	Ldlr	Ntg	6.22183	5.55493	5.49429	Cluster 1 (n=5589)
ENSMUSG00000032198	Dock6	Ntg	7.71833	7.12592	7.03537	Cluster 1 (n=5589)
ENSMUSG00000032202	Rab27a	Ntg	4.64665	4.06338	4.0417	Cluster 1 (n=5589)
ENSMUSG00000032220	Myo1e	Ntg	6.44872	5.87511	5.91017	Cluster 1 (n=5589)
ENSMUSG00000032224	Fam81a	Ntg	6.75939	6.12508	6.03464	Cluster 1 (n=5589)
ENSMUSG00000032232	Cgnl1	Ntg	7.56602	7.00961	7.07787	Cluster 1 (n=5589)
ENSMUSG00000032235	Ice2	Ntg	5.47994	4.96173	4.90042	Cluster 1 (n=5589)
ENSMUSG00000032239	Rp9	Ntg	6.65562	6.41226	6.34924	Cluster 1 (n=5589)
ENSMUSG00000032243	Itga11	Ntg	5.22523	4.61025	4.46815	Cluster 1 (n=5589)
ENSMUSG00000032253	Phip	Ntg	6.78738	6.39583	6.41945	Cluster 1 (n=5589)
ENSMUSG00000032268	Tmprss5	Ntg	2.55496	0.718917	0.530678	Cluster 1 (n=5589)
ENSMUSG00000032271	Nnmt	Ntg	4.02035	3.31826	3.13551	Cluster 1 (n=5589)
ENSMUSG00000032281	Acsbg1	Ntg	2.80323	1.86075	1.85478	Cluster 1 (n=5589)
ENSMUSG00000032289	Thsd4	Ntg	5.34753	5.03803	4.80719	Cluster 1 (n=5589)
ENSMUSG00000032290	Ptpn9	Ntg	6.66117	6.01852	6.01972	Cluster 1 (n=5589)
ENSMUSG00000032293	Ireb2	Ntg	7.58052	6.91856	6.91389	Cluster 1 (n=5589)
ENSMUSG00000032334	Loxl1	Ntg	7.63601	6.72171	6.41338	Cluster 1 (n=5589)
ENSMUSG00000032344	Cgas	Ntg	4.29706	3.53758	3.5869	Cluster 1 (n=5589)
ENSMUSG00000032359	Ctsh	Ntg	6.14439	5.89634	5.77577	Cluster 1 (n=5589)
ENSMUSG00000032363	Adamts7	Ntg	7.20473	6.50003	6.28681	Cluster 1 (n=5589)
ENSMUSG00000032373	Car12	Ntg	1.90331	0.524362	0	Cluster 1 (n=5589)
ENSMUSG00000032376	Usp3	Ntg	6.33755	5.94364	5.94768	Cluster 1 (n=5589)
ENSMUSG00000032383	Ppib	Ntg	7.63366	7.05626	7.11965	Cluster 1 (n=5589)
ENSMUSG00000032384	Csnk1g1	Ntg	6.38701	5.81227	5.83747	Cluster 1 (n=5589)
ENSMUSG00000032387	Rbpms2	Ntg	7.36732	6.95007	6.95364	Cluster 1 (n=5589)
ENSMUSG00000032392	Parp16	Ntg	5.63926	5.29227	5.05344	Cluster 1 (n=5589)
ENSMUSG00000032394	Igdcc3	Ntg	1.46015	0.661326	0.604595	Cluster 1 (n=5589)
ENSMUSG00000032397	Tipin	Ntg	5.47504	4.56227	4.53726	Cluster 1 (n=5589)
ENSMUSG00000032398	Snapc5	Ntg	6.31504	5.97126	5.88052	Cluster 1 (n=5589)
ENSMUSG00000032402	Smad3	Ntg	7.0373	6.53923	6.56244	Cluster 1 (n=5589)
ENSMUSG00000032403	2300009A05Rik	Ntg	5.56641	5.20962	5.25663	Cluster 1 (n=5589)
ENSMUSG00000032410	Xrn1	Ntg	6.98609	6.53458	6.57989	Cluster 1 (n=5589)
ENSMUSG00000032420	Nt5e	Ntg	6.4221	5.75579	5.80954	Cluster 1 (n=5589)
ENSMUSG00000032434	Cmtm6	Ntg	7.36164	6.62943	6.71787	Cluster 1 (n=5589)
ENSMUSG00000032436	Cmtm7	Ntg	5.94609	5.18859	5.29352	Cluster 1 (n=5589)
ENSMUSG00000032440	Tgfbr2	Ntg	7.97779	7.34399	7.4276	Cluster 1 (n=5589)
ENSMUSG00000032463	Faim	Ntg	4.77005	4.34036	4.29336	Cluster 1 (n=5589)
ENSMUSG00000032470	Mras	Ntg	5.60441	5.25621	5.15129	Cluster 1 (n=5589)
ENSMUSG00000032475	Nck1	Ntg	6.88686	6.37752	6.26911	Cluster 1 (n=5589)
ENSMUSG00000032477	Cdc25a	Ntg	5.61092	5.06019	5.04904	Cluster 1 (n=5589)
ENSMUSG00000032492	Pth1r	Ntg	5.66015	4.65655	4.45217	Cluster 1 (n=5589)
ENSMUSG00000032502	Stac	Ntg	3.1896	2.24855	2.16501	Cluster 1 (n=5589)
ENSMUSG00000032526	Ss18l2	Ntg	6.86575	6.50704	6.4751	Cluster 1 (n=5589)
ENSMUSG00000032548	Slco2a1	Ntg	4.88844	4.14265	3.8899	Cluster 1 (n=5589)
ENSMUSG00000032551	1110059G10Rik	Ntg	5.44971	5.07752	5.09424	Cluster 1 (n=5589)
ENSMUSG00000032557	Uba5	Ntg	7.0051	6.60864	6.62226	Cluster 1 (n=5589)
ENSMUSG00000032567	Aste1	Ntg	5.09591	4.47793	4.37331	Cluster 1 (n=5589)
ENSMUSG00000032593	Amigo3	Ntg	4.47683	3.63246	3.72746	Cluster 1 (n=5589)
ENSMUSG00000032594	Ip6k1	Ntg	7.7886	7.30097	7.35321	Cluster 1 (n=5589)
ENSMUSG00000032595	Cdhr4	Ntg	3.20739	1.51228	1.42259	Cluster 1 (n=5589)
ENSMUSG00000032596	Uba7	Ntg	6.38244	5.99924	5.88944	Cluster 1 (n=5589)
ENSMUSG00000032615	Nt5m	Ntg	6.51432	6.14303	6.11442	Cluster 1 (n=5589)
ENSMUSG00000032640	Chsy1	Ntg	6.57919	5.85581	5.92629	Cluster 1 (n=5589)
ENSMUSG00000032643	Fhl3	Ntg	5.74719	4.87842	4.99923	Cluster 1 (n=5589)
ENSMUSG00000032649	Colgalt2	Ntg	6.52645	5.70541	5.61892	Cluster 1 (n=5589)
ENSMUSG00000032657	Fam189b	Ntg	5.30845	4.86585	4.75385	Cluster 1 (n=5589)
ENSMUSG00000032673	Prorsd1	Ntg	5.85064	5.4739	5.50974	Cluster 1 (n=5589)
ENSMUSG00000032691	Nlrp3	Ntg	3.44222	2.65609	2.715	Cluster 1 (n=5589)
ENSMUSG00000032714	Syde1	Ntg	6.88515	6.43561	6.33101	Cluster 1 (n=5589)
ENSMUSG00000032715	Trib3	Ntg	4.63153	4.34203	4.27926	Cluster 1 (n=5589)
ENSMUSG00000032718	Mansc1	Ntg	5.07877	4.56014	4.2975	Cluster 1 (n=5589)
ENSMUSG00000032744	Heyl	Ntg	7.67286	6.92428	6.80586	Cluster 1 (n=5589)
ENSMUSG00000032750	Gab3	Ntg	3.82143	3.3422	3.25908	Cluster 1 (n=5589)
ENSMUSG00000032754	Slc8b1	Ntg	6.02376	5.51764	5.58477	Cluster 1 (n=5589)
ENSMUSG00000032757	Bet1	Ntg	6.0996	5.56341	5.47851	Cluster 1 (n=5589)
ENSMUSG00000032766	Gng11	Ntg	7.01361	6.15078	6.17585	Cluster 1 (n=5589)
ENSMUSG00000032782	Cntrob	Ntg	5.32169	4.71972	4.60843	Cluster 1 (n=5589)
ENSMUSG00000032796	Lama1	Ntg	0.608629	0	0	Cluster 1 (n=5589)
ENSMUSG00000032806	Slc10a3	Ntg	5.51987	5.13125	5.15257	Cluster 1 (n=5589)
ENSMUSG00000032812	Arap1	Ntg	7.43607	6.77285	6.85943	Cluster 1 (n=5589)
ENSMUSG00000032827	Ppp1r9a	Ntg	6.43532	5.79206	5.79639	Cluster 1 (n=5589)
ENSMUSG00000032841	Prr5l	Ntg	4.34745	3.56982	3.32077	Cluster 1 (n=5589)
ENSMUSG00000032842	Abcc10	Ntg	5.49338	5.17367	5.17845	Cluster 1 (n=5589)
ENSMUSG00000032846	Zswim6	Ntg	5.90256	5.5759	5.53469	Cluster 1 (n=5589)
ENSMUSG00000032855	Pkd1	Ntg	8.46631	7.78796	7.839	Cluster 1 (n=5589)
ENSMUSG00000032875	Arhgef17	Ntg	8.12776	7.46528	7.48519	Cluster 1 (n=5589)
ENSMUSG00000032897	Nfyc	Ntg	7.16459	6.79968	6.84296	Cluster 1 (n=5589)
ENSMUSG00000032898	Fbxo21	Ntg	7.00661	6.81875	6.82746	Cluster 1 (n=5589)
ENSMUSG00000032911	Cspg4	Ntg	7.23923	6.57061	6.40136	Cluster 1 (n=5589)
ENSMUSG00000032915	Adgre4	Ntg	3.06777	1.76812	1.82563	Cluster 1 (n=5589)
ENSMUSG00000032946	Rasgrp2	Ntg	6.73263	6.43045	6.34742	Cluster 1 (n=5589)
ENSMUSG00000033054	Npat	Ntg	5.96015	5.55472	5.49599	Cluster 1 (n=5589)
ENSMUSG00000033082	Clec1a	Ntg	6.41073	5.78954	5.83888	Cluster 1 (n=5589)
ENSMUSG00000033105	Lss	Ntg	4.28745	4.09826	4.01774	Cluster 1 (n=5589)
ENSMUSG00000033106	Slc7a6os	Ntg	5.46362	5.08175	5.06728	Cluster 1 (n=5589)
ENSMUSG00000033114	Slc35d2	Ntg	4.35967	3.78353	3.39446	Cluster 1 (n=5589)
ENSMUSG00000033126	Ybey	Ntg	5.15109	4.90861	4.78167	Cluster 1 (n=5589)
ENSMUSG00000033191	Tie1	Ntg	8.35656	7.67312	7.69911	Cluster 1 (n=5589)
ENSMUSG00000033207	Mamdc2	Ntg	5.03523	4.41109	4.39046	Cluster 1 (n=5589)
ENSMUSG00000033208	S100b	Ntg	3.55635	3.29939	3.29924	Cluster 1 (n=5589)
ENSMUSG00000033216	Eefsec	Ntg	5.21374	4.91853	4.85174	Cluster 1 (n=5589)
ENSMUSG00000033253	Szt2	Ntg	6.80257	6.42646	6.46803	Cluster 1 (n=5589)
ENSMUSG00000033272	Slc35a4	Ntg	7.61787	7.19589	7.21885	Cluster 1 (n=5589)
ENSMUSG00000033287	Kctd17	Ntg	7.05326	6.10798	5.96059	Cluster 1 (n=5589)
ENSMUSG00000033295	Ptprf	Ntg	6.6204	5.69743	5.77867	Cluster 1 (n=5589)
ENSMUSG00000033313	Fbxl8	Ntg	4.31826	3.90412	3.79046	Cluster 1 (n=5589)
ENSMUSG00000033316	Galnt9	Ntg	0.481455	0	0	Cluster 1 (n=5589)
ENSMUSG00000033319	Fem1c	Ntg	7.08145	6.61625	6.67034	Cluster 1 (n=5589)
ENSMUSG00000033350	Chst2	Ntg	4.92096	4.06905	3.88958	Cluster 1 (n=5589)
ENSMUSG00000033355	Rtp4	Ntg	5.2653	4.36064	4.26647	Cluster 1 (n=5589)
ENSMUSG00000033356	Pus7l	Ntg	4.29093	4.04183	3.99164	Cluster 1 (n=5589)
ENSMUSG00000033361	Prrg3	Ntg	6.8977	5.7288	5.77511	Cluster 1 (n=5589)
ENSMUSG00000033411	Ctdspl2	Ntg	6.2043	5.53836	5.62845	Cluster 1 (n=5589)
ENSMUSG00000033416	Gucd1	Ntg	7.54326	7.02618	7.07344	Cluster 1 (n=5589)
ENSMUSG00000033417	Cacul1	Ntg	7.00659	6.64848	6.67544	Cluster 1 (n=5589)
ENSMUSG00000033420	Antxr1	Ntg	6.87623	5.92567	5.94178	Cluster 1 (n=5589)
ENSMUSG00000033436	Armcx2	Ntg	6.26967	5.29134	5.41683	Cluster 1 (n=5589)
ENSMUSG00000033446	Lpar6	Ntg	5.93361	5.36076	4.95553	Cluster 1 (n=5589)
ENSMUSG00000033453	Adamts15	Ntg	6.59029	5.44214	5.09828	Cluster 1 (n=5589)
ENSMUSG00000033454	Zbtb1	Ntg	6.3301	5.8671	5.85144	Cluster 1 (n=5589)
ENSMUSG00000033460	Armcx1	Ntg	5.32806	4.60554	4.40036	Cluster 1 (n=5589)
ENSMUSG00000033475	Tomm6	Ntg	6.79559	6.42858	6.43307	Cluster 1 (n=5589)
ENSMUSG00000033478	Fhip2a	Ntg	6.67394	6.31059	6.2334	Cluster 1 (n=5589)
ENSMUSG00000033502	Cdc14a	Ntg	5.02425	4.4648	4.32609	Cluster 1 (n=5589)
ENSMUSG00000033510	Otud7a	Ntg	0.926831	0.223527	0	Cluster 1 (n=5589)
ENSMUSG00000033538	Casp4	Ntg	4.13939	3.6438	3.55468	Cluster 1 (n=5589)
ENSMUSG00000033545	Znrf1	Ntg	7.81965	7.30341	7.35254	Cluster 1 (n=5589)
ENSMUSG00000033577	Myo6	Ntg	6.7492	6.2763	6.16431	Cluster 1 (n=5589)
ENSMUSG00000033578	Tmem35a	Ntg	5.8042	4.19942	4.10563	Cluster 1 (n=5589)
ENSMUSG00000033581	Igf2bp2	Ntg	4.95743	4.26687	4.08928	Cluster 1 (n=5589)
ENSMUSG00000033594	Spata2l	Ntg	5.14257	4.68928	4.72802	Cluster 1 (n=5589)
ENSMUSG00000033623	Pcgf3	Ntg	7.60869	7.0866	7.15433	Cluster 1 (n=5589)
ENSMUSG00000033629	Hacd3	Ntg	6.65605	6.29679	6.25254	Cluster 1 (n=5589)
ENSMUSG00000033669	Zfp7	Ntg	4.1753	3.36522	3.46464	Cluster 1 (n=5589)
ENSMUSG00000033685	Ucp2	Ntg	8.06701	7.24247	7.25603	Cluster 1 (n=5589)
ENSMUSG00000033703	Fcsk	Ntg	5.39206	5.0874	5.03818	Cluster 1 (n=5589)
ENSMUSG00000033705	Stard9	Ntg	7.27907	6.31115	6.34874	Cluster 1 (n=5589)
ENSMUSG00000033715	Akr1c14	Ntg	6.37987	5.80219	5.6724	Cluster 1 (n=5589)
ENSMUSG00000033720	Sfxn5	Ntg	4.53692	4.38457	4.32153	Cluster 1 (n=5589)
ENSMUSG00000033721	Vav3	Ntg	5.84545	4.95918	4.94481	Cluster 1 (n=5589)
ENSMUSG00000033728	Lrrc14	Ntg	6.06776	5.63326	5.67037	Cluster 1 (n=5589)
ENSMUSG00000033739	Fkbpl	Ntg	4.93458	4.5556	4.40832	Cluster 1 (n=5589)
ENSMUSG00000033767	Tmem131l	Ntg	6.71786	6.57332	6.57645	Cluster 1 (n=5589)
ENSMUSG00000033777	Tlr13	Ntg	4.94986	4.25821	4.16896	Cluster 1 (n=5589)
ENSMUSG00000033790	Tubgcp5	Ntg	5.92044	5.53551	5.58909	Cluster 1 (n=5589)
ENSMUSG00000033799	Tasor2	Ntg	6.59351	6.13822	6.1882	Cluster 1 (n=5589)
ENSMUSG00000033826	Dnah8	Ntg	3.74144	2.80185	2.45865	Cluster 1 (n=5589)
ENSMUSG00000033855	Ston1	Ntg	6.05501	5.60458	5.55339	Cluster 1 (n=5589)
ENSMUSG00000033862	Cdk10	Ntg	6.03923	5.71733	5.72355	Cluster 1 (n=5589)
[truncated: 3,590 more rows]

## Sheet: Cluster 1 Enrichment
Enrichment FDR	nGenes	Pathway Genes	Fold Enrichment	Pathway	URL	Genes
0.00566256	12	21	3.05868	Path:mmu00532 Glycosaminoglycan biosynthesis-chondroitin sulfate/dermatan sulfate	https://www.genome.jp/kegg-bin/show_pathway?mmu00532	Dse Xylt2 B4galt7 Xylt1 Chsy1 Dsel Chst3 Chst11 Chst12 Chst7 Chst14 Chst15
0.016237	18	43	2.24066	Path:mmu00514 Other types of O-glycan biosynthesis	https://www.genome.jp/kegg-bin/show_pathway?mmu00514	Galnt16 Galnt3 Galnt4 Lfng Mfng Rfng St6gal1 Galnt17 Gxylt1 Galnt12 Gxylt2 Galnt18 Galnt5 Colgalt2 B4galt3 Galnt14 Galnt15 C1galt1
0.015108	27	75	1.92697	Path:mmu05214 Glioma	https://www.genome.jp/kegg-bin/show_pathway?mmu05214	Braf Bak1 Bax Calm2 Camk4 Cdk4 Cdk6 Cdkn2a E2f3 Egfr Hras Igf1 Pdgfa Pdgfb Pdgfra Pdgfrb Pik3r2 Prkcb Prkcg Rb1 Shc3 Sos1 Trp53 Camk1d Mapk3 Polk Camk1
0.00566256	32	89	1.92456	Path:mmu04512 ECM-receptor interaction	https://www.genome.jp/kegg-bin/show_pathway?mmu04512	Itga1 Agrn Col4a1 Col4a2 Col4a3 Col4a4 Col6a1 Col6a2 Col6a3 Col9a1 Col1a1 Col1a2 Fn1 Gp1bb Itga2 Itga3 Itga4 Itgb3 Itgb6 Cd47 Lama1 Itgb4 Spp1 Sdc1 Itga10 Thbs2 Tnc Vtn Lamc1 Col6a6 Itga11 Sv2a
0.000209538	67	202	1.7754	Path:mmu04510 Focal adhesion	https://www.genome.jp/kegg-bin/show_pathway?mmu04510	Mylk Itga1 Actn1 Braf Birc3 Arhgap5 Cav1 Cav2 Cav3 Col4a1 Col4a2 Col4a3 Col4a4 Col6a1 Col6a2 Col6a3 Col9a1 Col1a1 Col1a2 Bcar1 Egfr Elk1 Emp2 Erbb2 Flt4 Fn1 Hgf Hras Igf1 Ilk Itga2 Itga3 Itga4 Itgb3 Itgb6 Kdr Lama1 Ppp1r12a Pak1 Pdgfa Pdgfb Pdgfra Pdgfrb Pik3r2 Prkcb Prkcg Flna Itgb4 Shc3 Sos1 Spp1 Itga10 Thbs2 Tnc Vasp Vegfc Vtn Lamc1 Col6a6 Mapk3 Mapk8 Itga11 Pdgfc Vav3 Actn4 Parvg Col4a6
0.0412593	30	93	1.72668	Path:mmu05222 Small cell lung cancer	https://www.genome.jp/kegg-bin/show_pathway?mmu05222	Apaf1 Birc3 Bak1 Bax Casp3 Casp9 Ccne2 Cdk4 Cdk6 Cdkn2b Col4a1 Col4a2 Col4a3 Col4a4 E2f3 Fn1 Itga2 Itga3 Lama1 Nos2 Pik3r2 Rb1 Traf1 Traf4 Traf5 Trp53 Lamc1 Polk Skp2 Cks1b
0.042227	30	94	1.70831	Path:mmu04640 Hematopoietic cell lineage	https://www.genome.jp/kegg-bin/show_pathway?mmu04640	Itga1 Ms4a1 Cd22 Cd24a Cd33 Cd34 Cd38 Cd4 Cd5 Cd9 Csf1 Csf1r Csf2ra Cd55 Epo Fcgr1 Gp1bb H2-DMa Il1r2 Il3ra Itga2 Itga3 Itga4 Itgam Itgb3 Kit Anpep Mme Tnf Tfrc
0.0412593	32	101	1.6959	Path:mmu04933 AGE-RAGE signaling pathway in diabetic complications	https://www.genome.jp/kegg-bin/show_pathway?mmu04933	Bax Casp3 Cdk4 Col3a1 Col4a1 Col4a2 Col4a3 Col4a4 Col1a1 Col1a2 Cybb Fn1 Hras Smad3 Mmp2 Nos3 Pik3r2 Pim1 Prkcb Prkcd Plcb2 Plcd1 Ccl12 Stat5a Tgfb1 Tgfbr2 Tnf Vegfc Mapk14 Mapk3 Mapk8 Foxo1
0.0489141	33	108	1.63555	Path:mmu04974 Protein digestion and absorption	https://www.genome.jp/kegg-bin/show_pathway?mmu04974	Cpa1 Atp1b2 Col11a1 Col11a2 Col13a1 Col14a1 Col15a1 Col18a1 Col3a1 Col4a1 Col4a2 Col4a3 Col4a4 Col5a1 Col5a2 Col6a1 Col6a2 Col6a3 Col9a1 Col1a1 Col1a2 Dpp4 Eln Col26a1 Mme Slc36a4 Col6a6 Slc7a8 Col5a3 Kcne3 Col24a1 Prcp Col4a6
0.00524748	64	214	1.60081	Path:mmu04015 Rap1 signaling pathway	https://www.genome.jp/kegg-bin/show_pathway?mmu04015	Adcy4 Arap3 Braf Adora2a Calm2 Bcar1 Csf1 Csf1r Efna1 Efna2 Efna3 Egfr Evl F2rl3 Flt4 Gnai1 Lpar1 Magi1 Hgf Hras Igf1 Itgam Itgb3 Kdr Kit Lat Lcp2 Afdn Mras Ngf Ngfr Pdgfa Pdgfb Pdgfra Pdgfrb Pik3r2 Prkcb Prkcg Plcb2 Rasgrp2 Ralgds Sipa1 Adcy2 Tek Vasp Vegfc Rapgef3 Dock4 Fyb1 Rasgrp3 Mapk14 Mapk3 Adcy1 Rgs14 Pdgfc Vav3 Pard6b Fgf23 Lpar3 Sipa1l3 Prkd3 Lpar4 Skap1 Pard6g
0.00566256	63	213	1.58319	Path:mmu05202 Transcriptional misregulation in cancer	https://www.genome.jp/kegg-bin/show_pathway?mmu05202	Cdk9 Ddb2 Birc3 Bak1 Bax Bcl2a1d Bcl6 Runx1 Runx1t1 Ccna2 Cd86 Cdkn2c Cebpa Csf1r Elk4 Erg Etv1 Fcgr1 Fli1 H3c14 H3f3b Hmga2 Hpgd Igf1 Igfbp3 Il1r2 Itgam Ldb1 Lyl1 Maf Meis1 Men1 Ngfr Mycn Ntrk1 Pdgfa Etv4 Cdk14 Plat Pml Prom1 Rara Rel Spi1 Sin3a Sp1 Dot1l Zeb1 Tcf3 Tgfbr2 Traf1 Trp53 Uty Ss18 Ss18l1 Polk H3c6 H3c10 Fut8 Gria3 Foxo1 Ccnt2 H3c15
0.0412593	45	156	1.54405	Path:mmu04110 Cell cycle	https://www.genome.jp/kegg-bin/show_pathway?mmu04110	E2f4 Mtbp Espl1 Bub1b Ccna2 Ccne2 Cdc25a Cdc25b Cdc25c Cdk1 Cdk4 Cdk6 Cdkn2a Cdkn2b Cdkn2c E2f3 Smad3 Mcm6 Mcm7 Orc1 Plk1 Rad21 Rb1 Rbl1 Tgfb1 Trp53 Ttk Atrx Ywhaq Cdc14a Orc4 Orc5 Ccnb1 Pkmyt1 Skp2 Pttg1 Chek2 Mad2l1 Fbxo5 Cdca5 Anapc10 Trip13 Mad2l2 Esco2 Ppp2r1b
0.00121125	143	545	1.40447	Path:mmu05200 Pathways in cancer	https://www.genome.jp/kegg-bin/show_pathway?mmu05200	Adcy4 Ddb2 Braf Egln3 Apaf1 Birc3 Ar Bak1 Bax Bdkrb1 Bmp2 Brca2 Calm2 Casp3 Casp7 Casp9 Runx1 Runx1t1 Ccna2 Ccne2 Cdk4 Cdk6 Cdkn2a Cdkn2b Cebpa Cxcr4 Col4a1 Col4a2 Col4a3 Col4a4 Csf1r Csf2ra Csf2rb Csf2rb2 Ctbp2 E2f3 Egfr Elk1 Epas1 Epo Erbb2 Mecom F2rl3 Flt4 Fn1 Fzd1 Fzd3 Fzd5 Fzd6 Gli1 Gli2 Gli3 Gnai1 Gnb4 Gng12 Gng2 Gngt2 Lpar1 Hey2 Hgf Hras Ifnar1 Ifnar2 Igf1 Igf2 Il15ra Il2rg Il3ra Itga2 Itg…
0.0463951	91	365	1.33451	Path:mmu04151 PI3K-Akt signaling pathway	https://www.genome.jp/kegg-bin/show_pathway?mmu04151	Prkaa1 Itga1 Casp9 Ccne2 Cdk4 Cdk6 Col4a1 Col4a2 Col4a3 Col4a4 Col6a1 Col6a2 Col6a3 Col9a1 Col1a1 Col1a2 Csf1 Csf1r Efna1 Efna2 Efna3 Egfr Epo Erbb2 Erbb4 Flt4 Fn1 Gnb4 Gng12 Gng2 Gngt2 Lpar1 Magi1 Hgf Hras Ifnar1 Ifnar2 Igf1 Igf2 Il2rg Il3ra Itga2 Itga3 Itga4 Itgb3 Itgb6 Jak3 Kdr Kit Lama1 Ngf Ngfr Nos3 Nrtn Ntrk1 Pdgfa Pdgfb Pdgfra Pdgfrb Pik3r2 Itgb4 Sos1 Spp1 Itga10 Tek Thbs2 Tnc Trp53 Vegfc …

## Sheet: Cluster 2
gene_id	gene_symbol	group	t1	t3	t6	cluster
ENSMUSG00000000001	Gnai3	Ntg	7.08007	6.3407	6.62634	Cluster 2 (n=5916)
ENSMUSG00000000037	Scml2	Ntg	3.121	1.52484	2.38616	Cluster 2 (n=5916)
ENSMUSG00000000056	Narf	Ntg	8.23959	7.78935	8.02279	Cluster 2 (n=5916)
ENSMUSG00000000085	Scmh1	Ntg	7.33791	6.83372	7.07974	Cluster 2 (n=5916)
ENSMUSG00000000088	Cox5a	Ntg	9.66645	9.46856	9.54722	Cluster 2 (n=5916)
ENSMUSG00000000134	Tfe3	Ntg	6.73276	6.13536	6.2304	Cluster 2 (n=5916)
ENSMUSG00000000148	Brat1	Ntg	5.93014	5.42379	5.56469	Cluster 2 (n=5916)
ENSMUSG00000000171	Sdhd	Ntg	9.58358	9.15868	9.2897	Cluster 2 (n=5916)
ENSMUSG00000000194	Gpr107	Ntg	7.4985	7.01526	7.09795	Cluster 2 (n=5916)
ENSMUSG00000000266	Mid2	Ntg	6.92468	6.41114	6.53975	Cluster 2 (n=5916)
ENSMUSG00000000275	Trim25	Ntg	7.19901	6.54394	6.85157	Cluster 2 (n=5916)
ENSMUSG00000000282	Mnt	Ntg	6.48872	6.10119	6.27056	Cluster 2 (n=5916)
ENSMUSG00000000317	Bcl6b	Ntg	7.75826	6.71797	7.05979	Cluster 2 (n=5916)
ENSMUSG00000000339	Rtca	Ntg	6.30119	5.9656	6.06675	Cluster 2 (n=5916)
ENSMUSG00000000355	Mcts1	Ntg	6.15451	5.81096	5.96739	Cluster 2 (n=5916)
ENSMUSG00000000378	Ccm2	Ntg	6.68744	6.35279	6.51804	Cluster 2 (n=5916)
ENSMUSG00000000384	Tbrg4	Ntg	7.60679	7.25725	7.36291	Cluster 2 (n=5916)
ENSMUSG00000000392	Fap	Ntg	5.13677	4.58032	4.73685	Cluster 2 (n=5916)
ENSMUSG00000000420	Galnt1	Ntg	8.19877	7.73866	7.98462	Cluster 2 (n=5916)
ENSMUSG00000000439	Mkrn2	Ntg	7.54149	7.23153	7.39045	Cluster 2 (n=5916)
ENSMUSG00000000441	Raf1	Ntg	8.25429	7.93235	8.05236	Cluster 2 (n=5916)
ENSMUSG00000000531	Tamalin	Ntg	5.9224	5.61198	5.72814	Cluster 2 (n=5916)
ENSMUSG00000000532	Acvr1b	Ntg	6.60421	6.46487	6.49289	Cluster 2 (n=5916)
ENSMUSG00000000555	Itga5	Ntg	8.09588	7.31256	7.69501	Cluster 2 (n=5916)
ENSMUSG00000000561	Wdr77	Ntg	7.20283	6.8165	7.03063	Cluster 2 (n=5916)
ENSMUSG00000000567	Sox9	Ntg	5.33952	4.49559	4.63376	Cluster 2 (n=5916)
ENSMUSG00000000581	C1d	Ntg	6.38888	6.07306	6.17398	Cluster 2 (n=5916)
ENSMUSG00000000600	Krit1	Ntg	6.85793	6.39199	6.553	Cluster 2 (n=5916)
ENSMUSG00000000605	Clcn4	Ntg	7.98222	7.59436	7.77052	Cluster 2 (n=5916)
ENSMUSG00000000708	Kat2b	Ntg	8.27664	7.92104	8.05354	Cluster 2 (n=5916)
ENSMUSG00000000711	Rab5b	Ntg	8.08037	7.77493	7.87001	Cluster 2 (n=5916)
ENSMUSG00000000740	Rpl13	Ntg	8.82687	8.58165	8.64305	Cluster 2 (n=5916)
ENSMUSG00000000743	Chmp1a	Ntg	7.6836	7.33082	7.4692	Cluster 2 (n=5916)
ENSMUSG00000000753	Serpinf1	Ntg	6.89192	6.5329	6.64001	Cluster 2 (n=5916)
ENSMUSG00000000787	Ddx3x	Ntg	8.65017	8.24023	8.40761	Cluster 2 (n=5916)
ENSMUSG00000000791	Il12rb1	Ntg	1.80471	0	0.943171	Cluster 2 (n=5916)
ENSMUSG00000000826	Dnajc5	Ntg	8.15714	7.58855	7.76135	Cluster 2 (n=5916)
ENSMUSG00000000827	Tpd52l2	Ntg	7.32809	6.94597	7.04983	Cluster 2 (n=5916)
ENSMUSG00000000861	Bcl11a	Ntg	4.73092	4.29887	4.49037	Cluster 2 (n=5916)
ENSMUSG00000000881	Dlg3	Ntg	5.37463	4.71062	4.83426	Cluster 2 (n=5916)
ENSMUSG00000000915	Hip1r	Ntg	7.01484	6.54964	6.63812	Cluster 2 (n=5916)
ENSMUSG00000000958	Slc7a7	Ntg	5.07463	4.21474	4.44416	Cluster 2 (n=5916)
ENSMUSG00000000976	Heatr6	Ntg	6.00873	5.6444	5.69827	Cluster 2 (n=5916)
ENSMUSG00000001016	Ilf2	Ntg	6.70234	6.19873	6.28032	Cluster 2 (n=5916)
ENSMUSG00000001017	Chtop	Ntg	8.05048	7.57406	7.65684	Cluster 2 (n=5916)
ENSMUSG00000001018	Snapin	Ntg	7.53255	7.28484	7.37851	Cluster 2 (n=5916)
ENSMUSG00000001025	S100a6	Ntg	6.51077	6.06455	6.2028	Cluster 2 (n=5916)
ENSMUSG00000001036	Epn2	Ntg	7.37848	7.04051	7.11889	Cluster 2 (n=5916)
ENSMUSG00000001039	B9d1	Ntg	4.73806	3.98846	4.17866	Cluster 2 (n=5916)
ENSMUSG00000001052	Sec24b	Ntg	7.08124	6.62973	6.79521	Cluster 2 (n=5916)
ENSMUSG00000001053	N4bp3	Ntg	6.602	5.75781	6.16298	Cluster 2 (n=5916)
ENSMUSG00000001054	Rmnd5b	Ntg	6.28976	5.82148	5.96682	Cluster 2 (n=5916)
ENSMUSG00000001062	Vps9d1	Ntg	7.09109	6.68875	6.8973	Cluster 2 (n=5916)
ENSMUSG00000001065	Zfp276	Ntg	6.24387	5.92362	6.0384	Cluster 2 (n=5916)
ENSMUSG00000001089	Luzp1	Ntg	8.1827	7.46925	7.68539	Cluster 2 (n=5916)
ENSMUSG00000001098	Kctd10	Ntg	7.6958	7.20227	7.35567	Cluster 2 (n=5916)
ENSMUSG00000001100	Poldip2	Ntg	8.32623	7.94472	8.14514	Cluster 2 (n=5916)
ENSMUSG00000001127	Araf	Ntg	7.60051	7.2253	7.34818	Cluster 2 (n=5916)
ENSMUSG00000001131	Timp1	Ntg	4.19252	2.83955	3.26719	Cluster 2 (n=5916)
ENSMUSG00000001173	Ocrl	Ntg	6.36531	5.89154	5.97769	Cluster 2 (n=5916)
ENSMUSG00000001175	Calm1	Ntg	8.98328	8.36204	8.53134	Cluster 2 (n=5916)
ENSMUSG00000001227	Sema6b	Ntg	6.00547	5.46005	5.7149	Cluster 2 (n=5916)
ENSMUSG00000001228	Uhrf1	Ntg	5.36415	3.79786	4.22299	Cluster 2 (n=5916)
ENSMUSG00000001248	Gramd1a	Ntg	6.9324	6.50238	6.62584	Cluster 2 (n=5916)
ENSMUSG00000001270	Ckb	Ntg	7.32097	6.91226	7.03088	Cluster 2 (n=5916)
ENSMUSG00000001289	Pfdn5	Ntg	7.4918	7.32709	7.35249	Cluster 2 (n=5916)
ENSMUSG00000001334	Fndc5	Ntg	9.35375	9.05783	9.1773	Cluster 2 (n=5916)
ENSMUSG00000001383	Zmat2	Ntg	6.84015	6.45274	6.59302	Cluster 2 (n=5916)
ENSMUSG00000001419	Mef2d	Ntg	8.86087	8.48093	8.56002	Cluster 2 (n=5916)
ENSMUSG00000001440	Kpnb1	Ntg	8.5835	8.15999	8.36375	Cluster 2 (n=5916)
ENSMUSG00000001444	Tbx21	Ntg	0.775266	0.507508	0.604595	Cluster 2 (n=5916)
ENSMUSG00000001445	Mrpl10	Ntg	7.48969	7.1243	7.25672	Cluster 2 (n=5916)
ENSMUSG00000001473	Tubb6	Ntg	6.68657	5.9858	6.30383	Cluster 2 (n=5916)
ENSMUSG00000001504	Irx2	Ntg	4.9441	4.82148	4.86491	Cluster 2 (n=5916)
ENSMUSG00000001517	Foxm1	Ntg	5.37061	3.80243	4.20464	Cluster 2 (n=5916)
ENSMUSG00000001518	Itfg2	Ntg	5.66928	5.2273	5.30106	Cluster 2 (n=5916)
ENSMUSG00000001524	Gtf2h4	Ntg	5.57706	5.2145	5.29372	Cluster 2 (n=5916)
ENSMUSG00000001525	Tubb5	Ntg	8.42166	7.81409	8.00983	Cluster 2 (n=5916)
ENSMUSG00000001576	Ergic1	Ntg	7.47326	7.01795	7.12824	Cluster 2 (n=5916)
ENSMUSG00000001583	Tnk1	Ntg	1.31634	0	0.235473	Cluster 2 (n=5916)
ENSMUSG00000001630	Stk38l	Ntg	6.52448	6.01216	6.1328	Cluster 2 (n=5916)
ENSMUSG00000001666	Ddt	Ntg	6.8784	6.75313	6.81214	Cluster 2 (n=5916)
ENSMUSG00000001687	Ubl3	Ntg	7.71578	7.41574	7.49135	Cluster 2 (n=5916)
ENSMUSG00000001707	Eef1e1	Ntg	5.50809	5.22114	5.32717	Cluster 2 (n=5916)
ENSMUSG00000001729	Akt1	Ntg	8.82641	8.23374	8.36653	Cluster 2 (n=5916)
ENSMUSG00000001751	Naglu	Ntg	5.77123	5.54459	5.65955	Cluster 2 (n=5916)
ENSMUSG00000001802	Lrp3	Ntg	6.70571	6.46505	6.58163	Cluster 2 (n=5916)
ENSMUSG00000001844	Zdhhc4	Ntg	6.2421	5.89764	5.95571	Cluster 2 (n=5916)
ENSMUSG00000001847	Rac1	Ntg	8.79624	8.39195	8.49153	Cluster 2 (n=5916)
ENSMUSG00000001864	Aif1l	Ntg	4.49649	3.90818	4.19503	Cluster 2 (n=5916)
ENSMUSG00000001910	Nacc1	Ntg	7.68301	7.04609	7.34232	Cluster 2 (n=5916)
ENSMUSG00000001942	Siae	Ntg	6.36343	5.85991	5.98591	Cluster 2 (n=5916)
ENSMUSG00000001946	Esam	Ntg	8.00326	7.34786	7.61515	Cluster 2 (n=5916)
ENSMUSG00000002014	Ssr4	Ntg	6.8187	6.48765	6.54135	Cluster 2 (n=5916)
ENSMUSG00000002031	Ift46	Ntg	6.32191	5.8423	5.97003	Cluster 2 (n=5916)
ENSMUSG00000002032	Tmem25	Ntg	6.29501	5.89123	5.9856	Cluster 2 (n=5916)
ENSMUSG00000002052	Supt6	Ntg	7.57479	7.29324	7.4412	Cluster 2 (n=5916)
ENSMUSG00000002055	Spag5	Ntg	4.61991	1.65998	2.8433	Cluster 2 (n=5916)
ENSMUSG00000002058	Unc119	Ntg	5.07586	4.5164	4.66854	Cluster 2 (n=5916)
ENSMUSG00000002064	Sdf2	Ntg	6.74943	6.40164	6.50286	Cluster 2 (n=5916)
ENSMUSG00000002068	Ccne1	Ntg	3.81254	3.18444	3.52721	Cluster 2 (n=5916)
ENSMUSG00000002103	Acp2	Ntg	7.14907	6.66498	6.75919	Cluster 2 (n=5916)
ENSMUSG00000002105	Slc39a13	Ntg	6.87662	6.44984	6.60972	Cluster 2 (n=5916)
ENSMUSG00000002147	Stat6	Ntg	7.58711	7.21488	7.39104	Cluster 2 (n=5916)
ENSMUSG00000002205	Vrk3	Ntg	6.48128	6.14074	6.21336	Cluster 2 (n=5916)
ENSMUSG00000002210	Smg9	Ntg	5.75886	5.3962	5.54418	Cluster 2 (n=5916)
ENSMUSG00000002222	Rmnd5a	Ntg	8.32928	8.0797	8.18857	Cluster 2 (n=5916)
ENSMUSG00000002228	Ppm1j	Ntg	6.68358	6.13254	6.28892	Cluster 2 (n=5916)
ENSMUSG00000002233	Rhoc	Ntg	7.91754	7.15845	7.27242	Cluster 2 (n=5916)
ENSMUSG00000002250	Ppard	Ntg	7.33265	6.89614	7.03626	Cluster 2 (n=5916)
ENSMUSG00000002257	Def6	Ntg	4.61789	3.98135	4.11227	Cluster 2 (n=5916)
ENSMUSG00000002279	Lmf1	Ntg	6.77198	6.49738	6.58213	Cluster 2 (n=5916)
ENSMUSG00000002280	Ciao3	Ntg	7.07798	6.77152	6.86658	Cluster 2 (n=5916)
ENSMUSG00000002297	Dbf4	Ntg	4.71882	3.24878	3.59537	Cluster 2 (n=5916)
ENSMUSG00000002307	Daxx	Ntg	6.05592	5.78491	5.88577	Cluster 2 (n=5916)
ENSMUSG00000002320	Tm9sf1	Ntg	7.24716	6.77915	6.8892	Cluster 2 (n=5916)
ENSMUSG00000002325	Irf9	Ntg	6.18764	5.66314	5.84446	Cluster 2 (n=5916)
ENSMUSG00000002342	Tmem161a	Ntg	7.6466	7.26334	7.41141	Cluster 2 (n=5916)
ENSMUSG00000002343	Armc6	Ntg	5.70809	5.3255	5.41363	Cluster 2 (n=5916)
ENSMUSG00000002345	Borcs8	Ntg	5.81035	5.26355	5.34724	Cluster 2 (n=5916)
ENSMUSG00000002365	Snx9	Ntg	7.06703	6.6081	6.71546	Cluster 2 (n=5916)
ENSMUSG00000002372	Ranbp3	Ntg	7.16434	6.84614	6.98832	Cluster 2 (n=5916)
ENSMUSG00000002379	Ndufa11	Ntg	8.80723	8.52074	8.65405	Cluster 2 (n=5916)
ENSMUSG00000002409	Dyrk1b	Ntg	6.65762	6.32839	6.41087	Cluster 2 (n=5916)
ENSMUSG00000002428	Hltf	Ntg	6.29211	5.75045	5.97247	Cluster 2 (n=5916)
ENSMUSG00000002477	Snrpd1	Ntg	5.8103	5.27745	5.44371	Cluster 2 (n=5916)
ENSMUSG00000002578	Ikzf4	Ntg	3.55133	3.05098	3.16098	Cluster 2 (n=5916)
ENSMUSG00000002580	Mien1	Ntg	6.69421	6.39953	6.55627	Cluster 2 (n=5916)
ENSMUSG00000002602	Axl	Ntg	8.42088	7.79236	7.90787	Cluster 2 (n=5916)
ENSMUSG00000002608	Ccdc97	Ntg	7.48998	7.20157	7.32524	Cluster 2 (n=5916)
ENSMUSG00000002661	Alkbh7	Ntg	6.75321	6.57958	6.63522	Cluster 2 (n=5916)
ENSMUSG00000002731	Prkra	Ntg	6.13311	5.67458	5.80666	Cluster 2 (n=5916)
ENSMUSG00000002732	Fkbp7	Ntg	5.5852	5.2592	5.33223	Cluster 2 (n=5916)
ENSMUSG00000002733	Plekha3	Ntg	6.66248	6.26737	6.41102	Cluster 2 (n=5916)
ENSMUSG00000002741	Ykt6	Ntg	7.84384	7.34149	7.51844	Cluster 2 (n=5916)
ENSMUSG00000002768	Mea1	Ntg	6.55196	5.98975	6.17624	Cluster 2 (n=5916)
ENSMUSG00000002799	Jag2	Ntg	7.51074	7.17801	7.3406	Cluster 2 (n=5916)
ENSMUSG00000002820	Atg4d	Ntg	7.61217	7.26901	7.35808	Cluster 2 (n=5916)
ENSMUSG00000002833	Hdgfl2	Ntg	6.8348	6.57137	6.67989	Cluster 2 (n=5916)
ENSMUSG00000002844	Adprh	Ntg	6.98134	6.67563	6.84219	Cluster 2 (n=5916)
ENSMUSG00000002846	Timmdc1	Ntg	7.10362	6.70307	6.8759	Cluster 2 (n=5916)
ENSMUSG00000002870	Mcm2	Ntg	5.74817	4.64683	4.97872	Cluster 2 (n=5916)
ENSMUSG00000002881	Nab1	Ntg	7.28199	6.73553	6.86548	Cluster 2 (n=5916)
ENSMUSG00000002885	Adgre5	Ntg	7.73213	7.20337	7.45175	Cluster 2 (n=5916)
ENSMUSG00000002900	Lamb1	Ntg	8.63426	7.85846	7.99997	Cluster 2 (n=5916)
ENSMUSG00000002949	Timm44	Ntg	7.96383	7.53626	7.70283	Cluster 2 (n=5916)
ENSMUSG00000002980	Bcam	Ntg	9.173	8.96457	9.03351	Cluster 2 (n=5916)
ENSMUSG00000002983	Relb	Ntg	6.27476	5.65917	5.76587	Cluster 2 (n=5916)
ENSMUSG00000002984	Tomm40	Ntg	7.71313	7.29605	7.45473	Cluster 2 (n=5916)
ENSMUSG00000003031	Cdkn1b	Ntg	6.99527	6.66183	6.70978	Cluster 2 (n=5916)
ENSMUSG00000003033	Ap1m1	Ntg	7.26914	6.88038	7.03824	Cluster 2 (n=5916)
ENSMUSG00000003037	Rab8a	Ntg	6.82054	6.35213	6.44316	Cluster 2 (n=5916)
ENSMUSG00000003038	Hmgn2	Ntg	6.82317	6.47909	6.66128	Cluster 2 (n=5916)
ENSMUSG00000003062	Stard3nl	Ntg	5.80609	5.26909	5.41493	Cluster 2 (n=5916)
ENSMUSG00000003072	Atp5d	Ntg	9.70086	9.40242	9.44553	Cluster 2 (n=5916)
ENSMUSG00000003119	Cdk12	Ntg	6.86126	6.2726	6.49969	Cluster 2 (n=5916)
ENSMUSG00000003131	Pafah1b2	Ntg	7.1956	6.66034	6.79886	Cluster 2 (n=5916)
ENSMUSG00000003154	Foxj2	Ntg	7.65758	7.23432	7.3486	Cluster 2 (n=5916)
ENSMUSG00000003161	Sri	Ntg	7.1445	6.50095	6.6143	Cluster 2 (n=5916)
ENSMUSG00000003166	Dgcr2	Ntg	7.92754	7.45837	7.62261	Cluster 2 (n=5916)
ENSMUSG00000003198	Zfp959	Ntg	4.75157	4.34528	4.41369	Cluster 2 (n=5916)
ENSMUSG00000003206	Ebi3	Ntg	3.41063	2.58	2.81506	Cluster 2 (n=5916)
ENSMUSG00000003227	Edar	Ntg	3.65097	3.16379	3.35506	Cluster 2 (n=5916)
ENSMUSG00000003228	Grk5	Ntg	7.29867	6.73965	7.0152	Cluster 2 (n=5916)
ENSMUSG00000003233	Dvl3	Ntg	7.6547	7.28907	7.45875	Cluster 2 (n=5916)
ENSMUSG00000003269	Cyth2	Ntg	6.74889	6.45505	6.591	Cluster 2 (n=5916)
ENSMUSG00000003299	Mrpl4	Ntg	7.96684	7.6805	7.76595	Cluster 2 (n=5916)
ENSMUSG00000003316	Glg1	Ntg	8.8312	8.43394	8.64256	Cluster 2 (n=5916)
ENSMUSG00000003344	Btbd2	Ntg	7.21777	6.92424	6.97895	Cluster 2 (n=5916)
ENSMUSG00000003379	Cd79a	Ntg	2.06928	1.5255	1.62088	Cluster 2 (n=5916)
ENSMUSG00000003382	Etv3	Ntg	6.90593	6.64389	6.7415	Cluster 2 (n=5916)
ENSMUSG00000003402	Prkcsh	Ntg	7.24794	6.90393	7.07429	Cluster 2 (n=5916)
ENSMUSG00000003410	Elavl3	Ntg	1.87998	0.661326	1.07421	Cluster 2 (n=5916)
ENSMUSG00000003421	Nosip	Ntg	6.62597	6.46894	6.536	Cluster 2 (n=5916)
ENSMUSG00000003429	Rps11	Ntg	8.65522	8.35479	8.41149	Cluster 2 (n=5916)
ENSMUSG00000003458	Ncstn	Ntg	7.47845	7.01087	7.17682	Cluster 2 (n=5916)
ENSMUSG00000003464	Pex19	Ntg	8.40166	7.97253	8.11403	Cluster 2 (n=5916)
ENSMUSG00000003469	Phyhip	Ntg	6.94865	6.42308	6.59247	Cluster 2 (n=5916)
ENSMUSG00000003518	Dusp3	Ntg	8.69271	8.26022	8.44087	Cluster 2 (n=5916)
ENSMUSG00000003534	Ddr1	Ntg	7.73867	7.23989	7.35576	Cluster 2 (n=5916)
ENSMUSG00000003573	Homer3	Ntg	6.15116	5.22311	5.39254	Cluster 2 (n=5916)
ENSMUSG00000003604	Aven	Ntg	6.10979	5.73821	5.86068	Cluster 2 (n=5916)
ENSMUSG00000003644	Rps6ka1	Ntg	6.14127	5.48463	5.62532	Cluster 2 (n=5916)
ENSMUSG00000003721	Insig2	Ntg	7.46179	7.15036	7.2792	Cluster 2 (n=5916)
ENSMUSG00000003731	Kpna6	Ntg	8.19658	7.80893	7.96905	Cluster 2 (n=5916)
ENSMUSG00000003752	Itpkc	Ntg	5.10216	4.78771	4.8993	Cluster 2 (n=5916)
ENSMUSG00000003778	Brd8	Ntg	6.67362	6.28861	6.49693	Cluster 2 (n=5916)
ENSMUSG00000003779	Kif20a	Ntg	4.97848	3.59075	3.82138	Cluster 2 (n=5916)
ENSMUSG00000003808	Farsa	Ntg	6.45595	6.10276	6.20923	Cluster 2 (n=5916)
ENSMUSG00000003814	Calr	Ntg	8.91995	8.60879	8.76797	Cluster 2 (n=5916)
ENSMUSG00000003848	Nob1	Ntg	6.43395	6.05762	6.24447	Cluster 2 (n=5916)
ENSMUSG00000003923	Tfam	Ntg	7.14431	6.72992	6.88646	Cluster 2 (n=5916)
ENSMUSG00000003955	Fam162a	Ntg	7.66774	7.27784	7.42981	Cluster 2 (n=5916)
ENSMUSG00000003970	Rpl8	Ntg	9.02161	8.81258	8.88903	Cluster 2 (n=5916)
ENSMUSG00000003992	Ssbp2	Ntg	6.77703	6.47657	6.63512	Cluster 2 (n=5916)
ENSMUSG00000004054	Map3k11	Ntg	7.73248	7.02753	7.13202	Cluster 2 (n=5916)
ENSMUSG00000004056	Akt2	Ntg	8.72418	8.42362	8.57881	Cluster 2 (n=5916)
ENSMUSG00000004071	Cdip1	Ntg	8.03821	7.57629	7.75707	Cluster 2 (n=5916)
ENSMUSG00000004099	Dnmt1	Ntg	6.72619	6.05884	6.2138	Cluster 2 (n=5916)
ENSMUSG00000004105	Angptl2	Ntg	8.54682	7.91541	8.16513	Cluster 2 (n=5916)
ENSMUSG00000004233	Wars2	Ntg	5.90195	5.52469	5.73287	Cluster 2 (n=5916)
ENSMUSG00000004263	Atn1	Ntg	7.77586	7.44948	7.51365	Cluster 2 (n=5916)
ENSMUSG00000004264	Phb2	Ntg	8.57824	8.26007	8.32408	Cluster 2 (n=5916)
ENSMUSG00000004268	Emg1	Ntg	7.27897	6.84138	6.94386	Cluster 2 (n=5916)
ENSMUSG00000004317	Clcn5	Ntg	5.48245	4.48061	4.68263	Cluster 2 (n=5916)
ENSMUSG00000004319	Clcn3	Ntg	7.53349	7.18157	7.37403	Cluster 2 (n=5916)
ENSMUSG00000004371	Il11	Ntg	0.950013	0.507508	0.725956	Cluster 2 (n=5916)
ENSMUSG00000004451	Ralb	Ntg	7.21621	6.52802	6.68397	Cluster 2 (n=5916)
ENSMUSG00000004455	Ppp1cc	Ntg	8.11203	7.60311	7.79991	Cluster 2 (n=5916)
ENSMUSG00000004460	Dnajb11	Ntg	7.17691	6.82041	6.97844	Cluster 2 (n=5916)
ENSMUSG00000004462	Tbccd1	Ntg	5.91519	5.62665	5.69906	Cluster 2 (n=5916)
ENSMUSG00000004565	Pnpla6	Ntg	5.95404	5.49491	5.63459	Cluster 2 (n=5916)
ENSMUSG00000004591	Pkn2	Ntg	7.4868	6.977	7.15048	Cluster 2 (n=5916)
ENSMUSG00000004633	Chn2	Ntg	4.66053	3.82984	4.20453	Cluster 2 (n=5916)
ENSMUSG00000004642	Slbp	Ntg	6.05751	5.46782	5.57314	Cluster 2 (n=5916)
ENSMUSG00000004661	Arid3b	Ntg	4.65807	4.35247	4.52148	Cluster 2 (n=5916)
ENSMUSG00000004665	Cnn2	Ntg	7.40525	6.80003	6.9418	Cluster 2 (n=5916)
ENSMUSG00000004677	Myo9b	Ntg	7.39467	6.93604	7.07887	Cluster 2 (n=5916)
ENSMUSG00000004698	Hdac9	Ntg	7.00628	6.47202	6.73057	Cluster 2 (n=5916)
ENSMUSG00000004730	Adgre1	Ntg	5.67603	4.86078	5.24553	Cluster 2 (n=5916)
ENSMUSG00000004771	Rab11a	Ntg	7.63731	7.24015	7.42837	Cluster 2 (n=5916)
ENSMUSG00000004788	Eif2b2	Ntg	6.48557	6.29173	6.32899	Cluster 2 (n=5916)
ENSMUSG00000004789	Dlst	Ntg	9.94535	9.56042	9.77158	Cluster 2 (n=5916)
ENSMUSG00000004791	Pgf	Ntg	5.21394	5.15507	5.17865	Cluster 2 (n=5916)
ENSMUSG00000004798	Ulk2	Ntg	8.20375	7.86899	8.04281	Cluster 2 (n=5916)
ENSMUSG00000004837	Grap	Ntg	6.19153	5.48086	5.6221	Cluster 2 (n=5916)
ENSMUSG00000004843	Chmp2b	Ntg	7.20544	6.77773	6.92565	Cluster 2 (n=5916)
ENSMUSG00000004846	Plod3	Ntg	7.23374	6.72791	6.94603	Cluster 2 (n=5916)
ENSMUSG00000004849	Ap1s1	Ntg	6.78289	6.19715	6.31424	Cluster 2 (n=5916)
ENSMUSG00000004865	Srpk1	Ntg	6.87105	6.50109	6.58517	Cluster 2 (n=5916)
ENSMUSG00000004880	Lbr	Ntg	6.70347	6.15862	6.25967	Cluster 2 (n=5916)
ENSMUSG00000004895	Prcc	Ntg	7.08169	6.66115	6.74728	Cluster 2 (n=5916)
ENSMUSG00000004897	Hdgf	Ntg	8.19059	7.79962	7.97079	Cluster 2 (n=5916)
ENSMUSG00000004931	Apba3	Ntg	7.66285	7.4231	7.5526	Cluster 2 (n=5916)
ENSMUSG00000004961	Syt5	Ntg	3.20313	2.33366	2.76085	Cluster 2 (n=5916)
ENSMUSG00000005034	Prkacb	Ntg	7.93973	7.42893	7.60181	Cluster 2 (n=5916)
ENSMUSG00000005043	Sgsh	Ntg	6.12055	5.63755	5.75757	Cluster 2 (n=5916)
ENSMUSG00000005054	Cstb	Ntg	5.66527	5.28092	5.34565	Cluster 2 (n=5916)
ENSMUSG00000005069	Pex5	Ntg	6.88528	6.45642	6.58611	Cluster 2 (n=5916)
ENSMUSG00000005078	Jkamp	Ntg	6.34793	5.82403	5.91584	Cluster 2 (n=5916)
ENSMUSG00000005087	Cd44	Ntg	6.14828	5.11305	5.53957	Cluster 2 (n=5916)
ENSMUSG00000005102	Eif2ak4	Ntg	5.97667	5.33671	5.50947	Cluster 2 (n=5916)
ENSMUSG00000005103	Wdr1	Ntg	8.36101	7.96289	8.14694	Cluster 2 (n=5916)
ENSMUSG00000005107	Slc2a9	Ntg	4.39017	3.37912	3.65515	Cluster 2 (n=5916)
ENSMUSG00000005142	Man2b1	Ntg	6.9212	6.53054	6.74149	Cluster 2 (n=5916)
ENSMUSG00000005150	Wdr83	Ntg	6.36014	6.00713	6.10232	Cluster 2 (n=5916)
ENSMUSG00000005198	Polr2a	Ntg	7.73073	7.3924	7.52189	Cluster 2 (n=5916)
ENSMUSG00000005204	Senp3	Ntg	7.16909	6.74532	6.88737	Cluster 2 (n=5916)
ENSMUSG00000005267	Zfp287	Ntg	4.55537	4.20084	4.31628	Cluster 2 (n=5916)
ENSMUSG00000005320	Fgfr4	Ntg	2.54619	0.734752	1.48297	Cluster 2 (n=5916)
ENSMUSG00000005338	Cadm3	Ntg	5.13146	4.22523	4.44773	Cluster 2 (n=5916)
ENSMUSG00000005354	Txn2	Ntg	8.82779	8.48843	8.65251	Cluster 2 (n=5916)
ENSMUSG00000005370	Msh6	Ntg	5.89362	5.54653	5.63929	Cluster 2 (n=5916)
ENSMUSG00000005371	Fbxo11	Ntg	7.34471	6.86777	6.99166	Cluster 2 (n=5916)
ENSMUSG00000005410	Mcm5	Ntg	5.56896	4.3709	4.74095	Cluster 2 (n=5916)
ENSMUSG00000005417	Mprip	Ntg	9.13727	8.49611	8.60176	Cluster 2 (n=5916)
ENSMUSG00000005442	Cic	Ntg	8.00843	7.54849	7.62965	Cluster 2 (n=5916)
ENSMUSG00000005447	Pafah1b3	Ntg	3.88982	3.30118	3.5976	Cluster 2 (n=5916)
ENSMUSG00000005469	Prkaca	Ntg	9.03067	8.67749	8.8547	Cluster 2 (n=5916)
ENSMUSG00000005481	Ddx39a	Ntg	6.39494	5.85417	6.03872	Cluster 2 (n=5916)
ENSMUSG00000005501	Usp40	Ntg	6.60136	6.07788	6.16645	Cluster 2 (n=5916)
ENSMUSG00000005506	Celf1	Ntg	8.31047	7.85284	8.06574	Cluster 2 (n=5916)
ENSMUSG00000005533	Igf1r	Ntg	7.10939	6.80099	6.87661	Cluster 2 (n=5916)
ENSMUSG00000005566	Trim28	Ntg	7.68792	7.23275	7.40182	Cluster 2 (n=5916)
ENSMUSG00000005575	Ube2m	Ntg	8.11835	7.89779	7.99263	Cluster 2 (n=5916)
ENSMUSG00000005583	Mef2c	Ntg	7.7689	7.49801	7.63499	Cluster 2 (n=5916)
ENSMUSG00000005656	Snx6	Ntg	6.88457	6.39684	6.59645	Cluster 2 (n=5916)
ENSMUSG00000005667	Mthfd2	Ntg	4.5688	3.80058	4.05347	Cluster 2 (n=5916)
ENSMUSG00000005674	Tomm40l	Ntg	7.93893	7.4532	7.54265	Cluster 2 (n=5916)
ENSMUSG00000005683	Cs	Ntg	10.8172	10.4949	10.6502	Cluster 2 (n=5916)
ENSMUSG00000005686	Ampd3	Ntg	7.68879	7.05229	7.17081	Cluster 2 (n=5916)
ENSMUSG00000005687	Bcas2	Ntg	6.74113	6.39657	6.53654	Cluster 2 (n=5916)
ENSMUSG00000005698	Ctcf	Ntg	7.15952	6.82993	6.94998	Cluster 2 (n=5916)
ENSMUSG00000005699	Pard6a	Ntg	5.17222	4.77637	4.92543	Cluster 2 (n=5916)
ENSMUSG00000005732	Ranbp1	Ntg	6.52557	6.02695	6.1017	Cluster 2 (n=5916)
ENSMUSG00000005763	Cd247	Ntg	3.23716	2.55492	2.70656	Cluster 2 (n=5916)
ENSMUSG00000005804	Bloc1s6	Ntg	7.03639	6.62879	6.7724	Cluster 2 (n=5916)
ENSMUSG00000005871	Apc	Ntg	7.94507	7.40724	7.61342	Cluster 2 (n=5916)
ENSMUSG00000005873	Reep5	Ntg	9.40396	8.96901	9.11054	Cluster 2 (n=5916)
ENSMUSG00000005899	Smpd4	Ntg	6.53564	6.30566	6.40859	Cluster 2 (n=5916)
ENSMUSG00000005907	Pex1	Ntg	5.76839	5.46618	5.5891	Cluster 2 (n=5916)
ENSMUSG00000005936	Kctd20	Ntg	7.67273	7.06445	7.17779	Cluster 2 (n=5916)
ENSMUSG00000005949	Ctns	Ntg	6.00513	5.56358	5.67744	Cluster 2 (n=5916)
ENSMUSG00000005968	Tuft1	Ntg	3.33696	3.10922	3.1462	Cluster 2 (n=5916)
ENSMUSG00000005973	Rcn1	Ntg	6.97104	6.55645	6.64454	Cluster 2 (n=5916)
ENSMUSG00000005983	1700037C18Rik	Ntg	4.4132	3.71656	3.91485	Cluster 2 (n=5916)
ENSMUSG00000005986	Ankrd13d	Ntg	3.20491	2.50279	2.81991	Cluster 2 (n=5916)
ENSMUSG00000006019	Dhx34	Ntg	5.81033	5.51645	5.63299	Cluster 2 (n=5916)
ENSMUSG00000006021	Kptn	Ntg	6.28228	5.94998	6.08195	Cluster 2 (n=5916)
ENSMUSG00000006050	Sra1	Ntg	6.77855	6.40778	6.5396	Cluster 2 (n=5916)
ENSMUSG00000006058	Snf8	Ntg	6.48481	6.06885	6.18538	Cluster 2 (n=5916)
ENSMUSG00000006134	Crkl	Ntg	7.42056	6.95499	7.08884	Cluster 2 (n=5916)
ENSMUSG00000006191	Cdkal1	Ntg	6.05153	5.74293	5.90133	Cluster 2 (n=5916)
ENSMUSG00000006205	Htra1	Ntg	8.03787	7.54427	7.69098	Cluster 2 (n=5916)
ENSMUSG00000006219	Fblim1	Ntg	9.1365	8.69041	8.82269	Cluster 2 (n=5916)
ENSMUSG00000006273	Atp6v1b2	Ntg	7.94493	7.49508	7.68091	Cluster 2 (n=5916)
ENSMUSG00000006276	Eps15l1	Ntg	7.15809	6.82537	6.98872	Cluster 2 (n=5916)
ENSMUSG00000006288	Ttc5	Ntg	6.06135	5.30816	5.47712	Cluster 2 (n=5916)
ENSMUSG00000006304	Arpc2	Ntg	8.28154	7.87084	8.06965	Cluster 2 (n=5916)
ENSMUSG00000006307	Kmt2b	Ntg	7.39355	6.92131	6.9944	Cluster 2 (n=5916)
ENSMUSG00000006313	Upk1a	Ntg	2.55108	1.66837	2.0109	Cluster 2 (n=5916)
ENSMUSG00000006315	Tmem147	Ntg	7.68495	7.35841	7.50433	Cluster 2 (n=5916)
ENSMUSG00000006333	Rps9	Ntg	9.10434	8.85105	8.91664	Cluster 2 (n=5916)
ENSMUSG00000006356	Crip2	Ntg	10.172	9.9578	10.0454	Cluster 2 (n=5916)
ENSMUSG00000006362	Cbfa2t3	Ntg	7.12495	6.87252	7.01116	Cluster 2 (n=5916)
ENSMUSG00000006390	Elovl1	Ntg	6.55265	6.02745	6.29129	Cluster 2 (n=5916)
ENSMUSG00000006392	Med8	Ntg	6.24206	5.75153	5.95314	Cluster 2 (n=5916)
ENSMUSG00000006398	Cdc20	Ntg	4.91213	3.24193	3.80142	Cluster 2 (n=5916)
ENSMUSG00000006403	Adamts4	Ntg	4.89203	0.845633	2.45801	Cluster 2 (n=5916)
ENSMUSG00000006412	Pfdn2	Ntg	6.61637	6.41273	6.50781	Cluster 2 (n=5916)
ENSMUSG00000006423	Steep1	Ntg	6.60326	6.11787	6.28787	Cluster 2 (n=5916)
ENSMUSG00000006471	Ndor1	Ntg	5.84962	5.3656	5.44021	Cluster 2 (n=5916)
ENSMUSG00000006498	Ptbp1	Ntg	7.5854	6.91885	7.07703	Cluster 2 (n=5916)
ENSMUSG00000006522	Itih3	Ntg	2.56367	0.359477	1.50022	Cluster 2 (n=5916)
ENSMUSG00000006527	Sfmbt1	Ntg	6.27155	5.86388	5.98115	Cluster 2 (n=5916)
ENSMUSG00000006542	Prkag3	Ntg	4.69468	4.26416	4.4635	Cluster 2 (n=5916)
ENSMUSG00000006585	Cdt1	Ntg	4.70836	3.90619	4.13112	Cluster 2 (n=5916)
ENSMUSG00000006589	Aprt	Ntg	6.04399	5.62161	5.81516	Cluster 2 (n=5916)
ENSMUSG00000006599	Gtf2h1	Ntg	6.57644	6.08979	6.31563	Cluster 2 (n=5916)
ENSMUSG00000006611	Hfe	Ntg	6.40419	5.92861	6.12585	Cluster 2 (n=5916)
ENSMUSG00000006673	Qrich1	Ntg	7.39696	7.0153	7.19777	Cluster 2 (n=5916)
ENSMUSG00000006675	P4htm	Ntg	5.85335	5.64644	5.75733	Cluster 2 (n=5916)
ENSMUSG00000006678	Pola1	Ntg	5.54061	4.89738	5.11516	Cluster 2 (n=5916)
ENSMUSG00000006699	Cdc42	Ntg	8.59871	8.03159	8.14762	Cluster 2 (n=5916)
ENSMUSG00000006731	B4galnt1	Ntg	4.79307	4.24864	4.40415	Cluster 2 (n=5916)
ENSMUSG00000006736	Tspan31	Ntg	7.21026	6.86497	6.91653	Cluster 2 (n=5916)
ENSMUSG00000006763	Saal1	Ntg	4.90284	4.57526	4.63259	Cluster 2 (n=5916)
ENSMUSG00000006800	Sulf2	Ntg	7.97151	7.41274	7.55379	Cluster 2 (n=5916)
ENSMUSG00000006818	Sod2	Ntg	9.69285	9.48146	9.58752	Cluster 2 (n=5916)
ENSMUSG00000006931	P3h4	Ntg	6.38526	6.27449	6.29084	Cluster 2 (n=5916)
ENSMUSG00000006932	Ctnnb1	Ntg	9.6207	9.11368	9.34812	Cluster 2 (n=5916)
ENSMUSG00000007039	Ddah2	Ntg	7.05133	6.25687	6.4212	Cluster 2 (n=5916)
ENSMUSG00000007050	Lsm2	Ntg	5.53535	5.12039	5.23466	Cluster 2 (n=5916)
ENSMUSG00000007080	Pole	Ntg	4.9215	3.79997	4.18906	Cluster 2 (n=5916)
ENSMUSG00000007122	Casq1	Ntg	9.28209	7.54119	7.90159	Cluster 2 (n=5916)
ENSMUSG00000007338	Mrpl49	Ntg	7.08303	6.68372	6.8001	Cluster 2 (n=5916)
ENSMUSG00000007411	Mark3	Ntg	7.44255	6.90123	7.01151	Cluster 2 (n=5916)
ENSMUSG00000007415	Gatad1	Ntg	7.76023	7.38957	7.47696	Cluster 2 (n=5916)
ENSMUSG00000007458	M6pr	Ntg	7.46613	7.09117	7.19797	Cluster 2 (n=5916)
ENSMUSG00000007564	Ppp2r1a	Ntg	8.57563	8.24988	8.41939	Cluster 2 (n=5916)
ENSMUSG00000007610	Gtpbp3	Ntg	6.25559	5.79314	5.8928	Cluster 2 (n=5916)
ENSMUSG00000007613	Tgfbr1	Ntg	6.90752	6.30851	6.40934	Cluster 2 (n=5916)
ENSMUSG00000007646	Rad51c	Ntg	3.86643	3.41653	3.53468	Cluster 2 (n=5916)
ENSMUSG00000007656	Arpp19	Ntg	7.70987	7.45014	7.58421	Cluster 2 (n=5916)
ENSMUSG00000007682	Dio2	Ntg	4.53992	3.42702	3.58869	Cluster 2 (n=5916)
ENSMUSG00000007815	Rhoa	Ntg	8.82928	8.42353	8.58234	Cluster 2 (n=5916)
ENSMUSG00000007817	Zmiz1	Ntg	8.35576	7.77159	7.92958	Cluster 2 (n=5916)
ENSMUSG00000007827	Ankrd26	Ntg	4.85447	4.44189	4.63692	Cluster 2 (n=5916)
ENSMUSG00000007850	Hnrnph1	Ntg	7.99496	7.57967	7.70342	Cluster 2 (n=5916)
ENSMUSG00000007880	Arid1a	Ntg	8.09075	7.59325	7.70056	Cluster 2 (n=5916)
ENSMUSG00000007892	Rplp1	Ntg	9.06135	8.75848	8.86924	Cluster 2 (n=5916)
ENSMUSG00000008036	Ap2s1	Ntg	6.99769	6.52635	6.60788	Cluster 2 (n=5916)
ENSMUSG00000008136	Fhl2	Ntg	10.6033	9.91575	10.075	Cluster 2 (n=5916)
ENSMUSG00000008206	Cers4	Ntg	7.40221	6.81516	6.91482	Cluster 2 (n=5916)
ENSMUSG00000008305	Tle1	Ntg	5.87761	5.51883	5.62211	Cluster 2 (n=5916)
ENSMUSG00000008318	Relt	Ntg	5.05585	4.08062	4.23119	Cluster 2 (n=5916)
ENSMUSG00000008333	Snrpb2	Ntg	5.95643	5.54615	5.76347	Cluster 2 (n=5916)
ENSMUSG00000008373	Prpf31	Ntg	6.26757	5.94425	6.01253	Cluster 2 (n=5916)
ENSMUSG00000008393	Carhsp1	Ntg	7.33194	6.57503	6.99076	Cluster 2 (n=5916)
ENSMUSG00000008435	Rdh13	Ntg	6.95375	6.60045	6.73644	Cluster 2 (n=5916)
ENSMUSG00000008450	Nutf2	Ntg	7.23758	6.917	7.07246	Cluster 2 (n=5916)
ENSMUSG00000008489	Elavl2	Ntg	2.31858	0.845633	1.07905	Cluster 2 (n=5916)
ENSMUSG00000008496	Pou2f2	Ntg	3.98533	3.04485	3.23256	Cluster 2 (n=5916)
ENSMUSG00000008575	Nfib	Ntg	8.63067	8.2847	8.41274	Cluster 2 (n=5916)
ENSMUSG00000008668	Rps18	Ntg	7.15297	6.89727	6.98827	Cluster 2 (n=5916)
ENSMUSG00000008683	Rps15a	Ntg	8.16155	7.8389	7.91934	Cluster 2 (n=5916)
ENSMUSG00000008690	Ncaph2	Ntg	7.79869	7.38886	7.60639	Cluster 2 (n=5916)
ENSMUSG00000008734	Gprc5b	Ntg	7.05553	6.17843	6.35913	Cluster 2 (n=5916)
ENSMUSG00000008855	Hdac5	Ntg	8.14039	7.84439	7.94292	Cluster 2 (n=5916)
ENSMUSG00000008859	Rala	Ntg	7.20784	6.73301	6.81159	Cluster 2 (n=5916)
ENSMUSG00000008976	Gabpa	Ntg	7.33505	6.99448	7.16	Cluster 2 (n=5916)
ENSMUSG00000008999	Bmp7	Ntg	4.5213	3.97622	4.1989	Cluster 2 (n=5916)
ENSMUSG00000009030	Pdcl	Ntg	6.47835	5.86134	5.96687	Cluster 2 (n=5916)
ENSMUSG00000009035	Tmem184b	Ntg	7.79437	7.17734	7.31218	Cluster 2 (n=5916)
ENSMUSG00000009073	Nf2	Ntg	8.33375	7.91146	8.00244	Cluster 2 (n=5916)
ENSMUSG00000009076	Zmat5	Ntg	5.70238	5.26964	5.43783	Cluster 2 (n=5916)
ENSMUSG00000009079	Ewsr1	Ntg	7.84844	7.51247	7.64569	Cluster 2 (n=5916)
ENSMUSG00000009112	Bcl2l13	Ntg	8.15335	7.82314	7.9743	Cluster 2 (n=5916)
ENSMUSG00000009145	Dqx1	Ntg	3.11969	2.92771	2.96057	Cluster 2 (n=5916)
ENSMUSG00000009291	Pttg1ip	Ntg	8.28418	7.90777	8.09689	Cluster 2 (n=5916)
ENSMUSG00000009378	Slc16a12	Ntg	5.10028	4.24625	4.46699	Cluster 2 (n=5916)
ENSMUSG00000009470	Tnpo1	Ntg	8.10183	7.62182	7.81203	Cluster 2 (n=5916)
ENSMUSG00000009535	Rnmt	Ntg	5.8343	5.4119	5.54502	Cluster 2 (n=5916)
ENSMUSG00000009545	Kcnq1	Ntg	7.51643	6.97644	7.24281	Cluster 2 (n=5916)
ENSMUSG00000009549	Srp14	Ntg	7.35659	7.14475	7.23008	Cluster 2 (n=5916)
ENSMUSG00000009569	Mrtfb	Ntg	7.114	6.82261	6.93922	Cluster 2 (n=5916)
ENSMUSG00000009575	Cbx5	Ntg	8.12549	7.56908	7.80118	Cluster 2 (n=5916)
ENSMUSG00000009614	Sardh	Ntg	5.99915	5.25864	5.4542	Cluster 2 (n=5916)
ENSMUSG00000009621	Vav2	Ntg	6.77909	6.15449	6.31867	Cluster 2 (n=5916)
ENSMUSG00000009647	Mcu	Ntg	6.52739	6.1128	6.24311	Cluster 2 (n=5916)
ENSMUSG00000009681	Bcr	Ntg	6.31638	6.13951	6.16729	Cluster 2 (n=5916)
ENSMUSG00000009731	Kcnd1	Ntg	3.48672	2.79992	3.12588	Cluster 2 (n=5916)
ENSMUSG00000009741	Ubp1	Ntg	7.24415	6.63974	6.76976	Cluster 2 (n=5916)
ENSMUSG00000009876	Cox4i2	Ntg	5.67039	5.18163	5.28717	Cluster 2 (n=5916)
ENSMUSG00000009905	Kdsr	Ntg	5.63138	5.23023	5.43282	Cluster 2 (n=5916)
ENSMUSG00000009907	Vps4b	Ntg	6.99646	6.47499	6.64895	Cluster 2 (n=5916)
ENSMUSG00000009927	Rps25	Ntg	8.50642	8.30693	8.41305	Cluster 2 (n=5916)
ENSMUSG00000009995	Tafazzin	Ntg	7.16131	6.98397	7.05681	Cluster 2 (n=5916)
ENSMUSG00000010025	Aldh3a2	Ntg	7.10734	6.63968	6.78684	Cluster 2 (n=5916)
ENSMUSG00000010045	Tmem115	Ntg	6.77189	6.45054	6.56372	Cluster 2 (n=5916)
ENSMUSG00000010047	Hyal2	Ntg	6.89484	6.39407	6.53799	Cluster 2 (n=5916)
ENSMUSG00000010048	Ifrd2	Ntg	7.13984	6.83861	6.96515	Cluster 2 (n=5916)
ENSMUSG00000010054	Tusc2	Ntg	7.01129	6.70132	6.85354	Cluster 2 (n=5916)
ENSMUSG00000010064	Slc38a3	Ntg	7.37292	7.22019	7.25428	Cluster 2 (n=5916)
ENSMUSG00000010122	Slc47a1	Ntg	7.16768	6.85552	6.9488	Cluster 2 (n=5916)
ENSMUSG00000010290	AI597479	Ntg	6.82916	6.61802	6.68069	Cluster 2 (n=5916)
ENSMUSG00000010307	Tmem86a	Ntg	7.15165	6.57798	6.72353	Cluster 2 (n=5916)
ENSMUSG00000010342	Tex14	Ntg	1.98449	1.39499	1.53669	Cluster 2 (n=5916)
ENSMUSG00000010376	Nedd8	Ntg	7.46539	7.10591	7.16239	Cluster 2 (n=5916)
ENSMUSG00000010406	Mrpl52	Ntg	6.47816	6.4044	6.41528	Cluster 2 (n=5916)
ENSMUSG00000010453	Kansl3	Ntg	7.78234	7.52595	7.61709	Cluster 2 (n=5916)
ENSMUSG00000010608	Rbm25	Ntg	7.43462	7.0321	7.12397	Cluster 2 (n=5916)
ENSMUSG00000010609	Psen2	Ntg	5.94463	5.67609	5.80766	Cluster 2 (n=5916)
ENSMUSG00000010721	Lmbr1	Ntg	6.52005	5.93086	6.05214	Cluster 2 (n=5916)
ENSMUSG00000010751	Tnfrsf22	Ntg	5.16892	4.37114	4.67797	Cluster 2 (n=5916)
ENSMUSG00000010936	Vac14	Ntg	6.98978	6.61777	6.78177	Cluster 2 (n=5916)
ENSMUSG00000011096	Akt1s1	Ntg	7.37664	7.17867	7.25731	Cluster 2 (n=5916)
ENSMUSG00000011114	Tbrg1	Ntg	6.74778	6.32006	6.54949	Cluster 2 (n=5916)
ENSMUSG00000011158	Brf1	Ntg	6.54229	6.10462	6.26117	Cluster 2 (n=5916)
ENSMUSG00000011179	Odc1	Ntg	7.5283	7.05005	7.29906	Cluster 2 (n=5916)
ENSMUSG00000011256	Adam19	Ntg	7.9018	6.78474	7.09059	Cluster 2 (n=5916)
ENSMUSG00000011257	Pabpc4	Ntg	9.33145	8.98517	9.17708	Cluster 2 (n=5916)
ENSMUSG00000011752	Pgam1	Ntg	7.59226	7.25495	7.32944	Cluster 2 (n=5916)
ENSMUSG00000011832	Evi5l	Ntg	6.99737	6.47677	6.69949	Cluster 2 (n=5916)
ENSMUSG00000011958	Bnip2	Ntg	8.02463	7.54388	7.64887	Cluster 2 (n=5916)
ENSMUSG00000011960	Ccnt1	Ntg	6.96407	6.4801	6.72436	Cluster 2 (n=5916)
ENSMUSG00000012076	Brms1l	Ntg	6.35688	5.75989	5.90075	Cluster 2 (n=5916)
ENSMUSG00000012405	Rpl15	Ntg	8.63653	8.16755	8.33942	Cluster 2 (n=5916)
ENSMUSG00000012422	Tmem167	Ntg	6.6693	5.9395	6.05251	Cluster 2 (n=5916)
ENSMUSG00000012535	Tnpo3	Ntg	7.7726	7.40418	7.59745	Cluster 2 (n=5916)
ENSMUSG00000012609	Ttll5	Ntg	6.12586	5.88377	5.98503	Cluster 2 (n=5916)
ENSMUSG00000012848	Rps5	Ntg	8.76928	8.53333	8.61603	Cluster 2 (n=5916)
ENSMUSG00000013076	Amotl1	Ntg	8.35074	7.84578	7.98647	Cluster 2 (n=5916)
ENSMUSG00000013275	Slc41a1	Ntg	7.84825	7.53509	7.59387	Cluster 2 (n=5916)
ENSMUSG00000013367	Iglon5	Ntg	2.95192	1.87412	2.34796	Cluster 2 (n=5916)
ENSMUSG00000013419	Zfp651	Ntg	8.73183	8.24765	8.4445	Cluster 2 (n=5916)
ENSMUSG00000013465	Nelfb	Ntg	7.15907	6.73293	6.9043	Cluster 2 (n=5916)
ENSMUSG00000013495	Tmem175	Ntg	6.09734	5.74552	5.86728	Cluster 2 (n=5916)
ENSMUSG00000013622	Atraid	Ntg	7.0688	6.8312	6.91109	Cluster 2 (n=5916)
ENSMUSG00000013646	Sh3bp5l	Ntg	7.19713	6.6271	6.73577	Cluster 2 (n=5916)
ENSMUSG00000013698	Pea15a	Ntg	8.54296	7.87455	8.07769	Cluster 2 (n=5916)
ENSMUSG00000013701	Timm23	Ntg	8.41077	8.10406	8.24982	Cluster 2 (n=5916)
ENSMUSG00000013707	Tnfaip8l2	Ntg	4.37635	3.36067	3.58161	Cluster 2 (n=5916)
ENSMUSG00000013787	Ehmt2	Ntg	7.53721	7.13726	7.25931	Cluster 2 (n=5916)
ENSMUSG00000013846	St3gal1	Ntg	7.63357	7.22803	7.43337	Cluster 2 (n=5916)
ENSMUSG00000013858	Tmem259	Ntg	8.2237	8.00848	8.12617	Cluster 2 (n=5916)
ENSMUSG00000013878	Rnf170	Ntg	6.38737	5.88357	6.15516	Cluster 2 (n=5916)
ENSMUSG00000013973	Dedd	Ntg	6.33663	5.98411	6.12899	Cluster 2 (n=5916)
ENSMUSG00000014039	Prdm15	Ntg	5.40638	4.96845	5.13137	Cluster 2 (n=5916)
ENSMUSG00000014077	Chp1	Ntg	7.69203	7.31012	7.42994	Cluster 2 (n=5916)
ENSMUSG00000014177	Tvp23b	Ntg	6.34101	6.09804	6.16206	Cluster 2 (n=5916)
ENSMUSG00000014294	Ndufa2	Ntg	8.44006	8.20478	8.2398	Cluster 2 (n=5916)
ENSMUSG00000014301	Pam16	Ntg	6.57137	6.3632	6.43306	Cluster 2 (n=5916)
ENSMUSG00000014313	Cox6c	Ntg	9.8128	9.50257	9.57036	Cluster 2 (n=5916)
ENSMUSG00000014329	Bicc1	Ntg	7.13065	6.64205	6.84639	Cluster 2 (n=5916)
ENSMUSG00000014349	Ube2z	Ntg	7.76423	7.32373	7.505	Cluster 2 (n=5916)
ENSMUSG00000014355	Anapc1	Ntg	7.87514	7.41318	7.60267	Cluster 2 (n=5916)
ENSMUSG00000014361	Mertk	Ntg	5.59456	5.20838	5.28133	Cluster 2 (n=5916)
ENSMUSG00000014426	Map3k4	Ntg	7.59904	7.17928	7.40033	Cluster 2 (n=5916)
ENSMUSG00000014444	Piezo1	Ntg	7.5871	6.97322	7.23259	Cluster 2 (n=5916)
ENSMUSG00000014496	Ankrd28	Ntg	7.35892	6.87854	7.04311	Cluster 2 (n=5916)
ENSMUSG00000014498	Ankrd52	Ntg	7.89529	7.34914	7.52775	Cluster 2 (n=5916)
ENSMUSG00000014503	Pkd2l2	Ntg	6.00573	5.79375	5.88984	Cluster 2 (n=5916)
ENSMUSG00000014504	Srp19	Ntg	6.62078	6.22025	6.30867	Cluster 2 (n=5916)
ENSMUSG00000014550	Rbsn	Ntg	6.53938	6.05656	6.16773	Cluster 2 (n=5916)
ENSMUSG00000014704	Hoxa2	Ntg	1.59789	0.450751	1.07905	Cluster 2 (n=5916)
ENSMUSG00000014767	Tbp	Ntg	5.82321	5.50149	5.67144	Cluster 2 (n=5916)
ENSMUSG00000014773	Dll1	Ntg	5.29324	4.97826	5.06348	Cluster 2 (n=5916)
ENSMUSG00000014786	Slc9a5	Ntg	4.60834	3.34868	3.58269	Cluster 2 (n=5916)
ENSMUSG00000014850	Msh3	Ntg	5.92044	5.61974	5.68186	Cluster 2 (n=5916)
ENSMUSG00000014867	Surf4	Ntg	8.45513	7.99526	8.18877	Cluster 2 (n=5916)
ENSMUSG00000014907	Naf1	Ntg	5.25991	5.03681	5.0952	Cluster 2 (n=5916)
ENSMUSG00000014932	Yes1	Ntg	6.7489	5.93792	6.20722	Cluster 2 (n=5916)
ENSMUSG00000014959	Gorasp2	Ntg	7.72246	7.37449	7.51846	Cluster 2 (n=5916)
ENSMUSG00000014980	Tsen15	Ntg	5.95915	5.62809	5.67939	Cluster 2 (n=5916)
ENSMUSG00000015002	Efr3a	Ntg	7.9023	7.5602	7.61226	Cluster 2 (n=5916)
ENSMUSG00000015023	Ddx19a	Ntg	6.56095	6.24983	6.41946	Cluster 2 (n=5916)
ENSMUSG00000015087	Rabl6	Ntg	7.94046	7.5921	7.77193	Cluster 2 (n=5916)
ENSMUSG00000015092	Edf1	Ntg	7.97365	7.84562	7.91466	Cluster 2 (n=5916)
ENSMUSG00000015095	Fbxw5	Ntg	7.92268	7.6494	7.76638	Cluster 2 (n=5916)
ENSMUSG00000015120	Ube2i	Ntg	7.19476	6.71309	6.82442	Cluster 2 (n=5916)
ENSMUSG00000015149	Sirt2	Ntg	7.77892	7.62194	7.70313	Cluster 2 (n=5916)
ENSMUSG00000015165	Hnrnpl	Ntg	8.14617	7.80042	7.88364	Cluster 2 (n=5916)
ENSMUSG00000015214	Mtmr1	Ntg	6.69619	6.29807	6.42288	Cluster 2 (n=5916)
ENSMUSG00000015217	Hmgb3	Ntg	7.39614	6.90474	7.14237	Cluster 2 (n=5916)
ENSMUSG00000015222	Map2	Ntg	5.05939	4.49747	4.74799	Cluster 2 (n=5916)
ENSMUSG00000015243	Abca1	Ntg	7.30581	6.80276	7.0732	Cluster 2 (n=5916)
ENSMUSG00000015247	Nipsnap3b	Ntg	5.15887	4.66054	4.90815	Cluster 2 (n=5916)
ENSMUSG00000015291	Gdi1	Ntg	7.50978	7.25585	7.39169	Cluster 2 (n=5916)
ENSMUSG00000015316	Slamf1	Ntg	2.99515	1.34562	1.71813	Cluster 2 (n=5916)
ENSMUSG00000015341	Golga7	Ntg	7.20109	6.70635	6.78849	Cluster 2 (n=5916)
ENSMUSG00000015342	Xk	Ntg	5.87987	5.61272	5.68753	Cluster 2 (n=5916)
ENSMUSG00000015354	Pcolce2	Ntg	6.48828	6.0303	6.18733	Cluster 2 (n=5916)
ENSMUSG00000015355	Cd48	Ntg	4.16694	3.13423	3.33356	Cluster 2 (n=5916)
ENSMUSG00000015363	Trabd	Ntg	7.35361	6.95575	7.0316	Cluster 2 (n=5916)
ENSMUSG00000015396	Cd83	Ntg	5.64879	4.62856	5.02684	Cluster 2 (n=5916)
ENSMUSG00000015405	Ace2	Ntg	4.1044	3.64633	3.74747	Cluster 2 (n=5916)
ENSMUSG00000015461	Atf6b	Ntg	6.70938	6.34612	6.46939	Cluster 2 (n=5916)
ENSMUSG00000015468	Notch4	Ntg	7.62785	6.95458	7.14372	Cluster 2 (n=5916)
ENSMUSG00000015474	Ppt2	Ntg	7.08831	6.80707	6.91425	Cluster 2 (n=5916)
ENSMUSG00000015488	Cacfd1	Ntg	7.16107	6.83801	6.95411	Cluster 2 (n=5916)
ENSMUSG00000015522	Arnt	Ntg	7.3809	7.09146	7.19888	Cluster 2 (n=5916)
ENSMUSG00000015575	Atp6v0e	Ntg	6.83134	6.37818	6.54658	Cluster 2 (n=5916)
ENSMUSG00000015597	Zfp318	Ntg	6.52584	6.13498	6.30563	Cluster 2 (n=5916)
ENSMUSG00000015605	Srf	Ntg	8.17995	7.83271	8.01898	Cluster 2 (n=5916)
ENSMUSG00000015659	Serac1	Ntg	5.8404	5.44568	5.55474	Cluster 2 (n=5916)
ENSMUSG00000015672	Mrpl32	Ntg	6.29149	5.94466	6.06572	Cluster 2 (n=5916)
ENSMUSG00000015733	Capza2	Ntg	8.4586	8.06413	8.22642	Cluster 2 (n=5916)
ENSMUSG00000015750	Aph1a	Ntg	7.93947	7.40136	7.59923	Cluster 2 (n=5916)
ENSMUSG00000015755	Tab2	Ntg	7.96785	7.63979	7.77143	Cluster 2 (n=5916)
ENSMUSG00000015757	Ppil4	Ntg	6.55578	6.14478	6.22749	Cluster 2 (n=5916)
ENSMUSG00000015759	Cnih1	Ntg	7.04424	6.61533	6.75122	Cluster 2 (n=5916)
ENSMUSG00000015776	Med22	Ntg	6.67677	6.19356	6.28297	Cluster 2 (n=5916)
ENSMUSG00000015804	Med28	Ntg	6.80795	6.44508	6.53479	Cluster 2 (n=5916)
ENSMUSG00000015829	Tnr	Ntg	2.69571	1.5459	1.86504	Cluster 2 (n=5916)
ENSMUSG00000015843	Rxrg	Ntg	7.36125	7.32398	7.33499	Cluster 2 (n=5916)
ENSMUSG00000015846	Rxra	Ntg	8.06986	7.75401	7.92015	Cluster 2 (n=5916)
ENSMUSG00000015852	Fcrls	Ntg	5.80616	4.73982	4.94175	Cluster 2 (n=5916)
ENSMUSG00000015882	Lcorl	Ntg	5.7593	5.07512	5.2526	Cluster 2 (n=5916)
ENSMUSG00000015944	Castor2	Ntg	7.30848	6.91757	7.02115	Cluster 2 (n=5916)
ENSMUSG00000015950	Ncf1	Ntg	5.15098	4.41089	4.54409	Cluster 2 (n=5916)
ENSMUSG00000015981	Stk32c	Ntg	4.63588	3.50207	3.75388	Cluster 2 (n=5916)
ENSMUSG00000015994	Fnta	Ntg	7.54652	7.29377	7.41658	Cluster 2 (n=5916)
ENSMUSG00000016024	Lbp	Ntg	4.79851	4.03762	4.23192	Cluster 2 (n=5916)
ENSMUSG00000016028	Celsr1	Ntg	6.85661	6.3128	6.59705	Cluster 2 (n=5916)
ENSMUSG00000016179	Camk1g	Ntg	3.0292	0.840961	1.39181	Cluster 2 (n=5916)
ENSMUSG00000016181	Utp25	Ntg	5.7579	5.34758	5.49431	Cluster 2 (n=5916)
ENSMUSG00000016206	H2-M3	Ntg	4.64087	4.19208	4.43873	Cluster 2 (n=5916)
ENSMUSG00000016252	Atp5e	Ntg	9.00942	8.7303	8.80222	Cluster 2 (n=5916)
ENSMUSG00000016255	Tubb1	Ntg	1.91818	1.20839	1.42259	Cluster 2 (n=5916)
ENSMUSG00000016256	Ctsz	Ntg	6.99374	6.38953	6.55205	Cluster 2 (n=5916)
ENSMUSG00000016257	Prelid3b	Ntg	7.48836	6.95752	7.17618	Cluster 2 (n=5916)
ENSMUSG00000016308	Ube2a	Ntg	7.0756	6.74865	6.84538	Cluster 2 (n=5916)
ENSMUSG00000016386	Mpped2	Ntg	6.37898	6.10006	6.2308	Cluster 2 (n=5916)
ENSMUSG00000016409	Nkap	Ntg	6.1018	5.7409	5.86179	Cluster 2 (n=5916)
ENSMUSG00000016427	Ndufa1	Ntg	8.53431	8.19979	8.28648	Cluster 2 (n=5916)
ENSMUSG00000016458	Wt1	Ntg	5.73341	4.88712	5.35331	Cluster 2 (n=5916)
ENSMUSG00000016487	Ppfibp1	Ntg	7.42564	7.14573	7.27277	Cluster 2 (n=5916)
ENSMUSG00000016495	Plgrkt	Ntg	6.1443	5.81412	5.89297	Cluster 2 (n=5916)
ENSMUSG00000016520	Lnx2	Ntg	6.63558	6.11022	6.30336	Cluster 2 (n=5916)
ENSMUSG00000016619	Nup50	Ntg	6.6511	6.16808	6.32322	Cluster 2 (n=5916)
ENSMUSG00000016624	Phf21b	Ntg	4.23351	3.70052	3.96734	Cluster 2 (n=5916)
ENSMUSG00000016757	Ttll12	Ntg	5.97361	5.7007	5.84446	Cluster 2 (n=5916)
ENSMUSG00000016763	Scube1	Ntg	5.38761	4.17293	4.36774	Cluster 2 (n=5916)
ENSMUSG00000016833	Mrps18c	Ntg	6.21738	5.91846	6.00002	Cluster 2 (n=5916)
ENSMUSG00000016918	Sulf1	Ntg	6.88025	6.3567	6.61895	Cluster 2 (n=5916)
ENSMUSG00000016933	Plcg1	Ntg	8.02567	7.48117	7.62984	Cluster 2 (n=5916)
ENSMUSG00000016940	Kctd2	Ntg	6.43902	6.15684	6.21192	Cluster 2 (n=5916)
ENSMUSG00000016942	Tmprss6	Ntg	0.97976	0	0.530678	Cluster 2 (n=5916)
ENSMUSG00000017057	Il13ra1	Ntg	7.9703	7.21112	7.54194	Cluster 2 (n=5916)
ENSMUSG00000017132	Cyth1	Ntg	7.62648	7.30322	7.44597	Cluster 2 (n=5916)
ENSMUSG00000017146	Brca1	Ntg	4.30221	1.71589	3.07432	Cluster 2 (n=5916)
ENSMUSG00000017188	Coa3	Ntg	7.24428	6.88206	7.06615	Cluster 2 (n=5916)
ENSMUSG00000017291	Taok1	Ntg	8.33521	7.79819	7.96898	Cluster 2 (n=5916)
ENSMUSG00000017376	Nlk	Ntg	6.72798	6.09751	6.26645	Cluster 2 (n=5916)
ENSMUSG00000017404	Rpl19	Ntg	8.88176	8.62584	8.74329	Cluster 2 (n=5916)
ENSMUSG00000017405	Nek8	Ntg	4.74415	4.13734	4.26151	Cluster 2 (n=5916)
ENSMUSG00000017418	Arl5b	Ntg	7.04883	6.3616	6.70186	Cluster 2 (n=5916)
ENSMUSG00000017478	Zc3h18	Ntg	6.7792	6.55543	6.62006	Cluster 2 (n=5916)
ENSMUSG00000017485	Top2b	Ntg	8.07402	7.54244	7.6807	Cluster 2 (n=5916)
ENSMUSG00000017499	Cdc6	Ntg	4.07575	2.76402	3.20777	Cluster 2 (n=5916)
ENSMUSG00000017561	Crlf3	Ntg	5.9425	5.16761	5.4753	Cluster 2 (n=5916)
ENSMUSG00000017607	Tns4	Ntg	3.01933	1.66837	2.34419	Cluster 2 (n=5916)
ENSMUSG00000017664	Slc35c2	Ntg	6.55943	6.18762	6.35637	Cluster 2 (n=5916)
ENSMUSG00000017686	Rhot1	Ntg	7.79166	7.32787	7.4033	Cluster 2 (n=5916)
ENSMUSG00000017697	Ada	Ntg	3.21487	2.46897	2.80965	Cluster 2 (n=5916)
ENSMUSG00000017715	Pgs1	Ntg	6.78147	6.29883	6.50938	Cluster 2 (n=5916)
ENSMUSG00000017716	Birc5	Ntg	4.49141	2.35669	2.88029	Cluster 2 (n=5916)
ENSMUSG00000017721	Pigt	Ntg	7.53881	6.97108	7.20488	Cluster 2 (n=5916)
ENSMUSG00000017734	Dbndd2	Ntg	6.47808	5.89485	6.09639	Cluster 2 (n=5916)
ENSMUSG00000017764	Zswim1	Ntg	5.38425	5.09461	5.16642	Cluster 2 (n=5916)
ENSMUSG00000017774	Myo1c	Ntg	8.73292	8.17678	8.43271	Cluster 2 (n=5916)
ENSMUSG00000017776	Crk	Ntg	8.27791	7.794	7.97346	Cluster 2 (n=5916)
ENSMUSG00000017778	Cox7c	Ntg	9.5665	9.1991	9.27123	Cluster 2 (n=5916)
ENSMUSG00000017781	Pitpna	Ntg	8.00691	7.48938	7.61023	Cluster 2 (n=5916)
ENSMUSG00000017802	Retreg3	Ntg	7.49081	7.0146	7.11341	Cluster 2 (n=5916)
ENSMUSG00000017830	Dhx58	Ntg	3.88276	3.0932	3.29658	Cluster 2 (n=5916)
ENSMUSG00000017837	Nkiras2	Ntg	7.67524	7.20506	7.34073	Cluster 2 (n=5916)
ENSMUSG00000017843	Ppp2r5c	Ntg	8.39883	7.95228	8.11069	Cluster 2 (n=5916)
ENSMUSG00000017861	Mybl2	Ntg	4.36414	1.73421	2.7239	Cluster 2 (n=5916)
ENSMUSG00000018042	Cyb5r3	Ntg	7.77222	7.44404	7.57739	Cluster 2 (n=5916)
ENSMUSG00000018068	Ints2	Ntg	5.36549	4.71719	4.88133	Cluster 2 (n=5916)
ENSMUSG00000018076	Med13l	Ntg	7.3466	6.91252	7.10557	Cluster 2 (n=5916)
ENSMUSG00000018102	H2bc4	Ntg	6.51157	6.24967	6.36925	Cluster 2 (n=5916)
ENSMUSG00000018160	Med1	Ntg	7.73164	7.30915	7.44571	Cluster 2 (n=5916)
ENSMUSG00000018166	Erbb3	Ntg	6.57644	6.17774	6.29907	Cluster 2 (n=5916)
ENSMUSG00000018167	Stard3	Ntg	6.58617	6.15634	6.22253	Cluster 2 (n=5916)
ENSMUSG00000018209	Stk4	Ntg	6.82073	6.34768	6.59079	Cluster 2 (n=5916)
ENSMUSG00000018217	Pmp22	Ntg	7.68509	6.91508	7.09162	Cluster 2 (n=5916)
ENSMUSG00000018239	Zcchc10	Ntg	4.92501	4.49565	4.68125	Cluster 2 (n=5916)
ENSMUSG00000018293	Pfn1	Ntg	8.51634	8.08171	8.16588	Cluster 2 (n=5916)
ENSMUSG00000018322	Tomm34	Ntg	6.26661	5.96776	6.03339	Cluster 2 (n=5916)
ENSMUSG00000018326	Ywhab	Ntg	8.2757	7.71697	7.9208	Cluster 2 (n=5916)
ENSMUSG00000018347	Zkscan6	Ntg	4.98183	4.67916	4.76658	Cluster 2 (n=5916)
ENSMUSG00000018363	Smurf2	Ntg	7.72888	7.31079	7.43675	Cluster 2 (n=5916)
ENSMUSG00000018372	Cep95	Ntg	5.54263	4.98352	5.06713	Cluster 2 (n=5916)
ENSMUSG00000018377	Vezf1	Ntg	7.8221	7.47797	7.5945	Cluster 2 (n=5916)
ENSMUSG00000018378	Cuedc1	Ntg	7.98902	7.67901	7.77384	Cluster 2 (n=5916)
ENSMUSG00000018379	Srsf1	Ntg	7.97735	7.50515	7.62236	Cluster 2 (n=5916)
ENSMUSG00000018412	Kansl1	Ntg	7.29641	6.92373	7.03128	Cluster 2 (n=5916)
ENSMUSG00000018415	Gid4	Ntg	7.92468	7.5796	7.69184	Cluster 2 (n=5916)
ENSMUSG00000018417	Myo1b	Ntg	7.52344	6.69338	6.8363	Cluster 2 (n=5916)
ENSMUSG00000018425	Dhx40	Ntg	6.3849	6.07024	6.22016	Cluster 2 (n=5916)
ENSMUSG00000018427	Ypel2	Ntg	6.49003	5.80343	6.09716	Cluster 2 (n=5916)
ENSMUSG00000018442	Derl2	Ntg	6.67041	6.43106	6.55535	Cluster 2 (n=5916)
ENSMUSG00000018449	Rpain	Ntg	5.12698	4.72433	4.8256	Cluster 2 (n=5916)
ENSMUSG00000018474	Chd3	Ntg	7.16595	6.50033	6.63483	Cluster 2 (n=5916)
ENSMUSG00000018476	Kdm6b	Ntg	7.80846	7.41997	7.58715	Cluster 2 (n=5916)
ENSMUSG00000018481	Appbp2	Ntg	7.21229	6.70095	6.77584	Cluster 2 (n=5916)
ENSMUSG00000018500	Adora2b	Ntg	3.47828	2.8384	3.07484	Cluster 2 (n=5916)
ENSMUSG00000018501	Ncor1	Ntg	8.35653	7.96492	8.17556	Cluster 2 (n=5916)
ENSMUSG00000018541	Cwc25	Ntg	5.77695	5.29348	5.38583	Cluster 2 (n=5916)
ENSMUSG00000018547	Pip4k2b	Ntg	7.3864	7.01605	7.17956	Cluster 2 (n=5916)
ENSMUSG00000018548	Trim37	Ntg	6.23843	5.89342	5.9533	Cluster 2 (n=5916)
ENSMUSG00000018559	Ctdnep1	Ntg	8.08488	7.64627	7.77607	Cluster 2 (n=5916)
ENSMUSG00000018565	Elp5	Ntg	6.99527	6.51023	6.73406	Cluster 2 (n=5916)
ENSMUSG00000018585	Atox1	Ntg	6.72285	6.14356	6.23377	Cluster 2 (n=5916)
ENSMUSG00000018604	Tbx3	Ntg	6.20753	5.77008	5.89489	Cluster 2 (n=5916)
ENSMUSG00000018648	Dusp14	Ntg	2.81188	2.52343	2.61052	Cluster 2 (n=5916)
ENSMUSG00000018672	Copz2	Ntg	6.67554	6.37877	6.42997	Cluster 2 (n=5916)
ENSMUSG00000018677	Slc25a39	Ntg	8.34665	8.17211	8.25579	Cluster 2 (n=5916)
ENSMUSG00000018736	Ndel1	Ntg	7.44607	7.15845	7.2718	Cluster 2 (n=5916)
ENSMUSG00000018740	Slc25a35	Ntg	5.91046	5.38857	5.57961	Cluster 2 (n=5916)
ENSMUSG00000018750	Zbtb4	Ntg	7.84045	7.60072	7.72199	Cluster 2 (n=5916)
ENSMUSG00000018770	Atp5g3	Ntg	10.4529	10.1524	10.2859	Cluster 2 (n=5916)
ENSMUSG00000018774	Cd68	Ntg	5.75142	5.26999	5.38553	Cluster 2 (n=5916)
ENSMUSG00000018809	Smyd4	Ntg	5.20712	4.99348	5.10147	Cluster 2 (n=5916)
ENSMUSG00000018820	Zfyve27	Ntg	6.63042	6.28963	6.37137	Cluster 2 (n=5916)
ENSMUSG00000018821	Avpi1	Ntg	5.69712	5.24554	5.39787	Cluster 2 (n=5916)
ENSMUSG00000018841	Rad51d	Ntg	5.85008	5.35325	5.54367	Cluster 2 (n=5916)
ENSMUSG00000018846	Pank3	Ntg	7.39654	6.79525	6.89317	Cluster 2 (n=5916)
ENSMUSG00000018858	Mrpl58	Ntg	6.86101	6.64943	6.75219	Cluster 2 (n=5916)
ENSMUSG00000018882	Mrpl45	Ntg	7.60632	7.19722	7.33942	Cluster 2 (n=5916)
ENSMUSG00000018921	Pelp1	Ntg	6.27239	6.03396	6.12119	Cluster 2 (n=5916)
ENSMUSG00000018923	Med11	Ntg	5.06088	4.50293	4.58454	Cluster 2 (n=5916)
ENSMUSG00000018927	Ccl6	Ntg	5.60893	5.17793	5.36792	Cluster 2 (n=5916)
ENSMUSG00000018931	Natd1	Ntg	6.8186	6.24261	6.52231	Cluster 2 (n=5916)
ENSMUSG00000018932	Map2k3	Ntg	7.86997	7.49336	7.67582	Cluster 2 (n=5916)
ENSMUSG00000018983	E2f2	Ntg	4.41612	2.78105	3.07026	Cluster 2 (n=5916)
ENSMUSG00000018986	Slfn3	Ntg	4.90229	4.01786	4.3823	Cluster 2 (n=5916)
ENSMUSG00000018995	Nars2	Ntg	6.05034	5.74814	5.79867	Cluster 2 (n=5916)
ENSMUSG00000019055	Plod1	Ntg	8.51281	7.84001	8.15215	Cluster 2 (n=5916)
ENSMUSG00000019122	Ccl9	Ntg	5.13506	4.68338	4.90184	Cluster 2 (n=5916)
ENSMUSG00000019132	BC005537	Ntg	8.95765	8.56927	8.71298	Cluster 2 (n=5916)
ENSMUSG00000019139	Isyna1	Ntg	6.30624	6.26402	6.27972	Cluster 2 (n=5916)
ENSMUSG00000019143	Hars2	Ntg	6.65515	6.28661	6.43488	Cluster 2 (n=5916)
ENSMUSG00000019158	Tmem160	Ntg	6.58546	6.31691	6.37552	Cluster 2 (n=5916)
ENSMUSG00000019173	Rab5c	Ntg	7.60097	7.00897	7.15046	Cluster 2 (n=5916)
ENSMUSG00000019188	H13	Ntg	6.97507	6.6295	6.69122	Cluster 2 (n=5916)
ENSMUSG00000019189	Rnf145	Ntg	6.62854	5.93746	6.19245	Cluster 2 (n=5916)
ENSMUSG00000019235	Rps6kl1	Ntg	5.26011	4.17045	4.46157	Cluster 2 (n=5916)
ENSMUSG00000019254	Ppp1r12c	Ntg	7.71278	7.41056	7.49231	Cluster 2 (n=5916)
ENSMUSG00000019261	Map1s	Ntg	6.18017	5.79189	5.8697	Cluster 2 (n=5916)
ENSMUSG00000019297	Nop9	Ntg	6.03455	5.77501	5.86807	Cluster 2 (n=5916)
ENSMUSG00000019338	Zfp687	Ntg	6.304	5.90551	6.085	Cluster 2 (n=5916)
ENSMUSG00000019362	D8Ertd738e	Ntg	7.5179	7.0709	7.16087	Cluster 2 (n=5916)
ENSMUSG00000019370	Calm3	Ntg	8.6483	8.19679	8.35657	Cluster 2 (n=5916)
ENSMUSG00000019428	Fkbp8	Ntg	8.09561	7.7185	7.83774	Cluster 2 (n=5916)
ENSMUSG00000019432	Ddx39b	Ntg	7.85045	7.50897	7.58458	Cluster 2 (n=5916)
ENSMUSG00000019433	Gipc1	Ntg	6.84789	6.32992	6.41924	Cluster 2 (n=5916)
ENSMUSG00000019564	Arid3a	Ntg	4.75021	3.80326	4.29969	Cluster 2 (n=5916)
ENSMUSG00000019590	Cyb561	Ntg	6.29564	5.47376	5.66001	Cluster 2 (n=5916)
ENSMUSG00000019659	Ccdc12	Ntg	6.58498	6.17125	6.23953	Cluster 2 (n=5916)
ENSMUSG00000019689	Fmc1	Ntg	7.14313	6.93209	6.98285	Cluster 2 (n=5916)
ENSMUSG00000019699	Akt3	Ntg	7.02104	6.37735	6.57242	Cluster 2 (n=5916)
ENSMUSG00000019710	Mrpl24	Ntg	7.21605	6.9734	7.10617	Cluster 2 (n=5916)
ENSMUSG00000019726	Lyst	Ntg	6.19373	5.70842	5.87665	Cluster 2 (n=5916)
ENSMUSG00000019738	Polr2i	Ntg	6.22541	5.91983	5.97546	Cluster 2 (n=5916)
ENSMUSG00000019768	Esr1	Ntg	3.50191	2.56876	3.01277	Cluster 2 (n=5916)
ENSMUSG00000019774	Mtrf1l	Ntg	5.31324	4.99283	5.07234	Cluster 2 (n=5916)
ENSMUSG00000019777	Hdac2	Ntg	7.31142	6.86354	6.975	Cluster 2 (n=5916)
ENSMUSG00000019787	Trdn	Ntg	8.94008	8.66964	8.7996	Cluster 2 (n=5916)
ENSMUSG00000019791	Hint3	Ntg	6.48707	6.37604	6.42806	Cluster 2 (n=5916)
ENSMUSG00000019792	Trmt11	Ntg	5.00745	4.69359	4.79477	Cluster 2 (n=5916)
ENSMUSG00000019794	Katna1	Ntg	5.95595	5.53965	5.75244	Cluster 2 (n=5916)
ENSMUSG00000019795	Pcmt1	Ntg	7.73043	7.38787	7.56583	Cluster 2 (n=5916)
ENSMUSG00000019804	Snx3	Ntg	8.14234	7.83166	7.96571	Cluster 2 (n=5916)
ENSMUSG00000019806	Aig1	Ntg	6.74531	6.51202	6.54658	Cluster 2 (n=5916)
ENSMUSG00000019809	Pex3	Ntg	6.48593	5.98989	6.23197	Cluster 2 (n=5916)
ENSMUSG00000019813	Cep57l1	Ntg	4.23114	3.87744	4.06834	Cluster 2 (n=5916)
ENSMUSG00000019818	Cd164	Ntg	8.55062	8.23091	8.31813	Cluster 2 (n=5916)
ENSMUSG00000019820	Utrn	Ntg	8.29367	7.85838	8.02888	Cluster 2 (n=5916)
ENSMUSG00000019832	Rab32	Ntg	4.3009	3.88082	3.96409	Cluster 2 (n=5916)
ENSMUSG00000019838	Slc16a10	Ntg	6.86139	6.47801	6.58409	Cluster 2 (n=5916)
ENSMUSG00000019843	Fyn	Ntg	7.63754	6.8479	7.05092	Cluster 2 (n=5916)
ENSMUSG00000019846	Lama4	Ntg	8.54188	7.68335	7.82076	Cluster 2 (n=5916)
ENSMUSG00000019849	Prep	Ntg	7.54585	7.08412	7.33524	Cluster 2 (n=5916)
ENSMUSG00000019852	Arfgef3	Ntg	2.49015	0	0.792698	Cluster 2 (n=5916)
ENSMUSG00000019854	Reps1	Ntg	6.77609	6.42443	6.60039	Cluster 2 (n=5916)
ENSMUSG00000019861	Gopc	Ntg	6.84823	6.35052	6.55429	Cluster 2 (n=5916)
ENSMUSG00000019863	Qrsl1	Ntg	6.73697	6.44358	6.55148	Cluster 2 (n=5916)
ENSMUSG00000019868	Vta1	Ntg	6.31216	5.98284	6.10157	Cluster 2 (n=5916)
ENSMUSG00000019889	Ptprk	Ntg	7.21931	6.59139	6.89436	Cluster 2 (n=5916)
ENSMUSG00000019890	Nts	Ntg	4.01287	2.52127	2.84219	Cluster 2 (n=5916)
ENSMUSG00000019891	Dcbld1	Ntg	5.46938	4.91038	5.06034	Cluster 2 (n=5916)
ENSMUSG00000019899	Lama2	Ntg	8.87758	8.30657	8.54394	Cluster 2 (n=5916)
ENSMUSG00000019917	Septin10	Ntg	6.17946	5.60674	5.89833	Cluster 2 (n=5916)
ENSMUSG00000019920	Lims1	Ntg	8.5133	8.05406	8.23781	Cluster 2 (n=5916)
ENSMUSG00000019929	Dcn	Ntg	9.81551	9.62842	9.70361	Cluster 2 (n=5916)
ENSMUSG00000019943	Atp2b1	Ntg	7.83933	7.42763	7.61051	Cluster 2 (n=5916)
ENSMUSG00000019948	Actr6	Ntg	5.20331	5.07392	5.13682	Cluster 2 (n=5916)
ENSMUSG00000019951	Uhrf1bp1l	Ntg	6.83313	6.60368	6.66578	Cluster 2 (n=5916)
ENSMUSG00000019966	Kitl	Ntg	8.23239	7.58309	7.76324	Cluster 2 (n=5916)
ENSMUSG00000019969	Psen1	Ntg	7.19524	6.82431	6.95188	Cluster 2 (n=5916)
ENSMUSG00000019971	Cep290	Ntg	5.3556	4.94322	5.13522	Cluster 2 (n=5916)
ENSMUSG00000019975	Ikbip	Ntg	6.0315	5.55135	5.73585	Cluster 2 (n=5916)
ENSMUSG00000019977	Hbs1l	Ntg	7.69306	7.24092	7.48198	Cluster 2 (n=5916)
ENSMUSG00000019982	Myb	Ntg	1.24836	0	0.468713	Cluster 2 (n=5916)
ENSMUSG00000019984	Med23	Ntg	6.28324	5.76336	6.0002	Cluster 2 (n=5916)
ENSMUSG00000019986	Ahi1	Ntg	4.16061	4.04712	4.07061	Cluster 2 (n=5916)
ENSMUSG00000019990	Pde7b	Ntg	7.05316	6.79802	6.89285	Cluster 2 (n=5916)
ENSMUSG00000019998	Stx7	Ntg	7.18003	6.88561	6.99449	Cluster 2 (n=5916)
ENSMUSG00000020009	Ifngr1	Ntg	7.47106	7.00782	7.13233	Cluster 2 (n=5916)
ENSMUSG00000020015	Cdk17	Ntg	6.81439	5.97925	6.12453	Cluster 2 (n=5916)
ENSMUSG00000020019	Ntn4	Ntg	6.94908	6.0907	6.27205	Cluster 2 (n=5916)
ENSMUSG00000020022	Ndufa12	Ntg	8.45048	8.33969	8.38027	Cluster 2 (n=5916)
ENSMUSG00000020023	Tmcc3	Ntg	7.6073	7.08308	7.23711	Cluster 2 (n=5916)
ENSMUSG00000020024	Cep83	Ntg	6.59827	6.16867	6.27534	Cluster 2 (n=5916)
ENSMUSG00000020027	Socs2	Ntg	6.84423	5.9374	6.24879	Cluster 2 (n=5916)
ENSMUSG00000020029	Nudt4	Ntg	9.08322	8.60598	8.6862	Cluster 2 (n=5916)
ENSMUSG00000020077	Srgn	Ntg	6.70885	6.35191	6.52349	Cluster 2 (n=5916)
ENSMUSG00000020079	Supv3l1	Ntg	6.98828	6.74638	6.84714	Cluster 2 (n=5916)
ENSMUSG00000020085	Aifm2	Ntg	6.91963	6.55	6.67703	Cluster 2 (n=5916)
ENSMUSG00000020086	Macroh2a2	Ntg	5.42858	4.85946	5.05551	Cluster 2 (n=5916)
ENSMUSG00000020091	Eif4ebp2	Ntg	8.54986	8.1054	8.27604	Cluster 2 (n=5916)
ENSMUSG00000020107	Anapc16	Ntg	7.11319	6.8209	6.90254	Cluster 2 (n=5916)
ENSMUSG00000020111	Micu1	Ntg	6.33782	5.85866	6.07508	Cluster 2 (n=5916)
ENSMUSG00000020120	Plek	Ntg	5.42426	4.77863	4.99066	Cluster 2 (n=5916)
ENSMUSG00000020132	Rab21	Ntg	8.29922	8.00541	8.08562	Cluster 2 (n=5916)
ENSMUSG00000020133	2310011J03Rik	Ntg	6.48595	6.15351	6.22012	Cluster 2 (n=5916)
ENSMUSG00000020134	Peli1	Ntg	6.1638	5.65702	5.77208	Cluster 2 (n=5916)
ENSMUSG00000020135	Apc2	Ntg	5.87763	5.56088	5.67722	Cluster 2 (n=5916)
ENSMUSG00000020137	Thap2	Ntg	6.2278	5.7982	5.87338	Cluster 2 (n=5916)
ENSMUSG00000020142	Slc1a4	Ntg	6.07162	5.50493	5.72851	Cluster 2 (n=5916)
ENSMUSG00000020143	Dock2	Ntg	4.85465	4.37858	4.50207	Cluster 2 (n=5916)
ENSMUSG00000020149	Rab1a	Ntg	8.4902	8.09933	8.29232	Cluster 2 (n=5916)
ENSMUSG00000020152	Actr2	Ntg	7.89944	7.32838	7.52344	Cluster 2 (n=5916)
ENSMUSG00000020154	Ptprb	Ntg	8.88616	8.48827	8.58666	Cluster 2 (n=5916)
ENSMUSG00000020166	Cnot2	Ntg	6.98693	6.50862	6.71443	Cluster 2 (n=5916)
ENSMUSG00000020170	Frs2	Ntg	7.09269	6.72458	6.85504	Cluster 2 (n=5916)
ENSMUSG00000020171	Yeats4	Ntg	6.44071	6.09923	6.21144	Cluster 2 (n=5916)
ENSMUSG00000020175	Rab36	Ntg	3.70436	3.10517	3.22657	Cluster 2 (n=5916)
ENSMUSG00000020176	Grb10	Ntg	8.51631	7.90836	8.11228	Cluster 2 (n=5916)
ENSMUSG00000020181	Nav3	Ntg	6.60284	5.59928	5.77526	Cluster 2 (n=5916)
ENSMUSG00000020183	Cpm	Ntg	6.12049	5.27059	5.69393	Cluster 2 (n=5916)
ENSMUSG00000020184	Mdm2	Ntg	7.5106	7.15926	7.27754	Cluster 2 (n=5916)
ENSMUSG00000020185	E2f7	Ntg	4.9599	3.45362	4.00535	Cluster 2 (n=5916)
ENSMUSG00000020196	Cabin1	Ntg	7.34414	6.8713	6.95873	Cluster 2 (n=5916)
ENSMUSG00000020212	Mdm1	Ntg	5.0288	4.41261	4.61791	Cluster 2 (n=5916)
ENSMUSG00000020227	Irak3	Ntg	5.31371	4.97049	5.12726	Cluster 2 (n=5916)
ENSMUSG00000020235	Fzr1	Ntg	7.13907	6.78063	6.87277	Cluster 2 (n=5916)
ENSMUSG00000020238	Ncln	Ntg	7.61674	7.3467	7.42802	Cluster 2 (n=5916)
ENSMUSG00000020246	Hcfc2	Ntg	6.70447	6.36626	6.52868	Cluster 2 (n=5916)
ENSMUSG00000020251	Glt8d2	Ntg	4.68704	4.15804	4.28915	Cluster 2 (n=5916)
ENSMUSG00000020255	Nopchap1	Ntg	6.34444	5.76894	5.86175	Cluster 2 (n=5916)
ENSMUSG00000020257	Wdr82	Ntg	7.69478	7.03915	7.16276	Cluster 2 (n=5916)
ENSMUSG00000020260	Pofut2	Ntg	7.60834	7.25563	7.37105	Cluster 2 (n=5916)
ENSMUSG00000020261	Slc36a1	Ntg	6.58079	6.02051	6.19904	Cluster 2 (n=5916)
ENSMUSG00000020263	Appl2	Ntg	7.07323	6.93051	6.96841	Cluster 2 (n=5916)
ENSMUSG00000020264	Slc36a2	Ntg	6.90461	6.57635	6.62921	Cluster 2 (n=5916)
ENSMUSG00000020265	Sumo3	Ntg	7.33845	6.96115	7.15144	Cluster 2 (n=5916)
ENSMUSG00000020267	Hint1	Ntg	8.04288	7.72403	7.84531	Cluster 2 (n=5916)
ENSMUSG00000020268	Lyrm7	Ntg	5.63471	5.34385	5.40534	Cluster 2 (n=5916)
ENSMUSG00000020271	Fbxw11	Ntg	7.66794	7.24378	7.3839	Cluster 2 (n=5916)
ENSMUSG00000020282	Rhbdf1	Ntg	7.00561	6.61675	6.79923	Cluster 2 (n=5916)
ENSMUSG00000020284	Cfap410	Ntg	5.81657	5.61887	5.69669	Cluster 2 (n=5916)
ENSMUSG00000020289	Nprl3	Ntg	6.53705	6.27865	6.38476	Cluster 2 (n=5916)
ENSMUSG00000020290	Xpo1	Ntg	7.3675	6.91688	7.10735	Cluster 2 (n=5916)
ENSMUSG00000020307	Cdc34	Ntg	8.16902	7.87676	7.98057	Cluster 2 (n=5916)
ENSMUSG00000020309	Chac2	Ntg	5.83528	5.60412	5.68649	Cluster 2 (n=5916)
ENSMUSG00000020312	Shc2	Ntg	5.29883	4.38041	4.60259	Cluster 2 (n=5916)
ENSMUSG00000020326	Ccng1	Ntg	10.3577	10.033	10.153	Cluster 2 (n=5916)
ENSMUSG00000020328	Nudcd2	Ntg	5.92497	5.42807	5.50323	Cluster 2 (n=5916)
ENSMUSG00000020330	Hmmr	Ntg	4.1568	1.67477	2.6503	Cluster 2 (n=5916)
ENSMUSG00000020331	Hcn2	Ntg	7.43713	6.86225	6.99914	Cluster 2 (n=5916)
ENSMUSG00000020346	Mgat1	Ntg	7.80493	7.39965	7.50843	Cluster 2 (n=5916)
ENSMUSG00000020354	Sgcd	Ntg	6.73571	6.19076	6.46404	Cluster 2 (n=5916)
ENSMUSG00000020358	Hnrnpab	Ntg	8.31633	7.98908	8.15622	Cluster 2 (n=5916)
ENSMUSG00000020366	Mapk9	Ntg	7.50991	7.07539	7.20044	Cluster 2 (n=5916)
ENSMUSG00000020372	Rack1	Ntg	9.14553	8.76227	8.92776	Cluster 2 (n=5916)
ENSMUSG00000020376	Rnf130	Ntg	7.31809	6.99387	7.14955	Cluster 2 (n=5916)
ENSMUSG00000020377	Ltc4s	Ntg	4.48912	3.82106	4.05977	Cluster 2 (n=5916)
ENSMUSG00000020381	Mrnip	Ntg	3.54048	2.66384	2.93853	Cluster 2 (n=5916)
ENSMUSG00000020392	Cdkn2aipnl	Ntg	6.02273	5.43661	5.59347	Cluster 2 (n=5916)
ENSMUSG00000020397	Med7	Ntg	5.63265	5.38445	5.50389	Cluster 2 (n=5916)
ENSMUSG00000020420	Zfp607a	Ntg	4.80804	3.99968	4.12772	Cluster 2 (n=5916)
ENSMUSG00000020422	Tns3	Ntg	7.12784	6.66307	6.79892	Cluster 2 (n=5916)
ENSMUSG00000020432	Tcn2	Ntg	7.22316	6.92728	7.03158	Cluster 2 (n=5916)
ENSMUSG00000020439	Smtn	Ntg	8.34914	8.05795	8.13666	Cluster 2 (n=5916)
ENSMUSG00000020440	Arf5	Ntg	7.37215	6.93222	7.02479	Cluster 2 (n=5916)
ENSMUSG00000020448	Rnf185	Ntg	6.84132	6.45735	6.61449	Cluster 2 (n=5916)
ENSMUSG00000020451	Limk2	Ntg	6.95743	6.45904	6.70247	Cluster 2 (n=5916)
ENSMUSG00000020454	Eif4enif1	Ntg	7.28773	6.91029	7.02276	Cluster 2 (n=5916)
ENSMUSG00000020459	Mtif2	Ntg	7.17563	6.70218	6.90128	Cluster 2 (n=5916)
ENSMUSG00000020460	Rps27a	Ntg	8.38899	8.01536	8.17203	Cluster 2 (n=5916)
ENSMUSG00000020463	Ppp4r3b	Ntg	7.06999	6.50468	6.66955	Cluster 2 (n=5916)
ENSMUSG00000020472	Zkscan17	Ntg	6.91784	6.26708	6.43064	Cluster 2 (n=5916)
ENSMUSG00000020473	Aebp1	Ntg	6.61731	6.35049	6.45577	Cluster 2 (n=5916)
ENSMUSG00000020474	Polm	Ntg	4.70928	4.01942	4.13706	Cluster 2 (n=5916)
ENSMUSG00000020485	Supt4a	Ntg	6.20622	5.78411	5.92014	Cluster 2 (n=5916)
ENSMUSG00000020491	2810021J22Rik	Ntg	4.44852	3.97188	4.07148	Cluster 2 (n=5916)
ENSMUSG00000020495	Smg8	Ntg	5.90866	5.58602	5.67991	Cluster 2 (n=5916)
ENSMUSG00000020496	Rnf187	Ntg	8.26261	8.00906	8.09924	Cluster 2 (n=5916)
ENSMUSG00000020513	Tubd1	Ntg	4.84984	4.49836	4.68364	Cluster 2 (n=5916)
ENSMUSG00000020514	Mrpl22	Ntg	6.17308	5.92118	6.01793	Cluster 2 (n=5916)
ENSMUSG00000020515	Cnot8	Ntg	7.06285	6.66864	6.88073	Cluster 2 (n=5916)
ENSMUSG00000020516	Rps6kb1	Ntg	7.016	6.66937	6.78243	Cluster 2 (n=5916)
ENSMUSG00000020520	Galnt10	Ntg	6.54521	5.79585	6.03316	Cluster 2 (n=5916)
ENSMUSG00000020523	Fam114a2	Ntg	7.08139	6.62039	6.77116	Cluster 2 (n=5916)
ENSMUSG00000020532	Acaca	Ntg	6.42563	6.06961	6.22517	Cluster 2 (n=5916)
ENSMUSG00000020542	Myocd	Ntg	7.72279	7.07364	7.40103	Cluster 2 (n=5916)
ENSMUSG00000020546	Stxbp4	Ntg	5.59231	4.84176	5.05869	Cluster 2 (n=5916)
ENSMUSG00000020564	Atxn7l1	Ntg	6.13288	5.83603	5.92203	Cluster 2 (n=5916)
ENSMUSG00000020570	Sypl	Ntg	7.84054	7.55499	7.68146	Cluster 2 (n=5916)
ENSMUSG00000020580	Rock2	Ntg	8.77652	8.44148	8.62375	Cluster 2 (n=5916)
ENSMUSG00000020590	Snx13	Ntg	7.89629	7.4979	7.69019	Cluster 2 (n=5916)
ENSMUSG00000020594	Pum2	Ntg	8.49494	8.11436	8.27418	Cluster 2 (n=5916)
ENSMUSG00000020598	Nrcam	Ntg	2.34917	1.8648	2.03737	Cluster 2 (n=5916)
ENSMUSG00000020608	Smc6	Ntg	7.35541	6.82776	6.99815	Cluster 2 (n=5916)
ENSMUSG00000020623	Map2k6	Ntg	5.30704	4.83251	5.0377	Cluster 2 (n=5916)
ENSMUSG00000020630	Rnaseh1	Ntg	5.23919	4.84685	4.93865	Cluster 2 (n=5916)
ENSMUSG00000020640	Itsn2	Ntg	7.54754	7.02901	7.19843	Cluster 2 (n=5916)
ENSMUSG00000020646	Mboat2	Ntg	6.78849	6.40814	6.59531	Cluster 2 (n=5916)
ENSMUSG00000020647	Ncoa1	Ntg	7.45502	6.90587	7.09004	Cluster 2 (n=5916)
ENSMUSG00000020649	Rrm2	Ntg	4.90498	3.91266	4.08799	Cluster 2 (n=5916)
ENSMUSG00000020654	Adcy3	Ntg	5.53938	4.73297	5.04293	Cluster 2 (n=5916)
ENSMUSG00000020660	Pomc	Ntg	2.0816	0	0.662725	Cluster 2 (n=5916)
ENSMUSG00000020669	Sh3yl1	Ntg	3.51198	3.10817	3.29703	Cluster 2 (n=5916)
ENSMUSG00000020677	Ddx52	Ntg	5.98861	5.76942	5.81671	Cluster 2 (n=5916)
ENSMUSG00000020682	Mmp28	Ntg	4.77986	4.52836	4.6508	Cluster 2 (n=5916)
ENSMUSG00000020687	Cdc27	Ntg	7.01472	6.44979	6.57368	Cluster 2 (n=5916)
ENSMUSG00000020694	Tlk2	Ntg	7.23116	6.81728	6.90868	Cluster 2 (n=5916)
ENSMUSG00000020700	Map3k3	Ntg	7.51877	6.92765	7.09302	Cluster 2 (n=5916)
ENSMUSG00000020705	Ddx42	Ntg	7.11424	6.79194	6.88788	Cluster 2 (n=5916)
ENSMUSG00000020716	Nf1	Ntg	7.29777	6.8245	6.96285	Cluster 2 (n=5916)
ENSMUSG00000020717	Pecam1	Ntg	8.94576	8.30265	8.40291	Cluster 2 (n=5916)
ENSMUSG00000020719	Ddx5	Ntg	9.46463	9.10595	9.17803	Cluster 2 (n=5916)
ENSMUSG00000020721	Helz	Ntg	7.19335	6.77183	6.90531	Cluster 2 (n=5916)
ENSMUSG00000020728	Cep112	Ntg	4.42303	3.94406	4.17426	Cluster 2 (n=5916)
ENSMUSG00000020732	Rab37	Ntg	4.27105	2.91994	3.24366	Cluster 2 (n=5916)
ENSMUSG00000020738	Sumo2	Ntg	7.57636	7.22078	7.35665	Cluster 2 (n=5916)
ENSMUSG00000020739	Nup85	Ntg	6.2949	5.88681	6.10661	Cluster 2 (n=5916)
ENSMUSG00000020741	Cluh	Ntg	9.32593	9.01568	9.18558	Cluster 2 (n=5916)
ENSMUSG00000020744	Slc25a19	Ntg	6.80202	6.33176	6.40675	Cluster 2 (n=5916)
ENSMUSG00000020747	Tmem94	Ntg	8.62538	8.26694	8.35522	Cluster 2 (n=5916)
ENSMUSG00000020752	Recql5	Ntg	5.51876	5.28291	5.36636	Cluster 2 (n=5916)
ENSMUSG00000020766	Galk1	Ntg	5.39411	5.09527	5.16973	Cluster 2 (n=5916)
ENSMUSG00000020778	Ten1	Ntg	5.26508	4.75372	4.95998	Cluster 2 (n=5916)
ENSMUSG00000020783	Ncbp3	Ntg	6.6729	6.10345	6.2538	Cluster 2 (n=5916)
ENSMUSG00000020788	Atp2a3	Ntg	6.25004	5.96047	6.06744	Cluster 2 (n=5916)
ENSMUSG00000020790	Ankfy1	Ntg	7.34204	6.75079	6.86396	Cluster 2 (n=5916)
ENSMUSG00000020794	Ube2g1	Ntg	7.78068	7.45942	7.63492	Cluster 2 (n=5916)
ENSMUSG00000020803	Txndc17	Ntg	6.94776	6.53874	6.6913	Cluster 2 (n=5916)
ENSMUSG00000020812	Snhg16	Ntg	3.8011	3.17253	3.38347	Cluster 2 (n=5916)
ENSMUSG00000020827	Mink1	Ntg	7.61887	7.1584	7.34102	Cluster 2 (n=5916)
ENSMUSG00000020832	Eral1	Ntg	6.53891	6.20605	6.2846	Cluster 2 (n=5916)
ENSMUSG00000020840	Blmh	Ntg	7.0906	6.48694	6.68858	Cluster 2 (n=5916)
ENSMUSG00000020841	Cpd	Ntg	8.40633	7.83624	8.0176	Cluster 2 (n=5916)
ENSMUSG00000020843	Timm22	Ntg	6.78368	6.26873	6.43325	Cluster 2 (n=5916)
ENSMUSG00000020847	Rph3al	Ntg	5.03964	4.76105	4.80788	Cluster 2 (n=5916)
ENSMUSG00000020864	Ankrd40	Ntg	8.83146	8.4599	8.5757	Cluster 2 (n=5916)
ENSMUSG00000020865	Abcc3	Ntg	4.76715	3.81447	4.13898	Cluster 2 (n=5916)
ENSMUSG00000020873	Slc35b1	Ntg	6.75253	6.28163	6.44056	Cluster 2 (n=5916)
ENSMUSG00000020876	Snx11	Ntg	6.15044	5.52785	5.71202	Cluster 2 (n=5916)
ENSMUSG00000020878	Lrrc46	Ntg	1.90943	0.723409	0.959843	Cluster 2 (n=5916)
ENSMUSG00000020883	Fbxl20	Ntg	7.14034	6.68903	6.75453	Cluster 2 (n=5916)
ENSMUSG00000020886	Dlg4	Ntg	5.67898	5.05132	5.16631	Cluster 2 (n=5916)
ENSMUSG00000020888	Dvl2	Ntg	5.47709	5.33984	5.40568	Cluster 2 (n=5916)
ENSMUSG00000020894	Vamp2	Ntg	7.75196	7.47753	7.5663	Cluster 2 (n=5916)
ENSMUSG00000020897	Aurkb	Ntg	4.56349	2.25663	3.08318	Cluster 2 (n=5916)
ENSMUSG00000020900	Myh10	Ntg	7.74084	7.02398	7.16342	Cluster 2 (n=5916)
ENSMUSG00000020908	Myh3	Ntg	0.854783	0.662783	0.702248	Cluster 2 (n=5916)
ENSMUSG00000020914	Top2a	Ntg	6.18678	3.88437	4.55657	Cluster 2 (n=5916)
ENSMUSG00000020917	Acly	Ntg	7.44844	6.91764	7.07829	Cluster 2 (n=5916)
ENSMUSG00000020922	Lsm12	Ntg	6.63854	6.26822	6.34689	Cluster 2 (n=5916)
ENSMUSG00000020923	Ubtf	Ntg	7.85962	7.4929	7.63737	Cluster 2 (n=5916)
ENSMUSG00000020925	Ccdc43	Ntg	6.28899	5.83776	5.96434	Cluster 2 (n=5916)
ENSMUSG00000020928	Higd1b	Ntg	5.52451	4.81695	4.97963	Cluster 2 (n=5916)
ENSMUSG00000020946	Gosr2	Ntg	7.78413	7.23921	7.37748	Cluster 2 (n=5916)
ENSMUSG00000020954	Strn3	Ntg	7.96542	7.55945	7.69956	Cluster 2 (n=5916)
ENSMUSG00000020964	Sel1l	Ntg	7.96636	7.62558	7.79884	Cluster 2 (n=5916)
ENSMUSG00000020986	Sec23a	Ntg	7.45926	7.14888	7.27752	Cluster 2 (n=5916)
ENSMUSG00000020993	Trappc6b	Ntg	7.01055	6.7656	6.87253	Cluster 2 (n=5916)
ENSMUSG00000020994	Pnn	Ntg	6.87745	6.55423	6.63795	Cluster 2 (n=5916)
ENSMUSG00000021000	Mia2	Ntg	7.43728	7.19981	7.31792	Cluster 2 (n=5916)
ENSMUSG00000021003	Galc	Ntg	6.03899	5.55141	5.67646	Cluster 2 (n=5916)
ENSMUSG00000021007	Spata7	Ntg	4.80944	4.59815	4.68205	Cluster 2 (n=5916)
ENSMUSG00000021009	Ptpn21	Ntg	7.28926	6.93709	7.08228	Cluster 2 (n=5916)
ENSMUSG00000021012	Zc3h14	Ntg	7.70183	7.33824	7.4567	Cluster 2 (n=5916)
ENSMUSG00000021013	Ttc8	Ntg	4.33114	4.03234	4.19317	Cluster 2 (n=5916)
ENSMUSG00000021022	Ppp2r3c	Ntg	6.34765	5.93279	6.10668	Cluster 2 (n=5916)
ENSMUSG00000021027	Ralgapa1	Ntg	8.12491	7.64907	7.84833	Cluster 2 (n=5916)
ENSMUSG00000021036	Sptlc2	Ntg	6.83204	6.27702	6.48673	Cluster 2 (n=5916)
ENSMUSG00000021040	Slirp	Ntg	6.74057	6.4133	6.46942	Cluster 2 (n=5916)
ENSMUSG00000021044	Adck1	Ntg	6.84736	6.65454	6.75742	Cluster 2 (n=5916)
ENSMUSG00000021047	Nova1	Ntg	4.69908	4.22894	4.33441	Cluster 2 (n=5916)
ENSMUSG00000021051	Ppp2r5e	Ntg	7.12477	6.7244	6.8448	Cluster 2 (n=5916)
ENSMUSG00000021066	Atl1	Ntg	4.74412	4.30051	4.5032	Cluster 2 (n=5916)
ENSMUSG00000021068	Nin	Ntg	7.36461	6.65732	6.89401	Cluster 2 (n=5916)
ENSMUSG00000021069	Pygl	Ntg	6.784	5.91988	6.15461	Cluster 2 (n=5916)
ENSMUSG00000021071	Trim9	Ntg	3.2966	1.14589	1.86824	Cluster 2 (n=5916)
ENSMUSG00000021072	Tmx1	Ntg	7.82835	6.9147	7.05	Cluster 2 (n=5916)
ENSMUSG00000021087	Rtn1	Ntg	5.49906	4.45594	4.88368	Cluster 2 (n=5916)
ENSMUSG00000021094	Dhrs7	Ntg	6.34007	5.89381	6.13972	Cluster 2 (n=5916)
ENSMUSG00000021102	Glrx5	Ntg	7.53003	7.20694	7.29694	Cluster 2 (n=5916)
ENSMUSG00000021108	Prkch	Ntg	7.05455	6.35341	6.54101	Cluster 2 (n=5916)
ENSMUSG00000021109	Hif1a	Ntg	7.61148	7.03072	7.16103	Cluster 2 (n=5916)
ENSMUSG00000021111	Papola	Ntg	8.22553	7.73129	7.8484	Cluster 2 (n=5916)
ENSMUSG00000021112	Pals1	Ntg	6.64609	6.37832	6.52661	Cluster 2 (n=5916)
ENSMUSG00000021127	Zfp36l1	Ntg	8.16831	7.59064	7.73084	Cluster 2 (n=5916)
ENSMUSG00000021133	Susd6	Ntg	8.41871	8.08748	8.25373	Cluster 2 (n=5916)
ENSMUSG00000021140	Pcnx	Ntg	8.43632	7.98463	8.23012	Cluster 2 (n=5916)
ENSMUSG00000021143	Pacs2	Ntg	7.5567	7.16353	7.30979	Cluster 2 (n=5916)
ENSMUSG00000021144	Mta1	Ntg	7.51096	7.13405	7.29883	Cluster 2 (n=5916)
ENSMUSG00000021147	Wdr37	Ntg	7.1868	6.68239	6.89736	Cluster 2 (n=5916)
ENSMUSG00000021156	Zmynd11	Ntg	8.31162	8.02954	8.11671	Cluster 2 (n=5916)
ENSMUSG00000021180	Rps6ka5	Ntg	5.37422	5.02618	5.104	Cluster 2 (n=5916)
ENSMUSG00000021188	Trip11	Ntg	7.74064	7.30906	7.53033	Cluster 2 (n=5916)
ENSMUSG00000021196	Pfkp	Ntg	7.62601	6.89134	7.15735	Cluster 2 (n=5916)
ENSMUSG00000021224	Numb	Ntg	6.96928	6.41282	6.58601	Cluster 2 (n=5916)
ENSMUSG00000021236	Entpd5	Ntg	8.79052	8.69405	8.72166	Cluster 2 (n=5916)
ENSMUSG00000021241	Isca2	Ntg	7.03776	6.7189	6.7721	Cluster 2 (n=5916)
ENSMUSG00000021242	Npc2	Ntg	7.38235	7.01911	7.12276	Cluster 2 (n=5916)
ENSMUSG00000021244	Ylpm1	Ntg	7.10982	6.78109	6.95642	Cluster 2 (n=5916)
ENSMUSG00000021253	Tgfb3	Ntg	6.97767	6.25958	6.44973	Cluster 2 (n=5916)
ENSMUSG00000021257	Angel1	Ntg	5.57237	5.25074	5.32443	Cluster 2 (n=5916)
ENSMUSG00000021259	Cyp46a1	Ntg	3.46722	2.33983	2.57036	Cluster 2 (n=5916)
ENSMUSG00000021264	Yy1	Ntg	7.41355	6.99669	7.1143	Cluster 2 (n=5916)
ENSMUSG00000021271	Zfp839	Ntg	5.72116	5.58451	5.63668	Cluster 2 (n=5916)
ENSMUSG00000021275	Tecpr2	Ntg	6.03742	5.71792	5.89051	Cluster 2 (n=5916)
ENSMUSG00000021276	Cinp	Ntg	6.30208	5.5134	5.68705	Cluster 2 (n=5916)
ENSMUSG00000021277	Traf3	Ntg	7.35088	6.73978	6.98843	Cluster 2 (n=5916)
ENSMUSG00000021279	Cdc42bpb	Ntg	8.28574	7.67303	7.89147	Cluster 2 (n=5916)
ENSMUSG00000021282	Eif5	Ntg	8.38274	8.09699	8.21231	Cluster 2 (n=5916)
ENSMUSG00000021285	Ppp1r13b	Ntg	7.04695	6.62831	6.82948	Cluster 2 (n=5916)
ENSMUSG00000021288	Klc1	Ntg	7.76725	7.39523	7.47794	Cluster 2 (n=5916)
ENSMUSG00000021290	Atp5mpl	Ntg	8.80875	8.42262	8.52082	Cluster 2 (n=5916)
ENSMUSG00000021302	Ggps1	Ntg	6.45744	6.03624	6.12834	Cluster 2 (n=5916)
ENSMUSG00000021306	Gpr137b	Ntg	5.62974	5.16921	5.40173	Cluster 2 (n=5916)
ENSMUSG00000021322	Aoah	Ntg	3.41757	2.25929	2.49057	Cluster 2 (n=5916)
ENSMUSG00000021326	Trim27	Ntg	6.3077	5.994	6.08212	Cluster 2 (n=5916)
ENSMUSG00000021338	Carmil1	Ntg	4.70187	4.08909	4.33754	Cluster 2 (n=5916)
ENSMUSG00000021361	Tmem14c	Ntg	7.86639	7.41468	7.48722	Cluster 2 (n=5916)
ENSMUSG00000021365	Nedd9	Ntg	7.24199	6.70897	6.95152	Cluster 2 (n=5916)
ENSMUSG00000021367	Edn1	Ntg	4.80055	4.44958	4.56328	Cluster 2 (n=5916)
ENSMUSG00000021371	Mcur1	Ntg	7.54103	7.26767	7.35749	Cluster 2 (n=5916)
ENSMUSG00000021374	Nup153	Ntg	7.13923	6.72525	6.89983	Cluster 2 (n=5916)
ENSMUSG00000021377	Dek	Ntg	7.04563	6.5686	6.68894	Cluster 2 (n=5916)
ENSMUSG00000021388	Aspn	Ntg	7.21921	6.34245	6.5547	Cluster 2 (n=5916)
ENSMUSG00000021395	Spin1	Ntg	7.37462	6.88752	7.08847	Cluster 2 (n=5916)
ENSMUSG00000021400	Wrnip1	Ntg	6.61984	6.32894	6.47859	Cluster 2 (n=5916)
ENSMUSG00000021408	Ripk1	Ntg	6.23578	5.54859	5.78381	Cluster 2 (n=5916)
ENSMUSG00000021427	Ssr1	Ntg	7.77955	7.41069	7.53844	Cluster 2 (n=5916)
ENSMUSG00000021431	Snrnp48	Ntg	5.77016	5.4365	5.50912	Cluster 2 (n=5916)
ENSMUSG00000021453	Gadd45g	Ntg	5.28752	4.82548	5.02119	Cluster 2 (n=5916)
ENSMUSG00000021457	Syk	Ntg	6.95586	6.55054	6.72447	Cluster 2 (n=5916)
ENSMUSG00000021461	Fancc	Ntg	4.90407	4.27343	4.49086	Cluster 2 (n=5916)
ENSMUSG00000021464	Ror2	Ntg	4.65795	3.66641	3.88516	Cluster 2 (n=5916)
ENSMUSG00000021468	Sptlc1	Ntg	6.30107	5.86638	6.07136	Cluster 2 (n=5916)
ENSMUSG00000021476	Habp4	Ntg	7.72086	7.27658	7.47636	Cluster 2 (n=5916)
ENSMUSG00000021477	Ctsl	Ntg	8.30576	7.84965	8.06357	Cluster 2 (n=5916)
ENSMUSG00000021478	Drd1	Ntg	2.36241	1.88695	1.97811	Cluster 2 (n=5916)
ENSMUSG00000021481	Zfp346	Ntg	6.38321	6.20807	6.28651	Cluster 2 (n=5916)
ENSMUSG00000021482	Prxl2c	Ntg	7.12721	6.81998	6.91224	Cluster 2 (n=5916)
ENSMUSG00000021485	Mxd3	Ntg	3.85363	1.42985	1.80265	Cluster 2 (n=5916)
ENSMUSG00000021486	Prelid1	Ntg	7.56222	6.81107	6.93937	Cluster 2 (n=5916)
ENSMUSG00000021488	Nsd1	Ntg	8.18305	7.45524	7.6773	Cluster 2 (n=5916)
ENSMUSG00000021500	Ddx46	Ntg	7.36308	6.8906	7.07069	Cluster 2 (n=5916)
ENSMUSG00000021518	Ptdss1	Ntg	7.35397	6.88806	7.08003	Cluster 2 (n=5916)
ENSMUSG00000021540	Smad5	Ntg	7.7729	7.15559	7.29282	Cluster 2 (n=5916)
ENSMUSG00000021546	Hnrnpk	Ntg	8.82733	8.41327	8.64035	Cluster 2 (n=5916)
ENSMUSG00000021550	2210016F16Rik	Ntg	6.37189	6.06211	6.15761	Cluster 2 (n=5916)
ENSMUSG00000021552	Gkap1	Ntg	6.00722	5.80272	5.91042	Cluster 2 (n=5916)
ENSMUSG00000021556	Golm1	Ntg	6.0128	5.56808	5.73395	Cluster 2 (n=5916)
ENSMUSG00000021559	Dapk1	Ntg	7.47011	7.13043	7.26648	Cluster 2 (n=5916)
ENSMUSG00000021572	Cep72	Ntg	4.13135	2.17708	2.52757	Cluster 2 (n=5916)
ENSMUSG00000021573	Tppp	Ntg	6.91273	6.49603	6.62247	Cluster 2 (n=5916)
ENSMUSG00000021576	Pdcd6	Ntg	6.80788	6.55452	6.65852	Cluster 2 (n=5916)
ENSMUSG00000021579	Lrrc14b	Ntg	8.00235	7.75933	7.83346	Cluster 2 (n=5916)
ENSMUSG00000021589	Rhobtb3	Ntg	7.18902	6.87512	6.97356	Cluster 2 (n=5916)
ENSMUSG00000021592	Arsk	Ntg	5.02427	4.59039	4.76779	Cluster 2 (n=5916)
ENSMUSG00000021594	Srd5a1	Ntg	3.9218	2.60282	2.84561	Cluster 2 (n=5916)
ENSMUSG00000021598	Med10	Ntg	5.78896	5.35363	5.55115	Cluster 2 (n=5916)
ENSMUSG00000021606	Ndufs6	Ntg	8.92003	8.70135	8.81523	Cluster 2 (n=5916)
ENSMUSG00000021610	Clptm1l	Ntg	7.60345	7.21864	7.40501	Cluster 2 (n=5916)
ENSMUSG00000021614	Vcan	Ntg	7.26313	6.19021	6.3549	Cluster 2 (n=5916)
ENSMUSG00000021621	Zcchc9	Ntg	5.76477	5.32206	5.46901	Cluster 2 (n=5916)
ENSMUSG00000021629	Slc30a5	Ntg	6.84003	6.29412	6.4041	Cluster 2 (n=5916)
ENSMUSG00000021631	Mrps36-ps1	Ntg	3.14217	2.72341	2.87491	Cluster 2 (n=5916)
ENSMUSG00000021635	Rad17	Ntg	6.66612	6.27541	6.34253	Cluster 2 (n=5916)
ENSMUSG00000021645	Smn1	Ntg	5.23613	5.02074	5.12574	Cluster 2 (n=5916)
ENSMUSG00000021650	Ptcd2	Ntg	7.37155	7.13491	7.24398	Cluster 2 (n=5916)
ENSMUSG00000021660	Btf3	Ntg	7.92194	7.558	7.70643	Cluster 2 (n=5916)
ENSMUSG00000021661	Ankra2	Ntg	6.0317	5.76335	5.83031	Cluster 2 (n=5916)
ENSMUSG00000021665	Hexb	Ntg	6.57551	6.12429	6.29708	Cluster 2 (n=5916)
ENSMUSG00000021669	Cert1	Ntg	7.29359	6.96363	7.08193	Cluster 2 (n=5916)
ENSMUSG00000021670	Hmgcr	Ntg	5.89539	5.17174	5.39716	Cluster 2 (n=5916)
ENSMUSG00000021681	Aggf1	Ntg	7.06599	6.65895	6.82844	Cluster 2 (n=5916)
ENSMUSG00000021687	Scamp1	Ntg	7.18574	6.87431	7.01893	Cluster 2 (n=5916)
ENSMUSG00000021693	Kif2a	Ntg	6.54006	5.9614	6.12807	Cluster 2 (n=5916)
ENSMUSG00000021694	Ercc8	Ntg	5.17185	4.66619	4.81954	Cluster 2 (n=5916)
ENSMUSG00000021699	Pde4d	Ntg	6.6129	6.45257	6.52259	Cluster 2 (n=5916)
ENSMUSG00000021706	Zfyve16	Ntg	6.50468	6.01593	6.22204	Cluster 2 (n=5916)
ENSMUSG00000021707	Dhfr	Ntg	4.84982	4.15299	4.29887	Cluster 2 (n=5916)
ENSMUSG00000021709	Erbin	Ntg	7.92914	7.43301	7.59063	Cluster 2 (n=5916)
ENSMUSG00000021712	Trim23	Ntg	6.51215	6.12462	6.29643	Cluster 2 (n=5916)
ENSMUSG00000021713	Ppwd1	Ntg	5.47143	5.09795	5.28837	Cluster 2 (n=5916)
ENSMUSG00000021719	Rgs7bp	Ntg	5.67176	5.47427	5.57865	Cluster 2 (n=5916)
ENSMUSG00000021720	Rnf180	Ntg	3.14126	2.37069	2.73796	Cluster 2 (n=5916)
ENSMUSG00000021725	Parp8	Ntg	6.00419	5.68071	5.77223	Cluster 2 (n=5916)
ENSMUSG00000021728	Emb	Ntg	3.85612	3.38891	3.50923	Cluster 2 (n=5916)
ENSMUSG00000021730	Hcn1	Ntg	5.20756	3.14358	3.70609	Cluster 2 (n=5916)
ENSMUSG00000021738	Atxn7	Ntg	6.74258	6.36652	6.5563	Cluster 2 (n=5916)
ENSMUSG00000021748	Pdhb	Ntg	9.62825	9.23368	9.43445	Cluster 2 (n=5916)
ENSMUSG00000021752	Kctd6	Ntg	5.52626	5.05755	5.15813	Cluster 2 (n=5916)
ENSMUSG00000021756	Il6st	Ntg	9.01544	8.72889	8.88203	Cluster 2 (n=5916)
ENSMUSG00000021760	Gpx8	Ntg	6.28519	5.68647	5.83382	Cluster 2 (n=5916)
ENSMUSG00000021765	Fst	Ntg	3.64275	3.179	3.33448	Cluster 2 (n=5916)
ENSMUSG00000021767	Kat6b	Ntg	6.88961	6.44717	6.538	Cluster 2 (n=5916)
ENSMUSG00000021770	Samd8	Ntg	7.0428	6.74403	6.81395	Cluster 2 (n=5916)
ENSMUSG00000021774	Ube2e1	Ntg	6.35812	5.96072	6.14208	Cluster 2 (n=5916)
ENSMUSG00000021782	Dlg5	Ntg	6.47034	5.88433	5.99846	Cluster 2 (n=5916)
ENSMUSG00000021796	Bmpr1a	Ntg	8.33749	7.76398	7.88298	Cluster 2 (n=5916)
ENSMUSG00000021807	Rtraf	Ntg	7.67861	7.31388	7.46087	Cluster 2 (n=5916)
ENSMUSG00000021811	Dnajc9	Ntg	5.76299	5.34806	5.51378	Cluster 2 (n=5916)
ENSMUSG00000021816	Ppp3cb	Ntg	7.71542	7.3815	7.49191	Cluster 2 (n=5916)
ENSMUSG00000021819	Zswim8	Ntg	7.52507	7.08182	7.23761	Cluster 2 (n=5916)
ENSMUSG00000021820	Camk2g	Ntg	7.59193	7.19352	7.28414	Cluster 2 (n=5916)
ENSMUSG00000021822	Plau	Ntg	5.50621	5.09074	5.26882	Cluster 2 (n=5916)
ENSMUSG00000021823	Vcl	Ntg	8.80006	8.29047	8.50748	Cluster 2 (n=5916)
ENSMUSG00000021824	Ap3m1	Ntg	7.82224	7.17672	7.30667	Cluster 2 (n=5916)
ENSMUSG00000021840	Mapk1ip1l	Ntg	7.10507	6.62402	6.81369	Cluster 2 (n=5916)
ENSMUSG00000021868	Ppif	Ntg	8.97173	8.58474	8.79293	Cluster 2 (n=5916)
ENSMUSG00000021877	Arf4	Ntg	7.79708	7.31285	7.45362	Cluster 2 (n=5916)
ENSMUSG00000021880	Rnase6	Ntg	2.0545	1.33641	1.66292	Cluster 2 (n=5916)
ENSMUSG00000021890	Eaf1	Ntg	6.92386	6.47192	6.58869	Cluster 2 (n=5916)
ENSMUSG00000021891	Mettl6	Ntg	5.77588	5.16423	5.37623	Cluster 2 (n=5916)
ENSMUSG00000021892	Sh3bp5	Ntg	7.38935	7.01087	7.08338	Cluster 2 (n=5916)
ENSMUSG00000021893	Capn7	Ntg	7.52757	7.1432	7.25672	Cluster 2 (n=5916)
ENSMUSG00000021900	Btd	Ntg	5.97955	5.62328	5.73877	Cluster 2 (n=5916)
ENSMUSG00000021901	Bap1	Ntg	7.54811	7.07853	7.27341	Cluster 2 (n=5916)
ENSMUSG00000021904	Sema3g	Ntg	6.82109	6.61701	6.71197	Cluster 2 (n=5916)
ENSMUSG00000021905	Dph3	Ntg	7.01442	6.52817	6.65311	Cluster 2 (n=5916)
ENSMUSG00000021910	Nisch	Ntg	8.82083	8.4261	8.62094	Cluster 2 (n=5916)
ENSMUSG00000021911	Parg	Ntg	6.66596	6.04662	6.17083	Cluster 2 (n=5916)
ENSMUSG00000021916	Glt8d1	Ntg	6.23708	5.89211	6.03837	Cluster 2 (n=5916)
ENSMUSG00000021918	Nek4	Ntg	5.41138	4.99704	5.2053	Cluster 2 (n=5916)
ENSMUSG00000021930	Spryd7	Ntg	7.12493	6.76682	6.8485	Cluster 2 (n=5916)
ENSMUSG00000021932	Rnaseh2b	Ntg	5.25852	4.72685	4.93066	Cluster 2 (n=5916)
ENSMUSG00000021939	Ctsb	Ntg	9.72564	9.36526	9.52316	Cluster 2 (n=5916)
ENSMUSG00000021943	Gdf10	Ntg	5.26703	4.66445	4.81374	Cluster 2 (n=5916)
ENSMUSG00000021947	Cryl1	Ntg	5.07077	4.58798	4.83683	Cluster 2 (n=5916)
ENSMUSG00000021950	Anxa8	Ntg	2.75445	1.92899	2.34701	Cluster 2 (n=5916)
ENSMUSG00000021951	Eef1akmt1	Ntg	6.43641	6.13453	6.289	Cluster 2 (n=5916)
ENSMUSG00000021959	Lats2	Ntg	7.6818	7.15852	7.40967	Cluster 2 (n=5916)
ENSMUSG00000021962	Dcp1a	Ntg	6.49017	5.93116	6.01502	Cluster 2 (n=5916)
ENSMUSG00000021963	Sap18	Ntg	7.37013	7.16301	7.26019	Cluster 2 (n=5916)
ENSMUSG00000021969	Zdhhc20	Ntg	6.46434	5.65594	5.82432	Cluster 2 (n=5916)
ENSMUSG00000021978	Extl3	Ntg	8.10242	7.55572	7.73251	Cluster 2 (n=5916)
ENSMUSG00000021982	Cdadc1	Ntg	7.06927	6.79727	6.89933	Cluster 2 (n=5916)
ENSMUSG00000021987	Mtmr6	Ntg	7.46433	6.99415	7.19254	Cluster 2 (n=5916)
ENSMUSG00000021998	Lcp1	Ntg	7.07293	6.23695	6.57337	Cluster 2 (n=5916)
ENSMUSG00000022000	Zc3h13	Ntg	6.85998	6.46742	6.62603	Cluster 2 (n=5916)
ENSMUSG00000022003	Slc25a30	Ntg	6.06948	5.55759	5.69642	Cluster 2 (n=5916)
ENSMUSG00000022008	Gpalpp1	Ntg	6.7674	6.26714	6.40243	Cluster 2 (n=5916)
ENSMUSG00000022010	Tsc22d1	Ntg	8.99615	8.47742	8.61081	Cluster 2 (n=5916)
ENSMUSG00000022016	Akap11	Ntg	7.38288	7.07013	7.2125	Cluster 2 (n=5916)
ENSMUSG00000022019	Tdrd3	Ntg	6.82424	6.36676	6.47129	Cluster 2 (n=5916)
ENSMUSG00000022021	Diaph3	Ntg	4.36414	1.97205	2.71101	Cluster 2 (n=5916)
ENSMUSG00000022023	Wbp4	Ntg	6.65387	6.24196	6.38497	Cluster 2 (n=5916)
ENSMUSG00000022031	Elp3	Ntg	6.93492	6.66665	6.81342	Cluster 2 (n=5916)
ENSMUSG00000022032	Scara5	Ntg	7.2997	6.84271	6.91342	Cluster 2 (n=5916)
ENSMUSG00000022033	Pbk	Ntg	4.27357	0.909951	2.30786	Cluster 2 (n=5916)
ENSMUSG00000022035	Ccdc25	Ntg	6.67865	6.12458	6.26438	Cluster 2 (n=5916)
ENSMUSG00000022043	Trim35	Ntg	8.23558	7.78062	8.01655	Cluster 2 (n=5916)
ENSMUSG00000022044	Stmn4	Ntg	3.20787	1.42347	2.32027	Cluster 2 (n=5916)
ENSMUSG00000022048	Dpysl2	Ntg	6.72514	6.1327	6.29064	Cluster 2 (n=5916)
ENSMUSG00000022051	Bnip3l	Ntg	7.56955	7.21487	7.34925	Cluster 2 (n=5916)
ENSMUSG00000022052	Ppp2r2a	Ntg	7.34034	7.03367	7.17781	Cluster 2 (n=5916)
ENSMUSG00000022053	Ebf2	Ntg	6.1086	5.33267	5.45683	Cluster 2 (n=5916)
ENSMUSG00000022074	Tnfrsf10b	Ntg	4.962	4.26683	4.43987	Cluster 2 (n=5916)
ENSMUSG00000022089	Bin3	Ntg	5.42405	4.97359	5.13918	Cluster 2 (n=5916)
ENSMUSG00000022091	Sorbs3	Ntg	7.46076	6.9924	7.09899	Cluster 2 (n=5916)
ENSMUSG00000022092	Ppp3cc	Ntg	6.70341	6.39873	6.55963	Cluster 2 (n=5916)
ENSMUSG00000022094	Slc39a14	Ntg	7.97276	7.50125	7.76132	Cluster 2 (n=5916)
ENSMUSG00000022095	Fhip2b	Ntg	7.23383	6.85741	7.02066	Cluster 2 (n=5916)
ENSMUSG00000022096	Hr	Ntg	7.7379	6.63246	6.80223	Cluster 2 (n=5916)
ENSMUSG00000022102	Dok2	Ntg	5.06969	3.97253	4.41425	Cluster 2 (n=5916)
ENSMUSG00000022106	Rcbtb2	Ntg	6.49021	6.09844	6.27219	Cluster 2 (n=5916)
ENSMUSG00000022109	Med4	Ntg	6.42081	6.11407	6.18284	Cluster 2 (n=5916)
ENSMUSG00000022119	Rbm26	Ntg	6.53664	6.1767	6.30447	Cluster 2 (n=5916)
ENSMUSG00000022124	Fbxl3	Ntg	7.38375	7.04637	7.19505	Cluster 2 (n=5916)
ENSMUSG00000022136	Dnajc3	Ntg	7.46028	7.10364	7.2802	Cluster 2 (n=5916)
ENSMUSG00000022141	Nipbl	Ntg	7.61239	7.15834	7.32676	Cluster 2 (n=5916)
ENSMUSG00000022142	Nup155	Ntg	6.19036	5.83453	6.03092	Cluster 2 (n=5916)
ENSMUSG00000022174	Dad1	Ntg	7.15039	6.92382	7.02692	Cluster 2 (n=5916)
ENSMUSG00000022175	Lrp10	Ntg	8.0249	7.5247	7.62766	Cluster 2 (n=5916)
ENSMUSG00000022184	Fbxo4	Ntg	5.56677	4.989	5.21175	Cluster 2 (n=5916)
ENSMUSG00000022185	Acin1	Ntg	7.66061	7.31548	7.49894	Cluster 2 (n=5916)
ENSMUSG00000022195	6030458C11Rik	Ntg	6.59703	6.23118	6.36725	Cluster 2 (n=5916)
ENSMUSG00000022197	Pdzd2	Ntg	8.48067	7.85797	8.11223	Cluster 2 (n=5916)
ENSMUSG00000022200	Golph3	Ntg	7.83123	7.43741	7.53983	Cluster 2 (n=5916)
ENSMUSG00000022201	Zfr	Ntg	7.72123	7.32819	7.53132	Cluster 2 (n=5916)
ENSMUSG00000022205	Sub1	Ntg	6.84178	6.47664	6.57231	Cluster 2 (n=5916)
ENSMUSG00000022211	Carmil3	Ntg	4.59749	4.3961	4.46116	Cluster 2 (n=5916)
ENSMUSG00000022218	Tgm1	Ntg	2.54604	1.47544	1.87988	Cluster 2 (n=5916)
ENSMUSG00000022225	Cma1	Ntg	1.44087	0	0.549647	Cluster 2 (n=5916)
ENSMUSG00000022228	Zscan26	Ntg	7.04982	6.69357	6.79787	Cluster 2 (n=5916)
ENSMUSG00000022246	Rai14	Ntg	5.69896	5.19402	5.34574	Cluster 2 (n=5916)
ENSMUSG00000022247	Brix1	Ntg	6.36882	6.0073	6.16068	Cluster 2 (n=5916)
ENSMUSG00000022261	Sdc2	Ntg	7.32322	6.90885	7.08214	Cluster 2 (n=5916)
ENSMUSG00000022263	Trio	Ntg	7.83927	7.27739	7.43311	Cluster 2 (n=5916)
ENSMUSG00000022280	Rnf19a	Ntg	6.94484	6.41634	6.5175	Cluster 2 (n=5916)
ENSMUSG00000022285	Ywhaz	Ntg	8.23308	7.73349	7.87169	Cluster 2 (n=5916)
ENSMUSG00000022299	Slc25a32	Ntg	6.45069	6.03137	6.16863	Cluster 2 (n=5916)
ENSMUSG00000022306	Zfpm2	Ntg	6.63515	6.28437	6.4402	Cluster 2 (n=5916)
ENSMUSG00000022307	Oxr1	Ntg	7.47427	7.15503	7.29781	Cluster 2 (n=5916)
ENSMUSG00000022309	Angpt1	Ntg	6.87943	6.58249	6.71685	Cluster 2 (n=5916)
ENSMUSG00000022313	Utp23	Ntg	5.29362	4.72825	4.91163	Cluster 2 (n=5916)
ENSMUSG00000022322	Shcbp1	Ntg	3.66657	1.50901	1.84761	Cluster 2 (n=5916)
ENSMUSG00000022324	Matn2	Ntg	7.2357	6.24404	6.49689	Cluster 2 (n=5916)
ENSMUSG00000022329	Stk3	Ntg	5.79636	5.17827	5.31013	Cluster 2 (n=5916)
ENSMUSG00000022337	Emc2	Ntg	7.8288	7.56664	7.68566	Cluster 2 (n=5916)
ENSMUSG00000022338	Eny2	Ntg	6.67559	6.33286	6.46855	Cluster 2 (n=5916)
ENSMUSG00000022354	Ndufb9	Ntg	9.51329	9.27918	9.38244	Cluster 2 (n=5916)
ENSMUSG00000022359	Wdyhv1	Ntg	5.71658	5.40062	5.47658	Cluster 2 (n=5916)
ENSMUSG00000022360	Atad2	Ntg	5.74681	4.77681	5.15953	Cluster 2 (n=5916)
ENSMUSG00000022361	Zhx1	Ntg	7.04765	6.62325	6.72043	Cluster 2 (n=5916)
ENSMUSG00000022364	Tbc1d31	Ntg	5.15406	4.58654	4.68775	Cluster 2 (n=5916)
ENSMUSG00000022365	Derl1	Ntg	7.65366	7.36529	7.5162	Cluster 2 (n=5916)
ENSMUSG00000022370	Mrpl13	Ntg	7.23857	6.93837	7.0552	Cluster 2 (n=5916)
ENSMUSG00000022377	Asap1	Ntg	7.00069	6.55805	6.72419	Cluster 2 (n=5916)
ENSMUSG00000022378	Cyrib	Ntg	6.6772	6.21535	6.39573	Cluster 2 (n=5916)
ENSMUSG00000022385	Gtse1	Ntg	3.9245	1.39383	2.57604	Cluster 2 (n=5916)
ENSMUSG00000022387	Brd1	Ntg	7.35347	7.01723	7.14893	Cluster 2 (n=5916)
ENSMUSG00000022400	Rbx1	Ntg	7.40505	7.01615	7.11725	Cluster 2 (n=5916)
ENSMUSG00000022420	Dnal4	Ntg	6.73268	6.25406	6.34895	Cluster 2 (n=5916)
ENSMUSG00000022421	Nptxr	Ntg	5.32456	4.86902	5.11434	Cluster 2 (n=5916)
ENSMUSG00000022427	Tomm22	Ntg	7.59376	7.02895	7.22654	Cluster 2 (n=5916)
ENSMUSG00000022433	Csnk1e	Ntg	7.32081	7.1239	7.19759	Cluster 2 (n=5916)
ENSMUSG00000022434	Fam118a	Ntg	5.83908	5.35934	5.44729	Cluster 2 (n=5916)
ENSMUSG00000022438	Parvb	Ntg	8.74067	8.07425	8.28761	Cluster 2 (n=5916)
ENSMUSG00000022443	Myh9	Ntg	8.81876	8.22059	8.38765	Cluster 2 (n=5916)
ENSMUSG00000022452	Smdt1	Ntg	7.7055	7.29847	7.37682	Cluster 2 (n=5916)
ENSMUSG00000022468	Endou	Ntg	4.79767	4.05472	4.33126	Cluster 2 (n=5916)
ENSMUSG00000022479	Vdr	Ntg	3.0097	2.34285	2.6427	Cluster 2 (n=5916)
ENSMUSG00000022488	Nckap1l	Ntg	6.04808	5.22206	5.37542	Cluster 2 (n=5916)
ENSMUSG00000022498	Txndc11	Ntg	6.58214	6.10886	6.18293	Cluster 2 (n=5916)
ENSMUSG00000022510	Trp63	Ntg	3.90654	3.5406	3.70615	Cluster 2 (n=5916)
ENSMUSG00000022514	Il1rap	Ntg	5.39401	4.74684	5.05253	Cluster 2 (n=5916)
ENSMUSG00000022516	Nudt16l1	Ntg	6.45401	5.78339	5.96142	Cluster 2 (n=5916)
ENSMUSG00000022519	Srl	Ntg	10.6507	10.111	10.3493	Cluster 2 (n=5916)
ENSMUSG00000022526	Zfp251	Ntg	6.36153	5.9579	6.03643	Cluster 2 (n=5916)
ENSMUSG00000022529	Zfp263	Ntg	5.93291	5.47265	5.58349	Cluster 2 (n=5916)
ENSMUSG00000022533	Atp13a3	Ntg	7.57114	7.07904	7.25474	Cluster 2 (n=5916)
ENSMUSG00000022536	Glyr1	Ntg	7.67613	7.19792	7.38936	Cluster 2 (n=5916)
ENSMUSG00000022540	Rogdi	Ntg	6.20778	5.66232	5.81047	Cluster 2 (n=5916)
ENSMUSG00000022544	Eef2kmt	Ntg	5.77008	5.21954	5.33516	Cluster 2 (n=5916)
ENSMUSG00000022545	Ercc4	Ntg	5.73152	5.47107	5.56683	Cluster 2 (n=5916)
ENSMUSG00000022551	Cyc1	Ntg	10.1524	9.81962	9.9593	Cluster 2 (n=5916)
ENSMUSG00000022553	Maf1	Ntg	7.69639	7.52256	7.58224	Cluster 2 (n=5916)
ENSMUSG00000022556	Hsf1	Ntg	7.07542	6.7078	6.81661	Cluster 2 (n=5916)
ENSMUSG00000022561	Gpaa1	Ntg	6.62214	6.219	6.41555	Cluster 2 (n=5916)
ENSMUSG00000022570	Gfus	Ntg	6.00236	5.77625	5.82546	Cluster 2 (n=5916)
ENSMUSG00000022579	Gpihbp1	Ntg	7.63449	7.11601	7.29268	Cluster 2 (n=5916)
ENSMUSG00000022594	Lynx1	Ntg	9.50496	8.94118	9.15036	Cluster 2 (n=5916)
ENSMUSG00000022598	Psca	Ntg	1.27509	0.528391	0.821646	Cluster 2 (n=5916)
ENSMUSG00000022607	Ptk2	Ntg	7.42744	6.73927	6.89481	Cluster 2 (n=5916)
ENSMUSG00000022620	Arsa	Ntg	6.48105	5.94974	6.05748	Cluster 2 (n=5916)
ENSMUSG00000022637	Cblb	Ntg	6.47299	6.18046	6.23223	Cluster 2 (n=5916)
ENSMUSG00000022641	Bbx	Ntg	6.62267	6.18281	6.29738	Cluster 2 (n=5916)
ENSMUSG00000022656	Nectin3	Ntg	6.31826	5.43864	5.63878	Cluster 2 (n=5916)
ENSMUSG00000022671	Mzt2	Ntg	5.29441	5.03471	5.138	Cluster 2 (n=5916)
ENSMUSG00000022673	Mcm4	Ntg	5.79668	5.06612	5.42979	Cluster 2 (n=5916)
ENSMUSG00000022674	Ube2v2	Ntg	5.85494	5.50857	5.56393	Cluster 2 (n=5916)
ENSMUSG00000022676	Snai2	Ntg	5.18806	4.322	4.4464	Cluster 2 (n=5916)
ENSMUSG00000022677	Cep20	Ntg	7.33035	6.74704	6.97757	Cluster 2 (n=5916)
ENSMUSG00000022682	Rrn3	Ntg	7.22692	7.0176	7.12554	Cluster 2 (n=5916)
ENSMUSG00000022684	Bfar	Ntg	7.53848	7.281	7.3747	Cluster 2 (n=5916)
ENSMUSG00000022698	Naa50	Ntg	7.88787	7.53662	7.62802	Cluster 2 (n=5916)
ENSMUSG00000022706	Mrpl40	Ntg	6.55792	6.22167	6.39534	Cluster 2 (n=5916)
ENSMUSG00000022708	Zbtb20	Ntg	9.20443	8.94088	9.02193	Cluster 2 (n=5916)
ENSMUSG00000022710	Usp7	Ntg	7.76529	7.33863	7.48879	Cluster 2 (n=5916)
ENSMUSG00000022711	Pmm2	Ntg	6.90358	6.403	6.53444	Cluster 2 (n=5916)
ENSMUSG00000022722	Arl6	Ntg	5.35723	4.7894	5.02141	Cluster 2 (n=5916)
ENSMUSG00000022723	Crybg3	Ntg	7.82623	7.21034	7.30517	Cluster 2 (n=5916)
ENSMUSG00000022724	Riox2	Ntg	6.21903	5.89617	6.04523	Cluster 2 (n=5916)
ENSMUSG00000022744	Cldnd1	Ntg	7.13618	6.72561	6.85217	Cluster 2 (n=5916)
ENSMUSG00000022748	Cmss1	Ntg	6.74485	6.51885	6.59457	Cluster 2 (n=5916)
ENSMUSG00000022749	Tbc1d23	Ntg	6.67999	6.43459	6.47089	Cluster 2 (n=5916)
ENSMUSG00000022751	Nit2	Ntg	6.24248	5.88085	6.07987	Cluster 2 (n=5916)
ENSMUSG00000022752	Tomm70a	Ntg	8.14089	7.7326	7.8804	Cluster 2 (n=5916)
ENSMUSG00000022761	Lztr1	Ntg	6.90382	6.44247	6.62552	Cluster 2 (n=5916)
ENSMUSG00000022768	Ccdc116	Ntg	1.55834	0	0.843348	Cluster 2 (n=5916)
ENSMUSG00000022771	Ppil2	Ntg	6.85269	6.55194	6.69104	Cluster 2 (n=5916)
ENSMUSG00000022772	Senp5	Ntg	6.85969	6.26662	6.54509	Cluster 2 (n=5916)
ENSMUSG00000022773	Ypel1	Ntg	3.3726	2.14091	2.37275	Cluster 2 (n=5916)
ENSMUSG00000022774	Ncbp2	Ntg	6.68323	6.2354	6.38968	Cluster 2 (n=5916)
ENSMUSG00000022779	Top3b	Ntg	6.58481	6.13516	6.2514	Cluster 2 (n=5916)
ENSMUSG00000022781	Pak2	Ntg	7.58508	7.12033	7.31071	Cluster 2 (n=5916)
ENSMUSG00000022789	Dnm1l	Ntg	8.29213	7.90463	8.09535	Cluster 2 (n=5916)
ENSMUSG00000022793	B4galt4	Ntg	5.60899	5.37706	5.4442	Cluster 2 (n=5916)
ENSMUSG00000022799	Arhgap31	Ntg	8.24559	7.72542	7.85458	Cluster 2 (n=5916)
ENSMUSG00000022800	Fyttd1	Ntg	7.78856	7.36833	7.47037	Cluster 2 (n=5916)
ENSMUSG00000022801	Lrch3	Ntg	7.06074	6.50806	6.64999	Cluster 2 (n=5916)
ENSMUSG00000022802	Lmln	Ntg	4.93401	4.51273	4.58572	Cluster 2 (n=5916)
ENSMUSG00000022808	Snx4	Ntg	7.05713	6.60508	6.7361	Cluster 2 (n=5916)
ENSMUSG00000022811	Zfp148	Ntg	7.29815	6.87472	7.04293	Cluster 2 (n=5916)
ENSMUSG00000022812	Gsk3b	Ntg	7.99247	7.60445	7.73759	Cluster 2 (n=5916)
ENSMUSG00000022820	Ndufb4	Ntg	8.1556	7.99471	8.06663	Cluster 2 (n=5916)
ENSMUSG00000022827	Rabl3	Ntg	5.104	4.68624	4.9158	Cluster 2 (n=5916)
ENSMUSG00000022828	Gtf2e1	Ntg	5.48585	5.1481	5.23607	Cluster 2 (n=5916)
ENSMUSG00000022831	Hcls1	Ntg	5.94548	5.22826	5.39311	Cluster 2 (n=5916)
ENSMUSG00000022840	Adcy5	Ntg	8.41895	7.96577	8.11083	Cluster 2 (n=5916)
ENSMUSG00000022841	Ap2m1	Ntg	8.45696	8.06714	8.27925	Cluster 2 (n=5916)
ENSMUSG00000022856	Tmem41a	Ntg	5.74395	5.53416	5.63363	Cluster 2 (n=5916)
ENSMUSG00000022860	Chodl	Ntg	1.65757	0.753865	0.972335	Cluster 2 (n=5916)
ENSMUSG00000022861	Dgkg	Ntg	3.23407	2.14225	2.4161	Cluster 2 (n=5916)
ENSMUSG00000022865	Cxadr	Ntg	7.81716	7.19459	7.32962	Cluster 2 (n=5916)
ENSMUSG00000022867	Usp25	Ntg	8.05598	7.49858	7.65737	Cluster 2 (n=5916)
ENSMUSG00000022881	Rfc4	Ntg	5.08174	4.60197	4.81243	Cluster 2 (n=5916)
ENSMUSG00000022890	Atp5j	Ntg	9.46316	9.25545	9.31822	Cluster 2 (n=5916)
ENSMUSG00000022892	App	Ntg	9.02669	8.77739	8.85472	Cluster 2 (n=5916)
ENSMUSG00000022898	Vps26c	Ntg	6.94147	6.4874	6.68451	Cluster 2 (n=5916)
ENSMUSG00000022906	Parp9	Ntg	6.34631	5.89595	6.06661	Cluster 2 (n=5916)
ENSMUSG00000022911	Arl13b	Ntg	5.53141	5.041	5.23911	Cluster 2 (n=5916)
ENSMUSG00000022912	Pros1	Ntg	6.89091	6.25375	6.41066	Cluster 2 (n=5916)
ENSMUSG00000022913	Psmg1	Ntg	6.0107	5.67405	5.85236	Cluster 2 (n=5916)
ENSMUSG00000022914	Brwd1	Ntg	7.92178	7.44415	7.53679	Cluster 2 (n=5916)
ENSMUSG00000022945	Chaf1b	Ntg	4.25063	2.39794	2.78576	Cluster 2 (n=5916)
ENSMUSG00000022956	Atp5o	Ntg	9.89266	9.6825	9.76656	Cluster 2 (n=5916)
ENSMUSG00000022957	Itsn1	Ntg	7.59305	7.13841	7.3458	Cluster 2 (n=5916)
ENSMUSG00000022961	Son	Ntg	8.81266	8.39855	8.53646	Cluster 2 (n=5916)
ENSMUSG00000022964	Tmem50b	Ntg	7.6414	7.07199	7.21568	Cluster 2 (n=5916)
ENSMUSG00000022965	Ifngr2	Ntg	8.73653	8.20165	8.3615	Cluster 2 (n=5916)
ENSMUSG00000022992	Kansl2	Ntg	7.49824	7.02001	7.09829	Cluster 2 (n=5916)
ENSMUSG00000022994	Adcy6	Ntg	9.04138	8.66955	8.79092	Cluster 2 (n=5916)
ENSMUSG00000022996	Wnt10b	Ntg	3.03719	0.68429	1.16125	Cluster 2 (n=5916)
ENSMUSG00000023000	Dhh	Ntg	3.7797	3.02727	3.39368	Cluster 2 (n=5916)
ENSMUSG00000023004	Tuba1b	Ntg	8.69293	8.12037	8.35307	Cluster 2 (n=5916)
ENSMUSG00000023007	Prpf40b	Ntg	6.39603	5.99213	6.07558	Cluster 2 (n=5916)
ENSMUSG00000023010	Tmbim6	Ntg	8.66131	8.41438	8.54998	Cluster 2 (n=5916)
ENSMUSG00000023019	Gpd1	Ntg	7.69942	7.34765	7.51106	Cluster 2 (n=5916)
ENSMUSG00000023020	Cox14	Ntg	7.81702	7.53944	7.63769	Cluster 2 (n=5916)
ENSMUSG00000023021	Cers5	Ntg	6.65166	6.13268	6.35366	Cluster 2 (n=5916)
ENSMUSG00000023025	Larp4	Ntg	7.57249	7.13957	7.37943	Cluster 2 (n=5916)
ENSMUSG00000023026	Dip2b	Ntg	7.6141	7.09468	7.37244	Cluster 2 (n=5916)
ENSMUSG00000023030	Slc11a2	Ntg	7.00499	6.55533	6.67116	Cluster 2 (n=5916)
ENSMUSG00000023044	Csad	Ntg	5.43268	5.05335	5.21611	Cluster 2 (n=5916)
ENSMUSG00000023051	Tarbp2	Ntg	6.95418	6.56019	6.70171	Cluster 2 (n=5916)
ENSMUSG00000023067	Cdkn1a	Ntg	6.62021	5.44599	5.9519	Cluster 2 (n=5916)
ENSMUSG00000023075	Akirin1	Ntg	7.2078	6.66588	6.85521	Cluster 2 (n=5916)
ENSMUSG00000023079	Gtf2ird1	Ntg	6.45175	5.85418	5.94691	Cluster 2 (n=5916)
ENSMUSG00000023094	Msrb2	Ntg	7.39997	7.08842	7.21555	Cluster 2 (n=5916)
ENSMUSG00000023104	Rfc2	Ntg	6.16296	5.6092	5.7014	Cluster 2 (n=5916)
ENSMUSG00000023106	Denr	Ntg	6.95407	6.74678	6.84046	Cluster 2 (n=5916)
ENSMUSG00000023147	Get1	Ntg	5.92086	5.76751	5.83689	Cluster 2 (n=5916)
ENSMUSG00000023156	Rpp14	Ntg	6.5086	6.208	6.32306	Cluster 2 (n=5916)
ENSMUSG00000023170	Gps2	Ntg	6.32959	6.07229	6.15468	Cluster 2 (n=5916)
ENSMUSG00000023286	Ube2j2	Ntg	6.73675	6.34466	6.46579	Cluster 2 (n=5916)
ENSMUSG00000023348	Trip6	Ntg	6.57268	6.29525	6.36367	Cluster 2 (n=5916)
ENSMUSG00000023349	Clec4n	Ntg	4.31396	3.55041	3.77211	Cluster 2 (n=5916)
ENSMUSG00000023353	Agap3	Ntg	7.61325	7.37629	7.49222	Cluster 2 (n=5916)
ENSMUSG00000023393	Slc17a9	Ntg	2.72886	1.68419	1.9977	Cluster 2 (n=5916)
ENSMUSG00000023460	Rab12	Ntg	8.57103	8.4147	8.47037	Cluster 2 (n=5916)
ENSMUSG00000023495	Pcbp4	Ntg	7.61501	7.34149	7.47668	Cluster 2 (n=5916)
ENSMUSG00000023571	C1qtnf12	Ntg	5.18377	4.98833	5.05338	Cluster 2 (n=5916)
ENSMUSG00000023707	Ogfod2	Ntg	6.11432	5.90115	5.94532	Cluster 2 (n=5916)
ENSMUSG00000023764	Sfi1	Ntg	5.56343	5.22755	5.30919	Cluster 2 (n=5916)
ENSMUSG00000023791	Pigx	Ntg	5.55969	5.00252	5.09228	Cluster 2 (n=5916)
ENSMUSG00000023795	Pisd-ps2	Ntg	2.48369	1.61439	2.04487	Cluster 2 (n=5916)
ENSMUSG00000023845	Lnpep	Ntg	8.92163	8.64646	8.78479	Cluster 2 (n=5916)
ENSMUSG00000023852	Chd1	Ntg	6.84507	6.36673	6.58426	Cluster 2 (n=5916)
ENSMUSG00000023868	Pde10a	Ntg	5.17104	4.57169	4.84846	Cluster 2 (n=5916)
ENSMUSG00000023883	Phf10	Ntg	7.2993	6.8507	7.02769	Cluster 2 (n=5916)
ENSMUSG00000023904	Hcfc1r1	Ntg	8.14049	7.93295	8.03799	Cluster 2 (n=5916)
ENSMUSG00000023912	Slc25a27	Ntg	4.41373	4.10395	4.22847	Cluster 2 (n=5916)
ENSMUSG00000023927	Satb1	Ntg	6.93314	6.53808	6.69922	Cluster 2 (n=5916)
ENSMUSG00000023931	Efhb	Ntg	1.4968	0	0.549647	Cluster 2 (n=5916)
ENSMUSG00000023938	Aars2	Ntg	6.76775	6.51193	6.63557	Cluster 2 (n=5916)
ENSMUSG00000023940	Sgo1	Ntg	3.54276	1.35251	1.71841	Cluster 2 (n=5916)
ENSMUSG00000023942	Slc29a1	Ntg	7.90924	7.49397	7.69201	Cluster 2 (n=5916)
ENSMUSG00000023947	Nfkbie	Ntg	4.7583	3.84057	4.06463	Cluster 2 (n=5916)
ENSMUSG00000023951	Vegfa	Ntg	8.83076	8.34764	8.49337	Cluster 2 (n=5916)
ENSMUSG00000023963	Cyp39a1	Ntg	4.91437	4.47559	4.65523	Cluster 2 (n=5916)
ENSMUSG00000023967	Mrps18a	Ntg	7.31026	7.03928	7.13714	Cluster 2 (n=5916)
ENSMUSG00000023971	Rrp36	Ntg	5.87707	5.4828	5.54064	Cluster 2 (n=5916)
ENSMUSG00000023980	Taf8	Ntg	6.01656	5.70427	5.8132	Cluster 2 (n=5916)
ENSMUSG00000023991	Foxp4	Ntg	6.27077	6.02975	6.08529	Cluster 2 (n=5916)
ENSMUSG00000023992	Trem2	Ntg	4.89751	3.70425	3.99258	Cluster 2 (n=5916)
ENSMUSG00000023994	Nfya	Ntg	6.80575	6.20431	6.40797	Cluster 2 (n=5916)
ENSMUSG00000023999	Kif6	Ntg	5.15082	4.49215	4.63395	Cluster 2 (n=5916)
ENSMUSG00000024002	Brd4	Ntg	7.5627	7.14179	7.25631	Cluster 2 (n=5916)
ENSMUSG00000024012	Mtch1	Ntg	8.36095	7.86347	8.04202	Cluster 2 (n=5916)
ENSMUSG00000024026	Glo1	Ntg	7.89784	7.60398	7.74204	Cluster 2 (n=5916)
ENSMUSG00000024030	Abcg1	Ntg	5.55058	4.87916	5.08863	Cluster 2 (n=5916)
ENSMUSG00000024036	Slc37a1	Ntg	5.6487	5.19247	5.3446	Cluster 2 (n=5916)
ENSMUSG00000024044	Epb41l3	Ntg	5.7227	5.25053	5.48139	Cluster 2 (n=5916)
ENSMUSG00000024050	Wiz	Ntg	7.04556	6.56057	6.68951	Cluster 2 (n=5916)
ENSMUSG00000024052	Lpin2	Ntg	5.98041	5.34049	5.50335	Cluster 2 (n=5916)
ENSMUSG00000024053	Emilin2	Ntg	6.84585	5.93762	6.19873	Cluster 2 (n=5916)
ENSMUSG00000024054	Smchd1	Ntg	6.92798	6.37188	6.61472	Cluster 2 (n=5916)
ENSMUSG00000024056	Ndc80	Ntg	3.85104	1.70141	2.15713	Cluster 2 (n=5916)
ENSMUSG00000024068	Spast	Ntg	6.96801	6.56478	6.68629	Cluster 2 (n=5916)
ENSMUSG00000024069	Slc30a6	Ntg	5.5594	5.13345	5.21169	Cluster 2 (n=5916)
ENSMUSG00000024072	Yipf4	Ntg	7.0217	6.75032	6.83571	Cluster 2 (n=5916)
ENSMUSG00000024073	Birc6	Ntg	8.07899	7.54274	7.76024	Cluster 2 (n=5916)
ENSMUSG00000024079	Eif2ak2	Ntg	6.54019	5.99623	6.2275	Cluster 2 (n=5916)
ENSMUSG00000024084	Qpct	Ntg	5.13898	4.49079	4.63417	Cluster 2 (n=5916)
ENSMUSG00000024085	Man2a1	Ntg	6.99438	6.38645	6.63525	Cluster 2 (n=5916)
ENSMUSG00000024091	Vapa	Ntg	7.47722	7.20647	7.28457	Cluster 2 (n=5916)
ENSMUSG00000024096	Ralbp1	Ntg	7.42261	7.03284	7.1466	Cluster 2 (n=5916)
ENSMUSG00000024097	Srsf7	Ntg	7.15994	6.75345	6.89261	Cluster 2 (n=5916)
ENSMUSG00000024098	Twsg1	Ntg	8.19821	7.66912	7.85064	Cluster 2 (n=5916)
ENSMUSG00000024101	Washc1	Ntg	6.43474	6.08774	6.18635	Cluster 2 (n=5916)
ENSMUSG00000024118	Tedc2	Ntg	4.3685	3.91503	4.03478	Cluster 2 (n=5916)
ENSMUSG00000024122	Pdpk1	Ntg	7.46423	7.01039	7.21634	Cluster 2 (n=5916)
ENSMUSG00000024130	Abca3	Ntg	7.07651	6.66811	6.83384	Cluster 2 (n=5916)
ENSMUSG00000024143	Rhoq	Ntg	8.75553	8.32374	8.44762	Cluster 2 (n=5916)
ENSMUSG00000024146	Cript	Ntg	6.74253	6.40625	6.56181	Cluster 2 (n=5916)
ENSMUSG00000024158	Hagh	Ntg	7.08538	6.51266	6.8153	Cluster 2 (n=5916)
ENSMUSG00000024163	Mapk8ip3	Ntg	8.28835	7.91443	8.04702	Cluster 2 (n=5916)
ENSMUSG00000024168	Tmem204	Ntg	7.30492	7.07615	7.16928	Cluster 2 (n=5916)
ENSMUSG00000024169	Ift140	Ntg	5.64229	5.15842	5.27264	Cluster 2 (n=5916)
ENSMUSG00000024170	Telo2	Ntg	5.77476	5.51673	5.59985	Cluster 2 (n=5916)
ENSMUSG00000024174	Pot1b	Ntg	4.42361	3.66372	3.88701	Cluster 2 (n=5916)
ENSMUSG00000024191	Bnip1	Ntg	6.34916	5.96512	6.0646	Cluster 2 (n=5916)
ENSMUSG00000024194	Cuta	Ntg	6.85229	6.70605	6.73531	Cluster 2 (n=5916)
ENSMUSG00000024210	Ip6k3	Ntg	6.29067	5.21891	5.73763	Cluster 2 (n=5916)
ENSMUSG00000024212	Mllt1	Ntg	7.33004	6.89149	7.01441	Cluster 2 (n=5916)
ENSMUSG00000024213	Nudt3	Ntg	8.53323	8.20312	8.25428	Cluster 2 (n=5916)
ENSMUSG00000024218	Taf11	Ntg	6.39953	6.07144	6.12696	Cluster 2 (n=5916)
ENSMUSG00000024219	Anks1	Ntg	8.20349	7.75909	7.98855	Cluster 2 (n=5916)
ENSMUSG00000024234	Mtpap	Ntg	6.5937	6.19355	6.28391	Cluster 2 (n=5916)
ENSMUSG00000024235	Map3k8	Ntg	4.60949	4.04633	4.19409	Cluster 2 (n=5916)
ENSMUSG00000024240	Epc1	Ntg	6.75228	6.42997	6.50601	Cluster 2 (n=5916)
ENSMUSG00000024247	Pkdcc	Ntg	7.67037	6.83518	7.0373	Cluster 2 (n=5916)
ENSMUSG00000024248	Cox7a2l	Ntg	8.72374	8.34079	8.51894	Cluster 2 (n=5916)
ENSMUSG00000024253	Dync2li1	Ntg	4.55166	4.30313	4.39924	Cluster 2 (n=5916)
ENSMUSG00000024258	Polr2d	Ntg	6.30186	5.81114	5.97467	Cluster 2 (n=5916)
ENSMUSG00000024260	Sap130	Ntg	6.68087	6.3151	6.39993	Cluster 2 (n=5916)
ENSMUSG00000024268	Celf4	Ntg	2.33024	1.29548	1.57379	Cluster 2 (n=5916)
ENSMUSG00000024270	Slc39a6	Ntg	5.41919	4.8337	4.92428	Cluster 2 (n=5916)
ENSMUSG00000024271	Elp2	Ntg	6.53363	6.13108	6.21179	Cluster 2 (n=5916)
ENSMUSG00000024283	Wac	Ntg	7.49599	7.022	7.23145	Cluster 2 (n=5916)
ENSMUSG00000024286	Ccny	Ntg	8.28849	7.9065	8.10046	Cluster 2 (n=5916)
ENSMUSG00000024287	Thoc1	Ntg	5.90765	5.54482	5.71917	Cluster 2 (n=5916)
ENSMUSG00000024290	Rock1	Ntg	7.90428	7.36558	7.54719	Cluster 2 (n=5916)
ENSMUSG00000024293	Esco1	Ntg	6.21039	5.80295	5.94613	Cluster 2 (n=5916)
ENSMUSG00000024294	Mib1	Ntg	7.5487	6.99352	7.10946	Cluster 2 (n=5916)
ENSMUSG00000024301	Kifc5b	Ntg	3.99151	2.62126	2.87087	Cluster 2 (n=5916)
ENSMUSG00000024308	Tapbp	Ntg	7.76802	7.46948	7.53589	Cluster 2 (n=5916)
ENSMUSG00000024327	Slc39a7	Ntg	7.30913	7.11491	7.21084	Cluster 2 (n=5916)
ENSMUSG00000024331	Dsc2	Ntg	7.46767	7.02818	7.0944	Cluster 2 (n=5916)
ENSMUSG00000024335	Brd2	Ntg	8.2468	7.78273	7.89075	Cluster 2 (n=5916)
ENSMUSG00000024338	Psmb8	Ntg	5.93341	5.83082	5.8549	Cluster 2 (n=5916)
ENSMUSG00000024346	Pfdn1	Ntg	7.36834	7.02347	7.11086	Cluster 2 (n=5916)
ENSMUSG00000024349	Sting1	Ntg	5.67228	4.96137	5.35407	Cluster 2 (n=5916)
ENSMUSG00000024350	Dnajc18	Ntg	6.91498	6.56254	6.68765	Cluster 2 (n=5916)
ENSMUSG00000024370	Cdc23	Ntg	7.15873	6.62497	6.75548	Cluster 2 (n=5916)
ENSMUSG00000024376	Epb41l4a	Ntg	5.89353	5.39607	5.50035	Cluster 2 (n=5916)
ENSMUSG00000024383	Map3k2	Ntg	6.63936	6.11573	6.25954	Cluster 2 (n=5916)
ENSMUSG00000024384	Iws1	Ntg	6.89577	6.49098	6.65652	Cluster 2 (n=5916)
ENSMUSG00000024393	Prrc2a	Ntg	9.23179	8.81796	9.0428	Cluster 2 (n=5916)
ENSMUSG00000024395	Lims2	Ntg	8.28827	7.94459	8.02972	Cluster 2 (n=5916)
ENSMUSG00000024400	Wdr33	Ntg	7.2683	6.96327	7.10737	Cluster 2 (n=5916)
ENSMUSG00000024414	Mrpl27	Ntg	6.79129	6.39697	6.49236	Cluster 2 (n=5916)
ENSMUSG00000024421	Lama3	Ntg	5.18509	4.56725	4.68666	Cluster 2 (n=5916)
ENSMUSG00000024422	Dhx16	Ntg	6.65482	6.26587	6.45262	Cluster 2 (n=5916)
ENSMUSG00000024426	Atat1	Ntg	5.41274	4.9924	5.12126	Cluster 2 (n=5916)
ENSMUSG00000024431	Nr3c1	Ntg	8.29142	7.81018	7.93457	Cluster 2 (n=5916)
ENSMUSG00000024436	Mrps18b	Ntg	6.57519	6.35109	6.46935	Cluster 2 (n=5916)
ENSMUSG00000024454	Hdac3	Ntg	7.33044	7.01254	7.09289	Cluster 2 (n=5916)
ENSMUSG00000024456	Diaph1	Ntg	7.14404	6.80732	6.9695	Cluster 2 (n=5916)
ENSMUSG00000024480	Ap3s1	Ntg	6.08615	5.58114	5.65515	Cluster 2 (n=5916)
ENSMUSG00000024486	Hbegf	Ntg	6.6607	6.20683	6.4357	Cluster 2 (n=5916)
ENSMUSG00000024487	Yipf5	Ntg	6.48019	5.93168	6.04048	Cluster 2 (n=5916)
ENSMUSG00000024491	Rbm27	Ntg	6.686	6.29269	6.3861	Cluster 2 (n=5916)
ENSMUSG00000024513	Mbd2	Ntg	7.58979	7.29215	7.36513	Cluster 2 (n=5916)
ENSMUSG00000024535	Snx24	Ntg	5.6705	5.17773	5.33238	Cluster 2 (n=5916)
ENSMUSG00000024539	Ptpn2	Ntg	5.85969	5.42745	5.51305	Cluster 2 (n=5916)
ENSMUSG00000024563	Smad2	Ntg	6.89798	6.42574	6.56373	Cluster 2 (n=5916)
ENSMUSG00000024566	Atp9b	Ntg	6.79159	6.3269	6.47632	Cluster 2 (n=5916)
ENSMUSG00000024570	Rbfa	Ntg	6.60861	6.48955	6.53981	Cluster 2 (n=5916)
ENSMUSG00000024576	Csnk1a1	Ntg	8.77078	8.35857	8.54114	Cluster 2 (n=5916)
ENSMUSG00000024579	Pcyox1l	Ntg	4.40109	3.74816	4.0058	Cluster 2 (n=5916)
ENSMUSG00000024580	Grpel2	Ntg	6.39938	6.16183	6.2181	Cluster 2 (n=5916)
ENSMUSG00000024581	Napg	Ntg	6.53973	6.15634	6.30647	Cluster 2 (n=5916)
ENSMUSG00000024597	Slc12a2	Ntg	7.21231	6.82766	6.9899	Cluster 2 (n=5916)
ENSMUSG00000024598	Fbn2	Ntg	5.18977	2.1998	2.75021	Cluster 2 (n=5916)
ENSMUSG00000024601	Isoc1	Ntg	7.93866	7.55216	7.70324	Cluster 2 (n=5916)
ENSMUSG00000024604	Rbm22	Ntg	6.54547	6.16724	6.27049	Cluster 2 (n=5916)
ENSMUSG00000024608	Rps14	Ntg	8.69881	8.31966	8.39433	Cluster 2 (n=5916)
ENSMUSG00000024614	Tmx3	Ntg	7.04682	6.57635	6.77985	Cluster 2 (n=5916)
ENSMUSG00000024622	Hmgxb3	Ntg	6.71696	6.17861	6.28316	Cluster 2 (n=5916)
ENSMUSG00000024639	Gnaq	Ntg	7.23094	6.68286	6.83021	Cluster 2 (n=5916)
ENSMUSG00000024642	Tle4	Ntg	6.38435	5.81498	5.98357	Cluster 2 (n=5916)
ENSMUSG00000024667	Tmem216	Ntg	4.72515	4.34555	4.44938	Cluster 2 (n=5916)
ENSMUSG00000024668	Sdhaf2	Ntg	7.39391	7.03249	7.19887	Cluster 2 (n=5916)
ENSMUSG00000024672	Ms4a7	Ntg	4.09004	3.72839	3.79042	Cluster 2 (n=5916)
ENSMUSG00000024677	Ms4a6b	Ntg	4.64477	4.09807	4.20893	Cluster 2 (n=5916)
ENSMUSG00000024691	Fam111a	Ntg	6.27019	5.42259	5.7097	Cluster 2 (n=5916)
ENSMUSG00000024695	Zfp91	Ntg	8.55378	8.15666	8.31787	Cluster 2 (n=5916)
ENSMUSG00000024725	Ostf1	Ntg	6.99826	6.41664	6.53037	Cluster 2 (n=5916)
ENSMUSG00000024726	Carnmt1	Ntg	7.0202	6.76223	6.87711	Cluster 2 (n=5916)
ENSMUSG00000024732	Ccdc86	Ntg	5.79871	5.44614	5.62985	Cluster 2 (n=5916)
ENSMUSG00000024736	Tmem132a	Ntg	6.97044	5.98414	6.24183	Cluster 2 (n=5916)
ENSMUSG00000024742	Fen1	Ntg	5.11437	4.66149	4.84609	Cluster 2 (n=5916)
ENSMUSG00000024743	Syt7	Ntg	7.46179	6.8836	7.04976	Cluster 2 (n=5916)
ENSMUSG00000024747	Aldh1a7	Ntg	2.30323	0	0.662725	Cluster 2 (n=5916)
ENSMUSG00000024750	Zfand5	Ntg	8.22046	7.98847	8.10536	Cluster 2 (n=5916)
ENSMUSG00000024754	Cemip2	Ntg	6.64567	6.03958	6.17243	Cluster 2 (n=5916)
ENSMUSG00000024758	Rtn3	Ntg	8.13296	7.6851	7.83127	Cluster 2 (n=5916)
ENSMUSG00000024766	Lipo3	Ntg	4.73513	4.49593	4.57846	Cluster 2 (n=5916)
ENSMUSG00000024767	Otub1	Ntg	7.16504	6.87194	6.97982	Cluster 2 (n=5916)
ENSMUSG00000024777	Ppp2r5b	Ntg	7.1608	6.82227	6.96357	Cluster 2 (n=5916)
ENSMUSG00000024780	Cdc37l1	Ntg	8.18482	7.86432	7.94836	Cluster 2 (n=5916)
ENSMUSG00000024782	Ak3	Ntg	8.53019	8.02532	8.18397	Cluster 2 (n=5916)
ENSMUSG00000024785	Rcl1	Ntg	5.0705	4.89983	4.98416	Cluster 2 (n=5916)
ENSMUSG00000024789	Jak2	Ntg	7.14603	6.72348	6.93848	Cluster 2 (n=5916)
ENSMUSG00000024797	Vps51	Ntg	6.16658	5.77039	5.89475	Cluster 2 (n=5916)
ENSMUSG00000024798	Htr7	Ntg	3.17582	2.69974	2.79553	Cluster 2 (n=5916)
ENSMUSG00000024799	Tm7sf2	Ntg	4.30881	3.50022	3.81687	Cluster 2 (n=5916)
ENSMUSG00000024811	Tnks2	Ntg	8.28014	7.81317	7.98918	Cluster 2 (n=5916)
ENSMUSG00000024816	Frmd8	Ntg	6.28176	5.68209	5.81692	Cluster 2 (n=5916)
ENSMUSG00000024817	Uhrf2	Ntg	6.63397	6.11944	6.20491	Cluster 2 (n=5916)
ENSMUSG00000024826	Dpf2	Ntg	7.44997	7.00505	7.16627	Cluster 2 (n=5916)
ENSMUSG00000024830	Rps6kb2	Ntg	6.18968	5.87485	6.02349	Cluster 2 (n=5916)
ENSMUSG00000024831	Ighmbp2	Ntg	4.86756	4.45896	4.55665	Cluster 2 (n=5916)
ENSMUSG00000024844	Banf1	Ntg	7.38226	6.99492	7.12564	Cluster 2 (n=5916)
ENSMUSG00000024845	Tmem134	Ntg	7.63955	7.14302	7.24013	Cluster 2 (n=5916)
ENSMUSG00000024851	Pitpnm1	Ntg	6.98483	6.5998	6.71655	Cluster 2 (n=5916)
ENSMUSG00000024854	Pold4	Ntg	5.39967	4.96461	5.07989	Cluster 2 (n=5916)
ENSMUSG00000024855	Pacs1	Ntg	7.36707	6.92255	7.08575	Cluster 2 (n=5916)
ENSMUSG00000024858	Grk2	Ntg	7.86543	7.47842	7.67548	Cluster 2 (n=5916)
ENSMUSG00000024867	Pip5k1b	Ntg	7.27754	6.71922	6.80037	Cluster 2 (n=5916)
ENSMUSG00000024870	Rab1b	Ntg	8.60732	8.31157	8.44829	Cluster 2 (n=5916)
ENSMUSG00000024878	Cbwd1	Ntg	5.17717	4.95154	5.04115	Cluster 2 (n=5916)
ENSMUSG00000024887	Asah2	Ntg	6.84792	6.49224	6.65377	Cluster 2 (n=5916)
ENSMUSG00000024902	Mrpl11	Ntg	6.87853	6.54755	6.66238	Cluster 2 (n=5916)
ENSMUSG00000024906	Mus81	Ntg	6.23641	5.87921	6.03567	Cluster 2 (n=5916)
ENSMUSG00000024908	Ppp6r3	Ntg	8.1858	7.7621	7.90446	Cluster 2 (n=5916)
ENSMUSG00000024911	Fibp	Ntg	6.49865	6.12067	6.18566	Cluster 2 (n=5916)
ENSMUSG00000024913	Lrp5	Ntg	7.80598	7.37131	7.56089	Cluster 2 (n=5916)
ENSMUSG00000024927	Rela	Ntg	7.29	6.95153	7.01778	Cluster 2 (n=5916)
ENSMUSG00000024940	Ltbp3	Ntg	7.44128	7.02521	7.09123	Cluster 2 (n=5916)
ENSMUSG00000024953	Prdx5	Ntg	9.0323	8.83947	8.94015	Cluster 2 (n=5916)
ENSMUSG00000024955	Esrra	Ntg	8.30258	8.00037	8.10255	Cluster 2 (n=5916)
ENSMUSG00000024958	Gpr137	Ntg	7.30698	6.68981	6.84693	Cluster 2 (n=5916)
ENSMUSG00000024959	Bad	Ntg	6.22062	5.53396	5.76121	Cluster 2 (n=5916)
ENSMUSG00000024960	Plcb3	Ntg	6.91946	6.51168	6.62755	Cluster 2 (n=5916)
ENSMUSG00000024962	Vegfb	Ntg	8.94208	8.76696	8.83853	Cluster 2 (n=5916)
ENSMUSG00000024963	Dnajc4	Ntg	6.90299	6.70344	6.78355	Cluster 2 (n=5916)
ENSMUSG00000024965	Fermt3	Ntg	5.44546	4.58609	4.72822	Cluster 2 (n=5916)
ENSMUSG00000024969	Mark2	Ntg	7.53785	7.16195	7.2534	Cluster 2 (n=5916)
ENSMUSG00000024970	Spindoc	Ntg	6.13355	5.60256	5.78244	Cluster 2 (n=5916)
ENSMUSG00000024972	Lgals12	Ntg	2.50866	0.81438	1.1958	Cluster 2 (n=5916)
ENSMUSG00000024976	Shoc2	Ntg	6.94001	6.60506	6.73074	Cluster 2 (n=5916)
ENSMUSG00000024982	Zdhhc6	Ntg	6.66771	6.30681	6.41876	Cluster 2 (n=5916)
ENSMUSG00000024983	Vti1a	Ntg	6.49404	6.17943	6.25944	Cluster 2 (n=5916)
ENSMUSG00000024986	Hhex	Ntg	5.25882	4.4706	4.66497	Cluster 2 (n=5916)
ENSMUSG00000024989	Cep55	Ntg	4.30628	1.84964	2.77368	Cluster 2 (n=5916)
ENSMUSG00000024998	Plce1	Ntg	7.5813	6.93078	7.09776	Cluster 2 (n=5916)
ENSMUSG00000024999	Noc3l	Ntg	5.57406	5.26527	5.42884	Cluster 2 (n=5916)
ENSMUSG00000025007	Aldh18a1	Ntg	6.00101	5.22825	5.34434	Cluster 2 (n=5916)
ENSMUSG00000025008	Tctn3	Ntg	5.4109	5.09386	5.17517	Cluster 2 (n=5916)
ENSMUSG00000025016	Tm9sf3	Ntg	8.36601	7.81307	7.94083	Cluster 2 (n=5916)
ENSMUSG00000025019	Lcor	Ntg	5.86408	5.29714	5.48458	Cluster 2 (n=5916)
ENSMUSG00000025034	Trim8	Ntg	7.22358	6.76529	6.96915	Cluster 2 (n=5916)
ENSMUSG00000025040	Fundc1	Ntg	6.42115	6.12632	6.2287	Cluster 2 (n=5916)
ENSMUSG00000025044	Msr1	Ntg	5.00525	4.34537	4.55074	Cluster 2 (n=5916)
ENSMUSG00000025049	Taf5	Ntg	4.72574	4.24556	4.43138	Cluster 2 (n=5916)
ENSMUSG00000025060	Slk	Ntg	8.39301	8.01621	8.15994	Cluster 2 (n=5916)
ENSMUSG00000025064	Col17a1	Ntg	2.66607	1.44604	1.8871	Cluster 2 (n=5916)
ENSMUSG00000025085	Ablim1	Ntg	9.53574	9.22128	9.32008	Cluster 2 (n=5916)
ENSMUSG00000025102	3110040N11Rik	Ntg	5.43221	5.10505	5.26888	Cluster 2 (n=5916)
ENSMUSG00000025127	Gcgr	Ntg	3.35682	0.753865	1.34952	Cluster 2 (n=5916)
ENSMUSG00000025132	Arhgdia	Ntg	8.69211	8.2113	8.3603	Cluster 2 (n=5916)
ENSMUSG00000025134	Alyref	Ntg	6.21825	5.69472	5.80068	Cluster 2 (n=5916)
ENSMUSG00000025135	Anapc11	Ntg	6.6919	6.33675	6.40428	Cluster 2 (n=5916)
ENSMUSG00000025137	Pcyt2	Ntg	7.086	6.80395	6.93218	Cluster 2 (n=5916)
ENSMUSG00000025139	Tollip	Ntg	7.94625	7.54641	7.73763	Cluster 2 (n=5916)
ENSMUSG00000025140	Pycr1	Ntg	3.73967	3.0254	3.13881	Cluster 2 (n=5916)
ENSMUSG00000025141	Myadml2	Ntg	7.5014	7.25077	7.33887	Cluster 2 (n=5916)
ENSMUSG00000025147	Mob2	Ntg	6.99567	6.77474	6.8828	Cluster 2 (n=5916)
ENSMUSG00000025150	Cbr2	Ntg	6.37608	5.8557	6.08786	Cluster 2 (n=5916)
ENSMUSG00000025153	Fasn	Ntg	7.20563	6.80135	6.88832	Cluster 2 (n=5916)
ENSMUSG00000025155	Dus1l	Ntg	6.46203	6.11884	6.27053	Cluster 2 (n=5916)
ENSMUSG00000025161	Slc16a3	Ntg	4.50021	3.75815	4.01063	Cluster 2 (n=5916)
ENSMUSG00000025162	Csnk1d	Ntg	7.85407	7.47493	7.67147	Cluster 2 (n=5916)
ENSMUSG00000025173	Wdr45b	Ntg	7.35458	6.76505	6.96084	Cluster 2 (n=5916)
ENSMUSG00000025178	Pi4k2a	Ntg	6.7415	6.39602	6.51936	Cluster 2 (n=5916)
ENSMUSG00000025192	Entpd7	Ntg	4.50237	3.62499	4.05549	Cluster 2 (n=5916)
ENSMUSG00000025195	Dnmbp	Ntg	6.46526	6.04412	6.20001	Cluster 2 (n=5916)
ENSMUSG00000025199	Chuk	Ntg	6.94508	6.42467	6.51039	Cluster 2 (n=5916)
ENSMUSG00000025200	Cwf19l1	Ntg	5.19754	4.65072	4.85892	Cluster 2 (n=5916)
ENSMUSG00000025204	Ndufb8	Ntg	9.90914	9.62267	9.72365	Cluster 2 (n=5916)
ENSMUSG00000025208	Mrpl43	Ntg	7.10123	6.66046	6.82263	Cluster 2 (n=5916)
ENSMUSG00000025224	Gbf1	Ntg	7.6843	7.3225	7.46371	Cluster 2 (n=5916)
ENSMUSG00000025228	Actr1a	Ntg	7.95371	7.58909	7.76735	Cluster 2 (n=5916)
ENSMUSG00000025231	Sufu	Ntg	6.35593	5.86784	6.00301	Cluster 2 (n=5916)
ENSMUSG00000025234	Arih1	Ntg	8.01575	7.64414	7.81596	Cluster 2 (n=5916)
ENSMUSG00000025237	Parp6	Ntg	6.76445	6.06313	6.28371	Cluster 2 (n=5916)
ENSMUSG00000025239	Limd1	Ntg	7.88131	7.59284	7.70229	Cluster 2 (n=5916)
ENSMUSG00000025245	Lztfl1	Ntg	6.60164	6.27409	6.35236	Cluster 2 (n=5916)
ENSMUSG00000025246	Tbl1x	Ntg	7.75017	7.21843	7.37577	Cluster 2 (n=5916)
ENSMUSG00000025268	Maged2	Ntg	6.71051	6.08346	6.32504	Cluster 2 (n=5916)
ENSMUSG00000025270	Alas2	Ntg	6.34013	5.79342	6.0412	Cluster 2 (n=5916)
ENSMUSG00000025287	Acot9	Ntg	6.49479	6.12706	6.26873	Cluster 2 (n=5916)
ENSMUSG00000025289	Prdx4	Ntg	6.1167	5.65105	5.72539	Cluster 2 (n=5916)
ENSMUSG00000025290	Rps24	Ntg	8.94628	8.6375	8.73511	Cluster 2 (n=5916)
ENSMUSG00000025321	Itgb8	Ntg	4.55464	3.97594	4.17042	Cluster 2 (n=5916)
ENSMUSG00000025326	Ube3a	Ntg	8.20275	7.87689	8.03478	Cluster 2 (n=5916)
ENSMUSG00000025332	Kdm5c	Ntg	7.52691	6.96376	7.10928	Cluster 2 (n=5916)
ENSMUSG00000025348	Itga7	Ntg	8.72655	8.307	8.48994	Cluster 2 (n=5916)
ENSMUSG00000025354	Dnajc14	Ntg	7.43298	6.90432	7.02995	Cluster 2 (n=5916)
ENSMUSG00000025358	Cdk2	Ntg	6.2485	5.32115	5.46215	Cluster 2 (n=5916)
ENSMUSG00000025362	Rps26	Ntg	7.93724	7.66437	7.7281	Cluster 2 (n=5916)
ENSMUSG00000025369	Smarcc2	Ntg	7.94878	7.73716	7.83315	Cluster 2 (n=5916)
ENSMUSG00000025371	Chmp6	Ntg	6.72603	6.17664	6.35748	Cluster 2 (n=5916)
ENSMUSG00000025372	Baiap2	Ntg	5.21528	4.70203	4.9186	Cluster 2 (n=5916)
ENSMUSG00000025373	Rnf41	Ntg	6.49247	6.07872	6.24243	Cluster 2 (n=5916)
ENSMUSG00000025374	Nabp2	Ntg	6.7743	6.45826	6.52469	Cluster 2 (n=5916)
ENSMUSG00000025421	Hdhd2	Ntg	7.30482	6.93331	7.08837	Cluster 2 (n=5916)
ENSMUSG00000025422	Agap2	Ntg	5.64191	5.43254	5.52448	Cluster 2 (n=5916)
ENSMUSG00000025423	Pias2	Ntg	6.53992	6.03119	6.13723	Cluster 2 (n=5916)
ENSMUSG00000025436	Atp23	Ntg	4.72507	4.47158	4.54513	Cluster 2 (n=5916)
ENSMUSG00000025439	Clns1a	Ntg	6.64563	6.17317	6.40584	Cluster 2 (n=5916)
ENSMUSG00000025466	Fuom	Ntg	6.74658	6.31824	6.3877	Cluster 2 (n=5916)
ENSMUSG00000025486	Sirt3	Ntg	7.17618	6.89212	7.04546	Cluster 2 (n=5916)
ENSMUSG00000025492	Ifitm3	Ntg	7.68448	7.29373	7.37117	Cluster 2 (n=5916)
ENSMUSG00000025495	Ptdss2	Ntg	6.79838	6.38881	6.49453	Cluster 2 (n=5916)
ENSMUSG00000025505	Tmem80	Ntg	5.7771	5.3592	5.48324	Cluster 2 (n=5916)
ENSMUSG00000025508	Rplp2	Ntg	8.48926	8.27265	8.36395	Cluster 2 (n=5916)
ENSMUSG00000025529	Zfp711	Ntg	3.78793	0.753865	1.46134	Cluster 2 (n=5916)
ENSMUSG00000025534	Gusb	Ntg	6.9001	6.16524	6.34286	Cluster 2 (n=5916)
ENSMUSG00000025538	Sumf2	Ntg	5.73224	5.3903	5.51366	Cluster 2 (n=5916)
ENSMUSG00000025558	Dock9	Ntg	7.66625	7.17895	7.25147	Cluster 2 (n=5916)
ENSMUSG00000025572	Tmc6	Ntg	6.12782	5.57255	5.70258	Cluster 2 (n=5916)
ENSMUSG00000025574	Tk1	Ntg	4.8808	3.31784	3.65395	Cluster 2 (n=5916)
ENSMUSG00000025575	Cant1	Ntg	6.97051	6.59129	6.68864	Cluster 2 (n=5916)
ENSMUSG00000025580	Eif4a3	Ntg	7.10386	6.77573	6.92814	Cluster 2 (n=5916)
ENSMUSG00000025591	Tma16	Ntg	5.41836	5.02856	5.21744	Cluster 2 (n=5916)
ENSMUSG00000025608	Podxl	Ntg	9.01238	8.4637	8.57173	Cluster 2 (n=5916)
ENSMUSG00000025610	Map3k7cl	Ntg	4.30651	3.62451	3.75899	Cluster 2 (n=5916)
ENSMUSG00000025616	Usp16	Ntg	6.90884	6.51034	6.68599	Cluster 2 (n=5916)
ENSMUSG00000025630	Hprt	Ntg	7.13636	6.7368	6.80549	Cluster 2 (n=5916)
ENSMUSG00000025645	Ccdc51	Ntg	5.43002	5.0318	5.20209	Cluster 2 (n=5916)
ENSMUSG00000025648	Pfkfb4	Ntg	5.19112	4.03343	4.47799	Cluster 2 (n=5916)
ENSMUSG00000025650	Col7a1	Ntg	2.86176	2.13129	2.28096	Cluster 2 (n=5916)
ENSMUSG00000025656	Arhgef9	Ntg	6.70973	6.16656	6.25498	Cluster 2 (n=5916)
ENSMUSG00000025702	Marchf8	Ntg	7.64193	7.28162	7.44366	Cluster 2 (n=5916)
ENSMUSG00000025723	Nmb	Ntg	4.04669	3.64369	3.85672	Cluster 2 (n=5916)
ENSMUSG00000025724	Sec11a	Ntg	6.47119	5.97722	6.18946	Cluster 2 (n=5916)
ENSMUSG00000025728	Pigq	Ntg	7.63469	6.92703	7.08892	Cluster 2 (n=5916)
ENSMUSG00000025736	Jmjd8	Ntg	6.89086	6.2016	6.30763	Cluster 2 (n=5916)
ENSMUSG00000025737	Wdr24	Ntg	6.16187	5.8668	5.93823	Cluster 2 (n=5916)
ENSMUSG00000025738	Fbxl16	Ntg	4.72123	4.48927	4.53699	Cluster 2 (n=5916)
ENSMUSG00000025743	Sdc3	Ntg	8.31234	7.70466	7.90695	Cluster 2 (n=5916)
ENSMUSG00000025747	Tyms	Ntg	4.72987	3.30249	3.93342	Cluster 2 (n=5916)
ENSMUSG00000025762	Larp1b	Ntg	7.36144	7.01214	7.16369	Cluster 2 (n=5916)
ENSMUSG00000025764	Jade1	Ntg	7.29981	6.84371	7.0795	Cluster 2 (n=5916)
ENSMUSG00000025779	Ly96	Ntg	4.11363	3.29138	3.72564	Cluster 2 (n=5916)
ENSMUSG00000025782	Taf3	Ntg	5.94652	5.61676	5.7597	Cluster 2 (n=5916)
ENSMUSG00000025786	Zdhhc3	Ntg	7.79001	7.40167	7.56583	Cluster 2 (n=5916)
ENSMUSG00000025794	Rpl14	Ntg	8.41023	8.20341	8.28833	Cluster 2 (n=5916)
ENSMUSG00000025795	Rassf3	Ntg	8.85893	8.41549	8.56165	Cluster 2 (n=5916)
ENSMUSG00000025809	Itgb1	Ntg	9.70701	9.08608	9.26384	Cluster 2 (n=5916)
ENSMUSG00000025810	Nrp1	Ntg	8.63021	7.99854	8.10427	Cluster 2 (n=5916)
ENSMUSG00000025812	Pard3	Ntg	7.18763	6.86423	7.03273	Cluster 2 (n=5916)
ENSMUSG00000025816	Sec61a2	Ntg	5.86421	5.43158	5.63041	Cluster 2 (n=5916)
ENSMUSG00000025854	Fam20c	Ntg	6.7456	6.30387	6.44294	Cluster 2 (n=5916)
ENSMUSG00000025858	Get4	Ntg	7.05009	6.71452	6.78869	Cluster 2 (n=5916)
ENSMUSG00000025860	Xiap	Ntg	7.74318	7.13115	7.23181	Cluster 2 (n=5916)
ENSMUSG00000025862	Stag2	Ntg	7.6316	7.0197	7.26264	Cluster 2 (n=5916)
ENSMUSG00000025868	Higd2a	Ntg	7.86598	7.43829	7.5593	Cluster 2 (n=5916)
ENSMUSG00000025871	4833439L19Rik	Ntg	8.42669	8.02532	8.17847	Cluster 2 (n=5916)
ENSMUSG00000025872	Thoc3	Ntg	6.45592	5.96636	6.16798	Cluster 2 (n=5916)
ENSMUSG00000025873	Faf2	Ntg	6.71085	6.1912	6.31518	Cluster 2 (n=5916)
ENSMUSG00000025880	Smad7	Ntg	6.58136	6.25009	6.30785	Cluster 2 (n=5916)
ENSMUSG00000025894	Aasdhppt	Ntg	6.59263	6.32865	6.40129	Cluster 2 (n=5916)
ENSMUSG00000025898	Cwf19l2	Ntg	6.07104	5.83192	5.87175	Cluster 2 (n=5916)
ENSMUSG00000025899	Alkbh8	Ntg	6.2318	5.60253	5.80193	Cluster 2 (n=5916)
ENSMUSG00000025903	Lypla1	Ntg	7.77599	7.34429	7.46792	Cluster 2 (n=5916)
ENSMUSG00000025907	Rb1cc1	Ntg	7.71444	7.38016	7.55152	Cluster 2 (n=5916)
ENSMUSG00000025911	Adhfe1	Ntg	7.60494	7.28666	7.41238	Cluster 2 (n=5916)
ENSMUSG00000025915	Sgk3	Ntg	6.05383	5.70673	5.83295	Cluster 2 (n=5916)
ENSMUSG00000025917	Cops5	Ntg	7.28465	7.02098	7.15052	Cluster 2 (n=5916)
ENSMUSG00000025921	Rdh10	Ntg	5.34377	4.96952	5.07302	Cluster 2 (n=5916)
ENSMUSG00000025922	Rpl7-ps8	Ntg	2.98595	2.30457	2.40502	Cluster 2 (n=5916)
ENSMUSG00000025925	Terf1	Ntg	4.7798	4.34952	4.42723	Cluster 2 (n=5916)
ENSMUSG00000025935	Tram1	Ntg	7.30822	6.8411	6.99102	Cluster 2 (n=5916)
ENSMUSG00000025937	Lactb2	Ntg	6.54386	6.14268	6.2772	Cluster 2 (n=5916)
ENSMUSG00000025940	Tmem70	Ntg	7.5302	7.07369	7.14472	Cluster 2 (n=5916)
ENSMUSG00000025958	Creb1	Ntg	7.0102	6.32629	6.58221	Cluster 2 (n=5916)
ENSMUSG00000025964	Adam23	Ntg	5.38751	4.62247	5.00621	Cluster 2 (n=5916)
ENSMUSG00000025971	Maip1	Ntg	6.34153	6.10685	6.19381	Cluster 2 (n=5916)
ENSMUSG00000025979	Mob4	Ntg	6.86889	6.57859	6.66574	Cluster 2 (n=5916)
ENSMUSG00000026004	Kansl1l	Ntg	6.60354	6.19096	6.40603	Cluster 2 (n=5916)
ENSMUSG00000026005	Rpe	Ntg	6.07768	5.3584	5.56289	Cluster 2 (n=5916)
ENSMUSG00000026014	Raph1	Ntg	8.50352	7.98569	8.19552	Cluster 2 (n=5916)
ENSMUSG00000026028	Trak2	Ntg	9.41336	9.04003	9.22962	Cluster 2 (n=5916)
ENSMUSG00000026029	Casp8	Ntg	6.01312	5.28388	5.48621	Cluster 2 (n=5916)
ENSMUSG00000026031	Cflar	Ntg	7.64669	7.11823	7.35342	Cluster 2 (n=5916)
ENSMUSG00000026035	Ppil3	Ntg	5.42711	4.94285	5.0568	Cluster 2 (n=5916)
ENSMUSG00000026037	Orc2	Ntg	6.03363	5.54233	5.78719	Cluster 2 (n=5916)
ENSMUSG00000026049	Tex30	Ntg	4.57563	4.0642	4.2747	Cluster 2 (n=5916)
ENSMUSG00000026072	Il1r1	Ntg	6.3218	5.82493	5.98849	Cluster 2 (n=5916)
ENSMUSG00000026074	Map4k4	Ntg	8.8944	8.11179	8.32667	Cluster 2 (n=5916)
ENSMUSG00000026082	Rev1	Ntg	6.03804	5.83073	5.92044	Cluster 2 (n=5916)
ENSMUSG00000026094	Stk17b	Ntg	6.1261	5.72138	5.85818	Cluster 2 (n=5916)
ENSMUSG00000026096	Osgepl1	Ntg	7.3345	6.9861	7.14323	Cluster 2 (n=5916)
ENSMUSG00000026103	Gls	Ntg	7.74394	7.33105	7.48928	Cluster 2 (n=5916)
ENSMUSG00000026110	Mgat4a	Ntg	6.82016	6.09685	6.46911	Cluster 2 (n=5916)
ENSMUSG00000026111	Unc50	Ntg	6.34842	5.85755	6.06815	Cluster 2 (n=5916)
ENSMUSG00000026112	Coa5	Ntg	8.83706	8.5316	8.67646	Cluster 2 (n=5916)
ENSMUSG00000026113	Inpp4a	Ntg	6.70529	6.26238	6.46745	Cluster 2 (n=5916)
ENSMUSG00000026116	Tmem131	Ntg	7.8695	7.38366	7.57297	Cluster 2 (n=5916)
ENSMUSG00000026127	Imp4	Ntg	6.65583	6.22203	6.38786	Cluster 2 (n=5916)
ENSMUSG00000026134	Prim2	Ntg	4.7909	3.80205	3.96625	Cluster 2 (n=5916)
ENSMUSG00000026142	Rhbdd1	Ntg	6.3348	5.85647	6.11148	Cluster 2 (n=5916)
ENSMUSG00000026150	Mff	Ntg	7.99025	7.55398	7.70218	Cluster 2 (n=5916)
ENSMUSG00000026153	Fam135a	Ntg	6.90927	6.51141	6.71085	Cluster 2 (n=5916)
ENSMUSG00000026158	Ogfrl1	Ntg	6.84838	6.205	6.32634	Cluster 2 (n=5916)
ENSMUSG00000026162	Nhej1	Ntg	4.79719	4.6595	4.69578	Cluster 2 (n=5916)
ENSMUSG00000026172	Bcs1l	Ntg	6.79117	6.41727	6.55278	Cluster 2 (n=5916)
ENSMUSG00000026175	Vil1	Ntg	2.60363	0.617497	1.60226	Cluster 2 (n=5916)
ENSMUSG00000026176	Ctdsp1	Ntg	8.46656	8.05913	8.18722	Cluster 2 (n=5916)
ENSMUSG00000026177	Slc11a1	Ntg	5.27811	4.38171	4.71483	Cluster 2 (n=5916)
ENSMUSG00000026181	Ppm1f	Ntg	7.79564	7.12235	7.32439	Cluster 2 (n=5916)
ENSMUSG00000026185	Igfbp5	Ntg	8.70527	8.3448	8.42206	Cluster 2 (n=5916)
ENSMUSG00000026201	Stk16	Ntg	6.98394	6.27792	6.38399	Cluster 2 (n=5916)
ENSMUSG00000026207	Speg	Ntg	8.98186	8.69	8.82858	Cluster 2 (n=5916)
ENSMUSG00000026211	Obsl1	Ntg	8.31532	7.89515	8.11155	Cluster 2 (n=5916)
ENSMUSG00000026248	Mrpl44	Ntg	7.21357	6.95828	7.07894	Cluster 2 (n=5916)
ENSMUSG00000026249	Serpine2	Ntg	7.01113	6.54834	6.76777	Cluster 2 (n=5916)
ENSMUSG00000026254	Eif4e2	Ntg	7.44184	7.03329	7.22039	Cluster 2 (n=5916)
ENSMUSG00000026269	Rnpepl1	Ntg	8.16265	7.74752	7.86842	Cluster 2 (n=5916)
ENSMUSG00000026270	Capn10	Ntg	5.49098	5.14721	5.30197	Cluster 2 (n=5916)
ENSMUSG00000026273	Mterf4	Ntg	5.71525	5.40186	5.46996	Cluster 2 (n=5916)
ENSMUSG00000026280	Atg4b	Ntg	6.75111	6.23663	6.49553	Cluster 2 (n=5916)
ENSMUSG00000026281	Dtymk	Ntg	5.68928	5.22797	5.32102	Cluster 2 (n=5916)
ENSMUSG00000026283	Ing5	Ntg	5.93558	5.6578	5.79132	Cluster 2 (n=5916)
ENSMUSG00000026288	Inpp5d	Ntg	6.09762	5.27159	5.45945	Cluster 2 (n=5916)
ENSMUSG00000026307	Scly	Ntg	6.20555	5.94689	6.00342	Cluster 2 (n=5916)
ENSMUSG00000026308	Klhl30	Ntg	7.56263	7.00268	7.11031	Cluster 2 (n=5916)
ENSMUSG00000026309	Ilkap	Ntg	6.79994	6.57079	6.61374	Cluster 2 (n=5916)
ENSMUSG00000026311	Asb1	Ntg	6.70635	6.20206	6.36169	Cluster 2 (n=5916)
ENSMUSG00000026319	Relch	Ntg	6.52838	5.96031	6.20859	Cluster 2 (n=5916)
ENSMUSG00000026339	Ccdc93	Ntg	7.21014	6.90247	7.04467	Cluster 2 (n=5916)
ENSMUSG00000026341	Actr3	Ntg	8.34505	7.60414	7.7582	Cluster 2 (n=5916)
ENSMUSG00000026342	Slc35f5	Ntg	8.38465	8.05655	8.2164	Cluster 2 (n=5916)
ENSMUSG00000026353	Ubxn4	Ntg	7.31839	7.00612	7.1287	Cluster 2 (n=5916)
ENSMUSG00000026374	Tsn	Ntg	7.33883	7.00712	7.13116	Cluster 2 (n=5916)
ENSMUSG00000026389	Steap3	Ntg	7.65805	7.23642	7.40618	Cluster 2 (n=5916)
ENSMUSG00000026393	Nek7	Ntg	8.1262	7.95143	8.0346	Cluster 2 (n=5916)
ENSMUSG00000026401	Cd55b	Ntg	0.867561	0	0.377213	Cluster 2 (n=5916)
ENSMUSG00000026425	Srgap2	Ntg	7.28031	6.61056	6.71103	Cluster 2 (n=5916)
ENSMUSG00000026426	Arl8a	Ntg	6.224	5.69451	5.91614	Cluster 2 (n=5916)
ENSMUSG00000026427	Eif2d	Ntg	6.98093	6.59312	6.76879	Cluster 2 (n=5916)
ENSMUSG00000026430	Rassf5	Ntg	4.70542	3.85754	4.17278	Cluster 2 (n=5916)
ENSMUSG00000026433	Rab29	Ntg	5.39725	4.91398	5.14573	Cluster 2 (n=5916)
ENSMUSG00000026434	Nucks1	Ntg	7.679	7.23778	7.38172	Cluster 2 (n=5916)
ENSMUSG00000026439	Rbbp5	Ntg	6.56919	6.18294	6.3417	Cluster 2 (n=5916)
ENSMUSG00000026443	Lrrn2	Ntg	5.2213	4.73491	4.85833	Cluster 2 (n=5916)
ENSMUSG00000026452	Syt2	Ntg	1.35506	0	0.610958	Cluster 2 (n=5916)
ENSMUSG00000026456	Cyb5r1	Ntg	6.97925	6.48062	6.70352	Cluster 2 (n=5916)
ENSMUSG00000026457	Adipor1	Ntg	8.85244	8.42333	8.58804	Cluster 2 (n=5916)
ENSMUSG00000026470	Stx6	Ntg	6.81165	5.99383	6.17461	Cluster 2 (n=5916)
ENSMUSG00000026484	Rnf2	Ntg	6.34294	5.93043	6.13799	Cluster 2 (n=5916)
ENSMUSG00000026490	Cdc42bpa	Ntg	7.7907	7.38052	7.4993	Cluster 2 (n=5916)
ENSMUSG00000026491	Ahctf1	Ntg	7.22128	6.884	7.05211	Cluster 2 (n=5916)
ENSMUSG00000026499	Acbd3	Ntg	6.84265	6.37932	6.57754	Cluster 2 (n=5916)
ENSMUSG00000026500	Cox20	Ntg	6.80961	6.61067	6.68285	Cluster 2 (n=5916)
ENSMUSG00000026504	Sdccag8	Ntg	5.12011	4.78739	4.9396	Cluster 2 (n=5916)
ENSMUSG00000026509	Capn2	Ntg	7.78178	7.46301	7.60132	Cluster 2 (n=5916)
ENSMUSG00000026519	Tmem63a	Ntg	6.67412	6.29892	6.4472	Cluster 2 (n=5916)
ENSMUSG00000026547	Tagln2	Ntg	8.13929	7.3852	7.55143	Cluster 2 (n=5916)
ENSMUSG00000026558	Uck2	Ntg	7.59424	6.69844	6.87461	Cluster 2 (n=5916)
ENSMUSG00000026563	Tada1	Ntg	5.58823	5.04688	5.21618	Cluster 2 (n=5916)
ENSMUSG00000026564	Dusp27	Ntg	7.29014	6.91582	7.0603	Cluster 2 (n=5916)
ENSMUSG00000026576	Atp1b1	Ntg	9.53546	8.94606	9.09645	Cluster 2 (n=5916)
ENSMUSG00000026584	Scyl3	Ntg	5.63938	5.15039	5.25167	Cluster 2 (n=5916)
ENSMUSG00000026586	Prrx1	Ntg	7.86678	7.35263	7.53564	Cluster 2 (n=5916)
ENSMUSG00000026587	Astn1	Ntg	4.93163	4.09031	4.21437	Cluster 2 (n=5916)
ENSMUSG00000026600	Soat1	Ntg	5.59274	4.84592	4.99242	Cluster 2 (n=5916)
ENSMUSG00000026617	Bpnt1	Ntg	6.33898	5.83832	6.07902	Cluster 2 (n=5916)
ENSMUSG00000026620	Mark1	Ntg	5.93318	5.74839	5.80292	Cluster 2 (n=5916)
ENSMUSG00000026623	Lpgat1	Ntg	8.45262	8.08617	8.23513	Cluster 2 (n=5916)
ENSMUSG00000026626	Ppp2r5a	Ntg	8.38608	7.87247	8.00151	Cluster 2 (n=5916)
ENSMUSG00000026634	Angel2	Ntg	6.90519	6.45361	6.64167	Cluster 2 (n=5916)
ENSMUSG00000026643	Nmt2	Ntg	6.19378	5.58982	5.88083	Cluster 2 (n=5916)
ENSMUSG00000026657	Frmd4a	Ntg	7.40265	6.74179	6.987	Cluster 2 (n=5916)
ENSMUSG00000026669	Mcm10	Ntg	3.8723	0.661326	2.2764	Cluster 2 (n=5916)
ENSMUSG00000026674	Ddr2	Ntg	7.73669	7.11578	7.20915	Cluster 2 (n=5916)
ENSMUSG00000026694	Eef1aknmt	Ntg	5.52338	5.29312	5.35419	Cluster 2 (n=5916)
ENSMUSG00000026705	Klhl20	Ntg	6.44244	5.96609	6.08126	Cluster 2 (n=5916)
ENSMUSG00000026712	Mrc1	Ntg	7.04474	6.36988	6.58976	Cluster 2 (n=5916)
ENSMUSG00000026718	Stam	Ntg	6.52427	5.92192	6.19978	Cluster 2 (n=5916)
ENSMUSG00000026721	Rabgap1l	Ntg	7.24423	6.79822	7.03556	Cluster 2 (n=5916)
ENSMUSG00000026723	Trdmt1	Ntg	5.59551	5.13648	5.29478	Cluster 2 (n=5916)
ENSMUSG00000026728	Vim	Ntg	9.22765	8.58061	8.68883	Cluster 2 (n=5916)
ENSMUSG00000026739	Bmi1	Ntg	7.50628	7.08222	7.26972	Cluster 2 (n=5916)
ENSMUSG00000026740	Dnajc1	Ntg	6.70581	6.4065	6.4993	Cluster 2 (n=5916)
ENSMUSG00000026743	Mllt10	Ntg	6.72891	6.24239	6.31852	Cluster 2 (n=5916)
ENSMUSG00000026748	Plxdc2	Ntg	7.01805	6.57905	6.73764	Cluster 2 (n=5916)
ENSMUSG00000026753	Ppp6c	Ntg	7.4378	7.14929	7.2883	Cluster 2 (n=5916)
ENSMUSG00000026754	Golga1	Ntg	6.61187	6.04853	6.21324	Cluster 2 (n=5916)
ENSMUSG00000026766	Mmadhc	Ntg	7.72846	7.36751	7.52401	Cluster 2 (n=5916)
ENSMUSG00000026767	Mindy3	Ntg	5.93808	5.32539	5.56431	Cluster 2 (n=5916)
ENSMUSG00000026771	Spopl	Ntg	6.66097	6.3323	6.41992	Cluster 2 (n=5916)
ENSMUSG00000026779	Mastl	Ntg	3.77131	2.18683	2.8589	Cluster 2 (n=5916)
ENSMUSG00000026781	Acbd5	Ntg	6.7484	6.42129	6.59774	Cluster 2 (n=5916)
ENSMUSG00000026782	Abi2	Ntg	6.50647	5.8894	6.07015	Cluster 2 (n=5916)
ENSMUSG00000026784	Pdss1	Ntg	6.05438	5.54828	5.72319	Cluster 2 (n=5916)
ENSMUSG00000026786	Apbb1ip	Ntg	4.76868	4.2473	4.51338	Cluster 2 (n=5916)
ENSMUSG00000026788	Zbtb43	Ntg	6.80454	6.31452	6.47593	Cluster 2 (n=5916)
ENSMUSG00000026790	Odf2	Ntg	6.79428	6.33736	6.44505	Cluster 2 (n=5916)
ENSMUSG00000026792	Lrsam1	Ntg	6.39778	6.09988	6.20239	Cluster 2 (n=5916)
ENSMUSG00000026796	Niban2	Ntg	7.45674	6.78393	7.10788	Cluster 2 (n=5916)
ENSMUSG00000026798	Coq4	Ntg	6.15193	5.73584	5.86997	Cluster 2 (n=5916)
ENSMUSG00000026799	Med27	Ntg	5.82953	5.42015	5.64046	Cluster 2 (n=5916)
ENSMUSG00000026803	Ttf1	Ntg	5.92169	5.33885	5.43052	Cluster 2 (n=5916)
ENSMUSG00000026806	Ddx31	Ntg	5.03551	4.65181	4.79923	Cluster 2 (n=5916)
ENSMUSG00000026814	Eng	Ntg	8.86033	8.49884	8.56478	Cluster 2 (n=5916)
ENSMUSG00000026816	Gtf3c5	Ntg	6.29454	5.85378	5.94746	Cluster 2 (n=5916)
ENSMUSG00000026817	Ak1	Ntg	9.86627	9.50979	9.60831	Cluster 2 (n=5916)
ENSMUSG00000026820	Ptges2	Ntg	7.32183	6.93652	7.13316	Cluster 2 (n=5916)
ENSMUSG00000026825	Dnm1	Ntg	5.91406	5.36857	5.63635	Cluster 2 (n=5916)
ENSMUSG00000026827	Gpd2	Ntg	6.04159	5.74462	5.88925	Cluster 2 (n=5916)
ENSMUSG00000026833	Olfm1	Ntg	5.37497	4.73906	4.93118	Cluster 2 (n=5916)
ENSMUSG00000026836	Acvr1	Ntg	6.43872	5.94624	6.06312	Cluster 2 (n=5916)
ENSMUSG00000026842	Abl1	Ntg	7.90882	7.54863	7.68	Cluster 2 (n=5916)
ENSMUSG00000026848	Tor1b	Ntg	6.88356	6.48222	6.56849	Cluster 2 (n=5916)
ENSMUSG00000026854	Usp20	Ntg	7.51627	7.12885	7.31672	Cluster 2 (n=5916)
ENSMUSG00000026857	Ntmt1	Ntg	6.71807	6.24771	6.43058	Cluster 2 (n=5916)
ENSMUSG00000026860	Sh3glb2	Ntg	7.36715	6.95049	7.10683	Cluster 2 (n=5916)
ENSMUSG00000026867	Gapvd1	Ntg	7.46898	7.05377	7.18661	Cluster 2 (n=5916)
ENSMUSG00000026869	Psmd5	Ntg	6.29934	5.89926	6.05156	Cluster 2 (n=5916)
ENSMUSG00000026873	Phf19	Ntg	4.28706	3.4501	3.88931	Cluster 2 (n=5916)
ENSMUSG00000026878	Rab14	Ntg	8.3598	8.02273	8.16656	Cluster 2 (n=5916)
ENSMUSG00000026879	Gsn	Ntg	10.7221	10.6178	10.6427	Cluster 2 (n=5916)
ENSMUSG00000026883	Dab2ip	Ntg	8.11337	7.71048	7.7846	Cluster 2 (n=5916)
ENSMUSG00000026887	Mrrf	Ntg	7.18355	6.94717	7.01906	Cluster 2 (n=5916)
ENSMUSG00000026889	Rbm18	Ntg	7.17049	6.86018	6.9805	Cluster 2 (n=5916)
ENSMUSG00000026890	Lhx6	Ntg	5.30375	4.47142	4.75134	Cluster 2 (n=5916)
ENSMUSG00000026893	Gca	Ntg	6.1234	5.73926	5.9137	Cluster 2 (n=5916)
ENSMUSG00000026896	Ifih1	Ntg	5.42064	4.92069	5.16735	Cluster 2 (n=5916)
ENSMUSG00000026917	Wdr5	Ntg	7.13989	6.64553	6.85823	Cluster 2 (n=5916)
ENSMUSG00000026923	Notch1	Ntg	7.97767	7.47439	7.71423	Cluster 2 (n=5916)
ENSMUSG00000026927	Entr1	Ntg	7.15819	6.71032	6.84294	Cluster 2 (n=5916)
ENSMUSG00000026930	Gpsm1	Ntg	8.56218	8.27903	8.36823	Cluster 2 (n=5916)
ENSMUSG00000026932	Nacc2	Ntg	7.3903	7.1827	7.27607	Cluster 2 (n=5916)
ENSMUSG00000026933	Camsap1	Ntg	7.16193	6.91794	7.0182	Cluster 2 (n=5916)
ENSMUSG00000026942	Traf2	Ntg	6.49483	5.96881	6.04551	Cluster 2 (n=5916)
ENSMUSG00000026946	Nmi	Ntg	5.11762	4.87756	4.97527	Cluster 2 (n=5916)
ENSMUSG00000026955	Sapcd2	Ntg	3.04389	0	1.3516	Cluster 2 (n=5916)
ENSMUSG00000026960	Arl6ip6	Ntg	5.96908	5.5185	5.61728	Cluster 2 (n=5916)
ENSMUSG00000026965	Anapc2	Ntg	7.18706	6.88164	7.03556	Cluster 2 (n=5916)
ENSMUSG00000026974	Zmynd19	Ntg	6.17089	5.55984	5.8868	Cluster 2 (n=5916)
ENSMUSG00000026979	Psd4	Ntg	4.28279	3.56963	3.67449	Cluster 2 (n=5916)
ENSMUSG00000026987	Baz2b	Ntg	6.85776	6.47046	6.55882	Cluster 2 (n=5916)
ENSMUSG00000026988	Wdsub1	Ntg	6.11833	5.58159	5.84035	Cluster 2 (n=5916)
ENSMUSG00000026999	Nup35	Ntg	5.36425	4.89673	4.98941	Cluster 2 (n=5916)
ENSMUSG00000027001	Dusp19	Ntg	5.1749	4.63636	4.81773	Cluster 2 (n=5916)
ENSMUSG00000027002	Nckap1	Ntg	7.98625	7.38909	7.56208	Cluster 2 (n=5916)
ENSMUSG00000027006	Dnajc10	Ntg	7.81607	7.38142	7.60271	Cluster 2 (n=5916)
ENSMUSG00000027007	Itprid2	Ntg	7.29009	6.82705	6.99319	Cluster 2 (n=5916)
ENSMUSG00000027011	Ube2e3	Ntg	7.19075	6.81466	6.97264	Cluster 2 (n=5916)
ENSMUSG00000027067	Ssrp1	Ntg	7.2659	6.90826	7.07017	Cluster 2 (n=5916)
ENSMUSG00000027078	Ube2l6	Ntg	5.91446	5.42232	5.5418	Cluster 2 (n=5916)
ENSMUSG00000027080	Med19	Ntg	5.95927	5.59143	5.79506	Cluster 2 (n=5916)
ENSMUSG00000027087	Itgav	Ntg	7.04134	6.38412	6.57745	Cluster 2 (n=5916)
ENSMUSG00000027088	Phospho2	Ntg	6.69311	6.35427	6.41425	Cluster 2 (n=5916)
ENSMUSG00000027099	Mtx2	Ntg	7.81062	7.47517	7.64349	Cluster 2 (n=5916)
ENSMUSG00000027102	Hoxd8	Ntg	3.7782	3.09765	3.24349	Cluster 2 (n=5916)
ENSMUSG00000027104	Atf2	Ntg	7.0723	6.67051	6.80438	Cluster 2 (n=5916)
ENSMUSG00000027111	Itga6	Ntg	7.96309	7.23479	7.3485	Cluster 2 (n=5916)
ENSMUSG00000027115	Kif18a	Ntg	3.78125	2.07653	2.95831	Cluster 2 (n=5916)
ENSMUSG00000027130	Slc12a6	Ntg	7.72545	7.14783	7.32651	Cluster 2 (n=5916)
ENSMUSG00000027133	Nop10	Ntg	6.83883	6.47071	6.56871	Cluster 2 (n=5916)
ENSMUSG00000027162	Lin7c	Ntg	7.23686	6.87919	7.00843	Cluster 2 (n=5916)
ENSMUSG00000027163	Commd9	Ntg	6.30409	5.93195	6.02825	Cluster 2 (n=5916)
ENSMUSG00000027164	Traf6	Ntg	6.46899	6.085	6.19987	Cluster 2 (n=5916)
ENSMUSG00000027166	Dnajc24	Ntg	5.06303	4.5009	4.59358	Cluster 2 (n=5916)
ENSMUSG00000027167	Elp4	Ntg	5.45483	5.10129	5.18622	Cluster 2 (n=5916)
ENSMUSG00000027173	Depdc7	Ntg	3.78318	3.20232	3.40238	Cluster 2 (n=5916)
ENSMUSG00000027176	Cstf3	Ntg	5.76504	5.28795	5.41766	Cluster 2 (n=5916)
ENSMUSG00000027180	Fbxo3	Ntg	7.96754	7.68966	7.80164	Cluster 2 (n=5916)
ENSMUSG00000027184	Caprin1	Ntg	8.45036	7.98206	8.22046	Cluster 2 (n=5916)
ENSMUSG00000027188	Pamr1	Ntg	4.69794	3.72681	4.10891	Cluster 2 (n=5916)
ENSMUSG00000027193	Api5	Ntg	7.55006	7.03168	7.15286	Cluster 2 (n=5916)
ENSMUSG00000027195	Hsd17b12	Ntg	6.50215	6.04509	6.15725	Cluster 2 (n=5916)
ENSMUSG00000027242	Wdr76	Ntg	5.071	4.06068	4.41366	Cluster 2 (n=5916)
ENSMUSG00000027245	Hypk	Ntg	7.47358	7.37064	7.39064	Cluster 2 (n=5916)
ENSMUSG00000027253	Lrp4	Ntg	6.37638	6.03685	6.10812	Cluster 2 (n=5916)
ENSMUSG00000027254	Map1a	Ntg	6.4094	5.81028	6.10822	Cluster 2 (n=5916)
ENSMUSG00000027263	Tubgcp4	Ntg	6.17534	5.85278	5.98519	Cluster 2 (n=5916)
ENSMUSG00000027272	Ubr1	Ntg	7.12806	6.68324	6.88371	Cluster 2 (n=5916)
ENSMUSG00000027282	Mtch2	Ntg	8.25288	7.90633	8.09163	Cluster 2 (n=5916)
ENSMUSG00000027285	Haus2	Ntg	6.16402	5.73189	5.96589	Cluster 2 (n=5916)
ENSMUSG00000027303	Ptpra	Ntg	7.46302	6.91611	7.01048	Cluster 2 (n=5916)
ENSMUSG00000027309	Dnaaf9	Ntg	8.12045	7.60288	7.71449	Cluster 2 (n=5916)
ENSMUSG00000027312	Atrn	Ntg	7.64955	7.0579	7.21827	Cluster 2 (n=5916)
ENSMUSG00000027326	Knl1	Ntg	4.3721	1.46978	2.45738	Cluster 2 (n=5916)
ENSMUSG00000027327	1700037H04Rik	Ntg	5.48271	5.01753	5.13861	Cluster 2 (n=5916)
ENSMUSG00000027329	Spef1	Ntg	5.77304	5.23103	5.38473	Cluster 2 (n=5916)
ENSMUSG00000027341	Tmem230	Ntg	6.31297	5.95803	6.13502	Cluster 2 (n=5916)
ENSMUSG00000027351	Spred1	Ntg	7.19092	6.51742	6.64631	Cluster 2 (n=5916)
ENSMUSG00000027360	Hdc	Ntg	4.34485	3.47262	3.70301	Cluster 2 (n=5916)
ENSMUSG00000027363	Usp8	Ntg	7.30315	6.90703	7.06921	Cluster 2 (n=5916)
ENSMUSG00000027365	Trpm7	Ntg	7.60896	7.07519	7.20641	Cluster 2 (n=5916)
ENSMUSG00000027367	Stard7	Ntg	8.70943	8.39883	8.52017	Cluster 2 (n=5916)
ENSMUSG00000027374	Mrps5	Ntg	6.96529	6.58402	6.68801	Cluster 2 (n=5916)
ENSMUSG00000027378	Nphp1	Ntg	5.86517	5.33619	5.50456	Cluster 2 (n=5916)
ENSMUSG00000027379	Bub1	Ntg	3.90686	0.753865	1.60161	Cluster 2 (n=5916)
ENSMUSG00000027394	Ttl	Ntg	7.01779	6.60113	6.76733	Cluster 2 (n=5916)
ENSMUSG00000027395	Polr1b	Ntg	5.96001	5.7083	5.76593	Cluster 2 (n=5916)
ENSMUSG00000027408	Cpxm1	Ntg	5.84205	5.2928	5.46341	Cluster 2 (n=5916)
ENSMUSG00000027422	Rrbp1	Ntg	8.23486	7.96056	8.09976	Cluster 2 (n=5916)
ENSMUSG00000027423	Snx5	Ntg	7.5333	7.21672	7.37146	Cluster 2 (n=5916)
ENSMUSG00000027425	Kat14	Ntg	6.87691	6.62579	6.76285	Cluster 2 (n=5916)
ENSMUSG00000027427	Polr3f	Ntg	6.33203	5.87557	5.94412	Cluster 2 (n=5916)
ENSMUSG00000027428	Rbbp9	Ntg	5.99212	5.56487	5.68232	Cluster 2 (n=5916)
ENSMUSG00000027433	Xrn2	Ntg	6.9128	6.62374	6.74342	Cluster 2 (n=5916)
ENSMUSG00000027447	Cst3	Ntg	9.31869	9.01311	9.05741	Cluster 2 (n=5916)
ENSMUSG00000027465	Tbc1d20	Ntg	7.80191	7.26722	7.38466	Cluster 2 (n=5916)
ENSMUSG00000027469	Tpx2	Ntg	5.24156	3.11277	3.98998	Cluster 2 (n=5916)
ENSMUSG00000027475	Kif3b	Ntg	6.53753	5.83789	6.15571	Cluster 2 (n=5916)
ENSMUSG00000027479	Mapre1	Ntg	7.79188	7.21163	7.43674	Cluster 2 (n=5916)
ENSMUSG00000027490	E2f1	Ntg	4.90178	3.35011	3.61842	Cluster 2 (n=5916)
ENSMUSG00000027495	Fam210b	Ntg	5.60375	5.01451	5.18373	Cluster 2 (n=5916)
ENSMUSG00000027500	Stmn2	Ntg	5.48426	5.0996	5.29434	Cluster 2 (n=5916)
ENSMUSG00000027514	Zbp1	Ntg	2.8195	1.63175	1.8419	Cluster 2 (n=5916)
ENSMUSG00000027519	Rab22a	Ntg	7.78817	7.47779	7.60165	Cluster 2 (n=5916)
ENSMUSG00000027525	Phactr3	Ntg	3.19366	2.3228	2.51624	Cluster 2 (n=5916)
ENSMUSG00000027531	Impa1	Ntg	6.56772	5.97371	6.10654	Cluster 2 (n=5916)
ENSMUSG00000027540	Ptpn1	Ntg	7.01748	6.4103	6.56273	Cluster 2 (n=5916)
ENSMUSG00000027544	Nfatc2	Ntg	6.53095	6.27803	6.38457	Cluster 2 (n=5916)
ENSMUSG00000027570	Col9a3	Ntg	2.34228	0	1.22971	Cluster 2 (n=5916)
ENSMUSG00000027573	Gid8	Ntg	7.32664	6.9906	7.10324	Cluster 2 (n=5916)
ENSMUSG00000027575	Arfgap1	Ntg	6.94928	6.50548	6.59519	Cluster 2 (n=5916)
ENSMUSG00000027580	Helz2	Ntg	7.0976	6.55484	6.74493	Cluster 2 (n=5916)
ENSMUSG00000027589	Pcmtd2	Ntg	7.27493	7.12947	7.20095	Cluster 2 (n=5916)
ENSMUSG00000027593	Raly	Ntg	7.91003	7.42747	7.62343	Cluster 2 (n=5916)
ENSMUSG00000027596	a	Ntg	1.22736	0.568257	0.733467	Cluster 2 (n=5916)
ENSMUSG00000027598	Itch	Ntg	7.39837	6.85908	6.96868	Cluster 2 (n=5916)
ENSMUSG00000027599	Armc1	Ntg	7.50397	7.05111	7.1388	Cluster 2 (n=5916)
ENSMUSG00000027601	Mtfr1	Ntg	7.20714	6.87023	7.05239	Cluster 2 (n=5916)
ENSMUSG00000027602	Map1lc3a	Ntg	9.00781	8.77044	8.831	Cluster 2 (n=5916)
ENSMUSG00000027613	Eif6	Ntg	6.71595	6.41572	6.53218	Cluster 2 (n=5916)
ENSMUSG00000027620	Rbm39	Ntg	8.11303	7.68004	7.90634	Cluster 2 (n=5916)
ENSMUSG00000027624	Epb41l1	Ntg	6.84193	6.19304	6.3336	Cluster 2 (n=5916)
ENSMUSG00000027637	Rab5if	Ntg	7.3512	6.88613	6.98717	Cluster 2 (n=5916)
ENSMUSG00000027639	Samhd1	Ntg	6.87782	6.60454	6.66729	Cluster 2 (n=5916)
ENSMUSG00000027646	Src	Ntg	5.66534	4.99519	5.15967	Cluster 2 (n=5916)
ENSMUSG00000027651	Rprd1b	Ntg	7.12423	6.72506	6.88864	Cluster 2 (n=5916)
ENSMUSG00000027652	Ralgapb	Ntg	7.57146	7.24519	7.39216	Cluster 2 (n=5916)
ENSMUSG00000027654	Fam83d	Ntg	3.72163	0.524362	1.20367	Cluster 2 (n=5916)
ENSMUSG00000027660	Skil	Ntg	6.89817	6.29123	6.61797	Cluster 2 (n=5916)
ENSMUSG00000027663	Zmat3	Ntg	6.33539	5.69726	5.9005	Cluster 2 (n=5916)
ENSMUSG00000027665	Pik3ca	Ntg	7.74466	7.31865	7.50691	Cluster 2 (n=5916)
ENSMUSG00000027671	Actl6a	Ntg	6.07231	5.77117	5.88824	Cluster 2 (n=5916)
ENSMUSG00000027673	Ndufb5	Ntg	9.27711	8.99205	9.12081	Cluster 2 (n=5916)
ENSMUSG00000027679	Dnajc19	Ntg	7.20514	6.8752	6.94037	Cluster 2 (n=5916)
ENSMUSG00000027692	Tnik	Ntg	7.11362	6.72528	6.85688	Cluster 2 (n=5916)
ENSMUSG00000027695	Pld1	Ntg	5.92786	5.47077	5.55636	Cluster 2 (n=5916)
ENSMUSG00000027706	Sec62	Ntg	7.59199	7.24396	7.4361	Cluster 2 (n=5916)
ENSMUSG00000027708	Dcun1d1	Ntg	6.71838	6.25497	6.42389	Cluster 2 (n=5916)
ENSMUSG00000027712	Anxa5	Ntg	7.8473	7.41511	7.57097	Cluster 2 (n=5916)
ENSMUSG00000027722	Spata5	Ntg	5.5176	5.09666	5.29775	Cluster 2 (n=5916)
ENSMUSG00000027739	Rab33b	Ntg	6.05477	5.85193	5.88505	Cluster 2 (n=5916)
ENSMUSG00000027742	Cog6	Ntg	7.99721	7.65868	7.84193	Cluster 2 (n=5916)
ENSMUSG00000027746	Ufm1	Ntg	6.96978	6.49167	6.61619	Cluster 2 (n=5916)
ENSMUSG00000027748	Trpc4	Ntg	1.4913	0.524362	0.747007	Cluster 2 (n=5916)
ENSMUSG00000027750	Postn	Ntg	8.0365	6.61741	6.82196	Cluster 2 (n=5916)
ENSMUSG00000027752	Exosc8	Ntg	5.57723	5.18195	5.27201	Cluster 2 (n=5916)
ENSMUSG00000027763	Mbnl1	Ntg	8.38499	8.07054	8.2029	Cluster 2 (n=5916)
ENSMUSG00000027770	Dhx36	Ntg	6.92865	6.48295	6.63998	Cluster 2 (n=5916)
ENSMUSG00000027775	Mfsd1	Ntg	6.67703	6.05103	6.20907	Cluster 2 (n=5916)
ENSMUSG00000027787	Nmd3	Ntg	6.27472	6.07546	6.18418	Cluster 2 (n=5916)
ENSMUSG00000027792	Bche	Ntg	6.85225	6.32435	6.53663	Cluster 2 (n=5916)
ENSMUSG00000027799	Nbea	Ntg	7.06365	6.4373	6.67714	Cluster 2 (n=5916)
ENSMUSG00000027805	Pfn2	Ntg	6.48846	6.15183	6.30038	Cluster 2 (n=5916)
ENSMUSG00000027806	Tsc22d2	Ntg	7.00557	6.58553	6.73194	Cluster 2 (n=5916)
ENSMUSG00000027808	Serp1	Ntg	7.04703	6.41777	6.55009	Cluster 2 (n=5916)
ENSMUSG00000027828	Ssr3	Ntg	8.76069	8.31383	8.4579	Cluster 2 (n=5916)
ENSMUSG00000027829	Ccnl1	Ntg	6.52849	5.89907	6.06627	Cluster 2 (n=5916)
ENSMUSG00000027834	Serpini1	Ntg	5.87083	5.32229	5.51761	Cluster 2 (n=5916)
ENSMUSG00000027843	Ptpn22	Ntg	2.95696	1.65158	2.34419	Cluster 2 (n=5916)
ENSMUSG00000027848	Olfml3	Ntg	6.69498	6.13403	6.38762	Cluster 2 (n=5916)
ENSMUSG00000027852	Nras	Ntg	7.44828	6.71238	6.85792	Cluster 2 (n=5916)
ENSMUSG00000027861	Casq2	Ntg	10.1745	9.59147	9.81457	Cluster 2 (n=5916)
ENSMUSG00000027864	Ptgfrn	Ntg	7.99185	7.16007	7.32418	Cluster 2 (n=5916)
ENSMUSG00000027865	Gdap2	Ntg	6.06097	5.48858	5.60628	Cluster 2 (n=5916)
ENSMUSG00000027879	Sec22b	Ntg	6.92003	6.53122	6.69357	Cluster 2 (n=5916)
ENSMUSG00000027881	Prpf38b	Ntg	6.64204	6.317	6.47087	Cluster 2 (n=5916)
ENSMUSG00000027882	Stxbp3	Ntg	6.33448	6.02279	6.10074	Cluster 2 (n=5916)
ENSMUSG00000027890	Gstm4	Ntg	5.70693	5.49094	5.57556	Cluster 2 (n=5916)
ENSMUSG00000027896	Slc16a4	Ntg	2.97908	1.79637	2.13455	Cluster 2 (n=5916)
ENSMUSG00000027900	Dram2	Ntg	7.28898	6.95493	7.01505	Cluster 2 (n=5916)
ENSMUSG00000027905	Ddx20	Ntg	5.7888	5.59888	5.68395	Cluster 2 (n=5916)
ENSMUSG00000027936	Crtc2	Ntg	6.51684	6.17596	6.24219	Cluster 2 (n=5916)
ENSMUSG00000027937	Jtb	Ntg	6.88246	6.46256	6.53628	Cluster 2 (n=5916)
ENSMUSG00000027938	Creb3l4	Ntg	1.24845	0	0.530678	Cluster 2 (n=5916)
ENSMUSG00000027940	Tpm3	Ntg	7.83552	7.06884	7.26553	Cluster 2 (n=5916)
ENSMUSG00000027944	Hax1	Ntg	6.46853	6.00483	6.21671	Cluster 2 (n=5916)
ENSMUSG00000027947	Il6ra	Ntg	5.66183	5.21081	5.39122	Cluster 2 (n=5916)
ENSMUSG00000027951	Adar	Ntg	6.68679	6.14407	6.24532	Cluster 2 (n=5916)
ENSMUSG00000027952	Pmvk	Ntg	5.78459	5.40905	5.58665	Cluster 2 (n=5916)
ENSMUSG00000027961	Lrrc39	Ntg	8.35748	8.1961	8.28189	Cluster 2 (n=5916)
ENSMUSG00000027963	Extl2	Ntg	6.12999	5.87107	5.95139	Cluster 2 (n=5916)
ENSMUSG00000027981	Rnpc3	Ntg	5.53114	5.25982	5.3484	Cluster 2 (n=5916)
ENSMUSG00000027994	Mcub	Ntg	3.09684	0.914698	1.74685	Cluster 2 (n=5916)
ENSMUSG00000027995	Tlr2	Ntg	5.12884	4.59254	4.78675	Cluster 2 (n=5916)
ENSMUSG00000028003	Lrat	Ntg	5.46633	1.93096	2.6637	Cluster 2 (n=5916)
ENSMUSG00000028007	Snx7	Ntg	5.36632	4.76895	4.95554	Cluster 2 (n=5916)
ENSMUSG00000028010	Gar1	Ntg	5.34743	4.98646	5.0683	Cluster 2 (n=5916)
ENSMUSG00000028015	Ctso	Ntg	6.42928	5.96148	6.13285	Cluster 2 (n=5916)
ENSMUSG00000028016	Ints12	Ntg	5.5476	5.26717	5.35229	Cluster 2 (n=5916)
ENSMUSG00000028024	Enpep	Ntg	6.15066	5.65427	5.75701	Cluster 2 (n=5916)
ENSMUSG00000028030	Tbck	Ntg	6.24668	5.84874	5.96369	Cluster 2 (n=5916)
ENSMUSG00000028031	Dkk2	Ntg	2.13361	1.14314	1.44794	Cluster 2 (n=5916)
ENSMUSG00000028032	Papss1	Ntg	6.1936	5.70597	5.80184	Cluster 2 (n=5916)
ENSMUSG00000028033	Kcnq5	Ntg	4.32803	2.46841	3.18816	Cluster 2 (n=5916)
ENSMUSG00000028036	Ptgfr	Ntg	5.89599	5.55013	5.60144	Cluster 2 (n=5916)
ENSMUSG00000028041	Adam15	Ntg	8.011	7.45691	7.56664	Cluster 2 (n=5916)
ENSMUSG00000028047	Thbs3	Ntg	5.58699	4.99916	5.11625	Cluster 2 (n=5916)
ENSMUSG00000028048	Gba	Ntg	6.04132	5.46819	5.73281	Cluster 2 (n=5916)
ENSMUSG00000028062	Lamtor2	Ntg	6.63974	6.39585	6.43434	Cluster 2 (n=5916)
ENSMUSG00000028081	Rps3a1	Ntg	9.18348	8.86499	9.02003	Cluster 2 (n=5916)
ENSMUSG00000028096	Gpr89	Ntg	6.60115	6.23383	6.43672	Cluster 2 (n=5916)
ENSMUSG00000028098	Rnf115	Ntg	6.59752	6.28324	6.43739	Cluster 2 (n=5916)
ENSMUSG00000028099	Polr3c	Ntg	6.55594	6.27954	6.37757	Cluster 2 (n=5916)
ENSMUSG00000028100	Nudt17	Ntg	4.06624	3.58463	3.79026	Cluster 2 (n=5916)
ENSMUSG00000028102	Pex11b	Ntg	6.62695	6.31599	6.4463	Cluster 2 (n=5916)
ENSMUSG00000028106	Rprd2	Ntg	7.2133	6.8778	7.02792	Cluster 2 (n=5916)
ENSMUSG00000028108	Ecm1	Ntg	7.19883	6.97111	7.0711	Cluster 2 (n=5916)
ENSMUSG00000028111	Ctsk	Ntg	5.605	4.556	4.8151	Cluster 2 (n=5916)
ENSMUSG00000028114	Mettl14	Ntg	6.42825	6.10251	6.24222	Cluster 2 (n=5916)
ENSMUSG00000028116	Myoz2	Ntg	10.1414	9.76621	9.89872	Cluster 2 (n=5916)
ENSMUSG00000028125	Abca4	Ntg	3.66269	3.09015	3.3316	Cluster 2 (n=5916)
ENSMUSG00000028126	Pip5k1a	Ntg	6.60155	6.22029	6.38459	Cluster 2 (n=5916)
ENSMUSG00000028127	Abcd3	Ntg	8.10459	7.83298	7.89875	Cluster 2 (n=5916)
ENSMUSG00000028132	Tlcd4	Ntg	4.42818	3.97625	4.18307	Cluster 2 (n=5916)
ENSMUSG00000028134	Ptbp2	Ntg	6.14591	5.79473	5.86577	Cluster 2 (n=5916)
ENSMUSG00000028136	Snx27	Ntg	7.2643	6.90294	7.08417	Cluster 2 (n=5916)
ENSMUSG00000028140	Mrpl9	Ntg	7.46082	6.97345	7.17046	Cluster 2 (n=5916)
ENSMUSG00000028145	Them4	Ntg	6.02027	5.71653	5.82911	Cluster 2 (n=5916)
ENSMUSG00000028149	Rap1gds1	Ntg	7.19383	6.64369	6.82671	Cluster 2 (n=5916)
ENSMUSG00000028152	Tspan5	Ntg	5.52772	4.79286	4.89968	Cluster 2 (n=5916)
ENSMUSG00000028163	Nfkb1	Ntg	7.62508	7.08331	7.16819	Cluster 2 (n=5916)
ENSMUSG00000028165	Cisd2	Ntg	7.48945	7.1569	7.31314	Cluster 2 (n=5916)
ENSMUSG00000028167	Bdh2	Ntg	2.24745	2.0242	2.1443	Cluster 2 (n=5916)
ENSMUSG00000028173	Wls	Ntg	7.57274	7.06041	7.21871	Cluster 2 (n=5916)
ENSMUSG00000028180	Zranb2	Ntg	7.18471	6.90537	6.97754	Cluster 2 (n=5916)
ENSMUSG00000028189	Ctbs	Ntg	5.07151	4.58808	4.66937	Cluster 2 (n=5916)
ENSMUSG00000028191	Bcl10	Ntg	6.64967	6.01854	6.21153	Cluster 2 (n=5916)
ENSMUSG00000028194	Ddah1	Ntg	6.41087	5.63339	5.87631	Cluster 2 (n=5916)
ENSMUSG00000028199	Cryz	Ntg	6.09092	5.59403	5.74745	Cluster 2 (n=5916)
ENSMUSG00000028207	Asph	Ntg	8.94387	8.51329	8.65442	Cluster 2 (n=5916)
ENSMUSG00000028211	Trp53inp1	Ntg	6.37715	5.8777	5.96542	Cluster 2 (n=5916)
ENSMUSG00000028214	Gem	Ntg	5.80434	5.11594	5.28012	Cluster 2 (n=5916)
ENSMUSG00000028221	Pip4p2	Ntg	6.80615	6.47064	6.6316	Cluster 2 (n=5916)
ENSMUSG00000028228	Cpne3	Ntg	7.02675	6.58141	6.6812	Cluster 2 (n=5916)
ENSMUSG00000028233	Tgs1	Ntg	6.29376	5.67717	5.9042	Cluster 2 (n=5916)
ENSMUSG00000028234	Rps20	Ntg	8.31633	8.09568	8.16027	Cluster 2 (n=5916)
ENSMUSG00000028243	Ubxn2b	Ntg	5.15786	4.90253	5.0099	Cluster 2 (n=5916)
ENSMUSG00000028246	Faxc	Ntg	3.45929	2.92785	3.19561	Cluster 2 (n=5916)
ENSMUSG00000028247	Coq3	Ntg	7.12942	6.90532	7.0223	Cluster 2 (n=5916)
ENSMUSG00000028249	Sdcbp	Ntg	8.11281	7.64334	7.89109	Cluster 2 (n=5916)
ENSMUSG00000028251	Tstd3	Ntg	6.42896	6.10633	6.17412	Cluster 2 (n=5916)
ENSMUSG00000028252	Ccnc	Ntg	5.64017	5.03848	5.23365	Cluster 2 (n=5916)
ENSMUSG00000028256	Odf2l	Ntg	5.4218	4.92552	5.06183	Cluster 2 (n=5916)
ENSMUSG00000028270	Gbp2	Ntg	6.41529	6.20191	6.2721	Cluster 2 (n=5916)
ENSMUSG00000028274	Rngtt	Ntg	5.92211	5.56865	5.72478	Cluster 2 (n=5916)
ENSMUSG00000028277	Ube2j1	Ntg	7.0183	6.69241	6.75207	Cluster 2 (n=5916)
ENSMUSG00000028284	Map3k7	Ntg	7.84219	7.47091	7.63319	Cluster 2 (n=5916)
ENSMUSG00000028291	Akirin2	Ntg	6.75558	6.44428	6.54429	Cluster 2 (n=5916)
ENSMUSG00000028293	Slc35a1	Ntg	6.2713	5.78976	5.8685	Cluster 2 (n=5916)
ENSMUSG00000028300	C9orf72	Ntg	6.85906	6.52813	6.59457	Cluster 2 (n=5916)
ENSMUSG00000028312	Smc2	Ntg	5.55922	4.4911	4.67484	Cluster 2 (n=5916)
ENSMUSG00000028318	Polr1e	Ntg	6.70499	6.09523	6.37796	Cluster 2 (n=5916)
ENSMUSG00000028322	Exosc3	Ntg	5.52933	5.14845	5.23794	Cluster 2 (n=5916)
ENSMUSG00000028328	Tmod1	Ntg	9.2973	8.93378	9.07759	Cluster 2 (n=5916)
ENSMUSG00000028331	Trmo	Ntg	4.58142	3.99467	4.21264	Cluster 2 (n=5916)
ENSMUSG00000028333	Anp32b	Ntg	7.3247	6.84597	7.0562	Cluster 2 (n=5916)
ENSMUSG00000028334	Nans	Ntg	6.04367	5.40329	5.57593	Cluster 2 (n=5916)
ENSMUSG00000028343	Erp44	Ntg	6.91311	6.59112	6.66075	Cluster 2 (n=5916)
ENSMUSG00000028344	Invs	Ntg	5.2027	4.52956	4.62734	Cluster 2 (n=5916)
ENSMUSG00000028367	Txn1	Ntg	7.63848	7.18615	7.29308	Cluster 2 (n=5916)
ENSMUSG00000028370	Pappa	Ntg	3.71941	3.46277	3.59086	Cluster 2 (n=5916)
ENSMUSG00000028381	Ugcg	Ntg	6.69451	6.19228	6.44902	Cluster 2 (n=5916)
ENSMUSG00000028382	Ptbp3	Ntg	7.49443	6.79207	6.96528	Cluster 2 (n=5916)
ENSMUSG00000028391	Wdr31	Ntg	2.72511	1.6658	2.11405	Cluster 2 (n=5916)
ENSMUSG00000028398	Dmac1	Ntg	6.80232	6.31536	6.52029	Cluster 2 (n=5916)
ENSMUSG00000028405	Aco1	Ntg	7.24881	6.85845	6.99433	Cluster 2 (n=5916)
ENSMUSG00000028411	Aptx	Ntg	6.12575	5.84216	5.94177	Cluster 2 (n=5916)
ENSMUSG00000028412	Slc44a1	Ntg	7.57512	7.04668	7.15408	Cluster 2 (n=5916)
[truncated: 3,917 more rows]

## Sheet: Cluster 2 Enrichment
Enrichment FDR	nGenes	Pathway Genes	Fold Enrichment	Pathway	URL	Genes
1.27697e-09	56	104	2.31295	Path:mmu03015 mRNA surveillance pathway	https://www.genome.jp/kegg-bin/show_pathway?mmu03015	Smg6 Pelo Cstf2 Ddx19a Gspt2 Magoh Papola Pnn Ppp1ca Ppp1cc Ppp2r3d Casc3 Eif4a3 Upf1 Rnps1 Sap18 Alyref Ppp2r5d Ppp2r5b Smg7 Ppp2r5a Cstf3 Pabpc4 Tardbp Smg1 Fus Ddx19b Rngtt Cpsf7 Ppp2r5c Ppp2r5e Pabpc1l Cpsf6 Cpsf2 Ppp2r1a Ppp2r2d Ddx39b Cpsf4 Acin1 Hbs1l Nxt1 Ppp2r3c Fip1l1 Upf3a Rnmt Ncbp2 Upf3b Nudt21 Ssu72 Ppp2r2a Wdr33 Pcf11 Msi2 Wdr82 Pym1 Cstf2t
1.39725e-10	70	136	2.21091	Path:mmu05135 Yersinia infection	https://www.genome.jp/kegg-bin/show_pathway?mmu05135	Baiap2 Pkn2 Rps6ka3 Actb Actg1 Akt1 Akt2 Rhoa Arpc1b Cdc42 Chuk Crk Crkl Elmo1 Ptk2 Fcgr3 Gnaq Ikbkb Il18 Irak1 Itga5 Itgb1 Limk1 Myd88 Nfatc1 Nfatc2 Nfatc3 Nfkb1 Pik3ca Pik3cd Pik3r3 Pip5k1c Pip5k1b Pip5k1a Plcg1 Mapk11 Ptk2b Pxn Rac1 Rac2 Rela Rock1 Rock2 Rps6ka1 Src Traf2 Traf6 Vav1 Vav2 Akt3 Map2k3 Map2k4 Map2k6 Map3k7 Mapk1 Mapk10 Mapk9 Git2 Irak4 Pkn1 Arhgef7 Rhog Gsk3b Actr2 Pycard Arpc4 W…
1.07566e-06	41	80	2.20143	Path:mmu04662 B cell receptor signaling pathway	https://www.genome.jp/kegg-bin/show_pathway?mmu04662	Raf1 Akt1 Akt2 Bcl10 Btk Cd72 Cd79a Cd81 Chuk Lilrb4b Grb2 Ikbkb Inpp5d Kras Lyn Nfatc1 Nfatc2 Nfatc3 Nfkb1 Nfkbie Nras Pik3ca Pik3cd Pik3r3 Pira1 Pira12 Ppp3cb Ppp3cc Ppp3r1 Rac1 Rac2 Rela Syk Vav1 Vav2 Lilra5 Akt3 Malt1 Bank1 Mapk1 Gsk3b
5.47825e-11	76	149	2.19098	Path:mmu04120 Ubiquitin mediated proteolysis	https://www.genome.jp/kegg-bin/show_pathway?mmu04120	Fbxw11 Nhlrc1 Fbxo4 Wwp1 Cdc20 Ube2q2 Birc2 Xiap Brca1 Birc6 Cbl Socs1 Ube2j2 Ube4a Itch Anapc1 Mdm2 Mid1 Pias2 Nedd4 Rnf7 Siah1b Cblb Cdc34 Cdc27 Ube2e2 Traf6 Uba52 Ube2m Ube2e3 Ube2e1 Ube2l3 Ube2i Uba3 Ube2a Ube2h Ube3a Klhl9 Cop1 Ube2z Uba2 Cdc23 Anapc16 Ube2k Ube2j1 Fzr1 Rbx1 Sae1 Pias1 Ube2d2a Ube2l6 Anapc5 Ppil2 Anapc11 Smurf2 Cdc26 Ube2g1 Klhl13 Ube2r2 Elob Ube2f Eloc Trim37 Trim32 Cdc16 U…
1.0782e-07	58	121	2.05899	Path:mmu04722 Neurotrophin signaling pathway	https://www.genome.jp/kegg-bin/show_pathway?mmu04722	Rap1a Raf1 Rps6ka3 Abl1 Akt1 Akt2 Rhoa Bad Bcl2 Calm1 Calm3 Camk2g Cdc42 Crk Crkl Gab1 Grb2 Ikbkb Irak1 Irs1 Kras Sh2b3 Nfkb1 Nfkbie Nras Ntrk2 Pdpk1 Pik3ca Pik3cd Pik3r3 Plcg1 Mapk11 Psen1 Psen2 Arhgdia Rac1 Rela Rps6ka1 Sh2b1 Shc1 Sort1 Rap1b Shc2 Traf6 Akt3 Map2k5 Map3k3 Mapk1 Mapk10 Mapk9 Irak4 Frs2 Gsk3b Prdm4 Rps6ka5 Irak3 Calml4 Kidins220
2.74438e-06	45	94	2.05635	Path:mmu04666 Fc gamma R-mediated phagocytosis	https://www.genome.jp/kegg-bin/show_pathway?mmu04666	Akt1 Akt2 Arpc1b Cdc42 Cfl1 Crk Crkl Asap1 Dnm2 Fcgr3 Inpp5d Limk1 Limk2 Lyn Marcksl1 Ncf1 Pik3ca Pik3cd Pik3r3 Pip5k1c Pip5k1b Pip5k1a Prkca Pla2g4a Plcg1 Pld1 Rac1 Rac2 Sphk1 Syk Vav1 Vav2 Gsn Pla2g4c Akt3 Fcgr4 Mapk1 Pla2g4e Sphk2 Rps6kb2 Actr2 Arpc4 Rps6kb1 Actr3 Arpc2
5.40664e-09	73	156	2.01006	Path:mmu04110 Cell cycle	https://www.genome.jp/kegg-bin/show_pathway?mmu04110	Cdc20 Abl1 Bub1 Bub3 Ccnb2 Ccnd1 Ccnd3 Ccne1 Cdc7 Cdk2 Cdk7 Cdkn1a Cdkn1b Cdkn1c Cdkn2d Chek1 Gadd45a E2f1 Hdac2 Mad1l1 Smad2 Mcm3 Mcm2 Mcm4 Mcm5 Anapc1 Mdm2 Orc2 Stag1 Stag2 Aurkb Cdc27 Ppp2r5d Tfdp1 Tgfb2 Tgfb3 Cdc14b Wapl Ppp2r5b Ywhaz Ppp2r5a Cdc6 Gadd45g Smc1a E2f2 Ppp2r5c Ppp2r5e Dbf4 Hdac1 Orc3 Ppp2r1a Cdc23 Anapc16 Ywhab Fzr1 Rbx1 Orc6 Gsk3b Anapc5 Anapc11 Cdc26 Ndc80 Cdt1 Cdc16 Hdac8 Nip…
4.91703e-07	56	120	2.00456	Path:mmu04919 Thyroid hormone signaling pathway	https://www.genome.jp/kegg-bin/show_pathway?mmu04919	Raf1 Actb Actg1 Akt1 Akt2 Atp1b1 Atp1b3 Bad Ctnnb1 Ccnd1 Dio2 Esr1 Hdac2 Hdac3 Hif1a Itgav Kras Mdm2 Ncoa1 Notch1 Notch4 Nras Kat2b Pdpk1 Pik3ca Pik3cd Pik3r3 Prkaca Prkacb Prkca Plcb1 Plcb3 Plcb4 Plcg1 Med1 Rxra Rxrb Rxrg Ncor1 Slc9a1 Src Med17 Akt3 Mapk1 Med14 Med12l Hdac1 Atp2a3 Pfkp Gsk3b Med12 Med4 Med27 Slc16a10 Plce1 Med13l
8.0574e-07	57	125	1.95874	Path:mmu04071 Sphingolipid signaling pathway	https://www.genome.jp/kegg-bin/show_pathway?mmu04071	Sptssa Raf1 Akt1 Akt2 Rhoa Asah1 Bcl2 Degs1 S1pr1 S1pr4 Fyn Gnai2 Gnai3 Gnaq Kras Nfkb1 Nras Pdpk1 Pik3ca Pik3cd Pik3r3 Prkca Plcb1 Plcb3 Plcb4 Pld1 Ppp2r3d Mapk11 Rac1 Rac2 Rela Rock1 Rock2 Sphk1 Sptlc2 Ppp2r5d Tnfrsf1a Traf2 Ppp2r5b Ppp2r5a Akt3 Mapk1 Mapk10 Mapk9 Sptlc1 Ppp2r5c Ppp2r5e Ppp2r1a Ppp2r2d Asah2 Cers3 Sphk2 Ppp2r3c Cers4 Cers5 Ppp2r2a Sgms2
2.74438e-06	53	118	1.92932	Path:mmu04668 TNF signaling pathway	https://www.genome.jp/kegg-bin/show_pathway?mmu04668	Akt1 Akt2 Birc2 Xiap Atf2 Bcl3 Casp8 Cflar Chuk Creb1 Atf6b Edn1 Rhbdf1 Fadd Cxcl10 Ifi47 Ikbkb Itch Mmp3 Nfkb1 Pik3ca Pik3cd Pik3r3 Mapk11 Rela Ripk1 Ccl5 Cxcl2 Creb3l2 Creb3l3 Tnfrsf1a Tnfrsf1b Traf2 Traf3 Creb5 Akt3 Nod2 Map2k3 Map2k4 Map2k6 Map3k7 Map3k8 Mapk1 Mapk10 Mapk9 Rps6ka4 Frmd8 Tab2 Dab2ip Pgam5 Rps6ka5 Dnm1l Cyld
2.4136e-06	58	132	1.88741	Path:mmu04380 Osteoclast differentiation	https://www.genome.jp/kegg-bin/show_pathway?mmu04380	Akt1 Akt2 Btk Chuk Socs1 Creb1 Ctsk Fcgr3 Fhl2 Fyn Lilrb4b Grb2 Ifngr1 Ifngr2 Ikbkb Il1r1 Irf9 Itpr1 Itpr3 Jund Mitf Ncf1 Ncf4 Nfatc1 Nfatc2 Nfkb1 Pik3ca Pik3cd Pik3r3 Pira1 Pira12 Ppp3cb Ppp3cc Ppp3r1 Mapk11 Sirpa Rac1 Rela Relb Syk Tgfb2 Tgfbr1 Tnfrsf1a Traf2 Traf6 Tyrobp Lilra5 Akt3 Fcgr4 Map2k6 Map3k7 Mapk1 Mapk10 Mapk9 Atp2a3 Tyk2 Tab2 Cyld
5.71325e-07	71	166	1.83722	Path:mmu04140 Autophagy-animal	https://www.genome.jp/kegg-bin/show_pathway?mmu04140	Atg14 Raf1 Akt1 Akt2 Atg5 Bad Bcl2 Birc6 Rb1cc1 Cflar Ctsb Ctsl Hif1a Hmgb1 Igf1r Irs1 Itpr1 Kras Rab8a Nras Pdpk1 Pik3ca Pik3cd Pik3r3 Prkaca Prkacb Rab1a Rab33b Rab7 Rras Camkk2 Atg9b Traf6 Uba52 Vamp8 Rab7b Atg4d Akt3 Atg9a Map3k7 Mapk1 Mapk10 Mapk9 Eif2ak4 Ulk2 Stx7 Sh3glb1 Becn1 Ykt6 Rps6kb2 Nrbf2 Atg4b Atg4a Map1lc3a Wdr45b Rras2 Atg12 Akt1s1 Rab39b Trp53inp2 Dapk1 Gorasp2 Wdfy3 Rps6kb1 C9o…
5.35794e-10	112	265	1.81545	Path:mmu04144 Endocytosis	https://www.genome.jp/kegg-bin/show_pathway?mmu04144	Chmp7 Rab31 Gbf1 Wwp1 Grk2 Vps4a Ap2m1 Arf1 Arf3 Arf4 Arf5 Rhoa Arpc1b Capza1 Capza2 Capzb Cbl Cdc42 Clta Asap1 Dnm1 Dnm2 Epn1 Epn2 Eps15 Eps15l1 Fgfr4 Folr2 Grk5 H2-K1 H2-M3 H2-T23 Igf1r Itch Kif5a Smad2 Mdm2 Rab8a Nedd4 Pip5k1c Pip5k1b Pip5k1a Prkci Pld1 Cyth1 Cyth2 Rab11b Rab22a Rab5b Rab5c Rab7 Vps4b Src Chmp6 Stam Cblb Arap2 Agap3 Psd4 Eea1 Agap2 Tgfbr1 Zfyve16 Traf6 Snx32 Sh3glb2 Arfgap1 Zf…
2.32279e-09	105	250	1.8041	Path:mmu05132 Salmonella infection	https://www.genome.jp/kegg-bin/show_pathway?mmu05132	Dynlt1a Brk1 Nckap1l Nod1 Raf1 Dync2h1 Abi1 Actb Actg1 Akt1 Akt2 Tirap Birc2 Arf1 Rhoa Rhob Arpc1b Bcl2 Anxa2 Casp8 Ctnnb1 Cdc42 Chuk Cycs Dnm2 Elmo1 Fadd Ikbkb Il18 Irak1 Kif5a Klc1 Acbd3 Ly96 M6pr Myd88 Nfkb1 Pfn1 Pfn2 Pik3c2a Pik3ca Pik3cd Mapk11 Cyth1 Cyth2 Rab5b Rab5c Rab7 Rac1 Rela Ripk1 Rock2 Rras S100a10 Cyfip1 Dync2li1 Tlr6 Tnfrsf10b Tnfrsf1a Traf2 Traf6 Tuba1a Tuba1b Tuba1c Tubb3 Tubb5 …
2.4136e-06	68	163	1.79198	Path:mmu05161 Hepatitis B	https://www.genome.jp/kegg-bin/show_pathway?mmu05161	Raf1 Akt1 Akt2 Tirap Birc5 Araf Atf2 Bad Bcl2 Casp8 Ccne1 Cdk2 Cdkn1a Chuk Creb1 Atf6b Cycs Ddx3x E2f1 Fadd Tlr3 Grb2 Hspg2 Ikbkb Irak1 Jak2 Kras Myd88 Nfatc1 Nfatc2 Nfatc3 Nfkb1 Nras Pik3ca Pik3cd Pik3r3 Prkca Mapk11 Ptk2b Rela Src Stat6 Creb3l2 Creb3l3 Tgfb2 Tgfb3 Tgfbr1 Traf3 Traf6 Ticam2 Ywhaz Mavs Creb5 Akt3 Tlr2 E2f2 Map2k3 Map2k4 Map2k6 Map3k7 Mapk1 Mapk10 Mapk9 Irak4 Ywhab Tyk2 Tab2 Ifih1
1.27051e-07	94	232	1.74041	Path:mmu03010 Ribosome	https://www.genome.jp/kegg-bin/show_pathway?mmu03010	Rpl5 Mrpl10 Rpl31 Rplp0 Fau Rpsa Rpl10a Rpl18 Rpl19 Rpl21 Rpl22 Mrpl23 Rpl26 Rpl27 Rpl28 Rpl30 Rpl32 Rpl37a Rpl6 Rpl7 Rpl9 Rps12 Rps14 Rps15 Rps16 Rps18 Rps19 Rps24 Rps29 Rps3a1 Rps4x Rps5 Rps7 Rps8 Mrpl22 Uba52 Rsl24d1 Rps15a Rpl23a Rpl12 Rpl8 Rpl13 Rps3 Rpl7a Rps11 Rpl3 Rps26 Mrpl15 Mrpl17 Mrps7 Rps28 Rpl36 Rplp1 Mrpl19 Rps27 Rpl35a Mrps14 Rpl23 Mrpl4 Mrpl35 Mrps16 Mrps17 Mrps21 Mrps15 Mrpl11 M…
1.40521e-07	95	236	1.72911	Path:mmu05170 Human immunodeficiency virus 1 infection	https://www.genome.jp/kegg-bin/show_pathway?mmu05170	Fbxw11 Raf1 Akt1 Akt2 Ap1g1 Ap1m1 Ap1s1 Bad Bcl2 Calm1 Calm3 Calr Casp8 Ccnb2 Cd3e Cd247 Cfl1 Chek1 Chuk Crk Crkl Cycs Fadd Ptk2 Gna11 Gnai2 Gnai3 Gnao1 Gnaq Gnb1 Gnb2 Gnb5 Gng10 Gng5 H2-K1 H2-M3 H2-T23 Ikbkb Irak1 Itpr1 Itpr3 Kras Limk1 Limk2 Myd88 Nfatc1 Nfatc2 Nfatc3 Nfkb1 Nras Pik3ca Pik3cd Pik3r3 Prkca Plcg1 Ppp3cb Ppp3cc Ppp3r1 Mapk11 Ptk2b Pxn Rac1 Rac2 Rela Ripk1 Rnf7 Tapbp Pak6 Tnfrsf1a …
1.07566e-06	82	204	1.72661	Path:mmu05205 Proteoglycans in cancer	https://www.genome.jp/kegg-bin/show_pathway?mmu05205	Raf1 Actb Actg1 Akt1 Akt2 Ank1 Araf Rhoa Camk2g Ctnnb1 Cbl Ccnd1 Cd44 Cdc42 Cdkn1a Ctsl Cttn Dcn Ddx5 Erbb3 Esr1 Ptk2 Fgfr1 Fzd4 Fzd9 Gab1 Grb2 Hcls1 Hbegf Hif1a Sdc2 Hspg2 Igf1r Itga5 Itgav Itgb1 Itpr1 Itpr3 Kras Lum Smad2 Mdm2 Msn Nras Pdpk1 Pik3ca Pik3cd Pik3r3 Prkaca Prkacb Prkca Plau Plcg1 Ppp1ca Ppp1cc Mapk11 Pxn Rac1 Rdx Rock1 Rock2 Rras Slc9a1 Src Tgfb2 Vav1 Vav2 Vegfa Wnt10b Wnt5b Ppp1r1…
5.9823e-07	87	217	1.72215	Path:mmu05417 Lipid and atherosclerosis	https://www.genome.jp/kegg-bin/show_pathway?mmu05417	Rap1a Abca1 Abcg1 Akt1 Akt2 Tirap Rhoa Bad Bcl2 Calm1 Calm3 Camk2g Casp8 Cdc42 Chuk Cycs Ptk2 Hspa2 Ikbkb Il18 Irak1 Itpr1 Jak2 Kras Lbp Ly96 Lyn Mmp3 Myd88 Ncf1 Ncf4 Nfatc1 Nfatc2 Nfatc3 Nfkb1 Nras Pdpk1 Pik3ca Pik3cd Pik3r3 Prkca Plcb1 Plcb3 Plcb4 Plcg1 Pou2f2 Pou2f3 Ppp3cb Ppp3cc Ppp3r1 Mapk11 Rac1 Rela Rock2 Rxra Rxrb Rxrg Ccl5 Cxcl2 Sod2 Src Rap1b Tlr6 Tnfrsf10b Tnfrsf1a Traf2 Traf3 Traf6 Va…
8.00392e-08	141	384	1.57725	Path:mmu05010 Alzheimer disease	https://www.genome.jp/kegg-bin/show_pathway?mmu05010	Atg14 Ndufb1 Ndufb11 Ppif Slc39a3 Slc39a6 Raf1 Cox6b1 Adam10 Adam17 Akt1 Akt2 Apc App Araf Atp5pf Bad Calm1 Calm3 Capn2 Casp8 Ctnnb1 Rb1cc1 Cdk5 Chuk Cox5a Cox6c Cox7a2 Cox7c Csnk2a1 Csnk2a2 Cycs Dvl1 Dvl2 Dvl3 Fadd Fzd4 Fzd9 Gnaq Slc39a7 Ide Ikbkb Irs1 Itpr1 Itpr3 Kif5a Klc1 Kras Lrp1 Lrp5 Lrp6 mt-Atp6 mt-Co3 mt-Cytb mt-Nd5 Ndufa2 Ndufa4 Nfkb1 Slc11a2 Nras Pik3ca Pik3cd Pik3r3 Plcb1 Plcb3 Plcb4 …

## Sheet: Cluster 3
gene_id	gene_symbol	group	t1	t3	t6	cluster
ENSMUSG00000000149	Gna12	Ntg	8.66371	8.62363	8.79517	Cluster 3 (n=1850)
ENSMUSG00000000183	Fgf6	Ntg	3.72056	3.96328	5.07638	Cluster 3 (n=1850)
ENSMUSG00000000197	Nalcn	Ntg	2.69993	2.64613	3.28467	Cluster 3 (n=1850)
ENSMUSG00000000296	Tpd52l1	Ntg	3.92606	4.09178	4.70047	Cluster 3 (n=1850)
ENSMUSG00000000326	Comt	Ntg	8.1155	8.12378	8.42288	Cluster 3 (n=1850)
ENSMUSG00000000628	Hk2	Ntg	9.1155	9.14648	9.42021	Cluster 3 (n=1850)
ENSMUSG00000000732	Icosl	Ntg	5.7006	5.86127	6.1467	Cluster 3 (n=1850)
ENSMUSG00000000738	Spg7	Ntg	7.85525	7.87592	8.08703	Cluster 3 (n=1850)
ENSMUSG00000000934	Top1mt	Ntg	4.9224	4.97686	5.18218	Cluster 3 (n=1850)
ENSMUSG00000001151	Pcnt	Ntg	7.58547	7.71624	7.93756	Cluster 3 (n=1850)
ENSMUSG00000001424	Snd1	Ntg	7.43935	7.41081	7.7547	Cluster 3 (n=1850)
ENSMUSG00000001508	Sgca	Ntg	8.03797	8.09343	8.30688	Cluster 3 (n=1850)
ENSMUSG00000001542	Ell2	Ntg	5.80153	5.79491	6.17156	Cluster 3 (n=1850)
ENSMUSG00000001604	Tcea3	Ntg	7.295	7.45584	7.62575	Cluster 3 (n=1850)
ENSMUSG00000001642	Akr1b3	Ntg	8.17234	8.18506	8.50311	Cluster 3 (n=1850)
ENSMUSG00000001829	Clpb	Ntg	7.41137	7.56785	7.83885	Cluster 3 (n=1850)
ENSMUSG00000001891	Ugp2	Ntg	8.80998	8.79184	9.1484	Cluster 3 (n=1850)
ENSMUSG00000001985	Grik3	Ntg	3.51692	3.63673	3.82475	Cluster 3 (n=1850)
ENSMUSG00000002010	Idh3g	Ntg	9.24864	9.23681	9.48068	Cluster 3 (n=1850)
ENSMUSG00000002012	Pnck	Ntg	4.96265	4.95964	5.18022	Cluster 3 (n=1850)
ENSMUSG00000002100	Mybpc3	Ntg	11.272	11.2278	11.7549	Cluster 3 (n=1850)
ENSMUSG00000002104	Rapsn	Ntg	6.02433	5.96301	6.21948	Cluster 3 (n=1850)
ENSMUSG00000002108	Nr1h3	Ntg	5.78389	5.76461	5.91556	Cluster 3 (n=1850)
ENSMUSG00000002475	Abhd3	Ntg	4.22501	4.30353	4.54576	Cluster 3 (n=1850)
ENSMUSG00000002486	Tchp	Ntg	5.19468	5.19467	5.21528	Cluster 3 (n=1850)
ENSMUSG00000002771	Grin2d	Ntg	3.67946	3.90165	4.24072	Cluster 3 (n=1850)
ENSMUSG00000002804	Nudt14	Ntg	4.41467	4.52176	4.78728	Cluster 3 (n=1850)
ENSMUSG00000002808	Epdr1	Ntg	6.29487	6.2708	6.36639	Cluster 3 (n=1850)
ENSMUSG00000002908	Kcnn1	Ntg	5.80174	5.79456	5.89273	Cluster 3 (n=1850)
ENSMUSG00000002944	Cd36	Ntg	10.5167	10.4845	10.6222	Cluster 3 (n=1850)
ENSMUSG00000003354	Ccdc65	Ntg	2.68349	2.58803	2.98512	Cluster 3 (n=1850)
ENSMUSG00000003380	Rabac1	Ntg	7.78508	7.80067	7.85985	Cluster 3 (n=1850)
ENSMUSG00000003423	Pih1d1	Ntg	6.25973	6.24497	6.38632	Cluster 3 (n=1850)
ENSMUSG00000003541	Ier3	Ntg	6.42252	6.3992	6.57027	Cluster 3 (n=1850)
ENSMUSG00000003660	Snrnp200	Ntg	7.77497	7.70493	8.06169	Cluster 3 (n=1850)
ENSMUSG00000003809	Gcdh	Ntg	6.89059	6.91886	7.17268	Cluster 3 (n=1850)
ENSMUSG00000003849	Nqo1	Ntg	6.99042	7.04145	7.43628	Cluster 3 (n=1850)
ENSMUSG00000003934	Efnb3	Ntg	8.0642	8.19224	8.36784	Cluster 3 (n=1850)
ENSMUSG00000003949	Hlf	Ntg	6.75906	6.86233	7.11558	Cluster 3 (n=1850)
ENSMUSG00000004038	Gstm3	Ntg	0.543366	0.661326	1.84867	Cluster 3 (n=1850)
ENSMUSG00000004207	Psap	Ntg	10.3799	10.3407	10.5135	Cluster 3 (n=1850)
ENSMUSG00000004267	Eno2	Ntg	4.16003	4.17749	4.21177	Cluster 3 (n=1850)
ENSMUSG00000004558	Ndrg2	Ntg	10.4632	10.4089	10.6308	Cluster 3 (n=1850)
ENSMUSG00000004939	Nmrk2	Ntg	5.62864	5.76495	6.00833	Cluster 3 (n=1850)
ENSMUSG00000004951	Hspb1	Ntg	8.24455	8.54653	9.15987	Cluster 3 (n=1850)
ENSMUSG00000005220	Corin	Ntg	8.55908	8.54396	8.77309	Cluster 3 (n=1850)
ENSMUSG00000005268	Prlr	Ntg	5.13175	5.25281	5.78282	Cluster 3 (n=1850)
ENSMUSG00000005514	Por	Ntg	6.88975	7.00338	7.33948	Cluster 3 (n=1850)
ENSMUSG00000005625	Psmd4	Ntg	7.38992	7.37224	7.59001	Cluster 3 (n=1850)
ENSMUSG00000005803	Sqor	Ntg	6.69022	6.86337	7.18476	Cluster 3 (n=1850)
ENSMUSG00000005824	Tnfsf14	Ntg	0	0.584621	1.26732	Cluster 3 (n=1850)
ENSMUSG00000005950	P2rx5	Ntg	6.19449	6.23476	6.48397	Cluster 3 (n=1850)
ENSMUSG00000005958	Ephb3	Ntg	5.88564	5.9878	6.22463	Cluster 3 (n=1850)
ENSMUSG00000005981	Trap1	Ntg	8.14795	8.11218	8.43505	Cluster 3 (n=1850)
ENSMUSG00000006221	Hspb7	Ntg	11.1978	11.2405	11.5809	Cluster 3 (n=1850)
ENSMUSG00000006389	Mpl	Ntg	0	0	0.591208	Cluster 3 (n=1850)
ENSMUSG00000006435	Neurl1a	Ntg	4.68056	4.70306	4.90287	Cluster 3 (n=1850)
ENSMUSG00000006494	Pdk1	Ntg	8.7848	8.86005	9.11873	Cluster 3 (n=1850)
ENSMUSG00000006641	Slc5a6	Ntg	5.97435	5.94884	6.12569	Cluster 3 (n=1850)
ENSMUSG00000006642	Tcf23	Ntg	3.5141	3.58788	4.35667	Cluster 3 (n=1850)
ENSMUSG00000006649	Nphs1	Ntg	0.237921	0.223527	0.604648	Cluster 3 (n=1850)
ENSMUSG00000007033	Hspa1l	Ntg	4.62668	4.87124	5.69508	Cluster 3 (n=1850)
ENSMUSG00000007891	Ctsd	Ntg	10.0752	10.1425	10.4413	Cluster 3 (n=1850)
ENSMUSG00000008090	Fgfrl1	Ntg	6.24191	6.2254	6.40469	Cluster 3 (n=1850)
ENSMUSG00000008348	Ubc	Ntg	9.92984	9.94926	10.4495	Cluster 3 (n=1850)
ENSMUSG00000008438	Adam21	Ntg	0	0	0.474458	Cluster 3 (n=1850)
ENSMUSG00000008482	Rnf151	Ntg	0	0	0.700852	Cluster 3 (n=1850)
ENSMUSG00000008658	Rbfox1	Ntg	6.88389	6.88646	7.072	Cluster 3 (n=1850)
ENSMUSG00000008845	Cd163	Ntg	5.08374	5.05264	5.32243	Cluster 3 (n=1850)
ENSMUSG00000009108	Gnat2	Ntg	0.740052	0.907817	1.94719	Cluster 3 (n=1850)
ENSMUSG00000009894	Snap47	Ntg	6.48257	6.45467	6.64278	Cluster 3 (n=1850)
ENSMUSG00000010095	Slc3a2	Ntg	6.72172	6.69962	6.95885	Cluster 3 (n=1850)
ENSMUSG00000010362	Rdm1	Ntg	6.33047	6.30094	6.45231	Cluster 3 (n=1850)
ENSMUSG00000010911	Apip	Ntg	6.73044	6.72209	6.91549	Cluster 3 (n=1850)
ENSMUSG00000011148	Adssl1	Ntg	8.31333	8.35596	8.61965	Cluster 3 (n=1850)
ENSMUSG00000011306	Sugp1	Ntg	6.242	6.21265	6.36198	Cluster 3 (n=1850)
ENSMUSG00000012117	Dhdds	Ntg	6.80571	6.73347	7.10094	Cluster 3 (n=1850)
ENSMUSG00000013936	Myl2	Ntg	11.7914	11.8467	12.0217	Cluster 3 (n=1850)
ENSMUSG00000014243	Zswim7	Ntg	5.24951	5.29291	5.39807	Cluster 3 (n=1850)
ENSMUSG00000014453	Blk	Ntg	0.660332	1.15584	2.01205	Cluster 3 (n=1850)
ENSMUSG00000014905	Dnajb9	Ntg	6.72417	6.80017	6.95199	Cluster 3 (n=1850)
ENSMUSG00000015016	Acsf3	Ntg	6.47967	6.47527	6.70134	Cluster 3 (n=1850)
ENSMUSG00000015202	Cnksr3	Ntg	6.65944	6.7269	7.14662	Cluster 3 (n=1850)
ENSMUSG00000015365	Mov10l1	Ntg	7.31994	7.31197	7.60627	Cluster 3 (n=1850)
ENSMUSG00000015542	Nat9	Ntg	5.72411	5.81707	5.96082	Cluster 3 (n=1850)
ENSMUSG00000015568	Lpl	Ntg	11.4584	11.4361	11.6716	Cluster 3 (n=1850)
ENSMUSG00000015647	Lama5	Ntg	8.25539	8.39653	8.71551	Cluster 3 (n=1850)
ENSMUSG00000015656	Hspa8	Ntg	9.72371	9.94351	10.481	Cluster 3 (n=1850)
ENSMUSG00000015702	Anxa9	Ntg	1.75487	1.5892	2.43013	Cluster 3 (n=1850)
ENSMUSG00000015837	Sqstm1	Ntg	8.84035	9.09438	9.3989	Cluster 3 (n=1850)
ENSMUSG00000016239	Lonrf3	Ntg	1.51933	1.99858	2.84188	Cluster 3 (n=1850)
ENSMUSG00000016349	Eef1a2	Ntg	10.0857	10.218	10.4674	Cluster 3 (n=1850)
ENSMUSG00000017400	Stac2	Ntg	3.34835	3.2838	3.57864	Cluster 3 (n=1850)
ENSMUSG00000017740	Slc12a5	Ntg	3.54254	3.65572	4.11665	Cluster 3 (n=1850)
ENSMUSG00000017897	Eya2	Ntg	3.76378	3.81988	4.10643	Cluster 3 (n=1850)
ENSMUSG00000018341	Il12rb2	Ntg	0.618835	0.662783	0.840122	Cluster 3 (n=1850)
ENSMUSG00000018566	Slc2a4	Ntg	9.34542	9.33484	9.52121	Cluster 3 (n=1850)
ENSMUSG00000018574	Acadvl	Ntg	9.93696	9.91168	10.1525	Cluster 3 (n=1850)
ENSMUSG00000018669	Cdk5rap3	Ntg	5.907	5.94943	6.17482	Cluster 3 (n=1850)
ENSMUSG00000018733	Pex12	Ntg	5.30274	5.36535	5.56144	Cluster 3 (n=1850)
ENSMUSG00000018765	Fxr2	Ntg	7.93943	7.88914	8.15905	Cluster 3 (n=1850)
ENSMUSG00000018861	Fdxr	Ntg	5.20467	5.29863	5.6926	Cluster 3 (n=1850)
ENSMUSG00000018906	P4ha2	Ntg	7.10317	7.1013	7.48955	Cluster 3 (n=1850)
ENSMUSG00000018907	Alox12e	Ntg	0	0.507508	1.13474	Cluster 3 (n=1850)
ENSMUSG00000019066	Rab3d	Ntg	5.53872	5.67289	6.0795	Cluster 3 (n=1850)
ENSMUSG00000019487	Trip10	Ntg	7.67507	7.83322	8.0699	Cluster 3 (n=1850)
ENSMUSG00000019505	Ubb	Ntg	9.24611	9.20574	9.47974	Cluster 3 (n=1850)
ENSMUSG00000019558	Slc6a8	Ntg	8.7261	8.70036	8.9081	Cluster 3 (n=1850)
ENSMUSG00000019732	Calr3	Ntg	5.95219	5.988	6.36113	Cluster 3 (n=1850)
ENSMUSG00000019763	Rmnd1	Ntg	6.95813	6.98755	7.07118	Cluster 3 (n=1850)
ENSMUSG00000019944	Rhobtb1	Ntg	7.95182	8.30746	8.84924	Cluster 3 (n=1850)
ENSMUSG00000019945	Cabcoco1	Ntg	5.74551	5.7872	5.92141	Cluster 3 (n=1850)
ENSMUSG00000019997	Ccn2	Ntg	7.57493	7.96354	8.49656	Cluster 3 (n=1850)
ENSMUSG00000020042	Btbd11	Ntg	3.72853	4.15937	4.75657	Cluster 3 (n=1850)
ENSMUSG00000020044	Timp3	Ntg	8.54553	8.69002	9.0048	Cluster 3 (n=1850)
ENSMUSG00000020067	Mypn	Ntg	8.34334	8.26779	8.55438	Cluster 3 (n=1850)
ENSMUSG00000020190	Mknk2	Ntg	8.67198	8.82218	9.18179	Cluster 3 (n=1850)
ENSMUSG00000020211	Sf3a2	Ntg	6.61051	6.61541	6.68772	Cluster 3 (n=1850)
ENSMUSG00000020325	Fstl3	Ntg	4.88489	4.93552	4.99344	Cluster 3 (n=1850)
ENSMUSG00000020340	Cyfip2	Ntg	6.02923	6.33285	6.75383	Cluster 3 (n=1850)
ENSMUSG00000020387	Jade2	Ntg	6.13208	6.28493	6.52371	Cluster 3 (n=1850)
ENSMUSG00000020456	Ogdh	Ntg	11.018	11.0424	11.3886	Cluster 3 (n=1850)
ENSMUSG00000020534	Shmt1	Ntg	4.44615	4.74565	5.23013	Cluster 3 (n=1850)
ENSMUSG00000020591	Ntsr2	Ntg	4.71319	4.65737	5.02693	Cluster 3 (n=1850)
ENSMUSG00000020629	Adi1	Ntg	6.87893	6.98197	7.11371	Cluster 3 (n=1850)
ENSMUSG00000020639	Pfn4	Ntg	3.82021	3.88045	4.02706	Cluster 3 (n=1850)
ENSMUSG00000020650	Bcap29	Ntg	6.5287	6.49818	6.63555	Cluster 3 (n=1850)
ENSMUSG00000020657	Dnajc27	Ntg	6.15904	6.17571	6.30468	Cluster 3 (n=1850)
ENSMUSG00000020684	Rasl10b	Ntg	7.65621	7.74125	7.91716	Cluster 3 (n=1850)
ENSMUSG00000020698	Cct6b	Ntg	1.36598	1.73209	2.41891	Cluster 3 (n=1850)
ENSMUSG00000020712	Tcam1	Ntg	0	0	0.610958	Cluster 3 (n=1850)
ENSMUSG00000020777	Acox1	Ntg	8.70148	8.88935	9.20787	Cluster 3 (n=1850)
ENSMUSG00000020848	Doc2b	Ntg	2.52642	2.53795	3.24049	Cluster 3 (n=1850)
ENSMUSG00000020877	Scrn2	Ntg	5.5031	5.46754	5.7508	Cluster 3 (n=1850)
ENSMUSG00000020893	Per1	Ntg	6.99842	7.24213	7.86305	Cluster 3 (n=1850)
ENSMUSG00000020930	Ccdc103	Ntg	0.604424	0.454521	1.34298	Cluster 3 (n=1850)
ENSMUSG00000021023	Prorp	Ntg	5.3656	5.33338	5.4717	Cluster 3 (n=1850)
ENSMUSG00000021039	Snw1	Ntg	6.89175	6.84686	7.02936	Cluster 3 (n=1850)
ENSMUSG00000021078	Tomm20l	Ntg	0.755229	0.661326	1.44794	Cluster 3 (n=1850)
ENSMUSG00000021091	Serpina3n	Ntg	6.24811	6.47528	6.87986	Cluster 3 (n=1850)
ENSMUSG00000021176	Efcab11	Ntg	0	0	0.377213	Cluster 3 (n=1850)
ENSMUSG00000021200	Asb2	Ntg	9.38984	9.33147	9.58382	Cluster 3 (n=1850)
ENSMUSG00000021209	Ppp4r4	Ntg	1.53775	1.65567	2.70172	Cluster 3 (n=1850)
ENSMUSG00000021238	Aldh6a1	Ntg	8.59305	8.63123	8.83444	Cluster 3 (n=1850)
ENSMUSG00000021270	Hsp90aa1	Ntg	7.98488	8.08265	9.20114	Cluster 3 (n=1850)
ENSMUSG00000021597	Slf1	Ntg	6.16152	6.2132	6.3458	Cluster 3 (n=1850)
ENSMUSG00000021611	Tert	Ntg	0	0	0.468713	Cluster 3 (n=1850)
ENSMUSG00000021622	Ckmt2	Ntg	10.6435	10.609	10.9095	Cluster 3 (n=1850)
ENSMUSG00000021646	Mccc2	Ntg	7.2713	7.2624	7.40785	Cluster 3 (n=1850)
ENSMUSG00000021702	Thbs4	Ntg	5.18326	5.11757	5.36678	Cluster 3 (n=1850)
ENSMUSG00000021708	Rasgrf2	Ntg	5.74062	5.7861	6.02535	Cluster 3 (n=1850)
ENSMUSG00000021751	Acox2	Ntg	0	0	0.932444	Cluster 3 (n=1850)
ENSMUSG00000021768	Dusp13	Ntg	0.618693	0.700057	2.08967	Cluster 3 (n=1850)
ENSMUSG00000021792	Prxl2a	Ntg	5.8672	6.0311	6.23694	Cluster 3 (n=1850)
ENSMUSG00000021838	Samd4	Ntg	7.97437	7.94052	8.11662	Cluster 3 (n=1850)
ENSMUSG00000021846	Peli2	Ntg	6.11066	6.14626	6.33185	Cluster 3 (n=1850)
ENSMUSG00000021852	Slc35f4	Ntg	0	0	1.73693	Cluster 3 (n=1850)
ENSMUSG00000021898	Asb14	Ntg	7.56347	7.60032	7.74837	Cluster 3 (n=1850)
ENSMUSG00000021908	Ncoa4-ps	Ntg	5.08525	5.07023	5.3897	Cluster 3 (n=1850)
ENSMUSG00000021933	Gucy1b2	Ntg	0	0	0.662725	Cluster 3 (n=1850)
ENSMUSG00000021983	Atp8a2	Ntg	5.96272	5.85095	6.38032	Cluster 3 (n=1850)
ENSMUSG00000021993	Mipep	Ntg	7.40265	7.42619	7.696	Cluster 3 (n=1850)
ENSMUSG00000022018	Rgcc	Ntg	5.81722	5.91296	6.24932	Cluster 3 (n=1850)
ENSMUSG00000022037	Clu	Ntg	8.182	8.71173	9.25848	Cluster 3 (n=1850)
ENSMUSG00000022040	Ephx2	Ntg	8.58583	8.64821	8.92235	Cluster 3 (n=1850)
ENSMUSG00000022066	Entpd4b	Ntg	7.36888	7.34611	7.48609	Cluster 3 (n=1850)
ENSMUSG00000022111	Uchl3	Ntg	6.33221	6.28952	6.50146	Cluster 3 (n=1850)
ENSMUSG00000022129	Dct	Ntg	2.67549	3.24267	3.85924	Cluster 3 (n=1850)
ENSMUSG00000022144	Gdnf	Ntg	1.74307	1.65872	2.5008	Cluster 3 (n=1850)
ENSMUSG00000022210	Dhrs4	Ntg	7.33762	7.29845	7.54511	Cluster 3 (n=1850)
ENSMUSG00000022219	Cideb	Ntg	2.94146	3.28026	3.66051	Cluster 3 (n=1850)
ENSMUSG00000022235	Cmbl	Ntg	6.37412	6.34993	6.48528	Cluster 3 (n=1850)
ENSMUSG00000022236	Ropn1l	Ntg	0.705082	1.25746	2.08499	Cluster 3 (n=1850)
ENSMUSG00000022357	Klhl38	Ntg	6.4239	6.45721	6.86441	Cluster 3 (n=1850)
ENSMUSG00000022403	St13	Ntg	7.83233	7.75496	8.14058	Cluster 3 (n=1850)
ENSMUSG00000022429	Dmc1	Ntg	0	0	0.707523	Cluster 3 (n=1850)
ENSMUSG00000022471	Xrcc6	Ntg	6.22835	6.20828	6.54424	Cluster 3 (n=1850)
ENSMUSG00000022512	Cldn1	Ntg	1.24808	1.34277	1.9323	Cluster 3 (n=1850)
ENSMUSG00000022546	Gpt	Ntg	6.77624	6.77404	6.87758	Cluster 3 (n=1850)
ENSMUSG00000022574	Naprt	Ntg	6.05898	6.03964	6.11947	Cluster 3 (n=1850)
ENSMUSG00000022586	Ly6i	Ntg	0.604424	0.635636	0.830548	Cluster 3 (n=1850)
ENSMUSG00000022602	Arc	Ntg	3.28205	4.20025	5.21141	Cluster 3 (n=1850)
ENSMUSG00000022629	Kif21a	Ntg	6.7342	6.68344	6.91359	Cluster 3 (n=1850)
ENSMUSG00000022651	Retnlg	Ntg	0.878651	0.723409	1.53326	Cluster 3 (n=1850)
ENSMUSG00000022837	Iqcb1	Ntg	5.18095	5.21658	5.33698	Cluster 3 (n=1850)
ENSMUSG00000022849	Hspbap1	Ntg	3.84693	3.84597	4.25058	Cluster 3 (n=1850)
ENSMUSG00000022868	Ahsg	Ntg	3.95231	4.0806	4.40486	Cluster 3 (n=1850)
ENSMUSG00000022887	Masp1	Ntg	6.34572	6.27925	6.54643	Cluster 3 (n=1850)
ENSMUSG00000022889	Mrpl39	Ntg	7.33867	7.37695	7.53006	Cluster 3 (n=1850)
ENSMUSG00000022982	Sod1	Ntg	8.09391	8.12472	8.2721	Cluster 3 (n=1850)
ENSMUSG00000022995	Enah	Ntg	8.4602	8.52089	8.81251	Cluster 3 (n=1850)
ENSMUSG00000023031	Cela1	Ntg	0.604424	1.40362	2.64227	Cluster 3 (n=1850)
ENSMUSG00000023032	Slc4a8	Ntg	4.75421	4.82578	4.92452	Cluster 3 (n=1850)
ENSMUSG00000023055	Calcoco1	Ntg	8.26739	8.31522	8.48918	Cluster 3 (n=1850)
ENSMUSG00000023087	Noct	Ntg	6.84193	6.75907	7.17365	Cluster 3 (n=1850)
ENSMUSG00000023150	Ivns1abp	Ntg	10.1814	10.4431	10.7489	Cluster 3 (n=1850)
ENSMUSG00000023247	Guca2a	Ntg	0	0	0.549647	Cluster 3 (n=1850)
ENSMUSG00000023403	Stk31	Ntg	0	0	0.530678	Cluster 3 (n=1850)
ENSMUSG00000023473	Celsr3	Ntg	0.543366	0.661326	0.904907	Cluster 3 (n=1850)
ENSMUSG00000023805	Synj2	Ntg	7.58923	7.57008	7.74271	Cluster 3 (n=1850)
ENSMUSG00000023809	Rps6ka2	Ntg	6.84915	6.79411	7.03518	Cluster 3 (n=1850)
ENSMUSG00000023826	Prkn	Ntg	5.13496	5.17166	5.30485	Cluster 3 (n=1850)
ENSMUSG00000023944	Hsp90ab1	Ntg	10.1207	10.2229	10.766	Cluster 3 (n=1850)
ENSMUSG00000023960	Enpp5	Ntg	5.84879	5.86108	6.16023	Cluster 3 (n=1850)
ENSMUSG00000023977	Ubr2	Ntg	7.99997	7.99194	8.19202	Cluster 3 (n=1850)
ENSMUSG00000023984	Gm20517	Ntg	2.0013	1.74304	3.03642	Cluster 3 (n=1850)
ENSMUSG00000024120	Lrpprc	Ntg	7.9556	7.93675	8.35777	Cluster 3 (n=1850)
ENSMUSG00000024155	Meiob	Ntg	1.22732	1.58252	2.19137	Cluster 3 (n=1850)
ENSMUSG00000024180	Pgap6	Ntg	5.35792	5.51856	5.77132	Cluster 3 (n=1850)
ENSMUSG00000024197	Plin3	Ntg	7.8102	8.07767	8.36806	Cluster 3 (n=1850)
ENSMUSG00000024205	Rpl36-ps2	Ntg	3.40014	3.39639	3.52356	Cluster 3 (n=1850)
ENSMUSG00000024209	Acsbg3	Ntg	0	0	0.604595	Cluster 3 (n=1850)
ENSMUSG00000024222	Fkbp5	Ntg	6.06756	6.17004	6.50245	Cluster 3 (n=1850)
ENSMUSG00000024228	Nudt12	Ntg	5.98629	5.96934	6.11673	Cluster 3 (n=1850)
ENSMUSG00000024325	Ring1	Ntg	5.7466	5.7523	5.97234	Cluster 3 (n=1850)
ENSMUSG00000024392	Bag6	Ntg	8.39638	8.33205	8.65299	Cluster 3 (n=1850)
ENSMUSG00000024402	Lta	Ntg	0.700673	0.81438	1.36371	Cluster 3 (n=1850)
ENSMUSG00000024413	Npc1	Ntg	7.93701	7.92338	8.05741	Cluster 3 (n=1850)
ENSMUSG00000024423	Impact	Ntg	6.19197	6.4308	6.95803	Cluster 3 (n=1850)
ENSMUSG00000024424	Ttc39c	Ntg	4.67186	4.80039	4.98215	Cluster 3 (n=1850)
ENSMUSG00000024493	Lars	Ntg	7.22152	7.15741	7.45632	Cluster 3 (n=1850)
ENSMUSG00000024507	Hsd17b4	Ntg	7.71032	7.68081	7.96687	Cluster 3 (n=1850)
ENSMUSG00000024521	Pmaip1	Ntg	1.75533	1.51612	2.65807	Cluster 3 (n=1850)
ENSMUSG00000024654	Asrgl1	Ntg	7.27463	7.25923	7.41048	Cluster 3 (n=1850)
ENSMUSG00000024678	Ms4a4d	Ntg	5.28384	5.3368	5.62517	Cluster 3 (n=1850)
ENSMUSG00000024735	Prpf19	Ntg	8.77439	8.7857	9.01464	Cluster 3 (n=1850)
ENSMUSG00000024786	Majin	Ntg	0	0	0.549647	Cluster 3 (n=1850)
ENSMUSG00000024803	Ankrd1	Ntg	9.96517	10.49	11.2297	Cluster 3 (n=1850)
ENSMUSG00000024866	Acy3	Ntg	6.17471	6.35298	6.56386	Cluster 3 (n=1850)
ENSMUSG00000024892	Pcx	Ntg	6.30068	6.61191	7.0612	Cluster 3 (n=1850)
ENSMUSG00000024912	Fosl1	Ntg	0.244077	0.439256	1.15988	Cluster 3 (n=1850)
ENSMUSG00000024957	Kcnk4	Ntg	0	0	0.54353	Cluster 3 (n=1850)
ENSMUSG00000025068	Gsto1	Ntg	7.69787	7.7395	8.02235	Cluster 3 (n=1850)
ENSMUSG00000025170	Rab40b	Ntg	4.56584	4.54792	4.75581	Cluster 3 (n=1850)
ENSMUSG00000025175	Fn3k	Ntg	5.81807	5.87886	6.14797	Cluster 3 (n=1850)
ENSMUSG00000025190	Got1	Ntg	9.63583	9.67917	9.87646	Cluster 3 (n=1850)
ENSMUSG00000025193	Cutc	Ntg	5.45193	5.5814	5.76959	Cluster 3 (n=1850)
ENSMUSG00000025257	Ribc1	Ntg	0.887666	0.794888	1.25338	Cluster 3 (n=1850)
ENSMUSG00000025277	Abhd6	Ntg	5.68328	5.71138	5.82041	Cluster 3 (n=1850)
ENSMUSG00000025351	Cd63	Ntg	7.32784	7.27563	7.55122	Cluster 3 (n=1850)
ENSMUSG00000025401	Myo1a	Ntg	0	0	1.00019	Cluster 3 (n=1850)
ENSMUSG00000025428	Atp5a1	Ntg	11.5437	11.4902	11.761	Cluster 3 (n=1850)
ENSMUSG00000025429	Pstpip2	Ntg	6.22762	6.28895	6.38984	Cluster 3 (n=1850)
ENSMUSG00000025481	Urah	Ntg	2.19596	2.60104	3.133	Cluster 3 (n=1850)
ENSMUSG00000025489	Ifitm5	Ntg	1.96179	1.98878	2.17375	Cluster 3 (n=1850)
ENSMUSG00000025509	Pnpla2	Ntg	9.02518	9.117	9.2859	Cluster 3 (n=1850)
ENSMUSG00000025511	Tspan4	Ntg	6.57772	6.59682	6.9034	Cluster 3 (n=1850)
ENSMUSG00000025579	Gaa	Ntg	7.96664	8.20909	8.55104	Cluster 3 (n=1850)
ENSMUSG00000025586	Cpeb1	Ntg	5.22461	5.53231	5.85142	Cluster 3 (n=1850)
ENSMUSG00000025742	Prps2	Ntg	6.74821	6.77803	7.21264	Cluster 3 (n=1850)
ENSMUSG00000025745	Hadha	Ntg	9.96832	10.1964	10.4767	Cluster 3 (n=1850)
ENSMUSG00000025791	Pgm1	Ntg	8.62999	8.59926	8.82277	Cluster 3 (n=1850)
ENSMUSG00000025855	Prkar1b	Ntg	3.92619	4.22104	4.56689	Cluster 3 (n=1850)
ENSMUSG00000025875	Tspan17	Ntg	5.45523	5.48386	5.71155	Cluster 3 (n=1850)
ENSMUSG00000025885	Myo5b	Ntg	6.71019	6.8106	7.2675	Cluster 3 (n=1850)
ENSMUSG00000025932	Eya1	Ntg	2.97001	3.41379	4.18198	Cluster 3 (n=1850)
ENSMUSG00000025938	Slco5a1	Ntg	6.69291	6.68409	6.95761	Cluster 3 (n=1850)
ENSMUSG00000025981	Coq10b	Ntg	6.98983	6.88478	7.30165	Cluster 3 (n=1850)
ENSMUSG00000026003	Acadl	Ntg	10.0334	10.0232	10.2575	Cluster 3 (n=1850)
ENSMUSG00000026012	Cd28	Ntg	4.78715	4.79132	5.06887	Cluster 3 (n=1850)
ENSMUSG00000026083	Eif5b	Ntg	7.98951	7.97401	8.11856	Cluster 3 (n=1850)
ENSMUSG00000026114	Cnga3	Ntg	4.8512	4.81985	5.27946	Cluster 3 (n=1850)
ENSMUSG00000026187	Xrcc5	Ntg	5.9138	5.91857	6.18413	Cluster 3 (n=1850)
ENSMUSG00000026192	Atic	Ntg	6.37782	6.4684	6.76123	Cluster 3 (n=1850)
ENSMUSG00000026208	Des	Ntg	10.5773	10.6341	10.8484	Cluster 3 (n=1850)
ENSMUSG00000026380	Tfcp2l1	Ntg	2.49209	2.73207	3.21376	Cluster 3 (n=1850)
ENSMUSG00000026404	Ddx59	Ntg	5.17546	5.23365	5.39619	Cluster 3 (n=1850)
ENSMUSG00000026409	Pfkfb2	Ntg	7.1417	7.34909	7.61708	Cluster 3 (n=1850)
ENSMUSG00000026414	Tnnt2	Ntg	11.8629	11.834	11.9876	Cluster 3 (n=1850)
ENSMUSG00000026492	Tfb2m	Ntg	7.22584	7.23121	7.42697	Cluster 3 (n=1850)
ENSMUSG00000026495	Efcab2	Ntg	7.83666	7.81607	7.97485	Cluster 3 (n=1850)
ENSMUSG00000026526	Fh1	Ntg	8.99809	8.9367	9.18844	Cluster 3 (n=1850)
ENSMUSG00000026605	Cenpf	Ntg	5.982	5.91389	6.34371	Cluster 3 (n=1850)
ENSMUSG00000026610	Esrrg	Ntg	7.309	7.28961	7.48474	Cluster 3 (n=1850)
ENSMUSG00000026611	Spata17	Ntg	2.20182	2.28925	2.68983	Cluster 3 (n=1850)
ENSMUSG00000026778	Prkcq	Ntg	4.6337	4.91526	5.47723	Cluster 3 (n=1850)
ENSMUSG00000026787	Gad2	Ntg	0	0	0.23934	Cluster 3 (n=1850)
ENSMUSG00000026880	Stom	Ntg	7.86813	7.85262	7.94596	Cluster 3 (n=1850)
ENSMUSG00000026938	Fcna	Ntg	4.16849	4.08935	4.51167	Cluster 3 (n=1850)
ENSMUSG00000026950	Neb	Ntg	5.30289	5.21983	5.57159	Cluster 3 (n=1850)
ENSMUSG00000027022	Xirp2	Ntg	9.63791	9.73409	10.1954	Cluster 3 (n=1850)
ENSMUSG00000027187	Cat	Ntg	8.51519	8.65759	8.91551	Cluster 3 (n=1850)
ENSMUSG00000027215	Cd82	Ntg	5.43457	5.4521	5.55152	Cluster 3 (n=1850)
ENSMUSG00000027222	Pex16	Ntg	5.73231	5.80503	5.96382	Cluster 3 (n=1850)
ENSMUSG00000027244	Atg13	Ntg	7.44318	7.38202	7.61607	Cluster 3 (n=1850)
ENSMUSG00000027288	Zfp106	Ntg	10.3664	10.3514	10.6277	Cluster 3 (n=1850)
ENSMUSG00000027332	Ivd	Ntg	8.97715	9.04631	9.28451	Cluster 3 (n=1850)
ENSMUSG00000027346	Gpcpd1	Ntg	8.41309	8.41905	8.79089	Cluster 3 (n=1850)
ENSMUSG00000027353	Mcm8	Ntg	4.19351	4.38688	4.67054	Cluster 3 (n=1850)
ENSMUSG00000027364	Usp50	Ntg	0	0.524362	1.86341	Cluster 3 (n=1850)
ENSMUSG00000027371	Fahd2a	Ntg	6.1455	6.22902	6.41923	Cluster 3 (n=1850)
ENSMUSG00000027398	Il1b	Ntg	1.71305	1.94783	2.3003	Cluster 3 (n=1850)
ENSMUSG00000027446	Cstdc2	Ntg	0.547408	0.584621	0.707523	Cluster 3 (n=1850)
ENSMUSG00000027456	Sdcbp2	Ntg	3.35743	3.41316	3.49151	Cluster 3 (n=1850)
ENSMUSG00000027487	Cdk5rap1	Ntg	5.95437	5.954	6.20387	Cluster 3 (n=1850)
ENSMUSG00000027534	Snx16	Ntg	4.97708	4.95959	5.31435	Cluster 3 (n=1850)
ENSMUSG00000027536	Chmp4c	Ntg	6.65685	6.65728	6.90919	Cluster 3 (n=1850)
ENSMUSG00000027550	Lrrcc1	Ntg	5.67191	5.58891	6.04533	Cluster 3 (n=1850)
ENSMUSG00000027579	Srms	Ntg	2.47807	2.57458	2.72893	Cluster 3 (n=1850)
ENSMUSG00000027698	Nceh1	Ntg	8.55145	8.63238	8.7426	Cluster 3 (n=1850)
ENSMUSG00000027709	Mccc1	Ntg	6.8603	6.84401	7.12237	Cluster 3 (n=1850)
ENSMUSG00000027809	Etfdh	Ntg	9.51189	9.46681	9.7029	Cluster 3 (n=1850)
ENSMUSG00000027887	Sypl2	Ntg	3.23429	3.79643	4.62823	Cluster 3 (n=1850)
ENSMUSG00000027999	Pla2g12a	Ntg	6.2371	6.22026	6.3405	Cluster 3 (n=1850)
ENSMUSG00000028070	Naxe	Ntg	6.72631	6.73023	6.84326	Cluster 3 (n=1850)
ENSMUSG00000028085	Gatb	Ntg	6.66904	6.65529	7.0066	Cluster 3 (n=1850)
ENSMUSG00000028088	Fmo5	Ntg	5.99035	6.04651	6.22685	Cluster 3 (n=1850)
ENSMUSG00000028150	Rorc	Ntg	6.76822	6.7735	7.01493	Cluster 3 (n=1850)
ENSMUSG00000028158	Mttp	Ntg	5.08632	5.18967	5.54301	Cluster 3 (n=1850)
ENSMUSG00000028182	Lrriq3	Ntg	1.42606	1.86986	2.40567	Cluster 3 (n=1850)
ENSMUSG00000028217	Cdh17	Ntg	0.547408	0.584621	0.782306	Cluster 3 (n=1850)
ENSMUSG00000028223	Decr1	Ntg	8.86446	8.93925	9.04343	Cluster 3 (n=1850)
ENSMUSG00000028278	Rragd	Ntg	8.21345	8.20162	8.36512	Cluster 3 (n=1850)
ENSMUSG00000028341	Nr4a3	Ntg	4.93754	4.51017	6.73733	Cluster 3 (n=1850)
ENSMUSG00000028393	Alad	Ntg	7.67341	7.66543	7.76982	Cluster 3 (n=1850)
ENSMUSG00000028457	Atp8b5	Ntg	0.468559	0.454521	0.740234	Cluster 3 (n=1850)
ENSMUSG00000028530	Jak1	Ntg	8.48667	8.41483	8.74886	Cluster 3 (n=1850)
ENSMUSG00000028572	Hook1	Ntg	5.80081	5.95698	6.26854	Cluster 3 (n=1850)
ENSMUSG00000028607	Cpt2	Ntg	8.46912	8.4454	8.65651	Cluster 3 (n=1850)
ENSMUSG00000028645	Slc2a1	Ntg	5.70255	5.87465	6.29123	Cluster 3 (n=1850)
ENSMUSG00000028737	Aldh4a1	Ntg	7.58654	7.61564	7.84373	Cluster 3 (n=1850)
ENSMUSG00000028756	Pink1	Ntg	9.72788	9.85612	9.99019	Cluster 3 (n=1850)
ENSMUSG00000028794	A3galt2	Ntg	0.755229	0.753865	0.77545	Cluster 3 (n=1850)
ENSMUSG00000028826	Maco1	Ntg	6.76792	6.68473	7.00285	Cluster 3 (n=1850)
ENSMUSG00000028851	Nudc	Ntg	7.16621	7.22524	7.44986	Cluster 3 (n=1850)
ENSMUSG00000028869	Gnl2	Ntg	6.28079	6.36446	6.5897	Cluster 3 (n=1850)
ENSMUSG00000028883	Sema3a	Ntg	4.42278	4.6763	4.94178	Cluster 3 (n=1850)
ENSMUSG00000028932	Psmc2	Ntg	7.51291	7.48294	7.71662	Cluster 3 (n=1850)
ENSMUSG00000028954	Nub1	Ntg	6.98501	7.01886	7.26179	Cluster 3 (n=1850)
ENSMUSG00000028957	Per3	Ntg	6.57295	6.65851	6.90625	Cluster 3 (n=1850)
ENSMUSG00000028982	Slc25a33	Ntg	6.22094	6.1582	6.55771	Cluster 3 (n=1850)
ENSMUSG00000029001	Fbxo44	Ntg	5.96811	6.02851	6.11914	Cluster 3 (n=1850)
ENSMUSG00000029017	Pmpcb	Ntg	8.09107	8.08728	8.36803	Cluster 3 (n=1850)
ENSMUSG00000029119	Man2b2	Ntg	6.28332	6.37578	6.79691	Cluster 3 (n=1850)
ENSMUSG00000029166	Mapre3	Ntg	6.84671	6.84179	6.9587	Cluster 3 (n=1850)
ENSMUSG00000029167	Ppargc1a	Ntg	7.82666	7.98315	8.25804	Cluster 3 (n=1850)
ENSMUSG00000029228	Lnx1	Ntg	4.2512	4.82058	5.45064	Cluster 3 (n=1850)
ENSMUSG00000029321	Slc10a6	Ntg	4.00517	4.31444	4.68063	Cluster 3 (n=1850)
ENSMUSG00000029403	Cdkl2	Ntg	5.09229	5.1343	5.42377	Cluster 3 (n=1850)
ENSMUSG00000029454	Mapkapk5	Ntg	6.93943	6.90276	7.06769	Cluster 3 (n=1850)
ENSMUSG00000029456	Acad10	Ntg	4.86944	5.08763	5.32259	Cluster 3 (n=1850)
ENSMUSG00000029499	Pxmp2	Ntg	7.12993	7.17175	7.32303	Cluster 3 (n=1850)
ENSMUSG00000029530	Ccr9	Ntg	0	0	0.707523	Cluster 3 (n=1850)
ENSMUSG00000029575	Mmab	Ntg	6.85985	6.94638	7.08474	Cluster 3 (n=1850)
ENSMUSG00000029657	Hsph1	Ntg	6.91999	7.19262	8.42317	Cluster 3 (n=1850)
ENSMUSG00000029681	Bcl7b	Ntg	6.91476	6.87983	7.01998	Cluster 3 (n=1850)
ENSMUSG00000029683	Lmod2	Ntg	9.10798	9.40256	9.80076	Cluster 3 (n=1850)
ENSMUSG00000029685	Asb15	Ntg	7.57197	7.61041	7.83477	Cluster 3 (n=1850)
ENSMUSG00000030007	Cct7	Ntg	7.9731	7.87019	8.31671	Cluster 3 (n=1850)
ENSMUSG00000030087	Klf15	Ntg	6.93851	7.06178	7.4304	Cluster 3 (n=1850)
ENSMUSG00000030161	Gabarapl1	Ntg	7.66078	7.89069	8.21936	Cluster 3 (n=1850)
ENSMUSG00000030246	Ldhb	Ntg	10.1565	10.2442	10.4573	Cluster 3 (n=1850)
ENSMUSG00000030359	Pzp	Ntg	2.12627	2.22467	2.96726	Cluster 3 (n=1850)
ENSMUSG00000030401	Rtn2	Ntg	7.57867	7.59365	7.62524	Cluster 3 (n=1850)
ENSMUSG00000030417	Pdcd5	Ntg	6.83198	6.83248	6.85578	Cluster 3 (n=1850)
ENSMUSG00000030465	Psd3	Ntg	6.41022	6.34993	6.96564	Cluster 3 (n=1850)
ENSMUSG00000030525	Chrna7	Ntg	0	0	1.01836	Cluster 3 (n=1850)
ENSMUSG00000030541	Idh2	Ntg	10.1841	10.4299	10.7293	Cluster 3 (n=1850)
ENSMUSG00000030554	Synm	Ntg	6.30076	6.33301	6.40764	Cluster 3 (n=1850)
ENSMUSG00000030662	Ipo5	Ntg	8.33674	8.24685	8.58935	Cluster 3 (n=1850)
ENSMUSG00000030681	Mvp	Ntg	7.22335	7.28011	7.67702	Cluster 3 (n=1850)
ENSMUSG00000030688	Stard10	Ntg	6.3375	6.36946	6.40658	Cluster 3 (n=1850)
ENSMUSG00000030695	Aldoa	Ntg	10.8846	10.8944	11.1391	Cluster 3 (n=1850)
ENSMUSG00000030738	Eif3c	Ntg	8.00893	7.9875	8.2376	Cluster 3 (n=1850)
ENSMUSG00000030739	Myh14	Ntg	7.68503	7.96416	8.26142	Cluster 3 (n=1850)
ENSMUSG00000030747	Dgat2	Ntg	8.60552	8.72854	8.94787	Cluster 3 (n=1850)
ENSMUSG00000030801	Kat8	Ntg	5.5957	5.56691	5.70286	Cluster 3 (n=1850)
ENSMUSG00000030826	Bcat2	Ntg	7.75521	7.72162	7.92256	Cluster 3 (n=1850)
ENSMUSG00000030847	Bag3	Ntg	8.65091	8.76515	9.22244	Cluster 3 (n=1850)
ENSMUSG00000030861	Acadsb	Ntg	7.9489	8.03435	8.18829	Cluster 3 (n=1850)
ENSMUSG00000030872	Gga2	Ntg	7.11919	7.0548	7.33859	Cluster 3 (n=1850)
ENSMUSG00000030911	Zp2	Ntg	2.06146	2.66665	3.37212	Cluster 3 (n=1850)
ENSMUSG00000030934	Oat	Ntg	8.2141	8.30042	8.56777	Cluster 3 (n=1850)
ENSMUSG00000031066	Usp11	Ntg	5.24921	5.2162	5.49357	Cluster 3 (n=1850)
ENSMUSG00000031144	Syp	Ntg	4.13879	4.37091	4.70816	Cluster 3 (n=1850)
ENSMUSG00000031155	Pim2	Ntg	3.9058	3.96057	4.2488	Cluster 3 (n=1850)
ENSMUSG00000031382	Asb11	Ntg	7.8714	7.8634	8.02376	Cluster 3 (n=1850)
ENSMUSG00000031385	Plxnb3	Ntg	4.30377	4.51458	4.74135	Cluster 3 (n=1850)
ENSMUSG00000031448	Adprhl1	Ntg	9.18953	9.24068	9.53857	Cluster 3 (n=1850)
ENSMUSG00000031485	Plpbp	Ntg	7.51297	7.47569	7.6962	Cluster 3 (n=1850)
ENSMUSG00000031532	Saraf	Ntg	8.54598	8.64631	8.86517	Cluster 3 (n=1850)
ENSMUSG00000031551	Ido1	Ntg	2.02519	2.19643	2.4679	Cluster 3 (n=1850)
ENSMUSG00000031698	Mylk3	Ntg	9.46887	9.48142	9.82801	Cluster 3 (n=1850)
ENSMUSG00000031755	Bbs2	Ntg	5.0915	5.38527	5.70843	Cluster 3 (n=1850)
ENSMUSG00000031762	Mt2	Ntg	4.71917	4.59198	5.91632	Cluster 3 (n=1850)
ENSMUSG00000031765	Mt1	Ntg	7.23429	7.36428	7.68663	Cluster 3 (n=1850)
ENSMUSG00000031779	Ccl22	Ntg	0.468559	0.450751	0.54353	Cluster 3 (n=1850)
ENSMUSG00000031901	Dus2	Ntg	5.02684	5.05211	5.18688	Cluster 3 (n=1850)
ENSMUSG00000031948	Kars	Ntg	7.72592	7.69987	7.88992	Cluster 3 (n=1850)
ENSMUSG00000031958	Ldhd	Ntg	6.89917	6.99902	7.26513	Cluster 3 (n=1850)
ENSMUSG00000031972	Acta1	Ntg	9.13412	9.05722	10.078	Cluster 3 (n=1850)
ENSMUSG00000032010	Usp2	Ntg	8.10545	8.1363	8.35049	Cluster 3 (n=1850)
ENSMUSG00000032060	Cryab	Ntg	10.3935	10.5117	10.814	Cluster 3 (n=1850)
ENSMUSG00000032109	Nlrx1	Ntg	6.18501	6.2462	6.34612	Cluster 3 (n=1850)
ENSMUSG00000032194	Kank2	Ntg	8.11078	8.08176	8.33186	Cluster 3 (n=1850)
ENSMUSG00000032245	Cln6	Ntg	6.43202	6.46171	6.66924	Cluster 3 (n=1850)
ENSMUSG00000032263	Bckdhb	Ntg	7.24117	7.21575	7.31869	Cluster 3 (n=1850)
ENSMUSG00000032265	Tent5a	Ntg	6.45055	6.32913	7.08328	Cluster 3 (n=1850)
ENSMUSG00000032285	Dnaja4	Ntg	8.09031	8.06742	8.41511	Cluster 3 (n=1850)
ENSMUSG00000032348	Gsta4	Ntg	6.79623	6.83852	7.12923	Cluster 3 (n=1850)
ENSMUSG00000032372	Plscr2	Ntg	5.59469	5.52403	5.88302	Cluster 3 (n=1850)
ENSMUSG00000032411	Tfdp2	Ntg	7.61283	7.68292	7.78161	Cluster 3 (n=1850)
ENSMUSG00000032489	Kif9	Ntg	0.775266	0.753865	1.66574	Cluster 3 (n=1850)
ENSMUSG00000032513	Gorasp1	Ntg	7.10915	7.07191	7.32316	Cluster 3 (n=1850)
ENSMUSG00000032515	Csrnp1	Ntg	5.79145	5.69032	6.41345	Cluster 3 (n=1850)
ENSMUSG00000032517	Mobp	Ntg	0	0	1.81865	Cluster 3 (n=1850)
ENSMUSG00000032564	Cpne4	Ntg	1.8841	2.1409	3.6851	Cluster 3 (n=1850)
ENSMUSG00000032602	Slc25a20	Ntg	8.01442	7.9979	8.06976	Cluster 3 (n=1850)
ENSMUSG00000032607	Amt	Ntg	3.85189	3.89905	4.0693	Cluster 3 (n=1850)
ENSMUSG00000032625	Thsd7a	Ntg	6.25483	6.32269	6.55291	Cluster 3 (n=1850)
ENSMUSG00000032648	Pygm	Ntg	10.0768	10.2319	10.46	Cluster 3 (n=1850)
ENSMUSG00000032652	Crebl2	Ntg	6.05901	6.07558	6.16039	Cluster 3 (n=1850)
ENSMUSG00000032698	Lmo2	Ntg	6.59909	6.63549	6.98087	Cluster 3 (n=1850)
ENSMUSG00000032788	Pdxk	Ntg	6.63055	6.62939	6.89216	Cluster 3 (n=1850)
ENSMUSG00000032803	Cdv3	Ntg	8.03247	8.06154	8.43069	Cluster 3 (n=1850)
ENSMUSG00000032815	Fanca	Ntg	3.96324	3.86385	4.23763	Cluster 3 (n=1850)
ENSMUSG00000033029	1700088E04Rik	Ntg	3.28887	3.29548	3.40493	Cluster 3 (n=1850)
ENSMUSG00000033065	Pfkm	Ntg	9.92651	9.96901	10.2762	Cluster 3 (n=1850)
ENSMUSG00000033213	AA467197	Ntg	0	0	0.227435	Cluster 3 (n=1850)
ENSMUSG00000033308	Dpyd	Ntg	5.0022	5.1249	5.41538	Cluster 3 (n=1850)
ENSMUSG00000033526	Ppip5k1	Ntg	7.52388	7.55443	7.8931	Cluster 3 (n=1850)
ENSMUSG00000033597	Caskin1	Ntg	0.604424	0.928976	2.58935	Cluster 3 (n=1850)
ENSMUSG00000033653	Vps8	Ntg	6.52405	6.4742	6.69509	Cluster 3 (n=1850)
ENSMUSG00000033849	B3galt2	Ntg	5.32043	5.42241	5.60891	Cluster 3 (n=1850)
ENSMUSG00000034066	Farp2	Ntg	5.90545	6.05667	6.37606	Cluster 3 (n=1850)
ENSMUSG00000034121	Mks1	Ntg	4.08848	4.07449	4.17744	Cluster 3 (n=1850)
ENSMUSG00000034135	Sik3	Ntg	7.71569	7.70691	7.85315	Cluster 3 (n=1850)
ENSMUSG00000034145	Tmem63c	Ntg	1.2037	1.47728	2.45651	Cluster 3 (n=1850)
ENSMUSG00000034161	Scx	Ntg	4.6717	4.74864	4.98297	Cluster 3 (n=1850)
ENSMUSG00000034206	Polq	Ntg	5.60757	5.79864	6.1032	Cluster 3 (n=1850)
ENSMUSG00000034220	Gpc1	Ntg	9.48777	9.50507	9.77223	Cluster 3 (n=1850)
ENSMUSG00000034235	Usp54	Ntg	6.75302	6.70679	6.88193	Cluster 3 (n=1850)
ENSMUSG00000034341	Wbp2	Ntg	7.91312	7.90497	8.10494	Cluster 3 (n=1850)
ENSMUSG00000034371	Tkfc	Ntg	4.94383	4.93554	5.26207	Cluster 3 (n=1850)
ENSMUSG00000034427	Myo15b	Ntg	0	0	0.591208	Cluster 3 (n=1850)
ENSMUSG00000034437	Gm9761	Ntg	2.92257	2.96004	3.00885	Cluster 3 (n=1850)
ENSMUSG00000034438	Gbp8	Ntg	1.32316	1.23888	2.23769	Cluster 3 (n=1850)
ENSMUSG00000034452	Slc24a1	Ntg	2.92774	2.82546	3.26196	Cluster 3 (n=1850)
ENSMUSG00000034563	Ccpg1	Ntg	7.6002	7.65453	7.81666	Cluster 3 (n=1850)
ENSMUSG00000034614	Pik3ip1	Ntg	6.81181	6.84543	7.14617	Cluster 3 (n=1850)
ENSMUSG00000034683	Ppp1r1c	Ntg	0	0	1.49953	Cluster 3 (n=1850)
ENSMUSG00000034796	Cpne7	Ntg	2.64204	2.8607	3.53824	Cluster 3 (n=1850)
ENSMUSG00000034842	Art3	Ntg	8.34004	8.36693	8.54893	Cluster 3 (n=1850)
ENSMUSG00000034898	Filip1	Ntg	7.35324	7.3397	7.60821	Cluster 3 (n=1850)
ENSMUSG00000034903	Cobll1	Ntg	7.53471	7.67273	7.88786	Cluster 3 (n=1850)
ENSMUSG00000034974	Dapk3	Ntg	5.81593	5.85876	5.98416	Cluster 3 (n=1850)
ENSMUSG00000035049	Rrp12	Ntg	6.11519	6.135	6.62941	Cluster 3 (n=1850)
ENSMUSG00000035069	Oma1	Ntg	6.55202	6.50379	6.79229	Cluster 3 (n=1850)
ENSMUSG00000035109	Shc4	Ntg	3.34214	3.29485	3.57528	Cluster 3 (n=1850)
ENSMUSG00000035148	Gpr33	Ntg	0	0	0.468713	Cluster 3 (n=1850)
ENSMUSG00000035179	Ppp1r32	Ntg	0.790625	0.785494	1.66553	Cluster 3 (n=1850)
ENSMUSG00000035378	Shq1	Ntg	4.33302	4.25394	4.59728	Cluster 3 (n=1850)
ENSMUSG00000035394	Cfap53	Ntg	0	0	0.377213	Cluster 3 (n=1850)
ENSMUSG00000035439	Haus8	Ntg	5.50549	5.50459	5.83809	Cluster 3 (n=1850)
ENSMUSG00000035513	Ntng2	Ntg	5.06409	5.0658	5.31748	Cluster 3 (n=1850)
ENSMUSG00000035595	Fam174c	Ntg	3.62498	3.70546	3.8162	Cluster 3 (n=1850)
ENSMUSG00000035640	Cbarp	Ntg	4.10472	4.10592	4.21974	Cluster 3 (n=1850)
ENSMUSG00000035694	Caps2	Ntg	0	0	0.377213	Cluster 3 (n=1850)
ENSMUSG00000035745	Grin3b	Ntg	1.26357	1.25746	2.02734	Cluster 3 (n=1850)
ENSMUSG00000035754	Wdr18	Ntg	6.92475	6.92672	7.15179	Cluster 3 (n=1850)
ENSMUSG00000035765	Dym	Ntg	7.40304	7.52758	7.77825	Cluster 3 (n=1850)
ENSMUSG00000035769	Xylb	Ntg	1.65523	1.82761	2.34381	Cluster 3 (n=1850)
ENSMUSG00000035828	Pim3	Ntg	7.34876	7.48917	7.70984	Cluster 3 (n=1850)
ENSMUSG00000035873	Pawr	Ntg	3.34584	3.27999	3.59779	Cluster 3 (n=1850)
ENSMUSG00000035896	Rnase1	Ntg	3.3007	3.23109	3.56334	Cluster 3 (n=1850)
ENSMUSG00000035929	H2-Q4	Ntg	6.49399	6.54259	6.6214	Cluster 3 (n=1850)
ENSMUSG00000035944	Ttc38	Ntg	6.77407	6.7513	6.9962	Cluster 3 (n=1850)
ENSMUSG00000035969	Rusc2	Ntg	7.28083	7.29049	7.59638	Cluster 3 (n=1850)
ENSMUSG00000035992	Fnip1	Ntg	7.38309	7.39646	7.6381	Cluster 3 (n=1850)
ENSMUSG00000036006	Ripor2	Ntg	4.92804	5.01849	5.25096	Cluster 3 (n=1850)
ENSMUSG00000036026	Tmem63b	Ntg	8.01109	7.97807	8.22817	Cluster 3 (n=1850)
ENSMUSG00000036214	Polr1has	Ntg	4.87149	4.93955	5.14555	Cluster 3 (n=1850)
ENSMUSG00000036510	Cdh8	Ntg	1.94186	2.24902	2.77839	Cluster 3 (n=1850)
ENSMUSG00000036693	Nop14	Ntg	5.98387	6.04893	6.24646	Cluster 3 (n=1850)
ENSMUSG00000036699	Zcchc12	Ntg	0	0.588823	1.30613	Cluster 3 (n=1850)
ENSMUSG00000036745	Ttll7	Ntg	5.40794	5.60147	6.06616	Cluster 3 (n=1850)
ENSMUSG00000036833	Pnpla7	Ntg	6.32216	6.42985	6.74482	Cluster 3 (n=1850)
ENSMUSG00000036913	Trim67	Ntg	4.26677	4.20733	4.54178	Cluster 3 (n=1850)
ENSMUSG00000036918	Ttc7	Ntg	6.27822	6.42398	6.6293	Cluster 3 (n=1850)
ENSMUSG00000037157	Il22ra1	Ntg	0	0	0.604595	Cluster 3 (n=1850)
ENSMUSG00000037185	Krt80	Ntg	4.09027	3.98132	4.4613	Cluster 3 (n=1850)
ENSMUSG00000037348	Paqr7	Ntg	6.0102	6.00835	6.29022	Cluster 3 (n=1850)
ENSMUSG00000037411	Serpine1	Ntg	6.34647	6.68871	7.47342	Cluster 3 (n=1850)
ENSMUSG00000037463	Fbxo27	Ntg	1.98582	1.96085	2.60869	Cluster 3 (n=1850)
ENSMUSG00000037490	Slc2a12	Ntg	6.06027	6.15241	6.26974	Cluster 3 (n=1850)
ENSMUSG00000037652	Phc3	Ntg	5.84725	5.85212	6.37693	Cluster 3 (n=1850)
ENSMUSG00000037916	Ndufv1	Ntg	9.61269	9.5348	9.83606	Cluster 3 (n=1850)
ENSMUSG00000037982	Gm9725	Ntg	0.473291	0.439256	0.846432	Cluster 3 (n=1850)
ENSMUSG00000037989	Wnk2	Ntg	7.94246	8.00078	8.09441	Cluster 3 (n=1850)
ENSMUSG00000038007	Acer2	Ntg	6.41612	6.40661	6.77937	Cluster 3 (n=1850)
ENSMUSG00000038068	Rnf144b	Ntg	6.63838	6.86908	7.38768	Cluster 3 (n=1850)
ENSMUSG00000038135	Crygn	Ntg	0.371953	0.435013	1.47502	Cluster 3 (n=1850)
ENSMUSG00000038201	Kcna7	Ntg	4.79014	4.76781	5.03534	Cluster 3 (n=1850)
ENSMUSG00000038205	Prkab2	Ntg	7.46751	7.44421	7.58188	Cluster 3 (n=1850)
ENSMUSG00000038239	Hrc	Ntg	9.90936	10.0543	10.307	Cluster 3 (n=1850)
ENSMUSG00000038298	Pdzk1	Ntg	0	0	0.361377	Cluster 3 (n=1850)
ENSMUSG00000038332	Sesn1	Ntg	8.07167	8.02636	8.2437	Cluster 3 (n=1850)
ENSMUSG00000038393	Txnip	Ntg	9.01274	8.89156	9.40713	Cluster 3 (n=1850)
ENSMUSG00000038508	Gdf15	Ntg	2.88453	3.60673	4.75673	Cluster 3 (n=1850)
ENSMUSG00000038521	C1s1	Ntg	6.36408	6.44049	6.70054	Cluster 3 (n=1850)
ENSMUSG00000038528	Mfsd4b5	Ntg	1.98038	1.98166	2.13376	Cluster 3 (n=1850)
ENSMUSG00000038630	Zkscan16	Ntg	0	0	0.474458	Cluster 3 (n=1850)
ENSMUSG00000038704	Aspdh	Ntg	2.15561	2.42082	2.81286	Cluster 3 (n=1850)
ENSMUSG00000038708	Golga4	Ntg	9.2758	9.38631	9.70288	Cluster 3 (n=1850)
ENSMUSG00000038738	Shank1	Ntg	5.05116	5.05961	5.34465	Cluster 3 (n=1850)
ENSMUSG00000038764	Ptpn3	Ntg	7.05507	7.19783	7.37711	Cluster 3 (n=1850)
ENSMUSG00000038776	Ephx1	Ntg	6.6459	6.85809	7.1149	Cluster 3 (n=1850)
ENSMUSG00000038801	Scgb1c1	Ntg	4.84173	5.24361	5.66342	Cluster 3 (n=1850)
ENSMUSG00000038812	Trmt112	Ntg	6.1236	6.12558	6.13668	Cluster 3 (n=1850)
ENSMUSG00000038816	Ctnnal1	Ntg	6.61041	6.57342	6.80073	Cluster 3 (n=1850)
ENSMUSG00000038831	Ralgps1	Ntg	5.4823	5.46832	5.65609	Cluster 3 (n=1850)
ENSMUSG00000038843	Gcnt1	Ntg	6.5441	6.49743	7.14586	Cluster 3 (n=1850)
ENSMUSG00000038859	Baiap2l1	Ntg	5.7307	5.75311	5.84701	Cluster 3 (n=1850)
ENSMUSG00000038894	Irs2	Ntg	6.3946	6.05599	7.67591	Cluster 3 (n=1850)
ENSMUSG00000038954	Supt3	Ntg	5.37062	5.62703	5.91238	Cluster 3 (n=1850)
ENSMUSG00000038967	Pdk2	Ntg	9.4652	9.5177	9.67944	Cluster 3 (n=1850)
ENSMUSG00000039059	Hrh3	Ntg	0	0	1.34166	Cluster 3 (n=1850)
ENSMUSG00000039103	Nexn	Ntg	9.17125	9.1562	9.36202	Cluster 3 (n=1850)
ENSMUSG00000039154	Shd	Ntg	3.11681	3.06525	3.47939	Cluster 3 (n=1850)
ENSMUSG00000039233	Tbce	Ntg	5.71496	5.63534	6.00644	Cluster 3 (n=1850)
ENSMUSG00000039339	Mfsd4b2	Ntg	0	0	0.377213	Cluster 3 (n=1850)
ENSMUSG00000039375	Wdr17	Ntg	0	0	0.474458	Cluster 3 (n=1850)
ENSMUSG00000039395	Mreg	Ntg	6.4272	6.58983	6.7998	Cluster 3 (n=1850)
ENSMUSG00000039478	Micu3	Ntg	4.93695	4.91521	5.06133	Cluster 3 (n=1850)
ENSMUSG00000039533	Mmd2	Ntg	0	0	0.530678	Cluster 3 (n=1850)
ENSMUSG00000039633	Lonrf1	Ntg	5.70202	5.80654	6.37828	Cluster 3 (n=1850)
ENSMUSG00000039652	Cpeb3	Ntg	7.8011	7.81719	7.85597	Cluster 3 (n=1850)
ENSMUSG00000039661	Dusp26	Ntg	3.98812	3.93833	4.39057	Cluster 3 (n=1850)
ENSMUSG00000039684	Gm5422	Ntg	2.13849	2.22892	2.43202	Cluster 3 (n=1850)
ENSMUSG00000039745	Htatip2	Ntg	5.40753	5.71168	6.17093	Cluster 3 (n=1850)
ENSMUSG00000039763	Dnajc28	Ntg	7.08223	7.1263	7.21217	Cluster 3 (n=1850)
ENSMUSG00000039886	Tmem120a	Ntg	5.71647	5.65892	5.91434	Cluster 3 (n=1850)
ENSMUSG00000039891	Txlnb	Ntg	9.33158	9.48325	9.70004	Cluster 3 (n=1850)
ENSMUSG00000039929	Urb1	Ntg	5.71337	5.64184	5.94441	Cluster 3 (n=1850)
ENSMUSG00000040189	Odad1	Ntg	3.46669	3.45511	3.61287	Cluster 3 (n=1850)
ENSMUSG00000040219	Ttc12	Ntg	6.58931	6.51408	6.80538	Cluster 3 (n=1850)
ENSMUSG00000040282	Cdin1	Ntg	4.38413	4.30455	4.64758	Cluster 3 (n=1850)
ENSMUSG00000040327	Cul9	Ntg	6.72469	6.77289	7.13314	Cluster 3 (n=1850)
ENSMUSG00000040354	Mars1	Ntg	6.81834	6.80657	7.09842	Cluster 3 (n=1850)
ENSMUSG00000040407	Akap9	Ntg	7.5481	7.62428	7.89883	Cluster 3 (n=1850)
ENSMUSG00000040463	Mybbp1a	Ntg	7.18912	7.24018	7.47425	Cluster 3 (n=1850)
ENSMUSG00000040485	Lrrc52	Ntg	2.52508	2.64241	3.54491	Cluster 3 (n=1850)
ENSMUSG00000040640	Erc2	Ntg	2.31913	2.47687	3.00414	Cluster 3 (n=1850)
ENSMUSG00000040675	Mthfd1l	Ntg	3.8719	4.0836	4.49431	Cluster 3 (n=1850)
ENSMUSG00000040680	Kremen2	Ntg	0	0	0.474458	Cluster 3 (n=1850)
ENSMUSG00000040713	Creg1	Ntg	7.65148	7.70916	7.85089	Cluster 3 (n=1850)
ENSMUSG00000040734	Ppp1r13l	Ntg	6.81993	6.8789	6.97187	Cluster 3 (n=1850)
ENSMUSG00000040752	Myh6	Ntg	13.0736	13.2682	13.6384	Cluster 3 (n=1850)
ENSMUSG00000040771	Oard1	Ntg	5.88102	5.86672	5.92898	Cluster 3 (n=1850)
ENSMUSG00000041216	Clvs1	Ntg	1.96741	1.93024	2.38908	Cluster 3 (n=1850)
ENSMUSG00000041268	Dmxl2	Ntg	6.86497	7.02607	7.26314	Cluster 3 (n=1850)
ENSMUSG00000041361	Myzap	Ntg	9.21267	9.23711	9.40863	Cluster 3 (n=1850)
ENSMUSG00000041438	Utp4	Ntg	6.23545	6.15214	6.51055	Cluster 3 (n=1850)
ENSMUSG00000041523	Upk2	Ntg	0.660332	0.524362	1.73499	Cluster 3 (n=1850)
ENSMUSG00000041548	Hspb8	Ntg	9.46841	9.50102	9.76967	Cluster 3 (n=1850)
ENSMUSG00000041650	Pcca	Ntg	7.15213	7.31302	7.63046	Cluster 3 (n=1850)
ENSMUSG00000041735	AAdacl4fm3	Ntg	0.543366	0.635636	0.965972	Cluster 3 (n=1850)
ENSMUSG00000041986	Elmod1	Ntg	0	0	1.20217	Cluster 3 (n=1850)
ENSMUSG00000042010	Acacb	Ntg	9.16402	9.19043	9.42323	Cluster 3 (n=1850)
ENSMUSG00000042064	Myo3b	Ntg	0.790625	1.03957	1.82056	Cluster 3 (n=1850)
ENSMUSG00000042165	Gm9774	Ntg	4.65859	4.63796	4.78197	Cluster 3 (n=1850)
ENSMUSG00000042179	Pnliprp1	Ntg	0	0	0.707523	Cluster 3 (n=1850)
ENSMUSG00000042428	Mgat3	Ntg	5.10048	5.08304	5.25786	Cluster 3 (n=1850)
ENSMUSG00000042476	Abcb4	Ntg	6.41222	6.55108	6.91945	Cluster 3 (n=1850)
ENSMUSG00000042477	Tfap2e	Ntg	0	0	2.51485	Cluster 3 (n=1850)
ENSMUSG00000042613	Pbxip1	Ntg	8.0911	8.08485	8.3869	Cluster 3 (n=1850)
ENSMUSG00000042622	Maff	Ntg	5.17629	4.99814	5.66852	Cluster 3 (n=1850)
ENSMUSG00000042647	Acad12	Ntg	7.60741	7.87699	8.33107	Cluster 3 (n=1850)
ENSMUSG00000042751	Nmnat2	Ntg	1.66746	1.61786	2.29637	Cluster 3 (n=1850)
ENSMUSG00000042807	Hecw2	Ntg	6.00762	5.97702	6.31171	Cluster 3 (n=1850)
ENSMUSG00000042842	Serpinb6b	Ntg	6.91003	6.99005	7.2502	Cluster 3 (n=1850)
ENSMUSG00000042895	Abra	Ntg	6.83326	7.06466	7.67711	Cluster 3 (n=1850)
ENSMUSG00000042988	Notum	Ntg	0	0	0.604595	Cluster 3 (n=1850)
ENSMUSG00000043079	Synpo	Ntg	8.01108	8.12873	8.2866	Cluster 3 (n=1850)
ENSMUSG00000043286	Pnpla1	Ntg	0.543366	0.567019	0.610958	Cluster 3 (n=1850)
ENSMUSG00000043314	Olfr30	Ntg	0	0	0.23934	Cluster 3 (n=1850)
ENSMUSG00000043388	Tmem130	Ntg	1.57294	1.94983	2.63765	Cluster 3 (n=1850)
ENSMUSG00000043415	Otud1	Ntg	6.49367	6.34431	7.36516	Cluster 3 (n=1850)
ENSMUSG00000043510	Hscb	Ntg	5.22357	5.25707	5.29489	Cluster 3 (n=1850)
ENSMUSG00000043518	Rai2	Ntg	6.84719	6.98526	7.26649	Cluster 3 (n=1850)
ENSMUSG00000043727	F830045P16Rik	Ntg	0	0	0.549647	Cluster 3 (n=1850)
ENSMUSG00000043857	Mgat5b	Ntg	1.00674	0.617497	2.80128	Cluster 3 (n=1850)
ENSMUSG00000043953	Ccrl2	Ntg	5.22628	5.20574	5.47929	Cluster 3 (n=1850)
ENSMUSG00000044080	S100a1	Ntg	9.00625	9.13691	9.31399	Cluster 3 (n=1850)
ENSMUSG00000044086	Lmod3	Ntg	7.94405	7.93489	8.27898	Cluster 3 (n=1850)
ENSMUSG00000044156	Hepacam2	Ntg	1.30854	1.26891	2.36111	Cluster 3 (n=1850)
ENSMUSG00000044164	Rnf182	Ntg	0.543366	0.435013	1.21555	Cluster 3 (n=1850)
ENSMUSG00000044177	Wfikkn2	Ntg	4.66596	5.00433	5.37153	Cluster 3 (n=1850)
ENSMUSG00000044206	Vsig4	Ntg	3.20168	3.34731	3.66534	Cluster 3 (n=1850)
ENSMUSG00000044268	Gm4895	Ntg	1.09133	1.09708	1.53073	Cluster 3 (n=1850)
ENSMUSG00000044285	Ubb-ps	Ntg	7.99476	8.00644	8.2615	Cluster 3 (n=1850)
ENSMUSG00000044296	Zfp879	Ntg	3.51747	3.5621	3.67537	Cluster 3 (n=1850)
ENSMUSG00000044697	Gm5479	Ntg	0	0	0.702248	Cluster 3 (n=1850)
ENSMUSG00000044835	Ankrd45	Ntg	3.5439	4.14324	4.83441	Cluster 3 (n=1850)
ENSMUSG00000044937	Ttc41	Ntg	3.92491	3.91662	4.0192	Cluster 3 (n=1850)
ENSMUSG00000045104	Ldhb-ps	Ntg	8.25246	8.35045	8.56969	Cluster 3 (n=1850)
ENSMUSG00000045225	Olfr1152	Ntg	0	0	0.23934	Cluster 3 (n=1850)
ENSMUSG00000045350	Fam186a	Ntg	2.68236	2.64261	3.29901	Cluster 3 (n=1850)
ENSMUSG00000045555	Mettl24	Ntg	3.03504	3.12997	3.35042	Cluster 3 (n=1850)
ENSMUSG00000045620	Odf3l1	Ntg	0.604424	0.639963	0.814222	Cluster 3 (n=1850)
ENSMUSG00000045690	Wdr89	Ntg	4.33895	4.30201	4.51792	Cluster 3 (n=1850)
ENSMUSG00000045709	Smkr-ps	Ntg	0.237921	0	1.14164	Cluster 3 (n=1850)
ENSMUSG00000045968	Teddm2	Ntg	2.83912	2.91321	3.03474	Cluster 3 (n=1850)
ENSMUSG00000046196	Ttc39d	Ntg	0	0	0.23934	Cluster 3 (n=1850)
ENSMUSG00000046372	Gm5590	Ntg	0	0.34224	0.73859	Cluster 3 (n=1850)
ENSMUSG00000046573	Lyrm4	Ntg	5.58423	5.59201	5.66525	Cluster 3 (n=1850)
ENSMUSG00000046585	Cfap58	Ntg	0.557087	0.718917	1.41366	Cluster 3 (n=1850)
ENSMUSG00000046634	Pkd1l1	Ntg	0.472354	0.507508	0.983049	Cluster 3 (n=1850)
ENSMUSG00000046694	Tent5b	Ntg	4.23734	4.31428	4.89392	Cluster 3 (n=1850)
ENSMUSG00000046721	Rpl14-ps1	Ntg	2.98975	3.02906	3.26012	Cluster 3 (n=1850)
ENSMUSG00000046748	Tmem45a2	Ntg	1.95481	2.09863	2.44989	Cluster 3 (n=1850)
ENSMUSG00000046952	Gm5815	Ntg	0.716825	0.583005	1.14336	Cluster 3 (n=1850)
ENSMUSG00000047061	Gm9817	Ntg	2.05429	2.48077	2.97147	Cluster 3 (n=1850)
ENSMUSG00000047216	Cdh19	Ntg	4.57441	4.66033	4.7507	Cluster 3 (n=1850)
ENSMUSG00000047419	Cmya5	Ntg	9.92654	10.0309	10.3022	Cluster 3 (n=1850)
ENSMUSG00000047485	Klhl34	Ntg	4.73549	5.0991	5.62069	Cluster 3 (n=1850)
ENSMUSG00000047643	Gm5454	Ntg	2.07808	2.01132	2.28371	Cluster 3 (n=1850)
ENSMUSG00000047746	Fbxo40	Ntg	8.9878	8.97273	9.18696	Cluster 3 (n=1850)
ENSMUSG00000047844	Bex4	Ntg	1.56382	1.60927	1.81361	Cluster 3 (n=1850)
ENSMUSG00000047866	Lonp2	Ntg	7.22633	7.21742	7.57961	Cluster 3 (n=1850)
ENSMUSG00000047911	Npm2	Ntg	0.472354	0.528391	1.29823	Cluster 3 (n=1850)
ENSMUSG00000048004	Tmem196	Ntg	3.84148	3.69511	4.3314	Cluster 3 (n=1850)
ENSMUSG00000048164	Gm7204	Ntg	2.51869	2.58959	2.69556	Cluster 3 (n=1850)
ENSMUSG00000048261	Gm4879	Ntg	0	0	0.466775	Cluster 3 (n=1850)
ENSMUSG00000048330	Ric3	Ntg	3.29317	3.53122	4.21003	Cluster 3 (n=1850)
ENSMUSG00000048337	Npy4r	Ntg	3.60597	3.85247	4.39547	Cluster 3 (n=1850)
ENSMUSG00000048534	Jaml	Ntg	1.53102	1.86031	2.29452	Cluster 3 (n=1850)
ENSMUSG00000048538	Gm9826	Ntg	2.19991	2.13796	2.57572	Cluster 3 (n=1850)
ENSMUSG00000048572	Tmem252	Ntg	4.22848	4.12932	4.64626	Cluster 3 (n=1850)
ENSMUSG00000048756	Foxo3	Ntg	7.79894	7.89989	8.17845	Cluster 3 (n=1850)
ENSMUSG00000048814	Lonrf2	Ntg	5.13768	5.2035	5.28098	Cluster 3 (n=1850)
ENSMUSG00000048875	Pudp	Ntg	0	0	0.468713	Cluster 3 (n=1850)
ENSMUSG00000049001	Ndnf	Ntg	5.21075	5.1743	5.40677	Cluster 3 (n=1850)
ENSMUSG00000049044	Rapgef4	Ntg	6.36044	6.42004	6.58856	Cluster 3 (n=1850)
ENSMUSG00000049122	Frmd3	Ntg	0.608629	0.435013	1.29139	Cluster 3 (n=1850)
ENSMUSG00000049134	Nrap	Ntg	9.59065	9.87567	10.3085	Cluster 3 (n=1850)
ENSMUSG00000049148	Plcxd3	Ntg	0.744529	0.435013	2.05153	Cluster 3 (n=1850)
ENSMUSG00000049252	Lrp1b	Ntg	2.41784	2.4813	2.84251	Cluster 3 (n=1850)
ENSMUSG00000049303	Syt12	Ntg	3.04522	3.43727	4.18061	Cluster 3 (n=1850)
ENSMUSG00000049409	Prokr1	Ntg	2.43814	2.52992	2.90514	Cluster 3 (n=1850)
ENSMUSG00000049734	Trex1	Ntg	4.29647	4.54063	4.79784	Cluster 3 (n=1850)
ENSMUSG00000049832	Rbx1-ps	Ntg	0.618835	0.662783	0.83619	Cluster 3 (n=1850)
ENSMUSG00000049928	Glp2r	Ntg	2.36769	2.36567	3.11178	Cluster 3 (n=1850)
ENSMUSG00000050064	Zfp697	Ntg	4.35672	4.46047	4.59839	Cluster 3 (n=1850)
ENSMUSG00000050071	Bex1	Ntg	3.43873	3.82344	4.31637	Cluster 3 (n=1850)
ENSMUSG00000050141	Fam205c	Ntg	2.01202	2.50583	3.16508	Cluster 3 (n=1850)
ENSMUSG00000050188	Lsm10	Ntg	5.35302	5.49623	5.65754	Cluster 3 (n=1850)
ENSMUSG00000050243	Gm5446	Ntg	1.53739	1.56026	1.72381	Cluster 3 (n=1850)
ENSMUSG00000050248	Evc2	Ntg	5.27544	5.22612	5.41202	Cluster 3 (n=1850)
ENSMUSG00000050270	Tmem220	Ntg	3.99554	4.10985	4.40293	Cluster 3 (n=1850)
ENSMUSG00000050296	Abca12	Ntg	5.31348	5.44775	5.75529	Cluster 3 (n=1850)
ENSMUSG00000050335	Lgals3	Ntg	3.71812	3.87336	4.07553	Cluster 3 (n=1850)
ENSMUSG00000050463	Krt78	Ntg	0	0	0.591208	Cluster 3 (n=1850)
ENSMUSG00000050545	Fam228b	Ntg	3.01097	3.13744	3.4193	Cluster 3 (n=1850)
ENSMUSG00000050621	Rps27rt	Ntg	3.82725	3.89288	4.14335	Cluster 3 (n=1850)
ENSMUSG00000050896	Rtn4rl2	Ntg	3.18861	3.23193	3.62058	Cluster 3 (n=1850)
ENSMUSG00000051331	Cacna1c	Ntg	9.07429	9.06359	9.37623	Cluster 3 (n=1850)
ENSMUSG00000051483	Cbr1	Ntg	6.09999	6.1327	6.23222	Cluster 3 (n=1850)
ENSMUSG00000051648	Kctd19	Ntg	0	0	0.474458	Cluster 3 (n=1850)
ENSMUSG00000051723	Rpl31-ps13	Ntg	2.03176	2.01998	2.10482	Cluster 3 (n=1850)
ENSMUSG00000052013	Btla	Ntg	2.00371	1.89237	2.53077	Cluster 3 (n=1850)
ENSMUSG00000052133	Sema5b	Ntg	2.74953	2.94586	3.36037	Cluster 3 (n=1850)
ENSMUSG00000052253	Zfp622	Ntg	5.9509	6.07198	6.23094	Cluster 3 (n=1850)
ENSMUSG00000052374	Actn2	Ntg	10.5223	10.5683	10.9611	Cluster 3 (n=1850)
ENSMUSG00000052525	Spdya	Ntg	0	0	1.11939	Cluster 3 (n=1850)
ENSMUSG00000052736	Klrc2	Ntg	0	0	0.530678	Cluster 3 (n=1850)
ENSMUSG00000052911	Lamb2	Ntg	9.28473	9.25962	9.5063	Cluster 3 (n=1850)
ENSMUSG00000053025	Sv2b	Ntg	2.76206	3.1108	3.5745	Cluster 3 (n=1850)
ENSMUSG00000053062	Jam2	Ntg	8.4345	8.4772	8.55763	Cluster 3 (n=1850)
ENSMUSG00000053093	Myh7	Ntg	11.2905	11.4333	11.8095	Cluster 3 (n=1850)
ENSMUSG00000053111	Fank1	Ntg	0	0	0.656186	Cluster 3 (n=1850)
ENSMUSG00000053199	Arhgap20	Ntg	7.12349	7.19404	7.31718	Cluster 3 (n=1850)
ENSMUSG00000053219	Raet1e	Ntg	0	0	0.591208	Cluster 3 (n=1850)
ENSMUSG00000053279	Aldh1a1	Ntg	6.40165	6.43799	6.67606	Cluster 3 (n=1850)
ENSMUSG00000053334	Ficd	Ntg	5.8509	5.87886	5.95028	Cluster 3 (n=1850)
ENSMUSG00000053469	Tg	Ntg	4.24418	4.2343	4.46016	Cluster 3 (n=1850)
ENSMUSG00000053510	Nrd1	Ntg	8.615	8.58784	8.79969	Cluster 3 (n=1850)
ENSMUSG00000053644	Aldh7a1	Ntg	6.34131	6.37715	6.6255	Cluster 3 (n=1850)
ENSMUSG00000053930	Shisa6	Ntg	1.59275	2.51968	3.60143	Cluster 3 (n=1850)
ENSMUSG00000054003	Tdrd9	Ntg	1.65392	2.16542	3.16935	Cluster 3 (n=1850)
ENSMUSG00000054013	Tmem179	Ntg	1.4356	1.58755	2.59702	Cluster 3 (n=1850)
ENSMUSG00000054027	Nt5dc3	Ntg	7.6468	7.65891	7.81093	Cluster 3 (n=1850)
ENSMUSG00000054161	Fam83e	Ntg	0	0.758415	2.17911	Cluster 3 (n=1850)
ENSMUSG00000054309	Cpsf3	Ntg	6.70563	6.63659	6.92665	Cluster 3 (n=1850)
ENSMUSG00000054612	Mgmt	Ntg	4.94141	5.07806	5.41934	Cluster 3 (n=1850)
ENSMUSG00000054763	Defb42	Ntg	0.481455	0	2.14566	Cluster 3 (n=1850)
ENSMUSG00000054889	Dsp	Ntg	10.3816	10.3864	10.7971	Cluster 3 (n=1850)
ENSMUSG00000055026	Gabrg3	Ntg	3.87652	4.19475	4.68507	Cluster 3 (n=1850)
ENSMUSG00000055067	Smyd3	Ntg	4.66827	4.58244	4.91879	Cluster 3 (n=1850)
ENSMUSG00000055333	Fat2	Ntg	3.26325	3.35194	4.23857	Cluster 3 (n=1850)
ENSMUSG00000055818	A230083G16Rik	Ntg	0	0	0.474458	Cluster 3 (n=1850)
ENSMUSG00000055968	Gm9988	Ntg	0.23537	0.213239	0.702248	Cluster 3 (n=1850)
ENSMUSG00000055976	Cldn23	Ntg	0.85679	0.507508	2.03021	Cluster 3 (n=1850)
ENSMUSG00000056271	Lman1l	Ntg	1.50636	2.31762	3.36756	Cluster 3 (n=1850)
ENSMUSG00000056412	Psenen-ps	Ntg	3.9426	4.00835	4.11585	Cluster 3 (n=1850)
ENSMUSG00000056413	Adap1	Ntg	4.21292	4.19242	4.69586	Cluster 3 (n=1850)
ENSMUSG00000056436	Cyct	Ntg	0.740052	0.865579	1.46619	Cluster 3 (n=1850)
ENSMUSG00000056487	Mettl7a2	Ntg	2.61986	2.61757	2.65542	Cluster 3 (n=1850)
ENSMUSG00000056501	Cebpb	Ntg	5.50682	5.64886	6.31045	Cluster 3 (n=1850)
ENSMUSG00000056899	Immp2l	Ntg	5.3039	5.27957	5.61178	Cluster 3 (n=1850)
ENSMUSG00000057315	Arhgap24	Ntg	6.16032	6.18833	6.27198	Cluster 3 (n=1850)
ENSMUSG00000057378	Ryr3	Ntg	3.64106	3.81148	4.13372	Cluster 3 (n=1850)
ENSMUSG00000057531	Dtnbp1	Ntg	7.55224	7.60983	7.70995	Cluster 3 (n=1850)
ENSMUSG00000057596	Trim30d	Ntg	0.65601	1.28278	2.23662	Cluster 3 (n=1850)
ENSMUSG00000058463	Gm5471	Ntg	0.717369	0.791784	1.11068	Cluster 3 (n=1850)
ENSMUSG00000058542	Gm15590	Ntg	3.53794	3.57562	3.73701	Cluster 3 (n=1850)
ENSMUSG00000058743	Kcnj14	Ntg	3.16777	3.1631	3.83811	Cluster 3 (n=1850)
ENSMUSG00000058809	Hspd1-ps3	Ntg	4.3009	4.50685	4.85104	Cluster 3 (n=1850)
ENSMUSG00000058997	Vwa8	Ntg	8.28481	8.39692	8.66915	Cluster 3 (n=1850)
ENSMUSG00000059252	Tpt1-ps5	Ntg	2.09904	2.14238	2.20162	Cluster 3 (n=1850)
ENSMUSG00000059439	Bcas3	Ntg	6.53645	6.55111	6.73462	Cluster 3 (n=1850)
ENSMUSG00000059447	Hadhb	Ntg	10.3378	10.5866	10.885	Cluster 3 (n=1850)
ENSMUSG00000059658	Mif-ps6	Ntg	0.610706	0.662783	0.840122	Cluster 3 (n=1850)
ENSMUSG00000059659	Gm10069	Ntg	3.71998	3.61927	4.01626	Cluster 3 (n=1850)
ENSMUSG00000059729	Olfr1385	Ntg	0	0	0.466775	Cluster 3 (n=1850)
ENSMUSG00000059854	Hydin	Ntg	0.481455	0.584621	1.30455	Cluster 3 (n=1850)
ENSMUSG00000060180	Myh13	Ntg	0.479447	0.891288	1.37723	Cluster 3 (n=1850)
ENSMUSG00000060187	Lrrc10	Ntg	8.04297	8.16397	8.63503	Cluster 3 (n=1850)
ENSMUSG00000060224	Pyroxd2	Ntg	5.38451	5.40545	5.68121	Cluster 3 (n=1850)
ENSMUSG00000060530	A930017M01Rik	Ntg	4.61458	4.7849	4.96376	Cluster 3 (n=1850)
ENSMUSG00000060548	Tnfrsf19	Ntg	4.82718	4.848	5.01038	Cluster 3 (n=1850)
ENSMUSG00000060600	Eno3	Ntg	10.2423	10.2261	10.4119	Cluster 3 (n=1850)
ENSMUSG00000060802	B2m	Ntg	8.21092	8.24412	8.41075	Cluster 3 (n=1850)
ENSMUSG00000060803	Gstp1	Ntg	7.26477	7.27018	7.49626	Cluster 3 (n=1850)
ENSMUSG00000060961	Slc4a4	Ntg	6.94775	6.95939	7.17501	Cluster 3 (n=1850)
ENSMUSG00000061046	Haghl	Ntg	4.76465	4.92594	5.09169	Cluster 3 (n=1850)
ENSMUSG00000061175	Fnip2	Ntg	6.55558	6.49146	7.11553	Cluster 3 (n=1850)
ENSMUSG00000061315	Naca	Ntg	9.366	9.28842	9.58736	Cluster 3 (n=1850)
ENSMUSG00000061331	Gm17132	Ntg	1.42237	1.50656	2.20934	Cluster 3 (n=1850)
ENSMUSG00000061390	Uba52-ps	Ntg	3.01876	2.98742	3.20615	Cluster 3 (n=1850)
ENSMUSG00000061462	Obscn	Ntg	10.3689	10.3476	10.6826	Cluster 3 (n=1850)
ENSMUSG00000061576	Dpp6	Ntg	0	0	1.00631	Cluster 3 (n=1850)
ENSMUSG00000061577	Adgrg5	Ntg	1.00575	0.865579	1.54984	Cluster 3 (n=1850)
ENSMUSG00000061669	Rpl34-ps2	Ntg	3.37702	3.36977	3.45886	Cluster 3 (n=1850)
ENSMUSG00000061702	Tmem91	Ntg	0	0	0.725956	Cluster 3 (n=1850)
ENSMUSG00000061759	Armt1	Ntg	5.18114	5.19978	5.3221	Cluster 3 (n=1850)
ENSMUSG00000061815	Rufy4	Ntg	2.99712	2.90882	3.32172	Cluster 3 (n=1850)
ENSMUSG00000061838	Suclg2	Ntg	8.56098	8.54215	8.75795	Cluster 3 (n=1850)
ENSMUSG00000061852	Gm53056	Ntg	1.08838	1.05785	2.08879	Cluster 3 (n=1850)
ENSMUSG00000061859	Patj	Ntg	6.45277	6.60004	6.97103	Cluster 3 (n=1850)
ENSMUSG00000061863	Gm6822	Ntg	1.32576	1.34029	1.39983	Cluster 3 (n=1850)
ENSMUSG00000062017	Abca14	Ntg	0	0	0.456662	Cluster 3 (n=1850)
ENSMUSG00000062382	Ftl1-ps1	Ntg	5.03144	5.07617	5.29387	Cluster 3 (n=1850)
ENSMUSG00000062563	Cys1	Ntg	4.67836	4.71449	5.21252	Cluster 3 (n=1850)
ENSMUSG00000062611	Rps3a2	Ntg	5.50971	5.5473	5.63452	Cluster 3 (n=1850)
ENSMUSG00000062727	H2bc12	Ntg	4.20112	4.16176	4.32153	Cluster 3 (n=1850)
ENSMUSG00000062908	Acadm	Ntg	10.2091	10.2242	10.4435	Cluster 3 (n=1850)
ENSMUSG00000063166	Gm5449	Ntg	0.237921	0.436767	0.696002	Cluster 3 (n=1850)
ENSMUSG00000063458	Lrmda	Ntg	2.5781	2.42038	3.08693	Cluster 3 (n=1850)
ENSMUSG00000063646	Jakmip1	Ntg	0	0	0.600716	Cluster 3 (n=1850)
ENSMUSG00000063681	Crb1	Ntg	2.304	2.08489	3.02631	Cluster 3 (n=1850)
ENSMUSG00000063698	Sfxn4	Ntg	4.75478	4.77999	5.04676	Cluster 3 (n=1850)
ENSMUSG00000063739	Gm4963	Ntg	1.86714	1.93002	2.02832	Cluster 3 (n=1850)
ENSMUSG00000063885	Gm6498	Ntg	0.717369	0.662783	1.72381	Cluster 3 (n=1850)
ENSMUSG00000063953	Amd2	Ntg	6.7623	6.76734	6.90952	Cluster 3 (n=1850)
ENSMUSG00000064036	Mro	Ntg	0	0	0.662725	Cluster 3 (n=1850)
ENSMUSG00000064254	Ethe1	Ntg	6.63191	6.58351	6.82363	Cluster 3 (n=1850)
ENSMUSG00000064336	mt-Tf	Ntg	2.21243	2.26443	2.66472	Cluster 3 (n=1850)
ENSMUSG00000064339	mt-Rnr2	Ntg	11.1701	11.0463	11.5139	Cluster 3 (n=1850)
ENSMUSG00000064342	mt-Ti	Ntg	6.98425	7.03109	7.29821	Cluster 3 (n=1850)
ENSMUSG00000064343	mt-Tq	Ntg	7.03924	7.09435	7.30891	Cluster 3 (n=1850)
ENSMUSG00000064346	mt-Tw	Ntg	6.24391	6.18797	6.49934	Cluster 3 (n=1850)
ENSMUSG00000064347	mt-Ta	Ntg	6.04703	6.08805	6.42341	Cluster 3 (n=1850)
ENSMUSG00000064348	mt-Tn	Ntg	5.40044	5.4677	5.78243	Cluster 3 (n=1850)
ENSMUSG00000064349	mt-Tc	Ntg	6.04503	6.11086	6.37274	Cluster 3 (n=1850)
ENSMUSG00000064350	mt-Ty	Ntg	7.22814	7.29176	7.57668	Cluster 3 (n=1850)
ENSMUSG00000064382	Gm26447	Ntg	0.481999	0.439256	0.702248	Cluster 3 (n=1850)
ENSMUSG00000064398	Gm23628	Ntg	0	0.359477	0.835835	Cluster 3 (n=1850)
ENSMUSG00000064525	Gm26440	Ntg	0	0	0.37209	Cluster 3 (n=1850)
ENSMUSG00000064837	Snora75	Ntg	0	0.223527	0.462909	Cluster 3 (n=1850)
ENSMUSG00000064858	Snora43	Ntg	0.853952	0.795393	1.07137	Cluster 3 (n=1850)
ENSMUSG00000065041	Gm24044	Ntg	0.479447	0.436767	0.702248	Cluster 3 (n=1850)
ENSMUSG00000065089	Gm26493	Ntg	0.237921	0.226017	0.61143	Cluster 3 (n=1850)
ENSMUSG00000065097	Snora16a	Ntg	0	0	0.235473	Cluster 3 (n=1850)
ENSMUSG00000065295	Gm24134	Ntg	0.473291	0.439256	0.702248	Cluster 3 (n=1850)
ENSMUSG00000065429	Mir345	Ntg	0.237921	0.226017	0.466775	Cluster 3 (n=1850)
ENSMUSG00000065445	Mir143	Ntg	0	0.223527	0.466775	Cluster 3 (n=1850)
ENSMUSG00000065518	Mir423	Ntg	0	0	0.235473	Cluster 3 (n=1850)
ENSMUSG00000065669	Gm22581	Ntg	0	0	0.37209	Cluster 3 (n=1850)
ENSMUSG00000065676	Snord42b	Ntg	0.473291	0.436767	0.73859	Cluster 3 (n=1850)
ENSMUSG00000065939	Snora2b	Ntg	0.23537	0.449544	0.701893	Cluster 3 (n=1850)
ENSMUSG00000065947	mt-Nd4l	Ntg	11.0081	11.0033	11.1967	Cluster 3 (n=1850)
ENSMUSG00000066107	Gm12666	Ntg	2.49008	2.54118	2.63241	Cluster 3 (n=1850)
ENSMUSG00000066196	Spag8	Ntg	0.543366	0.567019	1.07967	Cluster 3 (n=1850)
ENSMUSG00000066235	Pomgnt2	Ntg	5.8675	5.91525	6.01865	Cluster 3 (n=1850)
ENSMUSG00000066366	Serpina1a	Ntg	2.19424	2.60319	3.29911	Cluster 3 (n=1850)
ENSMUSG00000066443	Gm10163	Ntg	1.57223	1.67154	1.79704	Cluster 3 (n=1850)
ENSMUSG00000066554	Gm10167	Ntg	1.55864	1.71408	1.88843	Cluster 3 (n=1850)
ENSMUSG00000066687	Zbtb16	Ntg	6.54994	6.9822	7.5681	Cluster 3 (n=1850)
ENSMUSG00000066720	Cldn9	Ntg	0	0.359477	0.925375	Cluster 3 (n=1850)
ENSMUSG00000066809	Gm10180	Ntg	1.30283	1.4139	1.53572	Cluster 3 (n=1850)
ENSMUSG00000066958	Gm16391	Ntg	0.237921	0.226017	0.466775	Cluster 3 (n=1850)
ENSMUSG00000066983	Gm16519	Ntg	0.23537	0.439256	0.702248	Cluster 3 (n=1850)
ENSMUSG00000067367	Lyar	Ntg	5.98638	5.97682	6.03469	Cluster 3 (n=1850)
ENSMUSG00000067455	H4c11	Ntg	2.64668	2.66572	2.68821	Cluster 3 (n=1850)
ENSMUSG00000067736	Gm10222	Ntg	11.0087	11.0064	11.1927	Cluster 3 (n=1850)
ENSMUSG00000068086	Cyp2d9	Ntg	0	0	0.227435	Cluster 3 (n=1850)
ENSMUSG00000068115	Ninl	Ntg	4.02674	4.06391	4.16129	Cluster 3 (n=1850)
ENSMUSG00000068232	Vmn1r42	Ntg	0.244077	0.68429	1.57693	Cluster 3 (n=1850)
ENSMUSG00000068290	Ddrgk1	Ntg	6.90223	7.05152	7.23645	Cluster 3 (n=1850)
ENSMUSG00000068373	D430041D05Rik	Ntg	0	0	0.747007	Cluster 3 (n=1850)
ENSMUSG00000068487	Ndufa11b	Ntg	1.13075	1.05785	1.71949	Cluster 3 (n=1850)
ENSMUSG00000068601	Gm10244	Ntg	0.23537	0.588823	1.35119	Cluster 3 (n=1850)
ENSMUSG00000068699	Flnc	Ntg	9.31057	9.24671	9.8068	Cluster 3 (n=1850)
ENSMUSG00000068742	Cry2	Ntg	6.98577	7.15891	7.37629	Cluster 3 (n=1850)
ENSMUSG00000068877	Selenbp2	Ntg	5.33653	5.64968	5.98803	Cluster 3 (n=1850)
ENSMUSG00000068921	Dap3	Ntg	7.54916	7.53006	7.71901	Cluster 3 (n=1850)
ENSMUSG00000069011	Gm10254	Ntg	2.63553	2.59577	2.76247	Cluster 3 (n=1850)
ENSMUSG00000069094	Pde7a	Ntg	6.26434	6.52351	6.8592	Cluster 3 (n=1850)
ENSMUSG00000069125	Rps24-ps2	Ntg	1.70947	1.82734	2.01365	Cluster 3 (n=1850)
ENSMUSG00000069554	I830134H01Rik	Ntg	0	0	0.227435	Cluster 3 (n=1850)
ENSMUSG00000069581	Tspear	Ntg	0	0	0.361377	Cluster 3 (n=1850)
ENSMUSG00000069733	Ube2u	Ntg	0	0	0.377213	Cluster 3 (n=1850)
ENSMUSG00000069913	Anp32-ps	Ntg	0.991366	1.05785	1.34051	Cluster 3 (n=1850)
ENSMUSG00000069962	Gm5356	Ntg	0.717369	0.662783	0.976738	Cluster 3 (n=1850)
ENSMUSG00000070144	Mir1a-1	Ntg	0	0	0.361377	Cluster 3 (n=1850)
ENSMUSG00000070304	Scn2b	Ntg	3.31014	3.52383	3.99463	Cluster 3 (n=1850)
ENSMUSG00000070305	Mpzl3	Ntg	4.59247	4.66229	5.0034	Cluster 3 (n=1850)
ENSMUSG00000070319	Eif3g	Ntg	7.14296	7.14683	7.27387	Cluster 3 (n=1850)
ENSMUSG00000070424	Art5	Ntg	5.70184	5.81539	6.07046	Cluster 3 (n=1850)
ENSMUSG00000070570	Slc17a7	Ntg	6.42359	6.59693	7.00092	Cluster 3 (n=1850)
ENSMUSG00000070576	Mn1	Ntg	6.06608	6.08078	6.55708	Cluster 3 (n=1850)
ENSMUSG00000070577	Gm572	Ntg	4.49861	4.49325	4.71358	Cluster 3 (n=1850)
ENSMUSG00000070594	Cfhr4	Ntg	2.16671	2.04785	3.39907	Cluster 3 (n=1850)
ENSMUSG00000070778	Rpl7a-ps8	Ntg	0.717369	0.662783	0.931476	Cluster 3 (n=1850)
ENSMUSG00000070780	Rbm47	Ntg	2.71944	2.689	2.82957	Cluster 3 (n=1850)
ENSMUSG00000070806	Zmynd12	Ntg	0	0	0.610958	Cluster 3 (n=1850)
ENSMUSG00000071177	Serpina1d	Ntg	1.70908	2.32022	3.02323	Cluster 3 (n=1850)
ENSMUSG00000071237	Gemin6-ps	Ntg	1.01572	1.01802	1.67082	Cluster 3 (n=1850)
ENSMUSG00000071342	Lsmem1	Ntg	6.73372	6.69173	6.94402	Cluster 3 (n=1850)
ENSMUSG00000071454	Dtnb	Ntg	4.06063	4.06582	4.37417	Cluster 3 (n=1850)
ENSMUSG00000071531	Gprin2	Ntg	3.07424	2.98927	3.43484	Cluster 3 (n=1850)
ENSMUSG00000071637	Cebpd	Ntg	5.55463	5.54595	5.70467	Cluster 3 (n=1850)
ENSMUSG00000071645	Tut1	Ntg	5.58988	5.56214	5.67778	Cluster 3 (n=1850)
ENSMUSG00000072421	Gm10357	Ntg	1.32438	1.25281	1.61035	Cluster 3 (n=1850)
ENSMUSG00000072600	Ear-ps9	Ntg	0	0	0.377213	Cluster 3 (n=1850)
ENSMUSG00000072660	Gm6288	Ntg	0.543366	0.635636	1.23545	Cluster 3 (n=1850)
ENSMUSG00000072825	Cep170b	Ntg	6.31025	6.26469	6.46421	Cluster 3 (n=1850)
ENSMUSG00000072962	Gm16401	Ntg	0	0	0.361377	Cluster 3 (n=1850)
ENSMUSG00000073119	Speer4a	Ntg	0	0.435013	1.00631	Cluster 3 (n=1850)
ENSMUSG00000073394	Runx2os1	Ntg	0	0	0.235473	Cluster 3 (n=1850)
ENSMUSG00000073402	Gm8909	Ntg	1.58691	1.52691	2.3772	Cluster 3 (n=1850)
ENSMUSG00000073403	Gm10499	Ntg	2.30306	2.43706	2.98877	Cluster 3 (n=1850)
ENSMUSG00000073422	H2-Ke6	Ntg	6.25439	6.34149	6.47097	Cluster 3 (n=1850)
ENSMUSG00000073435	Nme3	Ntg	5.07791	5.10121	5.16198	Cluster 3 (n=1850)
ENSMUSG00000073485	H3f3aos	Ntg	2.96243	2.87947	3.19504	Cluster 3 (n=1850)
ENSMUSG00000073489	Ifi204	Ntg	4.37819	4.3443	4.68248	Cluster 3 (n=1850)
ENSMUSG00000073535	Gm5532	Ntg	7.54782	7.64261	7.78809	Cluster 3 (n=1850)
ENSMUSG00000073600	Prob1	Ntg	7.88541	7.84205	8.00738	Cluster 3 (n=1850)
ENSMUSG00000073609	D2hgdh	Ntg	6.32784	6.33548	6.68943	Cluster 3 (n=1850)
ENSMUSG00000073722	4931408C20Rik	Ntg	0	0	0.662725	Cluster 3 (n=1850)
ENSMUSG00000073805	Insyn2a	Ntg	0	0	0.662725	Cluster 3 (n=1850)
ENSMUSG00000073876	Gm13305	Ntg	4.84289	4.88884	5.00993	Cluster 3 (n=1850)
ENSMUSG00000073877	Gm13306	Ntg	2.12532	2.28904	2.50825	Cluster 3 (n=1850)
ENSMUSG00000074001	Klhl40	Ntg	5.88851	6.02524	6.54767	Cluster 3 (n=1850)
ENSMUSG00000074004	B3gnt6	Ntg	0	0	0.530678	Cluster 3 (n=1850)
ENSMUSG00000074108	Rpl10-ps2	Ntg	1.70892	1.78152	1.90956	Cluster 3 (n=1850)
ENSMUSG00000074178	Gm10638	Ntg	3.59411	3.62511	4.00748	Cluster 3 (n=1850)
ENSMUSG00000074207	Adh1	Ntg	5.46179	5.41515	5.98844	Cluster 3 (n=1850)
ENSMUSG00000074236	Gm9387	Ntg	0	0	0.462909	Cluster 3 (n=1850)
ENSMUSG00000074269	Rec114	Ntg	0.740052	0.584621	1.8566	Cluster 3 (n=1850)
ENSMUSG00000074336	Apoc4	Ntg	0	0	0.235473	Cluster 3 (n=1850)
ENSMUSG00000074529	Zfp972	Ntg	0.660332	0.661326	0.747007	Cluster 3 (n=1850)
ENSMUSG00000074553	Eif1-ps1	Ntg	1.498	1.54616	1.68439	Cluster 3 (n=1850)
ENSMUSG00000074619	1700034I23Rik	Ntg	1.09133	1.09541	1.11068	Cluster 3 (n=1850)
ENSMUSG00000074766	Ism1	Ntg	3.04144	3.09265	3.40255	Cluster 3 (n=1850)
ENSMUSG00000074800	Gm4149	Ntg	3.76892	3.78838	3.86219	Cluster 3 (n=1850)
ENSMUSG00000074817	Papolb	Ntg	0.371953	0.454521	1.39983	Cluster 3 (n=1850)
ENSMUSG00000075031	H2bc3	Ntg	1.6947	1.65158	2.16554	Cluster 3 (n=1850)
ENSMUSG00000075232	Amd1	Ntg	8.12118	8.10257	8.2826	Cluster 3 (n=1850)
ENSMUSG00000075268	Gm10819	Ntg	4.08105	4.15061	4.27307	Cluster 3 (n=1850)
ENSMUSG00000075307	Klhl41	Ntg	7.46183	7.48409	7.74805	Cluster 3 (n=1850)
ENSMUSG00000075514	Gm13375	Ntg	6.19088	6.18175	6.26632	Cluster 3 (n=1850)
ENSMUSG00000076315	Mir343	Ntg	0.717369	0.795393	1.16471	Cluster 3 (n=1850)
ENSMUSG00000076434	Wfdc3	Ntg	0.670669	0.700057	0.943171	Cluster 3 (n=1850)
ENSMUSG00000076435	Acsf2	Ntg	6.63018	6.87376	7.19009	Cluster 3 (n=1850)
ENSMUSG00000076577	Igkv8-30	Ntg	0	0	0.377213	Cluster 3 (n=1850)
ENSMUSG00000076608	Igkj5	Ntg	0	0	0.733467	Cluster 3 (n=1850)
ENSMUSG00000076867	Trdv4	Ntg	0	0	0.943171	Cluster 3 (n=1850)
ENSMUSG00000077702	Gm24067	Ntg	0	0.223527	0.474813	Cluster 3 (n=1850)
ENSMUSG00000077714	Snord17	Ntg	0.383465	0.454521	0.828753	Cluster 3 (n=1850)
ENSMUSG00000078157	Fem1al	Ntg	3.52019	3.44584	3.76579	Cluster 3 (n=1850)
ENSMUSG00000078161	Erich3	Ntg	1.91979	2.27269	2.73755	Cluster 3 (n=1850)
ENSMUSG00000078300	Gm2606	Ntg	7.51436	7.4888	7.74341	Cluster 3 (n=1850)
ENSMUSG00000078308	Gm47854	Ntg	1.82211	1.86527	2.27994	Cluster 3 (n=1850)
ENSMUSG00000078349	AW011738	Ntg	5.54022	5.47097	5.78887	Cluster 3 (n=1850)
ENSMUSG00000078452	Raet1d	Ntg	0.237921	0.528391	1.23873	Cluster 3 (n=1850)
ENSMUSG00000078480	Mrpl48-ps	Ntg	4.9291	4.94336	5.17833	Cluster 3 (n=1850)
ENSMUSG00000078486	Perm1	Ntg	9.27477	9.308	9.49989	Cluster 3 (n=1850)
ENSMUSG00000078502	Zfp268	Ntg	5.06352	5.09023	5.31935	Cluster 3 (n=1850)
ENSMUSG00000078532	Nkain1	Ntg	5.00795	5.03099	5.31859	Cluster 3 (n=1850)
ENSMUSG00000078566	Bnip3	Ntg	8.02731	8.0238	8.26583	Cluster 3 (n=1850)
ENSMUSG00000078592	Gm4609	Ntg	6.36958	6.41748	6.63557	Cluster 3 (n=1850)
ENSMUSG00000078656	Vps25	Ntg	6.75316	6.91245	7.41396	Cluster 3 (n=1850)
ENSMUSG00000078747	Gm20878	Ntg	0.843895	0.924393	1.49282	Cluster 3 (n=1850)
ENSMUSG00000078763	Slfn1	Ntg	1.36109	1.33569	1.52254	Cluster 3 (n=1850)
ENSMUSG00000078937	Cpt1b	Ntg	9.39825	9.55091	9.82733	Cluster 3 (n=1850)
ENSMUSG00000078952	Lncenc1	Ntg	0	0	0.656186	Cluster 3 (n=1850)
ENSMUSG00000079015	Serpina1c	Ntg	2.10648	2.46177	3.21145	Cluster 3 (n=1850)
ENSMUSG00000079037	Prnp	Ntg	8.12112	8.12158	8.4095	Cluster 3 (n=1850)
ENSMUSG00000079110	Capn3	Ntg	4.70564	5.07912	5.47455	Cluster 3 (n=1850)
ENSMUSG00000079139	Gm4204	Ntg	2.70522	2.80759	3.17309	Cluster 3 (n=1850)
ENSMUSG00000079311	Gm3222	Ntg	4.8176	4.82912	5.0612	Cluster 3 (n=1850)
ENSMUSG00000079343	C1s2	Ntg	3.7835	4.06353	4.42243	Cluster 3 (n=1850)
ENSMUSG00000079428	Tceal7	Ntg	1.66746	1.63113	2.78205	Cluster 3 (n=1850)
ENSMUSG00000079547	H2-DMb1	Ntg	3.21122	3.12437	3.81607	Cluster 3 (n=1850)
ENSMUSG00000079588	Tmem182	Ntg	8.4589	8.46953	8.58286	Cluster 3 (n=1850)
ENSMUSG00000079993	Gm11799	Ntg	0.479447	0.435013	0.73859	Cluster 3 (n=1850)
ENSMUSG00000080268	Brms1	Ntg	4.03535	4.4651	4.92109	Cluster 3 (n=1850)
ENSMUSG00000080542	Rnu4atac	Ntg	0.375336	0.359477	0.456662	Cluster 3 (n=1850)
ENSMUSG00000080645	Mir1198	Ntg	0	0	0.833875	Cluster 3 (n=1850)
ENSMUSG00000080730	Gm11313	Ntg	0	0.223527	0.462909	Cluster 3 (n=1850)
ENSMUSG00000080772	Gm12543	Ntg	0.7588	0.795393	0.974063	Cluster 3 (n=1850)
ENSMUSG00000080791	Akirin1-ps	Ntg	0.244077	0.213239	0.466775	Cluster 3 (n=1850)
ENSMUSG00000080823	Atp5l-ps2	Ntg	1.57223	1.61977	1.74623	Cluster 3 (n=1850)
ENSMUSG00000080824	Gm9001	Ntg	0.854783	1.15247	1.48897	Cluster 3 (n=1850)
ENSMUSG00000080873	Rpl30-ps3	Ntg	0.856756	0.924393	1.01031	Cluster 3 (n=1850)
ENSMUSG00000080922	Gm2214	Ntg	0	0	0.227435	Cluster 3 (n=1850)
ENSMUSG00000080935	Got2-ps1	Ntg	5.21564	5.28973	5.52781	Cluster 3 (n=1850)
ENSMUSG00000080956	Gm16179	Ntg	0	0.226017	0.462909	Cluster 3 (n=1850)
ENSMUSG00000080968	Atf1-ps	Ntg	1.76949	1.98484	2.28371	Cluster 3 (n=1850)
ENSMUSG00000080979	Gm13675	Ntg	1.02686	1.15063	1.48897	Cluster 3 (n=1850)
ENSMUSG00000080994	Gm13464	Ntg	5.17239	5.28093	5.43594	Cluster 3 (n=1850)
ENSMUSG00000081010	Gm13880	Ntg	0.23537	0.449544	0.702248	Cluster 3 (n=1850)
ENSMUSG00000081034	Gm5944	Ntg	1.22874	1.24567	1.39983	Cluster 3 (n=1850)
ENSMUSG00000081068	Gm12804	Ntg	1.65125	1.70821	1.84867	Cluster 3 (n=1850)
ENSMUSG00000081076	Rpsa-ps4	Ntg	2.34855	2.3459	2.61768	Cluster 3 (n=1850)
ENSMUSG00000081114	Gm15390	Ntg	0	0	0.23934	Cluster 3 (n=1850)
ENSMUSG00000081139	Gm13333	Ntg	0.23537	0.223527	0.466775	Cluster 3 (n=1850)
ENSMUSG00000081142	Gm15497	Ntg	0	0	0.462909	Cluster 3 (n=1850)
ENSMUSG00000081152	Gm12430	Ntg	2.88951	2.77137	3.36587	Cluster 3 (n=1850)
ENSMUSG00000081221	Gm14760	Ntg	7.25299	7.3137	7.60333	Cluster 3 (n=1850)
ENSMUSG00000081226	Gm8802	Ntg	0	0	0.235473	Cluster 3 (n=1850)
ENSMUSG00000081227	Gm13082	Ntg	0	0	0.235473	Cluster 3 (n=1850)
ENSMUSG00000081235	Gm14788	Ntg	0	0	0.23934	Cluster 3 (n=1850)
ENSMUSG00000081251	Gm12164	Ntg	0.854783	0.924393	1.39619	Cluster 3 (n=1850)
ENSMUSG00000081273	Gm15896	Ntg	0.237921	0.439256	0.702248	Cluster 3 (n=1850)
ENSMUSG00000081277	Gm15285	Ntg	0.856756	0.796244	1.06943	Cluster 3 (n=1850)
ENSMUSG00000081329	Gm12492	Ntg	0	0	0.377213	Cluster 3 (n=1850)
ENSMUSG00000081390	Gm14538	Ntg	0	0	0.23934	Cluster 3 (n=1850)
ENSMUSG00000081405	Gm13142	Ntg	0.844307	0.79115	1.44105	Cluster 3 (n=1850)
ENSMUSG00000081490	Gm11830	Ntg	0.481999	0.439256	0.702248	Cluster 3 (n=1850)
ENSMUSG00000081494	Gm14130	Ntg	2.19638	2.20446	2.55266	Cluster 3 (n=1850)
ENSMUSG00000081499	Gm12517	Ntg	0	0	0.23934	Cluster 3 (n=1850)
ENSMUSG00000081557	Gm5697	Ntg	0	0	0.462909	Cluster 3 (n=1850)
ENSMUSG00000081595	Gm13036	Ntg	0.244077	0.223527	0.462909	Cluster 3 (n=1850)
ENSMUSG00000081604	Gm11518	Ntg	4.7801	4.77616	4.80123	Cluster 3 (n=1850)
ENSMUSG00000081611	Gm13651	Ntg	0.237921	0.226017	0.78287	Cluster 3 (n=1850)
ENSMUSG00000081629	Eif3s6-ps1	Ntg	1.13075	1.1529	1.2073	Cluster 3 (n=1850)
ENSMUSG00000081633	Gm8522	Ntg	0	0.226017	0.826681	Cluster 3 (n=1850)
ENSMUSG00000081657	Gm15466	Ntg	0.853952	0.791784	1.11068	Cluster 3 (n=1850)
ENSMUSG00000081673	Gm14794	Ntg	0.618835	0.662783	0.83619	Cluster 3 (n=1850)
ENSMUSG00000081674	Gm6184	Ntg	0	0	0.591208	Cluster 3 (n=1850)
ENSMUSG00000081679	Gm11874	Ntg	0.237921	0.226017	0.61143	Cluster 3 (n=1850)
ENSMUSG00000081685	Gm12647	Ntg	0	0	0.227435	Cluster 3 (n=1850)
ENSMUSG00000081721	Gm13882	Ntg	2.58236	2.57658	2.74635	Cluster 3 (n=1850)
ENSMUSG00000081750	Gm4995	Ntg	0.853952	0.795393	1.06943	Cluster 3 (n=1850)
ENSMUSG00000081769	Gm12216	Ntg	3.17987	3.26732	3.38559	Cluster 3 (n=1850)
ENSMUSG00000081775	Gm12420	Ntg	0	0	0.227435	Cluster 3 (n=1850)
ENSMUSG00000081833	Gm13669	Ntg	0.237921	0.449544	0.702248	Cluster 3 (n=1850)
ENSMUSG00000081885	Gm13231	Ntg	0.991366	1.15063	1.37974	Cluster 3 (n=1850)
ENSMUSG00000081892	Gm8864	Ntg	0.717369	0.662783	0.972807	Cluster 3 (n=1850)
ENSMUSG00000081896	Gm5389	Ntg	1.13075	1.1529	1.3766	Cluster 3 (n=1850)
ENSMUSG00000081925	Rpl31-ps22	Ntg	0.237921	0.223527	0.462909	Cluster 3 (n=1850)
ENSMUSG00000081943	Gm9078	Ntg	0.371953	0.449544	0.612686	Cluster 3 (n=1850)
ENSMUSG00000081964	Gm11873	Ntg	0	0.213239	0.702248	Cluster 3 (n=1850)
ENSMUSG00000081971	Gm14115	Ntg	0.23537	0.223527	0.462909	Cluster 3 (n=1850)
ENSMUSG00000081984	Dnajb3	Ntg	1.72981	1.73134	1.7472	Cluster 3 (n=1850)
ENSMUSG00000082002	Gm6568	Ntg	1.13075	1.24567	1.37974	Cluster 3 (n=1850)
ENSMUSG00000082039	Gm15653	Ntg	0.717369	0.662783	0.931476	Cluster 3 (n=1850)
ENSMUSG00000082062	Ftl2-ps	Ntg	3.97984	4.05774	4.21273	Cluster 3 (n=1850)
ENSMUSG00000082164	Gm13360	Ntg	0.237921	0.436767	0.702248	Cluster 3 (n=1850)
ENSMUSG00000082186	Gm12403	Ntg	0.717369	0.662783	0.974063	Cluster 3 (n=1850)
ENSMUSG00000082194	Gm12444	Ntg	1.69454	1.70765	1.95423	Cluster 3 (n=1850)
ENSMUSG00000082233	Gm6506	Ntg	0.479447	0.449544	0.702248	Cluster 3 (n=1850)
ENSMUSG00000082258	Gm15289	Ntg	0	0.213239	0.462909	Cluster 3 (n=1850)
ENSMUSG00000082269	Gm14676	Ntg	0.23537	0.226017	0.702248	Cluster 3 (n=1850)
ENSMUSG00000082277	Gm15807	Ntg	0	0	0.235473	Cluster 3 (n=1850)
ENSMUSG00000082283	Gm14472	Ntg	0.717369	0.884558	1.06809	Cluster 3 (n=1850)
ENSMUSG00000082336	Gm8401	Ntg	0.237921	0.436767	0.838865	Cluster 3 (n=1850)
ENSMUSG00000082368	Gm11225	Ntg	0.717369	0.796244	0.972807	Cluster 3 (n=1850)
ENSMUSG00000082379	Gm13884	Ntg	0.375336	0.439256	0.838865	Cluster 3 (n=1850)
ENSMUSG00000082383	Gm9670	Ntg	0.618835	0.796244	1.00631	Cluster 3 (n=1850)
ENSMUSG00000082390	Gm12136	Ntg	0.481999	0.436767	0.838865	Cluster 3 (n=1850)
ENSMUSG00000082394	Gm4596	Ntg	1.09198	1.09262	1.37723	Cluster 3 (n=1850)
ENSMUSG00000082402	Gm15621	Ntg	0	0	0.23934	Cluster 3 (n=1850)
ENSMUSG00000082456	Gm11598	Ntg	0.717369	0.924393	1.20793	Cluster 3 (n=1850)
ENSMUSG00000082474	Gm8213	Ntg	1.77052	1.79148	1.99861	Cluster 3 (n=1850)
ENSMUSG00000082478	Gm11619	Ntg	0.244077	0.439256	0.702248	Cluster 3 (n=1850)
ENSMUSG00000082512	Gm13937	Ntg	0.237921	0.439256	0.702248	Cluster 3 (n=1850)
ENSMUSG00000082531	Gm11556	Ntg	0	0	0.235473	Cluster 3 (n=1850)
ENSMUSG00000082575	Eef2-ps2	Ntg	2.91539	2.99799	3.13099	Cluster 3 (n=1850)
ENSMUSG00000082578	Gm13527	Ntg	0.244077	0.226017	0.466775	Cluster 3 (n=1850)
ENSMUSG00000082596	Gm14227	Ntg	0	0	0.462909	Cluster 3 (n=1850)
ENSMUSG00000082599	Gm13141	Ntg	0.237921	0.226017	0.462909	Cluster 3 (n=1850)
ENSMUSG00000082658	Fau-ps2	Ntg	0	0	0.591208	Cluster 3 (n=1850)
ENSMUSG00000082673	Gm11857	Ntg	1.22777	1.24567	1.28311	Cluster 3 (n=1850)
ENSMUSG00000082674	Gm11914	Ntg	1.41481	1.60917	1.95454	Cluster 3 (n=1850)
ENSMUSG00000082675	Gm6382	Ntg	1.8437	1.94579	2.13455	Cluster 3 (n=1850)
ENSMUSG00000082689	Gm14156	Ntg	0	0.223527	0.462909	Cluster 3 (n=1850)
ENSMUSG00000082718	Gm14928	Ntg	0	0.226017	0.702248	Cluster 3 (n=1850)
ENSMUSG00000082768	Gm12727	Ntg	0.717369	0.795393	0.974063	Cluster 3 (n=1850)
ENSMUSG00000082778	Gm15191	Ntg	4.92057	4.91793	4.98764	Cluster 3 (n=1850)
ENSMUSG00000082780	Rps11-ps5	Ntg	0.481999	0.436767	0.702248	Cluster 3 (n=1850)
ENSMUSG00000082820	Gm13803	Ntg	0	0	0.474813	Cluster 3 (n=1850)
ENSMUSG00000082847	Gm5759	Ntg	0	0	0.702248	Cluster 3 (n=1850)
ENSMUSG00000082878	Gm12583	Ntg	0.481999	0.791784	1.2073	Cluster 3 (n=1850)
ENSMUSG00000082893	Gm11383	Ntg	0.481999	0.436767	0.702248	Cluster 3 (n=1850)
ENSMUSG00000082896	Gm5844	Ntg	3.97113	4.41681	5.43944	Cluster 3 (n=1850)
ENSMUSG00000082926	Gm8172	Ntg	4.40808	4.40257	4.46982	Cluster 3 (n=1850)
ENSMUSG00000082931	Gm13586	Ntg	3.05746	3.08008	3.15202	Cluster 3 (n=1850)
ENSMUSG00000082936	Gm16166	Ntg	1.18267	1.08966	1.68439	Cluster 3 (n=1850)
ENSMUSG00000082947	Gm12587	Ntg	0	0	0.23934	Cluster 3 (n=1850)
ENSMUSG00000082960	Gm6884	Ntg	0	0	0.702248	Cluster 3 (n=1850)
ENSMUSG00000082983	Gm12318	Ntg	0.244077	0.213239	0.462909	Cluster 3 (n=1850)
ENSMUSG00000083016	Gm12618	Ntg	0.244077	0.449544	0.702248	Cluster 3 (n=1850)
ENSMUSG00000083022	Rps15a-ps6	Ntg	2.5531	2.6984	2.86689	Cluster 3 (n=1850)
ENSMUSG00000083038	Gm13233	Ntg	0.371953	0.450751	0.600716	Cluster 3 (n=1850)
ENSMUSG00000083055	Gm14140	Ntg	0.23537	0.436767	0.702248	Cluster 3 (n=1850)
ENSMUSG00000083100	Gm6044	Ntg	0	0	0.23934	Cluster 3 (n=1850)
ENSMUSG00000083101	Gm13430	Ntg	1.2598	1.31894	1.92707	Cluster 3 (n=1850)
ENSMUSG00000083128	Gm12723	Ntg	0	0.226017	0.462909	Cluster 3 (n=1850)
ENSMUSG00000083166	Gm8648	Ntg	0.853952	0.796244	1.06935	Cluster 3 (n=1850)
ENSMUSG00000083200	Gm15066	Ntg	0.473291	0.449544	0.702248	Cluster 3 (n=1850)
ENSMUSG00000083207	Gm14780	Ntg	0	0.213239	1.32584	Cluster 3 (n=1850)
ENSMUSG00000083214	Gm11912	Ntg	0	0.223527	0.462909	Cluster 3 (n=1850)
ENSMUSG00000083271	Gm12384	Ntg	0	0	0.235473	Cluster 3 (n=1850)
ENSMUSG00000083325	Gm14121	Ntg	4.07439	4.04985	4.33868	Cluster 3 (n=1850)
ENSMUSG00000083327	Vcp-rs	Ntg	5.76569	5.88876	6.08186	Cluster 3 (n=1850)
ENSMUSG00000083332	Gm7599	Ntg	0.237921	0.213239	0.474813	Cluster 3 (n=1850)
ENSMUSG00000083380	Ndufb4c	Ntg	5.51554	5.6341	5.76583	Cluster 3 (n=1850)
ENSMUSG00000083387	Gm11860	Ntg	0	0	0.235473	Cluster 3 (n=1850)
ENSMUSG00000083388	Gm11550	Ntg	0.481999	0.449544	0.702248	Cluster 3 (n=1850)
ENSMUSG00000083392	Gm6335	Ntg	2.31047	2.07801	3.04983	Cluster 3 (n=1850)
ENSMUSG00000083395	Gm11203	Ntg	0	0.213239	0.466775	Cluster 3 (n=1850)
ENSMUSG00000083416	Gm15378	Ntg	0.479447	0.449544	0.83619	Cluster 3 (n=1850)
ENSMUSG00000083431	Gm13437	Ntg	0	0	0.599525	Cluster 3 (n=1850)
ENSMUSG00000083438	Gm5402	Ntg	0	0	0.227435	Cluster 3 (n=1850)
ENSMUSG00000083457	Cyp4b1-ps2	Ntg	2.00359	1.93729	2.19353	Cluster 3 (n=1850)
ENSMUSG00000083460	Gm12182	Ntg	0.954746	1.05785	1.20793	Cluster 3 (n=1850)
ENSMUSG00000083462	Gm12501	Ntg	0.244077	0.226017	0.466775	Cluster 3 (n=1850)
ENSMUSG00000083547	Gm13321	Ntg	0	0.223527	0.702248	Cluster 3 (n=1850)
ENSMUSG00000083551	Gm14516	Ntg	0	0	0.235473	Cluster 3 (n=1850)
ENSMUSG00000083561	Gm5942	Ntg	0	0	0.702248	Cluster 3 (n=1850)
ENSMUSG00000083562	Gm13234	Ntg	1.13075	1.24524	1.47465	Cluster 3 (n=1850)
ENSMUSG00000083594	Gm13722	Ntg	0.237921	0.226017	0.361377	Cluster 3 (n=1850)
ENSMUSG00000083599	Gm12821	Ntg	0	0	0.377213	Cluster 3 (n=1850)
ENSMUSG00000083619	Gm14414	Ntg	1.91818	1.93002	2.03799	Cluster 3 (n=1850)
ENSMUSG00000083659	Gm11258	Ntg	0.481999	0.439256	0.838865	Cluster 3 (n=1850)
ENSMUSG00000083688	Gm13743	Ntg	0.473291	0.449544	0.702248	Cluster 3 (n=1850)
ENSMUSG00000083743	Gm12421	Ntg	0.481999	0.449544	0.702248	Cluster 3 (n=1850)
ENSMUSG00000083773	Gm13394	Ntg	9.78979	9.7643	10.0916	Cluster 3 (n=1850)
ENSMUSG00000083813	Gm15502	Ntg	0.717369	0.796244	1.30259	Cluster 3 (n=1850)
ENSMUSG00000083819	Gm11977	Ntg	0.237921	0.359477	0.974063	Cluster 3 (n=1850)
ENSMUSG00000083823	Amd-ps1	Ntg	1.02686	1.0239	1.12563	Cluster 3 (n=1850)
ENSMUSG00000083829	Gm2199	Ntg	0.616031	0.884558	1.2458	Cluster 3 (n=1850)
ENSMUSG00000083830	Gm8839	Ntg	0.237921	0.226017	0.462909	Cluster 3 (n=1850)
ENSMUSG00000083834	Gm12577	Ntg	0	0	0.23934	Cluster 3 (n=1850)
ENSMUSG00000083836	Ldha-ps2	Ntg	2.05429	1.98749	2.55266	Cluster 3 (n=1850)
ENSMUSG00000083852	Gm13007	Ntg	0	0	0.23934	Cluster 3 (n=1850)
ENSMUSG00000083853	Gm15696	Ntg	0.375336	0.583005	0.921737	Cluster 3 (n=1850)
ENSMUSG00000083880	Hspe1-ps6	Ntg	0.479447	0.439256	0.702248	Cluster 3 (n=1850)
ENSMUSG00000083893	Gm13347	Ntg	0	0.213239	0.474813	Cluster 3 (n=1850)
ENSMUSG00000083899	Gm12346	Ntg	5.38058	5.53072	6.52281	Cluster 3 (n=1850)
ENSMUSG00000083903	Gm5405	Ntg	0	0	0.235473	Cluster 3 (n=1850)
ENSMUSG00000083912	Gm5391	Ntg	0.244077	0.226017	0.702248	Cluster 3 (n=1850)
ENSMUSG00000083915	Gm13932	Ntg	0.23537	0.223527	0.462909	Cluster 3 (n=1850)
ENSMUSG00000083921	Gm15750	Ntg	0	0	0.23934	Cluster 3 (n=1850)
ENSMUSG00000083948	Gm7158	Ntg	0	0	0.227435	Cluster 3 (n=1850)
ENSMUSG00000083974	Gm16053	Ntg	0	0	0.235473	Cluster 3 (n=1850)
ENSMUSG00000084015	Gm14175	Ntg	0	0	0.466775	Cluster 3 (n=1850)
ENSMUSG00000084025	Gm6276	Ntg	0	0.226017	0.466775	Cluster 3 (n=1850)
ENSMUSG00000084041	Gm15312	Ntg	0.244077	0.436767	0.702248	Cluster 3 (n=1850)
ENSMUSG00000084086	Gm5761	Ntg	0.23537	0.226017	0.466775	Cluster 3 (n=1850)
ENSMUSG00000084127	Gm13169	Ntg	0	0.226017	0.600716	Cluster 3 (n=1850)
ENSMUSG00000084140	Gm14000	Ntg	0	0	0.462909	Cluster 3 (n=1850)
ENSMUSG00000084157	Gm15576	Ntg	0.244077	0.223527	0.462909	Cluster 3 (n=1850)
ENSMUSG00000084203	Gm15593	Ntg	0.717369	0.796244	0.935488	Cluster 3 (n=1850)
ENSMUSG00000084303	Gm8216	Ntg	0	0.213239	0.462909	Cluster 3 (n=1850)
ENSMUSG00000084328	Gm14046	Ntg	0.717369	0.662783	0.937366	Cluster 3 (n=1850)
ENSMUSG00000084343	Gm16198	Ntg	0.23537	0.223527	0.702248	Cluster 3 (n=1850)
ENSMUSG00000084383	Gm13370	Ntg	1.57223	1.68095	1.85835	Cluster 3 (n=1850)
ENSMUSG00000084407	Gm14018	Ntg	0.481455	0.454521	0.610958	Cluster 3 (n=1850)
ENSMUSG00000084459	Gm24598	Ntg	0.23537	0.213239	0.462909	Cluster 3 (n=1850)
ENSMUSG00000084565	Mir1901	Ntg	0.23537	0.223527	0.466775	Cluster 3 (n=1850)
ENSMUSG00000084819	Gm11967	Ntg	2.3985	2.57662	3.09292	Cluster 3 (n=1850)
ENSMUSG00000084839	Gm14097	Ntg	2.7607	2.9183	3.37556	Cluster 3 (n=1850)
ENSMUSG00000084850	Gm12092	Ntg	3.4932	3.71332	4.04083	Cluster 3 (n=1850)
ENSMUSG00000084891	Gm12958	Ntg	0	0	0.456662	Cluster 3 (n=1850)
ENSMUSG00000085057	Gm13415	Ntg	0	0	0.235473	Cluster 3 (n=1850)
ENSMUSG00000085099	Gm16288	Ntg	0.717369	0.796244	1.16659	Cluster 3 (n=1850)
ENSMUSG00000085152	Gm11496	Ntg	0	0	0.468713	Cluster 3 (n=1850)
ENSMUSG00000085182	Gm13596	Ntg	0.618693	0.66776	0.777082	Cluster 3 (n=1850)
ENSMUSG00000085196	Gm14963	Ntg	0	0	0.610958	Cluster 3 (n=1850)
ENSMUSG00000085328	Gm17131	Ntg	2.63598	2.89711	3.21985	Cluster 3 (n=1850)
ENSMUSG00000085382	Gm13861	Ntg	1.59602	1.84764	2.17382	Cluster 3 (n=1850)
ENSMUSG00000085411	Gm14319	Ntg	0.375336	0.356137	0.54353	Cluster 3 (n=1850)
ENSMUSG00000085442	Gm3362	Ntg	4.66676	4.64639	4.7272	Cluster 3 (n=1850)
ENSMUSG00000085492	Trmt61b	Ntg	3.88909	3.90203	3.922	Cluster 3 (n=1850)
ENSMUSG00000085512	Gm11958	Ntg	0.670669	0.661326	0.73859	Cluster 3 (n=1850)
ENSMUSG00000085543	Gm13568	Ntg	0.473291	0.439256	0.702248	Cluster 3 (n=1850)
ENSMUSG00000085560	C230038L03Rik	Ntg	0.844307	0.866986	1.54904	Cluster 3 (n=1850)
ENSMUSG00000085595	Gm16090	Ntg	0.237921	0.454521	0.702248	Cluster 3 (n=1850)
ENSMUSG00000085609	1700016P03Rik	Ntg	0.719376	0.737601	0.766152	Cluster 3 (n=1850)
ENSMUSG00000085627	Gm11222	Ntg	1.39918	1.371	1.74623	Cluster 3 (n=1850)
ENSMUSG00000085788	4930470G03Rik	Ntg	1.02482	1.1582	1.38868	Cluster 3 (n=1850)
ENSMUSG00000085891	Gm14634	Ntg	2.45809	2.56912	2.68881	Cluster 3 (n=1850)
ENSMUSG00000085913	Gm15601	Ntg	0	0	0.456662	Cluster 3 (n=1850)
ENSMUSG00000085957	Syna	Ntg	0	0	0.468713	Cluster 3 (n=1850)
ENSMUSG00000085984	1700001G11Rik	Ntg	0.371953	0.359477	0.917388	Cluster 3 (n=1850)
ENSMUSG00000086040	Wipf3	Ntg	7.29783	7.28982	7.52372	Cluster 3 (n=1850)
ENSMUSG00000086074	Gm13274	Ntg	0.926605	1.07065	2.10561	Cluster 3 (n=1850)
ENSMUSG00000086174	Gm6425	Ntg	1.56042	1.74118	1.9424	Cluster 3 (n=1850)
ENSMUSG00000086249	Gm12724	Ntg	0	0	0.972335	Cluster 3 (n=1850)
ENSMUSG00000086260	Gm16259	Ntg	0	0	0.227435	Cluster 3 (n=1850)
ENSMUSG00000086296	D030055H07Rik	Ntg	0	0	0.466775	Cluster 3 (n=1850)
ENSMUSG00000086320	Gm12840	Ntg	2.85549	2.83443	3.29092	Cluster 3 (n=1850)
ENSMUSG00000086324	Gm15564	Ntg	0	0	3.77023	Cluster 3 (n=1850)
ENSMUSG00000086331	Gm16310	Ntg	1.09216	1.14747	1.92334	Cluster 3 (n=1850)
ENSMUSG00000086333	1700120E14Rik	Ntg	0.744529	0.635636	1.41826	Cluster 3 (n=1850)
ENSMUSG00000086453	Gm11457	Ntg	0	0	0.549647	Cluster 3 (n=1850)
ENSMUSG00000086580	Gm15280	Ntg	0	0	0.23934	Cluster 3 (n=1850)
ENSMUSG00000086677	Tvp23bos	Ntg	1.52325	1.82333	2.27586	Cluster 3 (n=1850)
ENSMUSG00000086773	Gm16192	Ntg	1.39918	1.47459	1.67222	Cluster 3 (n=1850)
ENSMUSG00000086784	Isoc2a	Ntg	6.96607	6.99584	7.10091	Cluster 3 (n=1850)
ENSMUSG00000086812	Gm8978	Ntg	0.375336	0.213239	0.925375	Cluster 3 (n=1850)
ENSMUSG00000086842	Gm15681	Ntg	0	0	0.227435	Cluster 3 (n=1850)
ENSMUSG00000086846	Gm13642	Ntg	0.991366	1.02029	1.06935	Cluster 3 (n=1850)
ENSMUSG00000086863	Gm15543	Ntg	4.95869	5.02232	5.20514	Cluster 3 (n=1850)
ENSMUSG00000086947	4930522O17Rik	Ntg	0	0	0.456662	Cluster 3 (n=1850)
ENSMUSG00000086949	Gm13066	Ntg	1.36598	1.45542	1.66078	Cluster 3 (n=1850)
ENSMUSG00000087110	Gm11264	Ntg	2.32641	2.30983	2.63696	Cluster 3 (n=1850)
ENSMUSG00000087253	Gm12043	Ntg	0.81169	1.28278	1.99402	Cluster 3 (n=1850)
ENSMUSG00000087263	Gm15726	Ntg	0.244077	0.213239	0.895525	Cluster 3 (n=1850)
ENSMUSG00000087360	Gm15104	Ntg	0	0	1.00019	Cluster 3 (n=1850)
ENSMUSG00000087382	Ctcflos	Ntg	1.27509	1.22642	1.84959	Cluster 3 (n=1850)
ENSMUSG00000087429	Gm16235	Ntg	0	0	0.462909	Cluster 3 (n=1850)
ENSMUSG00000087442	Gm14453	Ntg	0.717369	0.925244	1.3784	Cluster 3 (n=1850)
ENSMUSG00000087478	4930506C21Rik	Ntg	2.32927	2.31679	2.44357	Cluster 3 (n=1850)
ENSMUSG00000087519	AV039307	Ntg	0.23537	0	0.907891	Cluster 3 (n=1850)
ENSMUSG00000087530	Gm15533	Ntg	2.52026	2.50681	2.99407	Cluster 3 (n=1850)
ENSMUSG00000087593	Gm16174	Ntg	0	0	1.2986	Cluster 3 (n=1850)
ENSMUSG00000087635	Gm13414	Ntg	1.46024	1.61977	1.91548	Cluster 3 (n=1850)
ENSMUSG00000087700	Gm15283	Ntg	2.87348	2.8797	3.00523	Cluster 3 (n=1850)
ENSMUSG00000088224	Gm25406	Ntg	0	0	0.227435	Cluster 3 (n=1850)
ENSMUSG00000088990	Gm22767	Ntg	0.237921	0.226017	0.835835	Cluster 3 (n=1850)
ENSMUSG00000089571	Gm23008	Ntg	0.23537	0.213239	0.474813	Cluster 3 (n=1850)
ENSMUSG00000089643	Gm16301	Ntg	0.244077	0.213239	0.702248	Cluster 3 (n=1850)
ENSMUSG00000089652	Gm16025	Ntg	0.473291	0.79786	1.43764	Cluster 3 (n=1850)
ENSMUSG00000089764	Gm16580	Ntg	2.80529	2.73648	3.08851	Cluster 3 (n=1850)
ENSMUSG00000089809	Rasgef1b	Ntg	4.91609	5.02423	5.68875	Cluster 3 (n=1850)
ENSMUSG00000089839	Rps19-ps11	Ntg	0	0	0.23934	Cluster 3 (n=1850)
ENSMUSG00000089868	Gm16134	Ntg	0	0.226017	0.702248	Cluster 3 (n=1850)
ENSMUSG00000089883	Gm3355	Ntg	0.609874	0.662783	0.935488	Cluster 3 (n=1850)
ENSMUSG00000089901	Gm8113	Ntg	2.59577	2.64418	2.74285	Cluster 3 (n=1850)
ENSMUSG00000089958	Gm16165	Ntg	3.41304	3.39512	3.61614	Cluster 3 (n=1850)
ENSMUSG00000089961	Gm16567	Ntg	0.855818	0.795393	1.06935	Cluster 3 (n=1850)
ENSMUSG00000089967	Gm16550	Ntg	0.375336	0.356137	0.702248	Cluster 3 (n=1850)
ENSMUSG00000089983	2010320O07Rik	Ntg	0	0	1.01963	Cluster 3 (n=1850)
ENSMUSG00000089984	Fbxo24	Ntg	0.468559	0.792991	1.1958	Cluster 3 (n=1850)
ENSMUSG00000089989	Gm45713	Ntg	2.32404	3.14328	4.37135	Cluster 3 (n=1850)
ENSMUSG00000090015	Gm15446	Ntg	4.35074	4.31926	4.65363	Cluster 3 (n=1850)
ENSMUSG00000090088	Gm15934	Ntg	1.12836	1.25006	2.14701	Cluster 3 (n=1850)
ENSMUSG00000090101	Snhg9	Ntg	0	0	0.37209	Cluster 3 (n=1850)
ENSMUSG00000090150	Acad11	Ntg	8.3892	8.52635	8.84157	Cluster 3 (n=1850)
ENSMUSG00000090197	Dnaja1-ps	Ntg	0.479447	0.449544	0.838865	Cluster 3 (n=1850)
ENSMUSG00000090219	Olfr643	Ntg	0	0	0.227435	Cluster 3 (n=1850)
ENSMUSG00000090305	Gm5459	Ntg	0.717369	0.662783	1.01256	Cluster 3 (n=1850)
ENSMUSG00000090319	Gm4462	Ntg	1.63386	1.77451	2.03777	Cluster 3 (n=1850)
ENSMUSG00000090441	Gm17651	Ntg	0.479447	0.449544	0.702248	Cluster 3 (n=1850)
ENSMUSG00000090451	Gm6133	Ntg	1.22777	1.24751	1.27998	Cluster 3 (n=1850)
ENSMUSG00000090458	Gm17122	Ntg	0.23537	0.436767	0.702248	Cluster 3 (n=1850)
ENSMUSG00000090468	Gm2840	Ntg	0.479447	0.436767	0.702248	Cluster 3 (n=1850)
ENSMUSG00000090671	Gm5067	Ntg	0	0.439256	1.06935	Cluster 3 (n=1850)
ENSMUSG00000090693	Trim43a	Ntg	0.543366	0.588823	0.747007	Cluster 3 (n=1850)
ENSMUSG00000090877	Hspa1b	Ntg	4.75412	5.1376	8.09621	Cluster 3 (n=1850)
ENSMUSG00000090963	Gm17655	Ntg	1.90637	1.98252	2.34454	Cluster 3 (n=1850)
ENSMUSG00000090965	Gm17203	Ntg	0	0	0.549647	Cluster 3 (n=1850)
ENSMUSG00000091020	Gm5828	Ntg	2.10627	2.16945	2.34137	Cluster 3 (n=1850)
ENSMUSG00000091040	Gm9359	Ntg	0.23537	0.439256	0.702248	Cluster 3 (n=1850)
ENSMUSG00000091105	Mrto4-ps2	Ntg	1.32576	1.32138	1.61243	Cluster 3 (n=1850)
ENSMUSG00000091154	Proscos	Ntg	3.62635	3.81162	4.04208	Cluster 3 (n=1850)
ENSMUSG00000091199	Gm2619	Ntg	0.92904	0.567019	1.95492	Cluster 3 (n=1850)
ENSMUSG00000091223	Gm8775	Ntg	3.36064	3.44601	3.72226	Cluster 3 (n=1850)
ENSMUSG00000091227	Gm3755	Ntg	0	0	0.23934	Cluster 3 (n=1850)
ENSMUSG00000091405	H4c14	Ntg	1.88345	2.01701	2.15911	Cluster 3 (n=1850)
ENSMUSG00000091419	Gm17450	Ntg	0.244077	0.439256	0.702248	Cluster 3 (n=1850)
ENSMUSG00000091426	Gm17228	Ntg	0.23537	0.439256	0.702248	Cluster 3 (n=1850)
ENSMUSG00000091515	Zfp422-ps	Ntg	0.473291	0.439256	0.702248	Cluster 3 (n=1850)
ENSMUSG00000091648	C2cd4d	Ntg	0.543366	1.02154	2.06123	Cluster 3 (n=1850)
ENSMUSG00000091780	Sco2	Ntg	5.0597	5.10228	5.30747	Cluster 3 (n=1850)
ENSMUSG00000091971	Hspa1a	Ntg	4.20346	4.86599	7.74119	Cluster 3 (n=1850)
ENSMUSG00000092072	Gm4540	Ntg	1.09119	1.11851	1.30321	Cluster 3 (n=1850)
ENSMUSG00000092230	Gm18889	Ntg	0.479447	0.439256	0.702248	Cluster 3 (n=1850)
ENSMUSG00000092243	Gm7030	Ntg	3.38597	3.36308	3.78739	Cluster 3 (n=1850)
ENSMUSG00000092257	Gm2308	Ntg	3.0103	3.13591	3.33645	Cluster 3 (n=1850)
ENSMUSG00000092261	Gm20519	Ntg	0.244077	0.226017	0.702248	Cluster 3 (n=1850)
ENSMUSG00000092283	Gm20412	Ntg	2.17034	2.16	2.36018	Cluster 3 (n=1850)
ENSMUSG00000092500	Gm20400	Ntg	1.36322	1.89056	2.73937	Cluster 3 (n=1850)
ENSMUSG00000092511	Gm20547	Ntg	2.24627	2.38695	3.11968	Cluster 3 (n=1850)
ENSMUSG00000092519	Actl9	Ntg	0	0	0.474458	Cluster 3 (n=1850)
ENSMUSG00000092592	Gm20449	Ntg	0.375336	0.528391	1.26732	Cluster 3 (n=1850)
ENSMUSG00000092596	Gm20490	Ntg	1.09133	1.02347	1.43847	Cluster 3 (n=1850)
ENSMUSG00000092609	Gm20481	Ntg	0.244077	0.226017	1.76961	Cluster 3 (n=1850)
ENSMUSG00000092734	Mir5100	Ntg	0	0	0.474813	Cluster 3 (n=1850)
ENSMUSG00000092752	Mir3473a	Ntg	0	0	0.227435	Cluster 3 (n=1850)
ENSMUSG00000092819	Gm23639	Ntg	0	0.213239	0.749303	Cluster 3 (n=1850)
ENSMUSG00000092901	Mir5130	Ntg	0.479447	0.439256	0.702248	Cluster 3 (n=1850)
ENSMUSG00000092907	Mir5132	Ntg	0.23537	0.213239	0.466775	Cluster 3 (n=1850)
ENSMUSG00000093169	Mir3079	Ntg	0	0	0.227435	Cluster 3 (n=1850)
ENSMUSG00000093387	Gm20732	Ntg	0	0	0.361377	Cluster 3 (n=1850)
ENSMUSG00000093390	Gm20652	Ntg	0	0	0.456662	Cluster 3 (n=1850)
ENSMUSG00000093413	Snora15	Ntg	0	0.223527	0.749303	Cluster 3 (n=1850)
ENSMUSG00000093443	Gm22871	Ntg	0	0.223527	0.702248	Cluster 3 (n=1850)
ENSMUSG00000093482	Gm20619	Ntg	3.99559	4.08227	4.41145	Cluster 3 (n=1850)
ENSMUSG00000093548	Gm6407	Ntg	0.479447	0.439256	0.702248	Cluster 3 (n=1850)
ENSMUSG00000093574	Gm20671	Ntg	0.618693	0.819018	2.46274	Cluster 3 (n=1850)
ENSMUSG00000093598	A730085K08Rik	Ntg	1.22874	1.28263	1.53438	Cluster 3 (n=1850)
ENSMUSG00000093701	Gm21970	Ntg	1.52329	1.52517	2.07122	Cluster 3 (n=1850)
ENSMUSG00000093751	Gm3307	Ntg	0.479447	0.439256	0.702248	Cluster 3 (n=1850)
ENSMUSG00000093784	Gm22394	Ntg	0.237921	0.223527	0.462909	Cluster 3 (n=1850)
ENSMUSG00000093798	Gm8355	Ntg	7.19838	7.39041	7.80827	Cluster 3 (n=1850)
ENSMUSG00000093826	Gm6900	Ntg	1.79903	1.97483	2.39549	Cluster 3 (n=1850)
ENSMUSG00000093862	Gm5117	Ntg	0.244077	0.223527	0.708052	Cluster 3 (n=1850)
ENSMUSG00000094257	Ap3s1-ps2	Ntg	1.30217	1.18428	1.6467	Cluster 3 (n=1850)
ENSMUSG00000094320	Chchd2-ps	Ntg	1.57223	1.6802	1.88588	Cluster 3 (n=1850)
ENSMUSG00000094365	Gm21982	Ntg	1.1506	0.450751	3.38987	Cluster 3 (n=1850)
ENSMUSG00000094439	Gm21969	Ntg	0.479447	0.439256	1.45242	Cluster 3 (n=1850)
ENSMUSG00000094498	Gm10582	Ntg	0.473291	0.572717	0.838865	Cluster 3 (n=1850)
ENSMUSG00000094845	Tmem95	Ntg	0.744529	0.679871	1.41882	Cluster 3 (n=1850)
ENSMUSG00000094849	Vmn2r-ps18	Ntg	0	0	0.23934	Cluster 3 (n=1850)
ENSMUSG00000094930	Igkv6-25	Ntg	0	0	0.456662	Cluster 3 (n=1850)
ENSMUSG00000094989	Rpl9-ps4	Ntg	2.54501	2.59471	2.75111	Cluster 3 (n=1850)
ENSMUSG00000095042	Gm12537	Ntg	7.80415	7.73719	7.99681	Cluster 3 (n=1850)
ENSMUSG00000095159	Tubb4b-ps1	Ntg	5.42448	5.47515	5.77304	Cluster 3 (n=1850)
ENSMUSG00000095168	Gm4795	Ntg	0.853952	0.925244	1.30455	Cluster 3 (n=1850)
ENSMUSG00000095217	H2bc15	Ntg	2.12138	2.09948	2.33632	Cluster 3 (n=1850)
ENSMUSG00000095294	Gm21119	Ntg	0.371953	0.359477	0.549647	Cluster 3 (n=1850)
ENSMUSG00000095463	Entpd4	Ntg	7.37636	7.35134	7.48382	Cluster 3 (n=1850)
ENSMUSG00000095478	Gm9824	Ntg	3.84739	3.87248	3.99027	Cluster 3 (n=1850)
ENSMUSG00000095588	Gm12350	Ntg	4.35975	4.41188	4.53938	Cluster 3 (n=1850)
ENSMUSG00000095812	Gm5473	Ntg	0.717369	0.662783	0.976738	Cluster 3 (n=1850)
ENSMUSG00000095869	Ppp1r2-ps6	Ntg	1.49742	1.67025	2.01263	Cluster 3 (n=1850)
ENSMUSG00000096045	Gm21698	Ntg	0.7588	0.863645	1.92733	Cluster 3 (n=1850)
ENSMUSG00000096458	Moap1	Ntg	3.52727	3.50698	4.09899	Cluster 3 (n=1850)
ENSMUSG00000096470	Gm9603	Ntg	0	0	0.227435	Cluster 3 (n=1850)
ENSMUSG00000096528	G430049J08Rik	Ntg	0	0	0.23934	Cluster 3 (n=1850)
ENSMUSG00000096582	Gm13289	Ntg	0.23537	0.213239	0.466775	Cluster 3 (n=1850)
ENSMUSG00000096699	Rps19-ps4	Ntg	1.60982	1.70765	1.82056	Cluster 3 (n=1850)
ENSMUSG00000096794	Olfr905	Ntg	0	0	0.235473	Cluster 3 (n=1850)
ENSMUSG00000096808		Ntg	0	0	0.23934	Cluster 3 (n=1850)
ENSMUSG00000096968	Gm26620	Ntg	1.49742	1.54794	1.81744	Cluster 3 (n=1850)
ENSMUSG00000096973	Gm5974	Ntg	0	0	0.474813	Cluster 3 (n=1850)
ENSMUSG00000096981	Gm16845	Ntg	1.25899	1.51112	1.89344	Cluster 3 (n=1850)
ENSMUSG00000096999	Gm26793	Ntg	0.705082	1.57034	2.55754	Cluster 3 (n=1850)
ENSMUSG00000097081	Gm10425	Ntg	0	0	0.468713	Cluster 3 (n=1850)
ENSMUSG00000097130	Gm5262	Ntg	0.23537	0.213239	0.474813	Cluster 3 (n=1850)
ENSMUSG00000097148	Gm3839	Ntg	4.93681	5.01456	5.20739	Cluster 3 (n=1850)
ENSMUSG00000097178	2310002F09Rik	Ntg	0.790625	0.89311	1.51373	Cluster 3 (n=1850)
ENSMUSG00000097223	Gm2449	Ntg	0.740052	0.584621	1.33691	Cluster 3 (n=1850)
ENSMUSG00000097274	Gm47512	Ntg	0.717369	0.796244	1.39619	Cluster 3 (n=1850)
ENSMUSG00000097313	Gm26569	Ntg	0.547408	0.679871	1.99861	Cluster 3 (n=1850)
ENSMUSG00000097388	Gm3200	Ntg	3.38108	3.50266	3.65302	Cluster 3 (n=1850)
ENSMUSG00000097412	1810014B01Rik	Ntg	4.63847	4.61736	4.75731	Cluster 3 (n=1850)
ENSMUSG00000097527	1700112J16Rik	Ntg	1.51146	1.41897	2.17404	Cluster 3 (n=1850)
ENSMUSG00000097537	2610020C07Rik	Ntg	0.85679	0.679871	1.97852	Cluster 3 (n=1850)
ENSMUSG00000097577	6230400D17Rik	Ntg	3.66236	3.65458	3.82214	Cluster 3 (n=1850)
ENSMUSG00000097662	Gm2093	Ntg	0.700673	0.635636	1.58731	Cluster 3 (n=1850)
ENSMUSG00000097669	Gm8649	Ntg	0.481999	0.436767	0.702248	Cluster 3 (n=1850)
ENSMUSG00000097673	Gm26608	Ntg	0.604424	1.01777	1.47041	Cluster 3 (n=1850)
ENSMUSG00000097704	Gm26741	Ntg	0	0	0.462909	Cluster 3 (n=1850)
ENSMUSG00000097705	Gm26740	Ntg	0	0	0.377213	Cluster 3 (n=1850)
ENSMUSG00000097712	Gm10532	Ntg	0	0.223527	1.20992	Cluster 3 (n=1850)
ENSMUSG00000097724	Gm26850	Ntg	1.03135	1.45444	1.93785	Cluster 3 (n=1850)
ENSMUSG00000097790	Gm16399	Ntg	0.473291	0.436767	0.702248	Cluster 3 (n=1850)
ENSMUSG00000097848	Gm807	Ntg	0	0	0.591208	Cluster 3 (n=1850)
ENSMUSG00000097935	Gm3809	Ntg	2.52137	2.62754	2.79849	Cluster 3 (n=1850)
ENSMUSG00000097941	Gm8984	Ntg	0.244077	0.213239	0.702248	Cluster 3 (n=1850)
ENSMUSG00000097966	Gm9423	Ntg	0	0.213239	0.466775	Cluster 3 (n=1850)
ENSMUSG00000097973	Gm4929	Ntg	1.63329	1.78182	1.95454	Cluster 3 (n=1850)
ENSMUSG00000097977	Gm5652	Ntg	0.717369	0.662783	0.974063	Cluster 3 (n=1850)
ENSMUSG00000097985	Gm5274	Ntg	0.244077	0.449544	0.702248	Cluster 3 (n=1850)
ENSMUSG00000097995	Gm24362	Ntg	0	0	0.466775	Cluster 3 (n=1850)
ENSMUSG00000098003	Gm6317	Ntg	0	0	0.227435	Cluster 3 (n=1850)
ENSMUSG00000098021	Gm9522	Ntg	0.717369	0.662783	0.976738	Cluster 3 (n=1850)
ENSMUSG00000098042	Gm5710	Ntg	0.473291	0.449544	0.702248	Cluster 3 (n=1850)
ENSMUSG00000098050	Gm5345	Ntg	0.473291	0.439256	0.702248	Cluster 3 (n=1850)
ENSMUSG00000098056	Gm8100	Ntg	1.22736	1.31954	1.60973	Cluster 3 (n=1850)
ENSMUSG00000098065	Gm5177	Ntg	0.991366	1.02029	1.11068	Cluster 3 (n=1850)
ENSMUSG00000098076	Gm6981	Ntg	2.06458	1.98021	2.68535	Cluster 3 (n=1850)
ENSMUSG00000098078	Gm26992	Ntg	0	0	0.23934	Cluster 3 (n=1850)
ENSMUSG00000098081	Gm26913	Ntg	0.473291	0.439256	0.702248	Cluster 3 (n=1850)
ENSMUSG00000098083	Gm8957	Ntg	0.473291	0.439256	0.702248	Cluster 3 (n=1850)
ENSMUSG00000098095	Gm9274	Ntg	0	0.213239	0.474813	Cluster 3 (n=1850)
ENSMUSG00000098102	Gm2467	Ntg	0.993339	1.1529	1.47465	Cluster 3 (n=1850)
ENSMUSG00000098106	Gm5350	Ntg	0.237921	0.449544	0.702248	Cluster 3 (n=1850)
ENSMUSG00000098111	Gm4654	Ntg	4.92337	4.95231	5.09232	Cluster 3 (n=1850)
ENSMUSG00000098142	Gm7507	Ntg	2.03167	2.09023	2.37074	Cluster 3 (n=1850)
ENSMUSG00000098149	Gapdh-ps14	Ntg	0.99417	1.02029	1.20597	Cluster 3 (n=1850)
ENSMUSG00000098157	Gm9022	Ntg	0.853952	0.925244	1.11068	Cluster 3 (n=1850)
ENSMUSG00000098192	Gm3534	Ntg	5.35518	5.33418	5.46998	Cluster 3 (n=1850)
ENSMUSG00000098201	Gm26983	Ntg	0.479447	0.436767	0.702248	Cluster 3 (n=1850)
ENSMUSG00000098240	Gm4575	Ntg	4.13018	4.17051	4.2551	Cluster 3 (n=1850)
ENSMUSG00000098242	Gm26929	Ntg	0	0.213239	0.462909	Cluster 3 (n=1850)
ENSMUSG00000098284	A330093E20Rik	Ntg	0	0	0.23934	Cluster 3 (n=1850)
ENSMUSG00000098329	Mir6966	Ntg	0.473291	0.439256	0.702248	Cluster 3 (n=1850)
ENSMUSG00000098380	Mir6939	Ntg	0	0	0.361377	Cluster 3 (n=1850)
ENSMUSG00000098419	Mir6963	Ntg	0	0	0.474813	Cluster 3 (n=1850)
ENSMUSG00000098447	Gm27184	Ntg	0	0.435013	0.93112	Cluster 3 (n=1850)
ENSMUSG00000098506	Phf20-ps	Ntg	1.73242	1.87476	2.07311	Cluster 3 (n=1850)
[truncated: 540 more rows]

## Sheet: Cluster 3 Enrichment
Enrichment FDR	nGenes	Pathway Genes	Fold Enrichment	Pathway	URL	Genes
[truncated: 20 more rows]

[truncated: 11 more sheets: Cluster 4, Cluster 5, Cluster 5 Enrichment, Cluster 6, Cluster 6 Enrichment, Cluster 7, Cluster 7 Enrichment, Cluster 8, Cluster 8 Enrichment, Cluster 9, Cluster 9 Enrichment]
