# Supplementary material for: Transcriptome remodeling of mouse hearts during postnatal cardiac maturation and under proteotoxic stress
Source: Mol Biol Rep. 2026 Feb 7;53(1):369. doi: 10.1007/s11033-026-11535-1 (PMC12882862; doi:10.1007/s11033-026-11535-1)
Supplement: Supplementary file 1 — Supplementary Material 1 [file 11033_2026_11535_MOESM1_ESM.zip › SBK2 RNA seq Supplementals/Table S5. One month DEG overlapping Andley et al. 2018.xlsx]

## Sheet: Table S4
Table S4. One month NTG vs R120G Heart DEGs overlapping Andley et al. 2018

## Sheet: Sig. DEG overlapping eye
1 month DEG's overlapping DEG's from Probing the changes in gene expression due to α-crystallin mutations in mouse models of hereditary human cataract (Andley et al. 2018)
		baseMean	log2FoldChange	lfcSE	stat	pvalue
ENSMUSG00000041798	Gck	591.102	1.72784	0.329464	5.2444	1.56793e-07
ENSMUSG00000086324	Gm15564	57.7573	21.9624	5.13481	4.27716	1.89292e-05
ENSMUSG00000020250	Txnrd1	2746.76	0.482114	0.115149	4.18688	2.82821e-05
ENSMUSG00000061046	Haghl	222.608	0.821463	0.212734	3.86145	0.000112716
ENSMUSG00000093565	Rab26os	7.10569	-3.56004	1.0801	-3.29603	0.000980617
ENSMUSG00000074063	Osgin1	131.477	0.727292	0.22635	3.21313	0.00131298
ENSMUSG00000032802	Srxn1	1089.01	0.354068	0.113543	3.11835	0.00181868
ENSMUSG00000017390	Aldoc	7.68799	5.65822	1.8195	3.10977	0.00187232
ENSMUSG00000038530	Rgs4	816.823	-0.369374	0.118982	-3.10446	0.00190627
ENSMUSG00000015090	Ptgds	7816.59	0.90104	0.29491	3.05531	0.00224831
ENSMUSG00000026678	Rgs5	13273.9	-0.28693	0.0942523	-3.04427	0.00233243
ENSMUSG00000027274	Mkks	1255.56	-0.36501	0.120735	-3.02324	0.00250087
ENSMUSG00000063239	Grm4	3.32863	-5.80058	2.01185	-2.8832	0.00393653
ENSMUSG00000031584	Gsr	762.158	0.351893	0.122076	2.88258	0.00394434
ENSMUSG00000032965	Ift57	239.701	0.451584	0.156915	2.87788	0.00400354
ENSMUSG00000045031	Cetn4	11.7101	2.13807	0.749804	2.8515	0.00435134
ENSMUSG00000066643	Wdr35	430.207	0.430844	0.151174	2.84999	0.00437209
ENSMUSG00000027076	Timm10	1091.81	0.373333	0.133185	2.80311	0.00506124
ENSMUSG00000051606	2010001K21Rik	177.695	1.06559	0.383077	2.78166	0.00540819
ENSMUSG00000064343	mt-Tq	991.402	-0.503715	0.184956	-2.72343	0.00646082
ENSMUSG00000019301	Hsd17b1	4.84687	-5.26836	1.95094	-2.70042	0.00692517
ENSMUSG00000020224	Llph	310.357	0.365809	0.136329	2.68329	0.00729014
ENSMUSG00000037851	Iars	1826.33	0.347449	0.12965	2.6799	0.00736432
ENSMUSG00000061762	Tac1	25.7636	3.68597	1.38296	2.66529	0.00769226
ENSMUSG00000004394	Tmed4	2253.44	0.153062	0.0596394	2.56646	0.0102742
ENSMUSG00000015837	Sqstm1	12270	0.422562	0.164675	2.56604	0.0102866
ENSMUSG00000057123	Gja5	214.79	-0.55434	0.216475	-2.56076	0.0104443
ENSMUSG00000046709	Mapk10	516.333	-0.303441	0.119885	-2.53109	0.0113709
ENSMUSG00000002486	Tchp	226.017	0.437135	0.173707	2.5165	0.0118526
ENSMUSG00000021983	Atp8a2	682.962	0.371694	0.147761	2.51552	0.0118858
ENSMUSG00000039682	Lap3	1764.33	0.342213	0.136225	2.51212	0.0120008
ENSMUSG00000025795	Rassf3	5187.59	-0.279208	0.111427	-2.50574	0.0122195
ENSMUSG00000033526	Ppip5k1	2861.56	0.338461	0.136529	2.47903	0.013174
ENSMUSG00000025268	Maged2	859.985	0.482051	0.195747	2.46262	0.0137925
ENSMUSG00000038508	Gdf15	342.977	2.02143	0.827438	2.44299	0.014566
ENSMUSG00000021814	Anxa7	2327.14	0.208467	0.0857746	2.4304	0.0150822
ENSMUSG00000033633	Clec18a	14.6314	-1.99192	0.820659	-2.42723	0.0152148
ENSMUSG00000026824	Kcnj3	1209.98	-0.717427	0.296079	-2.42309	0.015389
ENSMUSG00000053192	Mllt11	372.856	-0.351964	0.145345	-2.42157	0.0154534
ENSMUSG00000033998	Kcnk1	9.5403	-3.58863	1.48375	-2.41862	0.0155796
ENSMUSG00000049526	Tmem202	12.742	2.94988	1.22245	2.41308	0.0158181
ENSMUSG00000029319	Coq2	1490.95	-0.220879	0.091568	-2.41218	0.0158574
ENSMUSG00000030204	Ddx47	896.365	0.259207	0.107508	2.41106	0.0159063
ENSMUSG00000058239	Usf2	1969.23	-0.207176	0.0860464	-2.40772	0.0160523
ENSMUSG00000031755	Bbs2	247.269	0.52686	0.219268	2.40281	0.0162696
ENSMUSG00000042354	Gnl3	544.083	0.249787	0.104626	2.38744	0.0169663
ENSMUSG00000007891	Ctsd	38865.7	0.318717	0.134085	2.37697	0.0174553
ENSMUSG00000027012	Dync1i2	1633.37	0.319451	0.134732	2.37101	0.0177397
ENSMUSG00000059981	Taok2	1898.94	-0.148741	0.0628096	-2.36812	0.0178787
ENSMUSG00000020821	Kif1c	23595.3	-0.225299	0.0963774	-2.33768	0.0194039
ENSMUSG00000009894	Snap47	929.844	0.408522	0.175389	2.32923	0.0198468
ENSMUSG00000025586	Cpeb1	421.139	0.595235	0.255629	2.32851	0.0198848
ENSMUSG00000028889	Yrdc	329.908	0.275324	0.118713	2.31923	0.0203826
ENSMUSG00000068699	Flnc	16289.5	0.388398	0.168049	2.31122	0.0208206
ENSMUSG00000021643	Serf1	104.883	0.593918	0.259151	2.29178	0.0219183
ENSMUSG00000038102	Trappc11	781.526	0.23251	0.101523	2.29021	0.0220089
ENSMUSG00000068373	D430041D05Rik	3.34141	5.61229	2.45374	2.28724	0.0221818
ENSMUSG00000045573	Penk	380.872	-0.53674	0.235426	-2.27987	0.0226157
ENSMUSG00000022817	Itgb5	4874.02	0.321291	0.141022	2.2783	0.0227085
ENSMUSG00000021938	Pspc1	370.795	0.267393	0.117848	2.26896	0.0232706
ENSMUSG00000073434	Wdr90	68.8665	-0.638097	0.282517	-2.25862	0.0239071
ENSMUSG00000050777	Tmem37	280.713	-0.415916	0.1864	-2.23131	0.0256605
ENSMUSG00000038370	Pcp4l1	2502.96	-0.294664	0.133612	-2.20537	0.0274278
ENSMUSG00000075706	Gpx4	14886.4	0.317769	0.144552	2.1983	0.0279278
ENSMUSG00000040365	Trim41	889.959	-0.277818	0.126592	-2.19459	0.0281928
ENSMUSG00000049940	Pgrmc2	1409.16	0.189321	0.0863044	2.19364	0.0282611
ENSMUSG00000021400	Wrnip1	621.647	-0.231907	0.105826	-2.19139	0.0284234
ENSMUSG00000057236	Rbbp4	2645.17	0.185696	0.0851487	2.18084	0.0291953
ENSMUSG00000000384	Tbrg4	1621.73	-0.201413	0.0925162	-2.17705	0.0294767
ENSMUSG00000085498	Gm14023	14.1752	-1.76131	0.809295	-2.17635	0.029529
ENSMUSG00000085783	Gm9816	28.5269	0.817534	0.377508	2.1656	0.0303414
ENSMUSG00000036693	Nop14	521.887	0.336854	0.156443	2.15321	0.0313025
ENSMUSG00000032517	Mobp	3.08575	3.93478	1.82806	2.15243	0.0313635
ENSMUSG00000025533	Asl	181.868	0.583664	0.271267	2.15162	0.0314274
ENSMUSG00000021710	Nln	628.165	0.254556	0.11846	2.14888	0.0316439
ENSMUSG00000037531	Mrpl47	567.067	-0.283995	0.132368	-2.14549	0.0319137
ENSMUSG00000024527	Afg3l2	5008.55	0.233934	0.109144	2.14335	0.032085
ENSMUSG00000037275	Gemin5	448.03	0.368542	0.172198	2.14023	0.0323366
ENSMUSG00000024621	Csf1r	1982.97	0.392336	0.183966	2.13266	0.0329528
ENSMUSG00000052253	Zfp622	535.406	0.484118	0.227155	2.13123	0.0330705
ENSMUSG00000035834	Polr3g	205.894	0.511506	0.240008	2.13121	0.0330722
ENSMUSG00000066150	Slc31a1	963.752	-0.267664	0.125609	-2.13092	0.0330955
ENSMUSG00000022837	Iqcb1	227.81	0.308986	0.145546	2.12295	0.0337583
ENSMUSG00000026869	Psmd5	540.658	0.233531	0.11049	2.11359	0.0345504
ENSMUSG00000020388	Pdlim4	224.165	-0.443908	0.210866	-2.10517	0.0352768
ENSMUSG00000047669	Msl3l2	43.1146	-0.737186	0.350921	-2.10072	0.0356659
ENSMUSG00000024799	Tm7sf2	45.7285	-0.835947	0.398797	-2.09617	0.0360671
ENSMUSG00000033124	Atg9a	3105.29	-0.189899	0.0911598	-2.08314	0.0372381
ENSMUSG00000020941	Map3k14	262.97	0.327341	0.157686	2.0759	0.0379029
ENSMUSG00000032350	Gclc	510.842	0.374848	0.180792	2.07337	0.0381381
ENSMUSG00000070461	9230112E08Rik	123.918	-0.453678	0.218921	-2.07234	0.038234
ENSMUSG00000042035	Igsf3	546.014	-0.526022	0.254042	-2.07061	0.0383954
ENSMUSG00000030282	Cmas	808.049	0.176358	0.0851964	2.07001	0.0384512
ENSMUSG00000021591	Glrx	1148.51	-0.290311	0.140381	-2.06802	0.0386385
ENSMUSG00000024451	Arap3	1663.58	-0.167121	0.0811109	-2.06041	0.0393598
ENSMUSG00000026672	Optn	2513.9	0.256532	0.124934	2.05335	0.0400391
ENSMUSG00000022037	Clu	13253.6	0.455645	0.223405	2.03954	0.0413957
ENSMUSG00000024672	Ms4a7	115.455	0.721364	0.35383	2.03873	0.0414771
ENSMUSG00000109324	Prmt1	1347.3	0.32009	0.158856	2.01497	0.0439082
ENSMUSG00000031438	Rnf128	1819.02	-0.28383	0.141113	-2.01137	0.044286
ENSMUSG00000025656	Arhgef9	535.374	-0.377428	0.188331	-2.00407	0.0450631
ENSMUSG00000019897	Ccdc59	306.949	0.237342	0.118749	1.99869	0.0456423
ENSMUSG00000000811	Txnrd3	600.538	0.302919	0.151708	1.99672	0.0458559
ENSMUSG00000041671	Pyroxd1	262.411	0.422382	0.212816	1.98473	0.0471745
ENSMUSG00000019810	Fuca2	6413.47	-0.239155	0.120711	-1.98122	0.047567
ENSMUSG00000068039	Tcp1	4603.14	0.283502	0.143278	1.97869	0.0478512
ENSMUSG00000051736	Fam229b	60.3768	0.546706	0.276424	1.97778	0.0479531
ENSMUSG00000068922	Msto1	366.167	0.447402	0.226221	1.97772	0.0479606
ENSMUSG00000029629	Phf14	896.679	-0.221219	0.11189	-1.97711	0.0480291
ENSMUSG00000097039	Pvt1	43.0046	0.911527	0.46505	1.96006	0.0499885

## Sheet: gProfiler TF
g:profiler enriched motifs
source	term_name	term_id	adjusted_p_value	negative_log10_of_adjusted_p_value	intersections
TF	Factor: BEN; motif: CAGCGRNV	TF:M01240	7.27954e-05	4.1379	GCK	TXNRD1	HAGHL	OSGIN1	SRXN1	ALDOC	RGS4	PTGDS	RGS5	MKKS	GRM4	GSR	IFT57	CETN4	WDR35	TIMM10	HSD17B1	LLPH	TAC1	TMED4	SQSTM1	GJA5	MAPK10	TCHP	ATP8A2	LAP3	RASSF3	PPIP5K1	GDF15	ANXA7	CLEC18A	KCNJ3	MLLT11	KCNK1	TMEM202	COQ2	DDX47	USF2	BBS2	GNL3	DYNC1I2	KIF1C	SNAP47	CPEB1	YRDC
TF	Factor: c-Ets-1; motif: NNNRCCGGAWRYNNNN	TF:M01078	0.0220928	1.65575	TXNRD1	OSGIN1	SRXN1	ALDOC	PTGDS	MKKS	GRM4	GSR	IFT57	CETN4	WDR35	TIMM10	LLPH	TAC1	LAP3	MAGED2	CLEC18A	MLLT11	TMEM202	DDX47	BBS2	GNL3	CTSD	CPEB1	YRDC	FLNC	SERF1	TRAPPC11	D430041D05RIK	PENK	ITGB5	WDR90	TMEM37	TRIM41	WRNIP1	RBBP4	TBRG4	NOP14	MOBP	ASL	NLN	MRPL47	AFG3L2	ZFP622	POLR3G
TF	Factor: Ets2; motif: ACCGGAWRYN	TF:M01989	0.0250874	1.60054	TXNRD1	OSGIN1	SRXN1	ALDOC	PTGDS	MKKS	GRM4	GSR	IFT57	CETN4	WDR35	TIMM10	LLPH	TAC1	SQSTM1	TCHP	LAP3	MAGED2	CLEC18A	TMEM202	DDX47	BBS2	GNL3	CTSD	CPEB1	YRDC	FLNC	SERF1	TRAPPC11	PENK	ITGB5	WDR90	TMEM37	TRIM41	WRNIP1	RBBP4	TBRG4	NOP14	MOBP	ASL	NLN	MRPL47	AFG3L2	ZFP622	POLR3G
TF	Factor: EAR2; motif: YGNNCTTTGNCCTK; match class: 1	TF:M01728_1	0.0271579	1.5661	HAGHL	SRXN1	RGS5	MKKS	IARS	MAPK10	MAGED2	GDF15	CLEC18A	MLLT11	DDX47	CTSD	TRAPPC11	NOP14	MRPL47	PDLIM4	CMAS	GLRX	ARAP3	OPTN	MS4A7	PRMT1
TF	Factor: FOXN4; motif: NNWANNCGWMCGCGTCNNNNMT; match class: 1	TF:M04662_1	0.0318862	1.4964	TXNRD1	HAGHL	OSGIN1	SRXN1	ALDOC	RGS4	PTGDS	MKKS	GRM4	GSR	IFT57	CETN4	WDR35	TIMM10	LLPH	TAC1	TMED4	SQSTM1	TCHP	ATP8A2	LAP3	RASSF3	PPIP5K1	MAGED2	ANXA7	KCNJ3	KCNK1	COQ2	DDX47	USF2	BBS2	GNL3	CTSD	DYNC1I2	TAOK2	KIF1C	SNAP47	CPEB1	YRDC	FLNC	SERF1	TRAPPC11	D430041D05RIK	PENK	ITGB5
TF	Factor: c-ets-1; motif: ACCGGAWRYN	TF:M01986	0.0386157	1.41324	TXNRD1	SRXN1	ALDOC	PTGDS	MKKS	GRM4	GSR	CETN4	WDR35	TIMM10	LLPH	SQSTM1	TCHP	LAP3	MAGED2	CLEC18A	MLLT11	KCNK1	TMEM202	DDX47	BBS2	GNL3	CTSD	SNAP47	CPEB1	YRDC	SERF1	TRAPPC11	D430041D05RIK	PENK	ITGB5	WDR90	TMEM37	TRIM41	WRNIP1	RBBP4	TBRG4	NOP14	MOBP	ASL	NLN	MRPL47	AFG3L2	ZFP622	POLR3G
[truncated: 52 more columns]
