# Supplementary material for: Transcriptome remodeling of mouse hearts during postnatal cardiac maturation and under proteotoxic stress
Source: Mol Biol Rep. 2026 Feb 7;53(1):369. doi: 10.1007/s11033-026-11535-1 (PMC12882862; doi:10.1007/s11033-026-11535-1)
Supplement: Supplementary file 1 — Supplementary Material 1 [file 11033_2026_11535_MOESM1_ESM.zip › SBK2 RNA seq Supplementals/Table S6. RNAseq Enriched Ingenuity Pathways 1,3,6 mo NTG vs R120G.xlsx]

## Sheet: Table S3
Table S3. RNA seq Enriched Ingenuity Pathways 1,3,6 mo NTG vs R120G

## Sheet: 1 mo ntg vs R120G
© 2000-2022 QIAGEN. All rights reserved.
Ingenuity Canonical Pathways	-log(p-value)	Ratio	Molecules
NRF2-mediated Oxidative Stress Response	3.62	0.0169	AOX1,GSTA5,NQO1,TXNRD1
Methylglyoxal Degradation I	2.41	0.333	HAGH
Catecholamine Biosynthesis	2.28	0.25	DBH
Acetate Conversion to Acetyl-CoA	2.28	0.25	ACSS3
Xenobiotic Metabolism AHR Signaling Pathway	2.24	0.023	GSTA5,NQO1
Trehalose Degradation II (Trehalase)	2.04	0.143	GCK
Thioredoxin Pathway	2.04	0.143	TXNRD1
NAD Salvage Pathway III	2.04	0.143	NMRK2
Superoxide Radicals Degradation	1.99	0.125	NQO1
Purine Nucleotides De Novo Biosynthesis II	1.85	0.0909	ADSS1
GDP-glucose Biosynthesis	1.85	0.0909	GCK
Xenobiotic Metabolism General Signaling Pathway	1.83	0.014	GSTA5,NQO1
Glucose and Glucose-1-phosphate Degradation	1.81	0.0833	GCK
UDP-N-acetyl-D-galactosamine Biosynthesis II	1.77	0.0769	GCK
Mineralocorticoid Biosynthesis	1.74	0.0714	GSTA5
Aryl Hydrocarbon Receptor Signaling	1.74	0.0126	GSTA5,NQO1
Glucocorticoid Biosynthesis	1.71	0.0667	GSTA5
Production of Nitric Oxide and Reactive Oxygen Species in Macrophages	1.59	0.0105	PCYOX1,RHOT2
Androgen Biosynthesis	1.57	0.0476	GSTA5
Vitamin-C Transport	1.53	0.0435	TXNRD1
Ethanol Degradation IV	1.51	0.0417	ACSS3
Apelin Liver Signaling Pathway	1.48	0.0385	EDN3
NAD Salvage Pathway II	1.46	0.037	NMRK2
Glutathione Redox Reactions I	1.45	0.0357	GSTA5
Ethanol Degradation II	1.36	0.0294	ACSS3
Glutathione-mediated Detoxification	1.33	0.027	GSTA5
Complement System	1.33	0.027	CFI
Xenobiotic Metabolism Signaling	1.27	0.0069	GSTA5,NQO1
PFKFB4 Signaling Pathway	1.22	0.0208	GCK
Oxidative Ethanol Degradation III	1.15	0.0179	ACSS3
Nicotine Degradation III	1.14	0.0172	AOX1
Semaphorin Signaling in Neurons	1.11	0.0161	RHOT2
Nicotine Degradation II	1.08	0.0152	AOX1
Glioma Invasiveness Signaling	1.04	0.0137	RHOT2
Hypoxia Signaling in the Cardiovascular System	1.03	0.0132	NQO1
Maturity Onset Diabetes of Young (MODY) Signaling	1.01	0.0127	GCK
Apelin Adipocyte Signaling Pathway	0.951	0.011	GSTA5
Actin Nucleation by ARP-WASP Complex	0.943	0.0108	RHOT2
Sumoylation Pathway	0.9	0.00971	RHOT2
Antioxidant Action of Vitamin C	0.866	0.00893	TXNRD1
Regulation of Actin-based Motility by Rho	0.854	0.00862	RHOT2
Cholecystokinin/Gastrin-mediated Signaling	0.842	0.0084	RHOT2
Sphingosine-1-phosphate Signaling	0.839	0.00833	RHOT2
LXR/RXR Activation	0.83	0.00813	PCYOX1
FXR/RXR Activation	0.821	0.00794	PCYOX1
Atherosclerosis Signaling	0.804	0.00763	PCYOX1
Ferroptosis Signaling Pathway	0.801	0.00758	TXNRD1
IL-12 Signaling and Production in Macrophages	0.788	0.00735	PCYOX1
Iron homeostasis signaling pathway	0.78	0.00719	CP
NAD Signaling Pathway	0.747	0.00662	NMRK2
Type II Diabetes Mellitus Signaling	0.742	0.00654	GCK
Aldosterone Signaling in Epithelial Cells	0.714	0.0061	CRYAB
HMGB1 Signaling	0.708	0.00599	RHOT2
CXCR4 Signaling	0.703	0.00592	RHOT2
Gαq Signaling	0.701	0.00588	RHOT2
Mitochondrial Dysfunction	0.699	0.00585	RHOT2
Germ Cell-Sertoli Cell Junction Signaling	0.699	0.00585	RHOT2
Glioblastoma Multiforme Signaling	0.699	0.00585	RHOT2
Tight Junction Signaling	0.684	0.00562	OCLN
D-myo-inositol (1,4,5,6)-Tetrakisphosphate Biosynthesis	0.676	0.00549	PPFIA2
D-myo-inositol (3,4,5,6)-tetrakisphosphate Biosynthesis	0.676	0.00549	PPFIA2
Acute Phase Response Signaling	0.668	0.00541	CP
Xenobiotic Metabolism CAR Signaling Pathway	0.658	0.00526	GSTA5
Regulation Of The Epithelial Mesenchymal Transition By Growth Factors Pathway	0.654	0.00521	OCLN
Clathrin-mediated Endocytosis Signaling	0.652	0.00518	PCYOX1
Xenobiotic Metabolism PXR Signaling Pathway	0.652	0.00518	GSTA5
3-phosphoinositide Degradation	0.65	0.00515	PPFIA2
D-myo-inositol-5-phosphate Metabolism	0.642	0.00505	PPFIA2
ILK Signaling	0.638	0.005	RHOT2
Sertoli Cell-Sertoli Cell Junction Signaling	0.627	0.00485	OCLN
HIF1α Signaling	0.623	0.00481	GCK
3-phosphoinositide Biosynthesis	0.623	0.00481	PPFIA2
IL-8 Signaling	0.62	0.00476	RHOT2
mTOR Signaling	0.616	0.00472	RHOT2
Integrin Signaling	0.614	0.00469	RHOT2
RHOGDI Signaling	0.611	0.00465	RHOT2
Thrombin Signaling	0.593	0.00444	RHOT2
Superpathway of Inositol Phosphate Compounds	0.575	0.00422	PPFIA2
LPS/IL-1 Mediated Inhibition of RXR Function	0.548	0.00394	GSTA5
Cardiac Hypertrophy Signaling	0.539	0.00383	RHOT2
Signaling by Rho Family GTPases	0.529	0.00373	RHOT2
Colorectal Cancer Metastasis Signaling	0.526	0.00369	RHOT2
Insulin Secretion Signaling Pathway	0.523	0.00366	GCK
Protein Ubiquitination Pathway	0.52	0.00364	CRYAB
Sirtuin Signaling Pathway	0.498	0.00342	NQO1
Hepatic Fibrosis Signaling Pathway	0.372	0.00237	RHOT2
Molecular Mechanisms of Cancer	0.353	0.00224	RHOT2
TEC Kinase Signaling	0.273	0.00173	RHOT2
Systemic Lupus Erythematosus In T Cell Signaling Pathway	0.244	0.00156	RHOT2
Phospholipase C Signaling	0.228	0.00147	RHOT2

## Sheet: 3 mo ntg vs R120G
© 2000-2022 QIAGEN. All rights reserved.
Ingenuity Canonical Pathways	-log(p-value)	Ratio	Molecules
Axonal Guidance Signaling	7.41	0.126	ABLIM1,ABLIM3,ACTR3,ADAM12,ADAM19,ADAMTS12,ADAMTS20,ADAMTS4,ADAMTS7,AFG3L2,AKT1,AKT2,ARHGEF15,ARHGEF7,ARPC2,BMP6,CFL2,CHMP1A,EFNB3,EIF3H,EPHA4,EPHA7,FZD2,FZD4,GNAO1,GNG13,GNG2,ITGB5,KCNJ12,KLC1,LIMK2,MKNK1,MMP12,MMP14,MMP3,MYL12B,MYL7,NFATC4,NRP1,NTN1,PAK3,PFN2,PGF,PIK3CG,PLXNB1,PLXNB2,PRKCD,PRKCE,PRKCH,PRKCQ,RASD2,RHOD,RRAS2,RTN4,SEMA3B,SEMA3C,SEMA3G,SEMA4B,SEMA4D,SEMA6C,STK36,TUBA4A,VEGFB,WNT11
Apelin Cardiac Fibroblast Signaling Pathway	6.4	0.435	AKT1,AKT2,APLN,CCN2,NOS3,PRKAB2,PRKAG3,SERPINE1,TGFB2,TGFB3
Apelin Adipocyte Signaling Pathway	5.67	0.209	ADCY1,ADCY4,ADCY6,ADCY8,APLN,CAT,CYBB,GPX1,GPX3,GPX4,GSTA5,GSTK1,GSTM2,Gstt1,MAPK14,MGST1,NCF2,PRKAB2,PRKAG3
RHOGDI Signaling	5.53	0.149	ACTA1,ACTA2,ACTR3,ARHGDIG,ARHGEF15,ARHGEF19,ARHGEF7,ARHGEF9,ARPC2,CD44,Cdc42,CDH13,CDH4,CDH5,CDH8,CFL2,EZR,GNAO1,GNG13,GNG2,GRIP1,ITGB5,LIMK2,MYH7B,MYH8,MYL12B,MYL7,PAK3,PIP4K2C,RHOD,RHOT2,RHOU
Production of Nitric Oxide and Reactive Oxygen Species in Macrophages	5.24	0.152	AKT1,AKT2,CAT,Cdc42,CLU,CYBB,LYZ,MAP3K11,MAPK14,NCF2,PCYOX1,PIK3CG,PPM1L,PPP1R14A,PPP1R14B,PPP1R3C,PPP2R5A,PRKCD,PRKCE,PRKCH,PRKCQ,PTPN6,RHOD,RHOT2,RHOU,SIRPA,TLR2,TLR4,TYK2
Estrogen Receptor Signaling	4.9	0.117	ADCY1,ADCY4,ADCY6,ADCY8,AKT1,AKT2,CACNA2D2,CACNB1,CAV1,CFL2,EIF4EBP1,GNAO1,GNG13,GNG2,HNRNPD,LIMK2,MMP12,MMP14,MMP3,MT-ATP6,MT-CYB,MT-ND1,MT-ND2,MT-ND3,MT-ND4,MT-ND6,MYC,MYL12B,MYL7,NDUFA10,NDUFV3,NOS3,NOTCH1,NRF1,PGF,PIK3CG,PRKAB2,PRKAG3,PRKCD,PRKCE,PRKCH,PRKCQ,PRKDC,RASD2,RRAS2,SOD2,TYK2,VEGFB
Pulmonary Healing Signaling Pathway	4.89	0.146	CFL2,CTNNB1,FZD2,FZD4,MAPK14,MMP12,MMP14,MMP3,MYC,NOTCH1,NOTCH3,NOTCH4,PECAM1,PGF,PRKAB2,PRKAG3,PRKCD,PRKCE,PRKCH,PRKCQ,RASD2,RRAS2,SMAD9,TGFB2,TGFB3,TLR2,TLR4,VEGFB,WNT11
Mitochondrial Dysfunction	4.78	0.152	APH1B,ATP5PD,CAT,COX7A1,CYCS,GPD2,GPX4,GSR,MAOA,MT-ATP6,MT-CO1,MT-CO2,MT-CO3,MT-CYB,MT-ND1,MT-ND2,MT-ND3,MT-ND4,MT-ND6,NDUFA1,NDUFA10,NDUFV3,PINK1,RHOT2,SOD2,UQCRB
Signaling by Rho Family GTPases	4.7	0.131	ACTA1,ACTA2,ACTR3,ARHGEF15,ARHGEF19,ARHGEF7,ARHGEF9,ARPC2,Cdc42,CDH13,CDH4,CDH5,CDH8,CFL2,CLIP1,CYBB,DES,EZR,GNAO1,GNG13,GNG2,ITGB5,LIMK2,MAP3K11,MAP3K20,MAP3K21,MYL12B,MYL7,NCF2,PAK3,PIK3CG,PIP4K2C,RHOD,RHOT2,RHOU
Thrombin Signaling	4.69	0.138	ADCY1,ADCY4,ADCY6,ADCY8,AKT1,AKT2,ARHGEF10L,ARHGEF15,ARHGEF19,ARHGEF7,ARHGEF9,Cdc42,GATA2,GNAO1,GNG13,GNG2,ITPR2,ITPR3,MAPK14,MYL12B,MYL7,PIK3CG,PRKCD,PRKCE,PRKCH,PRKCQ,RASD2,RHOD,RHOT2,RHOU,RRAS2
Sirtuin Signaling Pathway	4.63	0.127	AKT1,ATG13,ATG4A,BECN1,DOT1L,EPAS1,GABARAPL1,GADD45G,GLUD1,GOT2,H1-2,LDHA,LDHD,MT-ATP6,MT-CYB,MT-ND1,MT-ND2,MT-ND3,MT-ND4,MT-ND6,MYC,NDUFA1,NDUFA10,NDUFV3,NOS3,NQO1,NR1H3,POLR1D,PRKDC,RBBP8,SOD2,SREBF1,TIMM10,TIMM22,TOMM20,TSPO,TUBA4A
Glutathione Redox Reactions I	4.55	0.321	GPX1,GPX3,GPX4,GSR,GSTA5,GSTK1,GSTM2,Gstt1,MGST1
HIF1α Signaling	4.52	0.139	AKT1,AKT2,BMP6,CYBB,EGLN1,EGLN3,EIF4EBP1,GCK,HK2,HSPA1L,LDHA,MKNK1,MMP12,MMP14,MMP3,NCF2,PGF,PIK3CG,PRKCD,PRKCE,PRKCH,PRKCQ,RASD2,RORC,RRAS2,SERPINE1,SLC2A4,TGFB2,VEGFB
Dilated Cardiomyopathy Signaling Pathway	4.45	0.155	ACTA1,ACTA2,ADCY1,ADCY4,ADCY6,ADCY8,ADRB1,AKT1,AKT2,ATP2A2,CACNA1G,CACNA2D2,CACNB1,CNN1,DES,ITPR2,ITPR3,MAPK14,MYH7B,MYH8,MYL7,PRKCE,TNNI3
CXCR4 Signaling	4.42	0.148	ADCY1,ADCY4,ADCY6,ADCY8,AKT1,AKT2,Cdc42,GNAO1,GNG13,GNG2,ITPR2,ITPR3,MYL12B,MYL7,PAK3,PIK3CG,PRKCD,PRKCE,PRKCH,PRKCQ,RASD2,RHOD,RHOT2,RHOU,RRAS2
Fcγ Receptor-mediated Phagocytosis in Macrophages and Monocytes	4.28	0.181	ACTA1,ACTA2,ACTR3,AKT1,AKT2,ARPC2,EZR,FCGR2A,MYO5A,NAPEPLD,PIK3CG,PRKCD,PRKCE,PRKCH,PRKCQ,TLN2,VAV1
NRF2-mediated Oxidative Stress Response	4.25	0.131	ABCC1,ABCC4,ACTA1,ACTA2,AKR1A1,AKT1,AOX1,CAT,Cyp2d22,DNAJA4,DNAJC18,FMO1,GSR,GSTA3,GSTA5,GSTK1,GSTM2,HERPUD1,MAPK14,MGST1,NQO1,PIK3CG,PRKCD,PRKCE,PRKCH,PRKCQ,RASD2,RRAS2,SOD2,SQSTM1,TXNRD1
Dopamine Receptor Signaling	4.1	0.19	ADCY1,ADCY4,ADCY6,ADCY8,COMT,DRD2,MAOA,NCS1,PCBD1,PPM1L,PPP1R14A,PPP1R14B,PPP1R1B,PPP1R3C,PPP2R5A
Salvage Pathways of Pyrimidine Ribonucleotides	4.05	0.173	AK1,AK4,AKT2,CDA,CDADC1,CDK6,DAPK1,GRK4,GRK5,LIMK2,NME1,PAK3,PRKCD,PRKCE,PRKCH,PRKCQ,UCK2
mTOR Signaling	3.97	0.132	AKT1,AKT2,ATG13,Cdc42,EIF3H,EIF4A1,EIF4B,EIF4EBP1,MT-RNR1,MT-RNR2,NAPEPLD,PGF,PIK3CG,PPM1L,PPP2R5A,PRKAB2,PRKAG3,PRKCD,PRKCE,PRKCH,PRKCQ,RASD2,RHOD,RHOT2,RHOU,RPS27L,RRAS2,VEGFB
eNOS Signaling	3.96	0.145	ADCY1,ADCY4,ADCY6,ADCY8,AKT1,AKT2,AQP8,BDKRB2,CAV1,HSPA1L,ITPR2,ITPR3,NOS3,PGF,PIK3CG,PRKAB2,PRKAG3,PRKCD,PRKCE,PRKCH,PRKCQ,SLC7A1,VEGFB
Apelin Muscle Signaling Pathway	3.91	0.229	AKT1,AKT2,APLN,GNAO1,GNG13,GNG2,NOS3,NRF1,PRKAB2,PRKAG3,SLC2A4
Nitric Oxide Signaling in the Cardiovascular System	3.9	0.158	ADRB1,AKT1,AKT2,ATP2A2,BDKRB2,CACNA2D2,CACNB1,CAV1,ITPR2,ITPR3,NOS3,PGF,PIK3CG,PRKCD,PRKCE,PRKCH,PRKCQ,SLC7A1,VEGFB
Apelin Endothelial Signaling Pathway	3.85	0.149	ADCY1,ADCY4,ADCY6,ADCY8,AKT1,AKT2,APLN,GNAO1,GNG13,GNG2,KLF2,NOS3,PIK3CG,PRKAB2,PRKAG3,PRKCD,PRKCE,PRKCH,PRKCQ,RASD2,RRAS2
Molecular Mechanisms of Cancer	3.65	0.105	ADCY1,ADCY4,ADCY6,ADCY8,AKT1,AKT2,APH1B,ARHGEF15,ARHGEF19,ARHGEF7,ARHGEF9,BMP6,CCND2,Cdc42,CDK6,CTNNB1,CYCS,E2F6,FZD2,FZD4,GNAO1,GNG13,GNG2,HDAC7,ITGB5,MAPK14,MYC,NOTCH1,PAK3,PIK3CG,PRKCD,PRKCE,PRKCH,PRKCQ,PRKDC,RAPGEF3,RASD2,RHOD,RHOT2,RHOU,RRAS2,SMAD9,STK36,TGFB2,TGFB3,TYK2,WNT11
Opioid Signaling Pathway	3.6	0.118	ADCY1,ADCY4,ADCY6,ADCY8,AKT1,AKT2,CACNA1G,CACNA2D2,CACNB1,CTNNB1,GNAO1,GNG13,GNG2,GRIN2D,GRK4,GRK5,ITPR2,ITPR3,MYC,NOS3,OPRD1,PENK,PIK3CG,PRKCD,PRKCE,PRKCH,PRKCQ,RASD2,RGS14,RGS19,RGS4,RGS5,RRAS2
Integrin Signaling	3.56	0.127	ACTA1,ACTA2,ACTR3,AKT1,AKT2,ARHGEF7,ARPC2,ASAP1,BCAR3,CAV1,Cdc42,CTTN,GSN,ITGB5,MAP3K11,MYL12B,MYL7,PAK3,PFN2,PIK3CG,RASD2,RHOD,RHOT2,RHOU,RRAS2,TLN2,TSPAN7
Colorectal Cancer Metastasis Signaling	3.53	0.118	ADCY1,ADCY4,ADCY6,ADCY8,AKT1,AKT2,BIRC5,Cdc42,CTNNB1,FZD2,FZD4,GNAO1,GNG13,GNG2,MMP12,MMP14,MMP3,MYC,PGF,PIK3CG,RASD2,RHOD,RHOT2,RHOU,RRAS2,TGFB2,TGFB3,TLR2,TLR4,TYK2,VEGFB,WNT11
G Beta Gamma Signaling	3.48	0.147	ADCY1,AKT1,AKT2,CACNA1G,CACNA2D2,CACNB1,CAV1,GNAO1,GNG13,GNG2,ITPR2,ITPR3,PIK3CG,PRKCD,PRKCE,PRKCH,PRKCQ,RASD2,RRAS2
Semaphorin Signaling in Neurons	3.48	0.194	Cdc42,CFL2,DPYSL3,DPYSL4,LIMK2,NRP1,PAK3,PLXNB1,RHOD,RHOT2,RHOU,SEMA4D
CLEAR Signaling Pathway	3.46	0.116	AKT1,AKT2,ATP6V0E2,ATP6V1H,BECN1,BMP6,CD63,CTSD,GNS,ITPR2,ITPR3,LAMP1,MAPK14,PINK1,PIP4P1,PLBD2,PPM1L,PPP2R5A,PRKAB2,PRKAG3,PRKCD,PRKCE,PRKCH,PRKCQ,RASD2,RRAS2,SGSH,SUMF1,TGFB2,TLR2,TLR4,TPP1,WDR59
3-phosphoinositide Degradation	3.45	0.129	CILP,DOT1L,DUSP23,INPP4B,NUDT16,NUDT4,NUDT5,PGAM5,PIP4P1,PPFIA2,PPFIBP2,PPIP5K1,PPM1L,PPP1R14A,PPP1R14B,PPP1R1B,PPP1R1C,PPP1R3C,PPP2R5A,PTPN13,PTPN6,PTPRO,SET,SIRPA,WBP11
Dopamine-DARPP32 Feedback in cAMP Signaling	3.41	0.13	ADCY1,ADCY4,ADCY6,ADCY8,ATP2A2,CACNA2D2,CACNB1,DRD2,GRIN2D,ITPR2,ITPR3,KCNJ12,KCNJ14,KCNJ4,PPM1L,PPP1R14A,PPP1R14B,PPP1R1B,PPP1R3C,PPP2R5A,PRKCD,PRKCE,PRKCH,PRKCQ
Glycogen Biosynthesis II (from UDP-D-Glucose)	3.37	0.571	GBE1,GYG1,GYS1,UGP2
D-myo-inositol-5-phosphate Metabolism	3.31	0.126	CILP,DOT1L,DUSP23,NUDT16,NUDT4,NUDT5,PGAM5,PIP4K2C,PIP4P1,PPFIA2,PPFIBP2,PPIP5K1,PPM1L,PPP1R14A,PPP1R14B,PPP1R1B,PPP1R1C,PPP1R3C,PPP2R5A,PTPN13,PTPN6,PTPRO,SET,SIRPA,WBP11
IL-8 Signaling	3.29	0.124	AKT1,AKT2,CCND2,Cdc42,CYBB,EIF4EBP1,GNAO1,GNG13,GNG2,LIMK2,MYL12B,MYL7,NAPEPLD,NCF2,PGF,PIK3CG,PRKCD,PRKCE,PRKCH,PRKCQ,RASD2,RHOD,RHOT2,RHOU,RRAS2,VEGFB
VEGF Family Ligand-Receptor Interactions	3.25	0.167	AKT1,AKT2,NOS3,NRP1,PGF,PIK3CG,PLA2G4E,PRKCD,PRKCE,PRKCH,PRKCQ,RASD2,RRAS2,VEGFB
ILK Signaling	3.25	0.125	ACTA1,ACTA2,AKT1,AKT2,Cdc42,CFL2,CTNNB1,FBLIM1,FLNB,FLNC,ITGB5,KRT18,MYC,MYH7B,MYH8,MYL7,PGF,PIK3CG,PPM1L,PPP1R14B,PPP2R5A,RHOD,RHOT2,RHOU,VEGFB
Pyridoxal 5'-phosphate Salvage Pathway	3.22	0.182	AKT2,CDK6,DAPK1,GRK4,GRK5,LIMK2,PAK3,PNPO,PRKCD,PRKCE,PRKCH,PRKCQ
Epithelial Adherens Junction Signaling	3.2	0.134	ACTR3,AKT1,AKT2,ARPC2,CFL2,CTNNB1,LIMK2,MAGI2,MYL12B,MYL7,NOTCH1,NOTCH3,NOTCH4,PAK3,PPM1L,PPP2R5A,PRKAB2,PRKAG3,RASD2,RRAS2,TGFB2
RAR Activation	3.12	0.123	ADCY1,ADCY4,ADCY6,ADCY8,AKT1,AKT2,ALDH1A2,CSF2RB,CSNK2A2,DHRS7C,GTF2H2,MAPK14,MNAT1,PIK3CG,PRKCD,PRKCE,PRKCH,PRKCQ,PRMT2,RXRG,SMAD9,SMARCD1,TGFB2,TGFB3,TNIP1
Leukocyte Extravasation Signaling	3.11	0.124	ACTA1,ACTA2,CD44,CDH5,CTNNB1,CTTN,CYBB,EZR,MAPK14,MMP12,MMP14,MMP3,NCF2,PECAM1,PIK3CG,PRKCD,PRKCE,PRKCH,PRKCQ,RAPGEF3,TEC,TIMP1,TIMP3,VAV1
D-myo-inositol (1,4,5,6)-Tetrakisphosphate Biosynthesis	3.1	0.126	CILP,DOT1L,DUSP23,NUDT16,NUDT4,NUDT5,PGAM5,PPFIA2,PPFIBP2,PPIP5K1,PPM1L,PPP1R14A,PPP1R14B,PPP1R1B,PPP1R1C,PPP1R3C,PPP2R5A,PTPN13,PTPN6,PTPRO,SET,SIRPA,WBP11
D-myo-inositol (3,4,5,6)-tetrakisphosphate Biosynthesis	3.1	0.126	CILP,DOT1L,DUSP23,NUDT16,NUDT4,NUDT5,PGAM5,PPFIA2,PPFIBP2,PPIP5K1,PPM1L,PPP1R14A,PPP1R14B,PPP1R1B,PPP1R1C,PPP1R3C,PPP2R5A,PTPN13,PTPN6,PTPRO,SET,SIRPA,WBP11
α-Adrenergic Signaling	3.05	0.148	ADCY1,ADCY4,ADCY6,ADCY8,GNAO1,GNG13,GNG2,GYS1,ITPR2,ITPR3,PRKCD,PRKCE,PRKCH,PRKCQ,RASD2,RRAS2
Cardiac Hypertrophy Signaling (Enhanced)	3	0.0958	ADCY1,ADCY4,ADCY6,ADCY8,ADRA1D,ADRB1,AKT1,AKT2,ATP2A2,CACNA2D2,CACNB1,CSF2RB,CTNNB1,CYBB,EIF4EBP1,FGF23,FGF6,FZD2,FZD4,GNG13,GNG2,HDAC7,HSPB7,IL10RA,IL10RB,IL13RA1,IL15,IL21R,ITGB5,ITPR2,ITPR3,MAP3K11,MAP3K20,MAPK14,MKNK1,MYC,NAPEPLD,NFATC4,NPPA,PDE4A,PDE4B,PIK3CG,PRKCD,PRKCE,PRKCH,PRKCQ,RASD2,RCAN1,RRAS2,TGFB2,TGFB3,WNT11
3-phosphoinositide Biosynthesis	3	0.12	CILP,DOT1L,DUSP23,NUDT16,NUDT4,NUDT5,PGAM5,PIK3CG,PIP4K2C,PPFIA2,PPFIBP2,PPIP5K1,PPM1L,PPP1R14A,PPP1R14B,PPP1R1B,PPP1R1C,PPP1R3C,PPP2R5A,PTPN13,PTPN6,PTPRO,SET,SIRPA,WBP11
Synaptogenesis Signaling Pathway	2.95	0.107	ACTR3,ADCY1,ADCY4,ADCY6,ADCY8,AKT1,AKT2,ARHGEF7,ARPC2,CACNA2D2,CACNB1,CDH13,CDH4,CDH5,CDH8,COMP,CTNNB1,EFNB3,EIF4EBP1,EPHA4,EPHA7,GRIN2D,MAPK14,PIK3CG,PRKCD,PRKCE,RAB3A,RASD2,RASGRP2,RRAS2,SYT13,SYT7,VAMP2,YKT6
Actin Cytoskeleton Signaling	2.94	0.114	ACTA1,ACTA2,ACTR3,ARHGAP24,ARHGEF7,ARPC2,CFL2,EZR,FGD3,FGF23,FGF6,GSN,IQGAP2,ITGB5,LIMK2,MYH7B,MYH8,MYL12B,MYL7,NCKAP1L,PAK3,PFN2,PIK3CG,RASD2,RRAS2,TIAM2,TLN2,VAV1
Role of NFAT in Cardiac Hypertrophy	2.93	0.117	ADCY1,ADCY4,ADCY6,ADCY8,AKT1,AKT2,CACNA1G,CACNA2D2,CACNB1,GNG13,GNG2,HDAC7,ITPR2,ITPR3,MAPK14,NFATC4,PIK3CG,PRKCD,PRKCE,PRKCH,PRKCQ,RASD2,RCAN1,RRAS2,TGFB2,TGFB3
Oxidative Phosphorylation	2.92	0.144	ATP5PD,COX7A1,CYCS,MT-ATP6,MT-CO1,MT-CO2,MT-CO3,MT-CYB,MT-ND1,MT-ND2,MT-ND3,MT-ND4,NDUFA1,NDUFA10,NDUFV3,UQCRB
Xenobiotic Metabolism General Signaling Pathway	2.92	0.133	AKT1,AKT2,GSTA3,GSTA5,GSTK1,GSTM2,MAP3K11,MAPK14,MGST1,NQO1,NR1H3,PIK3CG,PRKCD,PRKCE,PRKCH,PRKCQ,RASD2,RRAS2,SLC51A
Superpathway of Inositol Phosphate Compounds	2.84	0.114	CILP,DOT1L,DUSP23,ITPKB,NUDT16,NUDT4,NUDT5,PGAM5,PIK3CG,PIP4K2C,PIP4P1,PPFIA2,PPFIBP2,PPIP5K1,PPM1L,PPP1R14A,PPP1R14B,PPP1R1B,PPP1R1C,PPP1R3C,PPP2R5A,PTPN13,PTPN6,PTPRO,SET,SIRPA,WBP11
Mouse Embryonic Stem Cell Pluripotency	2.78	0.144	AKT1,AKT2,CTNNB1,FZD2,FZD4,ID1,ID3,LIFR,MAPK14,MYC,PIK3CG,RASD2,RRAS2,SMAD9,TYK2
Gαq Signaling	2.76	0.124	ADRA1D,AKT1,AKT2,Cdc42,GNAO1,GNG13,GNG2,GYS1,ITPR2,ITPR3,NAPEPLD,NFATC4,PIK3CG,PRKCD,PRKCE,PRKCH,PRKCQ,RGS4,RHOD,RHOT2,RHOU
Germ Cell-Sertoli Cell Junction Signaling	2.73	0.123	ACTA1,ACTA2,AKT1,Cdc42,CFL2,CTNNB1,EPN1,GSN,LIMK2,MAP3K11,MAPK14,PAK3,PIK3CG,RASD2,RHOD,RHOT2,RHOU,RRAS2,TGFB2,TGFB3,TUBA4A
White Adipose Tissue Browning Pathway	2.71	0.13	ADCY1,ADCY4,ADCY6,ADCY8,CACNA1G,CACNA2D2,CACNB1,FNDC5,ITPR2,ITPR3,LDHA,LDHD,MAPK14,NPPA,NRF1,PRKAB2,PRKAG3,RXRG
AMPK Signaling	2.66	0.111	ADRA1D,ADRB1,AK1,AK4,AK6,AKT1,AKT2,CKM,EIF4EBP1,GNAO1,GNG13,GNG2,GYS1,MAPK14,NOS3,PFKFB1,PFKFB4,PIK3CG,PPM1E,PPM1L,PPP2R5A,PRKAB2,PRKAG3,RAB3A,SLC2A4,SMARCD1,STRADA
Circadian Rhythm Signaling	2.64	0.108	ADCY1,ADCY4,ADCY6,ADCY8,ADRB1,CACNA1G,CACNA2D2,CACNB1,CSNK2A2,EIF4EBP1,GNG13,GNG2,GRIN2D,HLF,ITPR2,ITPR3,MKNK1,MYC,OPN4,PRKAB2,PRKAG3,PRKCD,PRKCE,PRKCH,PRKCQ,PTGDS,RASD2,RORC,RRAS2
Protein Kinase A Signaling	2.61	0.0978	ADCY1,ADCY4,ADCY6,ADCY8,CTNNB1,DUSP3,FLNB,FLNC,GNG13,GNG2,GYS1,H1-2,ITPR2,ITPR3,MYL12B,MYL7,NAPEPLD,NFATC4,NOS3,NTN1,PDE4A,PDE4B,PPP1R14A,PPP1R14B,PPP1R1B,PPP1R3C,PRKCD,PRKCE,PRKCH,PRKCQ,PTPN13,PTPN14,PTPN6,PTPRE,PTPRO,SIRPA,TGFB2,TGFB3,TNNI3,TNS2
Natural Killer Cell Signaling	2.58	0.116	AKT1,AKT2,CD48,CFL2,COL11A2,FCGR2A,HSPA1L,IL15,LAIR1,LIMK2,MAP3K11,MAPK14,NFATC4,PAK3,PIK3CG,PRKCQ,PTPN6,RASD2,RRAS2,TYK2,TYROBP,ULBP1,VAV1
fMLP Signaling in Neutrophils	2.56	0.13	ACTR3,ARPC2,CYBB,GNAO1,GNG13,GNG2,ITPR2,ITPR3,NCF2,NFATC4,PIK3CG,PRKCD,PRKCE,PRKCH,PRKCQ,RASD2,RRAS2
EIF2 Signaling	2.55	0.112	ACTA1,ACTA2,AKT1,AKT2,ATF5,EIF1AX,EIF2A,EIF2S2,EIF3H,EIF4A1,MT-RNR1,MT-RNR2,MT-TM,MYC,PAIP1,PIK3CG,RASD2,RPL12,RPL22,RPL3,RPL39,RPL3L,RPS27L,RRAS2,SREBF1
Apelin Cardiomyocyte Signaling Pathway	2.55	0.141	AKT1,AKT2,APLN,ATP2A2,CAT,MAPK14,MYL12B,MYL7,NOS3,PIK3CG,PRKCD,PRKCE,PRKCH,PRKCQ
Erythropoietin Signaling Pathway	2.54	0.119	AKT1,AKT2,CCND2,CSF2RB,CTNNB1,HBA1/HBA2,HBB,IL15,ITPR2,ITPR3,NOS3,PIK3CG,PRKCD,PRKCE,PRKCH,PRKCQ,PTPN6,RASD2,RRAS2,TGFB2,TGFB3
Senescence Pathway	2.54	0.104	AKT1,AKT2,CACNA2D2,CACNB1,CAT,CCND2,CDK6,E2F6,EIF4EBP1,ELF4,GADD45G,ITPR2,ITPR3,MAPK14,NFATC4,PDK2,PDK4,PIK3CG,PPM1L,PPP2R5A,RAD50,RASD2,RRAS2,Saa3,SERPINE1,SMAD9,SOD2,SQSTM1,TGFB2,TGFB3,TLR2
Mechanisms of Viral Exit from Host Cells	2.52	0.195	ACTA1,ACTA2,CHMP6,PRKCD,PRKCE,PRKCH,PRKCQ,VPS37C
P2Y Purigenic Receptor Signaling Pathway	2.49	0.128	ADCY1,ADCY4,ADCY6,ADCY8,AKT1,AKT2,GNG13,GNG2,MYC,P2RY1,PIK3CG,PRKCD,PRKCE,PRKCH,PRKCQ,RASD2,RRAS2
Renin-Angiotensin Signaling	2.49	0.131	ADCY1,ADCY4,ADCY6,ADCY8,ITPR2,ITPR3,MAPK14,PAK3,PIK3CG,PRKCD,PRKCE,PRKCH,PRKCQ,PTPN6,RASD2,RRAS2
Regulation of eIF4 and p70S6K Signaling	2.49	0.117	AKT1,AKT2,EIF1AX,EIF2A,EIF2S2,EIF3H,EIF4A1,EIF4EBP1,ITGB5,MAPK14,MKNK1,MT-RNR1,MT-RNR2,MT-TM,PAIP1,PIK3CG,PPM1L,PPP2R5A,RASD2,RPS27L,RRAS2
Pulmonary Fibrosis Idiopathic Signaling Pathway	2.48	0.101	ACTA1,ACTA2,AKT1,AKT2,BIRC5,CAV1,CCN2,COL11A2,COL4A5,COL8A1,CTNNB1,EIF4EBP1,FZD2,FZD4,IL13RA1,MAPK14,MMP12,MMP14,MMP3,NOTCH1,NOTCH3,NOTCH4,PIK3CG,PINK1,RASD2,RBBP4,RRAS2,SERPINE1,STK38,TGFB2,TGFB3,TYK2,WNT11
Ephrin Receptor Signaling	2.47	0.113	ACTR3,AKT1,AKT2,ARHGEF15,ARPC2,CFL2,EFNB3,EPHA4,EPHA7,GNAO1,GNG13,GNG2,GRIN2D,ITGB5,LIMK2,PAK3,PGF,PIK3CG,PTPN13,RASD2,RRAS2,SH2D3C,VEGFB
Endothelin-1 Signaling	2.45	0.115	ADCY1,ADCY4,ADCY6,ADCY8,ECE1,GNAO1,ITPR2,ITPR3,MAPK14,MYC,NAPEPLD,NOS3,PIK3CG,PLA2G4E,PLA2G7,PLAAT3,PRKCD,PRKCE,PRKCH,PRKCQ,RASD2,RRAS2
CCR3 Signaling in Eosinophils	2.43	0.126	CFL2,GNAO1,GNG13,GNG2,ITPR2,ITPR3,LIMK2,MAPK14,PAK3,PIK3CG,PLA2G4E,PRKCD,PRKCE,PRKCH,PRKCQ,RASD2,RRAS2
Alanine Degradation III	2.42	1	GPT,GPT2
Alanine Biosynthesis II	2.42	1	GPT,GPT2
4-hydroxyproline Degradation I	2.42	1	ALDH4A1,HOGA1
Xenobiotic Metabolism PXR Signaling Pathway	2.42	0.114	ABCB1,ALDH1A2,ALDH1L2,ALDH2,ALDH4A1,CAT,ESD,GAL3ST2,GRIP1,GSTA3,GSTA5,GSTK1,GSTM2,MAOA,MGST1,PPP1R14A,PPP1R14B,PPP1R3C,PRKCD,PRKCE,PRKCH,PRKCQ
Endocannabinoid Cancer Inhibition Pathway	2.4	0.122	ADCY1,ADCY4,ADCY6,ADCY8,AKT1,AKT2,CCND2,CTNNB1,EIF2A,GNAO1,MAPK14,MYC,NOS3,PGF,PIK3CG,PRKAB2,PRKAG3,VEGFB
Arginine Biosynthesis IV	2.4	0.5	ASL,GLUD1,OAT
Aryl Hydrocarbon Receptor Signaling	2.39	0.119	ALDH1A2,ALDH1L2,ALDH2,ALDH4A1,CCND2,CDK6,CTSD,GSTA3,GSTA5,GSTK1,GSTM2,HSPB7,MGST1,MYC,NFIX,NQO1,RXRG,TGFB2,TGFB3
CDK5 Signaling	2.38	0.132	ADCY1,ADCY4,ADCY6,ADCY8,LAMA5,LAMC2,MAPK14,PPM1L,PPP1R14A,PPP1R14B,PPP1R1B,PPP1R3C,PPP2R5A,RASD2,RRAS2
Glioblastoma Multiforme Signaling	2.38	0.117	AKT1,AKT2,CCND2,Cdc42,CDK6,CTNNB1,E2F6,FZD2,FZD4,ITPR2,ITPR3,MYC,PIK3CG,PRKCD,RASD2,RHOD,RHOT2,RHOU,RRAS2,WNT11
Virus Entry via Endocytic Pathways	2.35	0.135	ACTA1,ACTA2,CAV1,FLNB,FLNC,ITGB5,MR1,PIK3CG,PRKCD,PRKCE,PRKCH,PRKCQ,RASD2,RRAS2
Glioma Invasiveness Signaling	2.33	0.151	CD44,Cdc42,PIK3CG,RASD2,RHOD,RHOT2,RHOU,RRAS2,TIMP1,TIMP3,VTN
Oxytocin In Brain Signaling Pathway	2.32	0.112	AKT1,AKT2,CACNA1G,CACNA2D2,CACNB1,EIF2A,GNAO1,GNG13,GNG2,ITPR2,ITPR3,PIK3CG,PLA2G4E,PLA2G7,PLAAT3,PRKCD,PRKCE,PRKCH,PRKCQ,RASD2,RRAS2,TLR4
Regulation of Actin-based Motility by Rho	2.31	0.129	ACTA1,ACTA2,ACTR3,ARPC2,Cdc42,GSN,ITGB5,MYL12B,MYL7,PAK3,PFN2,PIP4K2C,RHOD,RHOT2,RHOU
Cellular Effects of Sildenafil (Viagra)	2.31	0.12	ACTA1,ACTA2,ADCY1,ADCY4,ADCY6,ADCY8,CACNA2D2,CACNB1,ITPR2,ITPR3,MYH7B,MYH8,MYL12B,MYL7,NOS3,NPPA,PDE4A,PDE4B
Gap Junction Signaling	2.29	0.111	ACTA1,ACTA2,ADCY1,ADCY4,ADCY6,ADCY8,ADRB1,AKT1,AKT2,CAV1,CTNNB1,DRD2,ITPR2,ITPR3,PIK3CG,PRKCD,PRKCE,PRKCH,PRKCQ,RASD2,RRAS2,TUBA4A
Semaphorin Neuronal Repulsive Signaling Pathway	2.28	0.119	AKT1,AKT2,CD44,CFL2,DPYSL3,DPYSL4,ITGB5,LIMK2,MYL12B,MYL7,NRP1,PAK3,PDE4A,PDE4B,PIK3CG,PLXNB1,SEMA4D,SEMA6C
Insulin Secretion Signaling Pathway	2.27	0.103	ADCY1,ADCY4,ADCY6,ADCY8,CACNA1G,CACNA2D2,CACNB1,CPE,EIF2A,EIF2S2,EIF4A1,EIF4EBP1,GCK,ITPR2,ITPR3,MAPK14,PAIP1,PIK3CG,PRKCD,PRKCE,PRKCH,PRKCQ,SEC61A2,SLC2A4,SPCS3,TYK2,VAMP2,YKT6
GPCR-Mediated Nutrient Sensing in Enteroendocrine Cells	2.24	0.127	ADCY1,ADCY4,ADCY6,ADCY8,CACNA1G,CACNA2D2,CACNB1,GNG13,GNG2,ITPR2,ITPR3,PRKCD,PRKCE,PRKCH,PRKCQ
Hypoxia Signaling in the Cardiovascular System	2.19	0.145	AKT1,LDHA,NOS3,NQO1,SLC2A4,SUMO1,UBE2E1,UBE2F,UBE2G2,UBE2N,UBE2Z
CSDE1 Signaling Pathway	2.18	0.161	AKT1,AKT2,CTNNB1,CTTN,EDC4,HNRNPD,MYC,PAIP1,TNC
Xenobiotic Metabolism Signaling	2.17	0.1	ABCB1,ALDH1A2,ALDH1L2,ALDH2,ALDH4A1,CAT,ESD,FMO1,GAL3ST2,GRIP1,GSTA3,GSTA5,GSTK1,GSTM2,MAOA,MAP3K11,MAPK14,MGST1,NQO1,PIK3CG,PPM1L,PPP2R5A,PRKCD,PRKCE,PRKCH,PRKCQ,RASD2,RRAS2,SUMO1
Xenobiotic Metabolism AHR Signaling Pathway	2.17	0.138	ABCG2,ALDH1A2,ALDH1L2,ALDH2,ALDH4A1,GSTA3,GSTA5,GSTK1,GSTM2,MGST1,NQO1,SUMO1
Angiopoietin Signaling	2.15	0.143	AKT1,AKT2,BIRC5,GRB14,NOS3,PAK3,PIK3CG,RASD2,RRAS2,TIE1,TNIP1
VEGF Signaling	2.13	0.131	ACTA1,ACTA2,AKT1,AKT2,EIF1AX,EIF2S2,NOS3,PGF,PIK3CG,PTPN6,RASD2,RRAS2,VEGFB
Cancer Drug Resistance By Drug Efflux	2.08	0.155	ABCB1,ABCC1,ABCG2,AKT1,AKT2,PIK3CG,RASD2,RRAS2,YBX1
Phenylalanine Degradation IV (Mammalian, via Side Chain)	2.07	0.286	ALDH2,GOT1,GOT2,MAOA
IL-3 Signaling	2.06	0.139	AKT1,AKT2,CSF2RB,PIK3CG,PRKCD,PRKCE,PRKCH,PRKCQ,PTPN6,RASD2,RRAS2
STAT3 Pathway	2.06	0.119	BMP6,CSF2RB,IL10RA,IL10RB,IL13RA1,IL21R,MAP3K11,MAP3K20,MAP3K21,MAPK14,MYC,PTPN6,RASD2,RRAS2,TGFB2,TYK2
Superoxide Radicals Degradation	1.99	0.375	CAT,NQO1,SOD2
Cardiac Hypertrophy Signaling	1.99	0.0996	ADCY1,ADCY4,ADCY6,ADCY8,ADRA1D,ADRB1,AKT1,CACNA2D2,CACNB1,Cdc42,GNAO1,GNG13,GNG2,MAP3K11,MAPK14,MYL12B,MYL7,NFATC4,PIK3CG,RASD2,RHOD,RHOT2,RHOU,RRAS2,TGFB2,TGFB3
Methylglyoxal Degradation I	1.97	0.667	HAGH,HAGHL
S-methyl-5'-thioadenosine Degradation II	1.97	0.667	LACC1,MTAP
Glutamate Degradation II	1.97	0.667	GOT1,GOT2
Tyrosine Biosynthesis IV	1.97	0.667	PAH,PCBD1
Aspartate Biosynthesis	1.97	0.667	GOT1,GOT2
Protein Ubiquitination Pathway	1.96	0.0982	AMFR,BAG1,CRYAB,DNAJC18,DNAJC2,HSPA12B,HSPA1L,HSPA4L,HSPB7,MR1,PSMA5,PSMD5,PSMD8,SKP1,UBE2E1,UBE2F,UBE2G2,UBE2N,UBE2Z,UBE4B,UCHL1,UCHL3,USO1,USP16,USP20,USP36,USP47
ID1 Signaling Pathway	1.94	0.105	AKT1,AKT2,BIRC5,CAV1,CCN2,CTNNB1,ID1,LIFR,MAPK14,MCAM,MYC,PGF,PIK3CG,PLXNB1,PLXNB2,RASD2,RRAS2,SMAD9,TGFB2,TGFB3,VEGFB
Non-Small Cell Lung Cancer Signaling	1.91	0.128	AKT1,AKT2,CCND2,CDK6,E2F6,HDAC7,ITPR2,ITPR3,PIK3CG,RASD2,RRAS2,RXRG
Type II Diabetes Mellitus Signaling	1.89	0.111	AKT1,AKT2,CACNA1G,CACNA2D2,CACNB1,GCK,ITPR2,ITPR3,PIK3CG,PRKAB2,PRKAG3,PRKCD,PRKCE,PRKCH,PRKCQ,SLC27A1,SLC2A4
Autophagy	1.89	0.102	AKT1,AKT2,ATG13,BECN1,BMP6,DAPK1,EIF2A,GABARAPL1,LAMP1,MYC,PIK3CG,PPM1L,PPP2R5A,PRKAB2,PRKAG3,PRKCQ,RGS19,SLC7A5,SQSTM1,TGFB2,TLR4,TRAF3
Xenobiotic Metabolism CAR Signaling Pathway	1.89	0.105	ABCB1,ABCC1,ALDH1A2,ALDH1L2,ALDH2,ALDH4A1,FMO1,GAL3ST2,GRIP1,GSTA3,GSTA5,GSTK1,GSTM2,MGST1,PPM1L,PPP2R5A,PRKCD,PRKCE,PRKCH,PRKCQ
UVB-Induced MAPK Signaling	1.88	0.154	AKT1,EIF4EBP1,MAPK14,PIK3CG,PRKCD,PRKCE,PRKCH,PRKCQ
IL-22 Signaling	1.86	0.208	AKT1,AKT2,IL10RB,MAPK14,TYK2
Ethanol Degradation IV	1.86	0.208	ACSS3,ALDH1A2,ALDH2,ALDH4A1,CAT
Cardiac β-adrenergic Signaling	1.85	0.106	ADCY1,ADCY4,ADCY6,ADCY8,ADRB1,ATP2A2,CACNA2D2,CACNB1,GNAO1,GNG13,GNG2,NAPEPLD,PDE4A,PDE4B,PPM1L,PPP1R14A,PPP1R14B,PPP1R3C,PPP2R5A
Parkinson's Signaling	1.85	0.25	CYCS,MAPK14,SNCAIP,UCHL1
Phagosome Formation	1.85	0.0825	ACTR3,ADGRB2,ADGRF5,ADGRL1,ADRA1D,ADRB1,AKT1,AKT2,ARPC2,BCL10,BDKRB2,C3AR1,CELSR2,CFL2,CLIP1,CX3CR1,DRD2,FCGR2A,FCGR2B,FZD2,FZD4,GPR22,GPR4,GPR68,ITGB5,ITPR2,ITPR3,LIMK2,MRC1,MYH7B,MYH8,MYL12B,MYL7,NAPEPLD,OPRD1,P2RY1,PAK3,PIK3CG,PIP4K2C,PLA2G4E,PLA2G7,PLAAT3,PRKCD,PRKCE,PRKCH,PRKCQ,PTAFR,RAPGEF3,RASD2,RRAS2,S1PR5,TLN2,TLR2,TLR4,UTS2R,VAV1,VTN
Cholecystokinin/Gastrin-mediated Signaling	1.84	0.118	Cdc42,EPHA4,ITPR2,ITPR3,MAPK14,PRKCD,PRKCE,PRKCH,PRKCQ,RASD2,RHOD,RHOT2,RHOU,RRAS2
GNRH Signaling	1.84	0.104	ADCY1,ADCY4,ADCY6,ADCY8,CACNA1G,CACNA2D2,CACNB1,GNG13,GNG2,ITPR2,ITPR3,MAP3K11,MAPK14,PAK3,PRKCD,PRKCE,PRKCH,PRKCQ,RASD2,RRAS2
Synaptic Long Term Potentiation	1.84	0.115	ADCY1,ADCY8,GRIN2D,ITPR2,ITPR3,PPP1R14A,PPP1R14B,PPP1R3C,PRKCD,PRKCE,PRKCH,PRKCQ,RAPGEF3,RASD2,RRAS2
Folate Transformations I	1.84	0.333	MTHFD2L,MTHFR,SHMT1
Oxytocin Signaling Pathway	1.83	0.0957	AKT1,AKT2,CACNA2D2,CACNB1,GNAO1,GNG13,GNG2,HSPB7,ITPR2,ITPR3,MAPK14,MYH7B,MYH8,MYL7,NOS3,NPPA,PIK3CG,PLA2G4E,PPP1R14A,PRKAB2,PRKAG3,PRKCD,PRKCE,PRKCH,PRKCQ,RASD2,RRAS2
Glucocorticoid Receptor Signaling	1.82	0.0843	AKT1,AKT2,BAG1,CAV1,CSF2RB,FKBP4,GTF2E2,GTF2H2,H2-T24,HSPA1L,IL10RA,IL10RB,IL13RA1,IL21R,KRT18,KRT80,MAPK14,MMP3,MNAT1,MT-ATP6,MT-CYB,MT-ND1,MT-ND2,MT-ND3,MT-ND4,MT-ND6,MYC,NDUFA10,NDUFV3,NFATC4,NOS3,NPPA,PDK4,PFKFB1,PIK3CG,PLA2G4E,PRKAB2,PRKAG3,RASD2,RRAS2,RXRG,SERPINE1,SMARCD1,SUMO1,TFB2M,TGFB2,TGFB3,TLR2,TYK2
Macropinocytosis Signaling	1.76	0.132	CSF1R,ITGB5,MRC1,PIK3CG,PRKCD,PRKCE,PRKCH,PRKCQ,RASD2,RRAS2
Pyrimidine Ribonucleotides Interconversion	1.73	0.171	AK1,AK4,CTPS1,CTPS2,NME1,NUDT5
Adipogenesis pathway	1.73	0.111	AKT1,CTNNB1,FZD2,FZD4,GTF2H2,HDAC7,KMT2B,LPIN1,MNAT1,NFATC4,PPIP5K1,RBBP4,SLC2A4,SMAD9,SREBF1
Hepatic Fibrosis Signaling Pathway	1.73	0.0877	ACTA2,AKT1,AKT2,CACNA2D2,CACNB1,CCN2,Cdc42,COL11A2,CTNNB1,CYBB,FZD2,FZD4,ITGB5,MAPK14,MYC,MYL12B,MYL7,NCF2,PGF,PIK3CG,PRKCD,PRKCE,PRKCH,PRKCQ,RASD2,RHOD,RHOT2,RHOU,RRAS2,SERPINE1,SOD2,TGFB2,TGFB3,TIMP1,TLR4,VEGFB,WNT11
SNARE Signaling Pathway	1.7	0.11	ADCY1,ADCY4,ADCY6,ADCY8,CACNA2D2,CACNB1,MYH7B,MYH8,MYL7,RAB3A,SNAP91,SYT13,SYT7,VAMP2,YKT6
IL-12 Signaling and Production in Macrophages	1.7	0.11	AKT1,AKT2,CLU,LYZ,MAPK14,PCYOX1,PIK3CG,PRKCD,PRKCE,PRKCH,PRKCQ,TGFB2,TGFB3,TLR2,TLR4
WNT/β-catenin Signaling	1.7	0.104	AKT1,AKT2,CD44,CDH5,CSNK2A2,CTNNB1,FZD2,FZD4,GNAO1,KREMEN1,MYC,PPM1L,PPP2R5A,SOX10,SOX7,TGFB2,TGFB3,WNT11
PI3K/AKT Signaling	1.69	0.101	AKT1,AKT2,CSF2RB,CTNNB1,EIF4EBP1,GDF15,GYS1,IL10RA,IL10RB,IL13RA1,IL21R,ITGB5,MCL1,NOS3,PIK3CG,PPM1L,PPP2R5A,RASD2,RRAS2,TYK2
Phenylethylamine Degradation I	1.68	0.5	ALDH2,AOC3
Arginine Degradation I (Arginase Pathway)	1.68	0.5	ALDH4A1,OAT
L-cysteine Degradation I	1.68	0.5	GOT1,GOT2
Phenylalanine Degradation I (Aerobic)	1.68	0.5	PAH,PCBD1
Ceramide Signaling	1.67	0.122	AKT1,AKT2,CNKSR1,CTSD,CYCS,PIK3CG,PPM1L,PPP2R5A,RASD2,RRAS2,S1PR5
RAC Signaling	1.65	0.109	ACTR3,ARPC2,CD44,CFL2,CYBB,IQGAP2,ITGB5,LIMK2,MAP3K11,NCF2,PAK3,PIK3CG,PIP4K2C,RASD2,RRAS2
Tryptophan Degradation X (Mammalian, via Tryptamine)	1.65	0.185	AKR1A1,ALDH1A2,ALDH2,ALDH4A1,MAOA
ERBB4 Signaling	1.65	0.132	AKT1,APH1B,PIK3CG,PRKCD,PRKCE,PRKCH,PRKCQ,RASD2,RRAS2
Remodeling of Epithelial Adherens Junctions	1.65	0.132	ACTA1,ACTA2,ACTR3,ARPC2,CLIP1,CTNNB1,Mapre2,NME1,TUBA4A
Cell Cycle: G1/S Checkpoint Regulation	1.65	0.132	CCND2,CDK6,E2F6,GNL3,HDAC7,MYC,SKP1,TGFB2,TGFB3
NAD Signaling Pathway	1.64	0.106	AKT1,AKT2,BMP6,H1-2,LDHA,LDHD,NAPRT,NMRK2,NT5E,PIK3CG,PRKAB2,PRKAG3,SLC7A5,SOD2,SREBF1,TGFB2
Corticotropin Releasing Hormone Signaling	1.64	0.106	ADCY1,ADCY4,ADCY6,ADCY8,CACNA1G,CACNA2D2,CACNB1,GNAO1,ITPR2,ITPR3,MAPK14,NOS3,PRKCD,PRKCE,PRKCH,PRKCQ
Glutathione-mediated Detoxification	1.62	0.162	GSTA3,GSTA5,GSTK1,GSTM2,Gstt1,MGST1
Noradrenaline and Adrenaline Degradation	1.62	0.162	AKR1A1,ALDH1A2,ALDH2,ALDH4A1,COMT,MAOA
GP6 Signaling Pathway	1.62	0.11	AKT1,AKT2,COL11A2,COL4A5,COL8A1,LAMA5,LAMC2,PIK3CG,PRKCD,PRKCE,PRKCH,PRKCQ,RASGRP2,VAV1
Endocannabinoid Developing Neuron Pathway	1.62	0.11	ADCY1,ADCY4,ADCY6,ADCY8,AKT1,AKT2,CTNNB1,GNAO1,GNG13,GNG2,MAPK14,PIK3CG,RASD2,RRAS2
Gustation Pathway	1.61	0.0985	ADCY1,ADCY4,ADCY6,ADCY8,CACNA1G,CACNA2D2,CACNB1,DAGLB,GNG13,ITPR2,ITPR3,KCNJ12,LDAH,LIPA,P2RX5,P2RY1,PANX1,SCN10A,SCN1B,SLC2A4
Bladder Cancer Signaling	1.59	0.112	DAPK1,E2F6,FGF23,FGF6,HDAC7,MMP12,MMP14,MMP3,MYC,PGF,RASD2,RRAS2,VEGFB
GDP-glucose Biosynthesis	1.58	0.273	GCK,HK2,PGM5
Tumor Microenvironment Pathway	1.57	0.101	AKT1,AKT2,CD44,FGF23,FGF6,MMP12,MMP14,MMP3,MYC,PGF,PIK3CG,RASD2,RRAS2,SLC2A4,TGFB2,TGFB3,TNC,VEGFB
Pyrimidine Ribonucleotides De Novo Biosynthesis	1.57	0.158	AK1,AK4,CTPS1,CTPS2,NME1,NUDT5
Notch Signaling	1.57	0.158	APH1B,HEY1,JAG2,NOTCH1,NOTCH3,NOTCH4
PI3K Signaling in B Lymphocytes	1.53	0.105	AKT1,AKT2,ATF5,BCL10,CARD10,FCGR2B,ITPR2,ITPR3,NFATC4,PIK3AP1,PIK3CG,RASD2,RRAS2,TLR4,VAV1
Inhibition of Matrix Metalloproteases	1.52	0.154	ADAM12,MMP12,MMP14,MMP3,TIMP1,TIMP3
Chronic Myeloid Leukemia Signaling	1.51	0.112	AKT1,AKT2,CCND2,CDK6,E2F6,HDAC7,MYC,PIK3CG,RASD2,RRAS2,TGFB2,TGFB3
Regulation of the Epithelial-Mesenchymal Transition Pathway	1.51	0.0974	AKT1,AKT2,APH1B,CTNNB1,FGF23,FGF6,FZD2,FZD4,JAG2,NOTCH1,NOTCH3,NOTCH4,PIK3CG,RASD2,RRAS2,TGFB2,TGFB3,TYK2,WNT11
Netrin Signaling	1.5	0.125	ABLIM1,ABLIM3,CACNA1G,CACNA2D2,CACNB1,ITPR2,ITPR3,NFATC4,NTN1
Role of NANOG in Mammalian Embryonic Stem Cell Pluripotency	1.49	0.108	AKT1,AKT2,BMP6,CTNNB1,FZD2,FZD4,LIFR,PIK3CG,RASD2,RRAS2,SMAD9,TYK2,WNT11
Small Cell Lung Cancer Signaling	1.48	0.115	AKT1,AKT2,CCND2,CDK6,CYCS,E2F6,HDAC7,MYC,PIK3CG,RXRG,TRAF3
Creatine-phosphate Biosynthesis	1.48	0.4	CKM,CKMT1A/CKMT1B
Citrulline-Nitric Oxide Cycle	1.48	0.4	ASL,NOS3
Glucose and Glucose-1-phosphate Degradation	1.48	0.25	GCK,HK2,PGM5
Gα12/13 Signaling	1.47	0.105	AKT1,AKT2,CDH13,CDH4,CDH5,CDH8,CTNNB1,MYL12B,MYL7,PIK3CG,RASD2,RRAS2,TEC,VAV1
FcγRIIB Signaling in B Lymphocytes	1.46	0.118	AKT1,CACNA1G,CACNA2D2,CACNB1,FCGR2B,ITPR2,ITPR3,PIK3CG,RASD2,RRAS2
UVC-Induced MAPK Signaling	1.45	0.137	MAPK14,PRKCD,PRKCE,PRKCH,PRKCQ,RASD2,RRAS2
p53 Signaling	1.42	0.112	AKT1,AKT2,BIRC5,CCND2,CTNNB1,GADD45G,GNL3,MAPK14,PIK3CG,PRKDC,TP63
Thrombopoietin Signaling	1.42	0.127	MYC,PIK3CG,PRKCD,PRKCE,PRKCH,PRKCQ,RASD2,RRAS2
Caveolar-mediated Endocytosis Signaling	1.4	0.12	ACTA1,ACTA2,CAV1,CD48,COPG2,FLNB,FLNC,ITGB5,MR1
LPS/IL-1 Mediated Inhibition of RXR Function	1.4	0.0906	ABCB1,ABCC4,ACOX2,ALDH1A2,ALDH1L2,ALDH2,ALDH4A1,CAT,CRAT,Cyp2d22,FMO1,GAL3ST2,GSTA3,GSTA5,GSTK1,GSTM2,MAOA,MGST1,NR1H3,PAPSS2,SLC27A1,SREBF1,TLR4
Endocannabinoid Neuronal Synapse Pathway	1.39	0.101	ADCY1,ADCY4,ADCY6,ADCY8,CACNA1G,CACNA2D2,CACNB1,GNAO1,GNG13,GNG2,GRIN2D,ITPR2,ITPR3,MAPK14,NAPEPLD
Glioma Signaling	1.39	0.105	AKT1,AKT2,CCND2,CDK6,E2F6,HDAC7,PIK3CG,PRKCD,PRKCE,PRKCH,PRKCQ,RASD2,RRAS2
Oleate Biosynthesis II (Animals)	1.38	0.231	FADS6,UFSP1,UFSP2
Sperm Motility	1.38	0.0902	CACNA1G,CSF1R,DDR1,EPHA4,GNAO1,GNG13,GNG2,ITPR2,ITPR3,MAP3K11,NPPA,PDE4A,PDE4B,PLA2G4E,PLA2G7,PLAAT3,PRKCD,PRKCE,PRKCH,PRKCQ,TEC,TIE1,TYK2
Putrescine Degradation III	1.37	0.182	ALDH1A2,ALDH2,ALDH4A1,MAOA
Dopamine Degradation	1.36	0.156	ALDH1A2,ALDH2,ALDH4A1,COMT,MAOA
ERK/MAPK Signaling	1.36	0.0926	EIF4EBP1,ELF4,HSPB7,ITGB5,MKNK1,MYC,PAK3,PIK3CG,PLA2G4E,PPM1L,PPP1R14A,PPP1R14B,PPP1R3C,PPP2R5A,PRKCD,PRKCE,RAPGEF3,RASD2,RRAS2,TLN2
Breast Cancer Regulation by Stathmin1	1.35	0.0791	ADGRB2,ADGRF5,ADGRL1,ADRA1D,ADRB1,ARHGEF15,ARHGEF19,ARHGEF7,ARHGEF9,AURKB,BDKRB2,BMP6,C3AR1,CCND2,CDK6,CELSR2,CX3CR1,DRD2,E2F6,FZD2,FZD4,GNG13,GNG2,GPR22,GPR4,GPR68,OPRD1,P2RY1,PGF,PIK3CG,PPM1L,PPP1R14A,PPP1R14B,PPP1R3C,PPP2R5A,PRKCD,PRKCE,PRKCH,PRKCQ,PTAFR,RASD2,RRAS2,S1PR5,TGFB2,TUBA4A,UTS2R,VEGFB
Pancreatic Adenocarcinoma Signaling	1.34	0.103	AKT1,AKT2,BIRC5,E2F6,HDAC7,NAPEPLD,NOTCH1,PGF,PIK3CG,TGFB2,TGFB3,TYK2,VEGFB
Oncostatin M Signaling	1.34	0.14	EPAS1,MMP3,RASD2,RRAS2,TIMP3,TYK2
Reelin Signaling in Neurons	1.33	0.101	ACTR3,AKT1,AKT2,ARHGEF10L,ARHGEF15,ARHGEF19,ARHGEF7,ARHGEF9,ARPC2,GRIN2D,MAP3K11,PDK2,PDK4,PIK3CG
Iron homeostasis signaling pathway	1.33	0.101	ALAS2,ATP6V0E2,ATP6V1H,BMP6,CIAO2A,CP,EPAS1,GDF15,HBA1/HBA2,HBB,ISCU,NUBP1,SKP1,TYK2
Calcium Signaling	1.33	0.0917	ACTA1,ACTA2,ATP2A2,CACNA1G,CACNA2D2,CACNB1,CASQ2,GRIN2D,HDAC7,ITPR2,ITPR3,MICU1,MYH7B,MYH8,MYL7,NFATC4,PNCK,RCAN1,TNNI3,TP63
Glutamate Receptor Signaling	1.32	0.121	GNG13,GNG2,GRIN2D,GRIP1,SLC17A7,SLC1A1,SLC1A2,SLC38A1
Gαi Signaling	1.31	0.1	ADCY1,ADCY4,ADCY6,ADCY8,CAV1,DRD2,GNAO1,GNG13,GNG2,OPRD1,RASD2,RGS14,RGS4,RRAS2
Insulin Receptor Signaling	1.31	0.1	AKT1,AKT2,EIF4EBP1,GRB10,GYS1,PIK3CG,PPP1R14A,PPP1R14B,PPP1R3C,RASD2,RRAS2,SLC2A4,TRIP10,VAMP2
NF-κB Activation by Viruses	1.31	0.115	AKT1,AKT2,PIK3CG,PRKCD,PRKCE,PRKCH,PRKCQ,RASD2,RRAS2
Factors Promoting Cardiogenesis in Vertebrates	1.31	0.098	BMP6,CTNNB1,FZD2,FZD4,MAPK14,MYC,NPPA,PRKCD,PRKCE,PRKCH,PRKCQ,SMAD9,TGFB2,TGFB3,WNT11
EGF Signaling	1.3	0.127	AKT1,AKT2,CSNK2A2,ITPR2,ITPR3,MAPK14,PIK3CG
Clathrin-mediated Endocytosis Signaling	1.3	0.0933	ACTA1,ACTA2,ACTR3,ARPC2,CLU,CSNK2A2,CTTN,EPN1,FGF23,FGF6,ITGB5,LYZ,PCYOX1,PGF,PIK3CG,SNAP91,STON2,VEGFB
Glycogen Degradation III	1.3	0.214	MGAM,MTAP,PGM5
Colanic Acid Building Blocks Biosynthesis	1.3	0.214	GALK2,PMM1,UGP2
IL-13 Signaling Pathway	1.28	0.103	AKT1,AKT2,ANO1,CTNNB1,IL13RA1,MAOA,MAPK14,PIK3CG,PRKCD,TGFB2,TGFB3,TYK2
Hepatic Fibrosis / Hepatic Stellate Cell Activation	1.28	0.0928	ACTA2,CCN2,COL11A2,COL4A5,COL8A1,ECE1,IGFBP5,IL10RA,MYH7B,MYH8,MYL7,PGF,SERPINE1,TGFB2,TGFB3,TIMP1,TLR4,VEGFB
Neuroinflammation Signaling Pathway	1.27	0.0852	AKT1,AKT2,APH1B,BIRC5,CSF1R,CTNNB1,CX3CR1,CYBB,GRIN2D,IDE,MAPK14,MMP3,MR1,NCF2,NFATC4,PIK3CG,PLA2G4E,SLC1A2,SOD2,TGFB2,TGFB3,TLR2,TLR4,TRAF3,TREM2,TYK2,TYROBP
Ethanol Degradation II	1.26	0.147	ACSS3,AKR1A1,ALDH1A2,ALDH2,ALDH4A1
Synaptic Long Term Depression	1.26	0.0923	CACNA1G,CACNA2D2,CACNB1,GNAO1,ITPR2,ITPR3,NOS3,PLA2G4E,PLA2G7,PLAAT3,PPM1L,PPP2R5A,PRKCD,PRKCE,PRKCH,PRKCQ,RASD2,RRAS2
Serotonin Receptor Signaling	1.26	0.133	ADCY1,ADCY4,ADCY6,ADCY8,MAOA,PCBD1
Fc Epsilon RI Signaling	1.24	0.102	AKT1,AKT2,MAPK14,PIK3CG,PLA2G4E,PRKCD,PRKCE,PRKCH,PRKCQ,RASD2,RRAS2,VAV1
CNTF Signaling	1.23	0.123	AKT1,CNTFR,LIFR,PIK3CG,RASD2,RRAS2,TYK2
Superpathway of Citrulline Metabolism	1.22	0.2	ASL,NOS3,OAT
Leukotriene Biosynthesis	1.22	0.2	ALOX5AP,DPEP2,GGT7
Coagulation System	1.22	0.143	BDKRB2,F13A1,SERPINE1,TFPI,VWF
Methylthiopropionate Biosynthesis	1.21	1	ADI1
Methylglyoxal Degradation VI	1.21	1	LDHD
Lanosterol Biosynthesis	1.21	1	LSS
ERBB Signaling	1.21	0.106	AKT1,MAPK14,PAK3,PIK3CG,PRKCD,PRKCE,PRKCH,PRKCQ,RASD2,RRAS2
Telomerase Signaling	1.2	0.103	AKT1,AKT2,ELF4,HDAC7,MYC,PIK3CG,PPM1L,PPP2R5A,RASD2,RRAS2,TPP1
Trehalose Degradation II (Trehalase)	1.19	0.286	GCK,HK2
Aspartate Degradation II	1.19	0.286	GOT1,GOT2
Sphingosine-1-phosphate Signaling	1.19	0.1	ADCY1,ADCY4,ADCY6,ADCY8,AKT1,AKT2,Cdc42,PIK3CG,RHOD,RHOT2,RHOU,S1PR5
Th1 Pathway	1.15	0.0984	APH1B,CD28,IL10RA,IL10RB,NFATC4,NOTCH1,NOTCH3,NOTCH4,PIK3CG,PRKCQ,TYK2,VAV1
TR/RXR Activation	1.15	0.107	ADRB1,AKT1,AKT2,ENO1,PIK3CG,RXRG,SLC16A2,SREBF1,STRBP
Cyclins and Cell Cycle Regulation	1.15	0.107	CCND2,CDK6,E2F6,HDAC7,PPM1L,PPP2R5A,SKP1,TGFB2,TGFB3
nNOS Signaling in Skeletal Muscle Cells	1.14	0.125	CACNA1G,CACNA2D2,CACNB1,ITPR2,ITPR3,SNTB1
Endometrial Cancer Signaling	1.13	0.117	AKT1,AKT2,CTNNB1,MYC,PIK3CG,RASD2,RRAS2
LPS-stimulated MAPK Signaling	1.12	0.106	MAPK14,PIK3CG,PRKCD,PRKCE,PRKCH,PRKCQ,RASD2,RRAS2,TLR4
HIPPO signaling	1.12	0.106	AMOT,CD44,PPM1L,PPP1R14A,PPP1R14B,PPP1R3C,PPP2R5A,SKP1,TEAD4
Kinetochore Metaphase Signaling Pathway	1.11	0.0991	ARPP19,AURKB,BIRC5,ENSA,MACROH2A1,PPP1R14A,PPP1R14B,PPP1R3C,PPP2R5A,SMC1A,SPDL1
Hepatic Cholestasis	1.1	0.089	ABCB1,ABCC1,ADCY1,ADCY4,ADCY6,ADCY8,IL15,MAP4K2,NR1H3,PRKCD,PRKCE,PRKCH,PRKCQ,SREBF1,TGFB2,TGFB3,TLR4
Aldosterone Signaling in Epithelial Cells	1.1	0.0915	CRYAB,DNAJC18,DNAJC2,HSPA12B,HSPA1L,HSPA4L,HSPB7,ITPR2,ITPR3,PIK3CG,PIP4K2C,PRKCD,PRKCE,PRKCH,PRKCQ
Docosahexaenoic Acid (DHA) Signaling	1.09	0.132	AKT1,AKT2,BCL2A1,CYCS,PIK3CG
Sertoli Cell-Sertoli Cell Junction Signaling	1.08	0.0874	ACTA1,ACTA2,AKT1,AKT2,CTNNB1,EPN1,ITGB5,MAGI2,MAP3K11,MAP3K20,MAPK14,NOS3,PALS2,RASD2,RRAS2,SPTB,TGFB3,TUBA4A
GPCR-Mediated Integration of Enteroendocrine Signaling Exemplified by an L Cell	1.06	0.107	ADCY1,ADCY4,ADCY6,ADCY8,ADRB1,ITPR2,ITPR3,NMB
MSP-RON Signaling In Cancer Cells Pathway	1.05	0.0929	ACTA2,AKT1,AKT2,CSF2RB,CTNNB1,ELF4,MYC,PGF,PIK3CG,RASD2,RRAS2,ST14,VEGFB
HMGB1 Signaling	1.05	0.0898	AKT1,AKT2,Cdc42,IL15,MAPK14,PIK3CG,RASD2,RHOD,RHOT2,RHOU,RRAS2,SERPINE1,TGFB2,TGFB3,TLR4
Osteoarthritis Pathway	1.05	0.0847	ADAMTS4,ANXA5,CTNNB1,EPAS1,FZD2,FZD4,ITGB5,MMP12,MMP3,NOTCH1,PGF,PRKAB2,PRKAG3,RARRES2,SIK3,SMAD9,TIMP3,TLR2,TLR4,VEGFB
Amyloid Processing	1.04	0.118	AKT1,AKT2,APH1B,CSNK2A2,MAPK14,PRKCE
G-Protein Coupled Receptor Signaling	1.03	0.074	ADCY1,ADCY4,ADCY6,ADCY8,ADGRB2,ADGRF5,ADGRL1,ADRA1D,ADRB1,AKT1,AKT2,AMOT,BDKRB2,C3AR1,CARD10,CELSR2,CTNNB1,CX3CR1,DRD2,FZD2,FZD4,GNAO1,GNG13,GNG2,GPR22,GPR4,GPR68,GRK4,GRK5,HCN4,MAP3K11,MAPK14,MKNK1,MYL12B,MYL7,NAPEPLD,NFATC4,OPRD1,P2RY1,PAK3,PDE4A,PDE4B,PIK3CG,PRKCE,PTAFR,RAPGEF3,RASD2,RGS14,RGS4,RRAS2,S1PR5,UTS2R
GDNF Family Ligand-Receptor Interactions	1.03	0.105	DOK5,DOK7,GFRA3,ITPR2,ITPR3,PIK3CG,RASD2,RRAS2
Relaxin Signaling	1.02	0.0903	ADCY1,ADCY4,ADCY6,ADCY8,AKT1,AKT2,GNAO1,GNG13,GNG2,NAPEPLD,NOS3,PDE4A,PDE4B,PIK3CG
Androgen Signaling	1.02	0.0888	CACNA1G,CACNA2D2,CACNB1,GNAO1,GNG13,GNG2,GTF2E2,GTF2H2,ITPR2,ITPR3,MNAT1,PRKCD,PRKCE,PRKCH,PRKCQ
Hereditary Breast Cancer Signaling	1.02	0.0915	AKT1,AKT2,CCND2,CDK6,GADD45G,HDAC7,NPM1,PIK3CG,RAD50,RASD2,RFC5,RRAS2,SMARCD1
TREM1 Signaling	1	0.104	AKT1,AKT2,FCGR2B,NLRC3,NOD1,TLR2,TLR4,TYROBP
Necroptosis Signaling Pathway	0.991	0.0892	CYBB,DAPK1,GLUD1,PGAM5,PLA2G4E,RNF31,SLC25A10,SLC25A3,TIMM10,TIMM22,TLR4,TNIP1,TOMM20,TSPO
VDR/RXR Activation	0.979	0.103	IGFBP5,PRKCD,PRKCE,PRKCH,PRKCQ,RXRG,SEMA3B,TGFB2
Acute Myeloid Leukemia Signaling	0.979	0.0989	AKT1,AKT2,CSF1R,CSF2RB,EIF4EBP1,MYC,PIK3CG,RASD2,RRAS2
Crosstalk between Dendritic Cells and Natural Killer Cells	0.979	0.0989	ACTA1,ACTA2,CD28,CSF2RB,IL15,TLN2,TLR4,TREM2,TYROBP
Ovarian Cancer Signaling	0.975	0.0886	AKT1,AKT2,CD44,CTNNB1,E2F6,FZD2,FZD4,HDAC7,PGF,PIK3CG,RASD2,RRAS2,VEGFB,WNT11
Granzyme A Signaling	0.971	0.158	H1-2,NME1,SET
Phagosome Maturation	0.959	0.0881	ATP6V0E2,ATP6V1H,CTSD,CTSK,CTSS,CYBB,DYNC1LI2,LAMP1,MR1,NCF2,TUBA4A,VAMP2,VPS37C,YKT6
HGF Signaling	0.955	0.0909	AKT1,AKT2,ELF4,ITGB5,MAP3K11,PIK3CG,PRKCD,PRKCE,PRKCH,PRKCQ,RASD2,RRAS2
Ferroptosis Signaling Pathway	0.955	0.0909	BECN1,CYBB,EIF2A,GPX4,MACROH2A1,PRKAB2,PRKAG3,RASD2,RRAS2,SLC38A1,SQSTM1,TXNRD1
PD-1, PD-L1 cancer immunotherapy pathway	0.939	0.0943	AKT1,AKT2,CD28,CSNK2A2,MR1,PIK3CG,PRKCQ,TGFB2,TGFB3,TYK2
Actin Nucleation by ARP-WASP Complex	0.936	0.0968	ACTR3,ARPC2,Cdc42,ITGB5,RASD2,RHOD,RHOT2,RHOU,RRAS2
GABA Receptor Signaling	0.936	0.0902	ADCY1,ADCY4,ADCY6,ADCY8,CACNA1G,CACNA2D2,CACNB1,GNAO1,GNG13,GNG2,ITPR2,ITPR3
IL-4 Signaling	0.936	0.0968	AKT1,AKT2,IL13RA1,NFATC4,PIK3CG,PTPN6,RASD2,RRAS2,TYK2
UDP-D-xylose and UDP-D-glucuronate Biosynthesis	0.924	0.5	UXS1
Dolichol and Dolichyl Phosphate Biosynthesis	0.924	0.5	DHDDS
Spermine Biosynthesis	0.924	0.5	SMS
L-DOPA Degradation	0.924	0.5	COMT
Taurine Biosynthesis	0.924	0.5	CSAD
L-cysteine Degradation III	0.924	0.5	GOT1
Sulfate Activation for Sulfonation	0.924	0.5	PAPSS2
Xanthine and Xanthosine Salvage	0.924	0.5	LACC1
Thyroid Hormone Biosynthesis	0.924	0.5	CTSD
L-glutamine Biosynthesis II (tRNA-dependent)	0.924	0.5	QRSL1
Glycine Degradation (Creatine Biosynthesis)	0.924	0.5	GATM
Threonine Degradation II	0.924	0.5	GCAT
Formaldehyde Oxidation II (Glutathione-dependent)	0.924	0.5	ESD
Glycine Biosynthesis I	0.924	0.5	SHMT1
Glutamate Biosynthesis II	0.924	0.5	GLUD1
Glutamate Degradation X	0.924	0.5	GLUD1
Calcium Transport I	0.914	0.2	ANXA5,ATP2A2
Estrogen-Dependent Breast Cancer Signaling	0.91	0.0988	AKT1,AKT2,DHRS11,HSD17B11,HSD17B8,PIK3CG,RASD2,RRAS2
Paxillin Signaling	0.9	0.0926	ACTA1,ACTA2,ARHGEF7,ITGB5,MAPK14,PAK3,PIK3CG,RASD2,RRAS2,TLN2
HOTAIR Regulatory Pathway	0.896	0.0859	AKT1,AKT2,CD44,CTNNB1,DZIP3,MMP12,MMP14,MMP3,MYC,PIK3CG,RBBP4,STK38,TLR4,WNT11
Role of MAPK Signaling in the Pathogenesis of Influenza	0.889	0.0976	AKT1,AKT2,MAPK14,PLA2G4E,PLA2G7,PLAAT3,RASD2,RRAS2
Tight Junction Signaling	0.879	0.0843	ACTA1,ACTA2,AKT1,AKT2,CTNNB1,MAGI2,MYH7B,MYH8,MYL7,PPM1L,PPP2R5A,TGFB2,TGFB3,VAMP2,YKT6
Role of CHK Proteins in Cell Cycle Checkpoint Control	0.87	0.105	ATMIN,E2F6,PPM1L,PPP2R5A,RAD50,RFC5
Histamine Degradation	0.87	0.143	ALDH1A2,ALDH2,ALDH4A1
Fatty Acid α-oxidation	0.87	0.143	ALDH1A2,ALDH2,ALDH4A1
Agrin Interactions at Neuromuscular Junction	0.863	0.1	ACTA1,ACTA2,ARHGEF7,CTTN,PAK3,RASD2,RRAS2
GM-CSF Signaling	0.863	0.1	AKT1,AKT2,BCL2A1,CSF2RB,PIK3CG,RASD2,RRAS2
CREB Signaling in Neurons	0.857	0.0726	ADCY1,ADCY4,ADCY6,ADCY8,ADGRB2,ADGRF5,ADGRL1,ADRA1D,ADRB1,AKT1,AKT2,BDKRB2,BMP6,C3AR1,CACNA1G,CACNA2D2,CACNB1,CELSR2,CX3CR1,DRD2,FZD2,FZD4,GNAO1,GNG13,GNG2,GPR22,GPR4,GPR68,GRIN2D,ITPR2,ITPR3,OPRD1,P2RY1,PIK3CG,PRKCD,PRKCE,PRKCH,PRKCQ,PTAFR,RASD2,RRAS2,S1PR5,TGFB2,UTS2R
RHOA Signaling	0.857	0.0887	ACTA1,ACTA2,ACTR3,ARPC2,CFL2,EZR,LIMK2,MYL12B,MYL7,PFN2,PIP4K2C
Human Embryonic Stem Cell Pluripotency	0.851	0.0843	AKT1,AKT2,BMP6,CTNNB1,FZD2,FZD4,GNAO1,GNG13,GNG2,PIK3CG,S1PR5,TGFB2,TGFB3,WNT11
Polyamine Regulation in Colon Cancer	0.845	0.103	AKT1,AKT2,CSNK2A2,CTNNB1,MYC,SMS
MSP-RON Signaling Pathway	0.845	0.103	ACTA1,ACTA2,CSF2RB,PIK3CG,TLR2,TLR4
BAG2 Signaling Pathway	0.845	0.0952	BAG2,HSPA1L,MAPK14,MYC,PINK1,PSMA5,PSMD5,PSMD8
Growth Hormone Signaling	0.842	0.0986	PIK3CG,PRKCD,PRKCE,PRKCH,PRKCQ,PTPN6,SLC2A4
Melanocyte Development and Pigmentation Signaling	0.833	0.0918	ADCY1,ADCY4,ADCY6,ADCY8,PIK3CG,PTPN6,RASD2,RRAS2,SOX10
IL-23 Signaling Pathway	0.827	0.109	AKT1,AKT2,PIK3CG,RORC,TYK2
Melatonin Signaling	0.818	0.0972	GNAO1,PRKCD,PRKCE,PRKCH,PRKCQ,RORC,SLC2A4
Ephrin B Signaling	0.818	0.0972	CFL2,CTNNB1,EFNB3,GNAO1,GNG13,GNG2,VAV1
Inhibition of Angiogenesis by TSP1	0.815	0.118	AKT1,AKT2,MAPK14,NOS3
Role of Macrophages, Fibroblasts and Endothelial Cells in Rheumatoid Arthritis	0.81	0.0762	ADAMTS4,AKT1,AKT2,CTNNB1,FZD2,FZD4,GNAO1,IL15,MAPK14,MMP3,MYC,NFATC4,PGF,PIK3CG,PRKCD,PRKCE,PRKCH,PRKCQ,RASD2,RRAS2,TLR2,TLR4,TRAF3,VEGFB,WNT11
14-3-3-mediated Signaling	0.807	0.0866	AKT1,AKT2,PIK3CG,PRKCD,PRKCE,PRKCH,PRKCQ,RASD2,RRAS2,STRADA,TUBA4A
Prolactin Signaling	0.804	0.093	MYC,PIK3CG,PRKCD,PRKCE,PRKCH,PRKCQ,RASD2,RRAS2
nNOS Signaling in Neurons	0.799	0.106	GRIN2D,PRKCD,PRKCE,PRKCH,PRKCQ
Ephrin A Signaling	0.799	0.106	CFL2,EPHA4,EPHA7,PIK3CG,VAV1
GADD45 Signaling	0.793	0.1	CCND2,GADD45G,MAPK14,MYC,TGFB2,TGFB3
Role of Pattern Recognition Receptors in Recognition of Bacteria and Viruses	0.79	0.0833	C3AR1,IL15,MAVS,NOD1,PIK3CG,PRKCD,PRKCE,PRKCH,PRKCQ,TGFB2,TGFB3,TLR2,TLR4
Pyrimidine Deoxyribonucleotides De Novo Biosynthesis I	0.785	0.13	AK1,AK4,NME1
Vitamin-C Transport	0.785	0.13	SLC2A4,STOM,TXNRD1
Glycogen Degradation II	0.783	0.167	MTAP,PGM5
Fatty Acid β-oxidation I	0.783	0.114	ECHS1,ECI1,IVD,SLC27A1
IL-2 Signaling	0.77	0.0984	AKT1,AKT2,CSNK2A2,PIK3CG,RASD2,RRAS2
PFKFB4 Signaling Pathway	0.77	0.104	GCK,HK2,PFKFB4,TGFB2,TGFB3
Diphthamide Biosynthesis	0.762	0.333	DPH5
Guanine and Guanosine Salvage I	0.762	0.333	LACC1
Proline Degradation	0.762	0.333	ALDH4A1
D-glucuronate Degradation I	0.762	0.333	AKR1A1
Glycerol-3-phosphate Shuttle	0.762	0.333	GPD2
Adenine and Adenosine Salvage I	0.762	0.333	LACC1
Amyotrophic Lateral Sclerosis Signaling	0.759	0.0862	CACNA2D2,CACNB1,CAT,CYCS,GPX1,GRIN2D,PGF,PIK3CG,SLC1A2,VEGFB
Sumoylation Pathway	0.745	0.0874	ARHGDIG,CBX4,Cdc42,RFC5,RHOD,RHOT2,RHOU,RNF4,SUMO1
Neuregulin Signaling	0.742	0.0855	AKT1,AKT2,ITGB5,MYC,PRKCD,PRKCE,PRKCH,PRKCQ,RASD2,RRAS2
Leptin Signaling in Obesity	0.735	0.0921	ADCY1,ADCY4,ADCY6,ADCY8,AKT1,AKT2,PIK3CG
p70S6K Signaling	0.728	0.0833	AKT1,AKT2,PIK3CG,PPM1L,PPP2R5A,PRKCD,PRKCE,PRKCH,PRKCQ,RASD2,RRAS2
PAK Signaling	0.726	0.0847	ARHGEF7,CFL2,ITGB5,LIMK2,MYL12B,MYL7,PAK3,PIK3CG,RASD2,RRAS2
Guanosine Nucleotides Degradation III	0.726	0.154	LACC1,NT5E
UDP-N-acetyl-D-galactosamine Biosynthesis II	0.726	0.154	GCK,HK2
IGF-1 Signaling	0.726	0.0865	AKT1,AKT2,CCN2,CSNK2A2,GRB10,IGFBP5,PIK3CG,RASD2,RRAS2
Cell Cycle Regulation by BTG Family Proteins	0.724	0.108	BTG1,E2F6,PPM1L,PPP2R5A
Melanoma Signaling	0.719	0.1	AKT1,AKT2,PIK3CG,RASD2,RRAS2
FAT10 Cancer Signaling Pathway	0.719	0.1	AKT1,AKT2,CTNNB1,TGFB2,TGFB3
ERB2-ERBB3 Signaling	0.684	0.0923	AKT1,MYC,PIK3CG,RASD2,RRAS2,TYK2
Thyroid Cancer Signaling	0.678	0.0886	AKT1,AKT2,CTNNB1,MYC,PIK3CG,RASD2,RRAS2
DNA Double-Strand Break Repair by Homologous Recombination	0.676	0.143	RAD50,RAD52
DNA Double-Strand Break Repair by Non-Homologous End Joining	0.676	0.143	PRKDC,RAD50
Acyl-CoA Hydrolysis	0.676	0.143	ACOT4,ACOT9
Urate Biosynthesis/Inosine 5'-phosphate Degradation	0.676	0.143	LACC1,NT5E
Apelin Liver Signaling Pathway	0.674	0.115	APLN,COL11A2,EDN3
Role of Osteoblasts, Osteoclasts and Chondrocytes in Rheumatoid Arthritis	0.668	0.0759	ADAMTS4,AKT1,AKT2,BMP6,CSF1R,CTNNB1,CTSK,FZD2,FZD4,GSN,MAPK14,MMP14,MMP3,NFATC4,PIK3CG,SMAD9,WNT11
PPARα/RXRα Activation	0.662	0.0769	ADCY1,ADCY4,ADCY6,ADCY8,GOT2,GPD2,ITGB5,MAPK14,PRKAB2,PRKAG3,RASD2,RRAS2,SLC27A1,TGFB2,TGFB3
Renal Cell Carcinoma Signaling	0.66	0.0875	AKT1,AKT2,EGLN3,PAK3,PIK3CG,RASD2,RRAS2
LXR/RXR Activation	0.652	0.0813	CLU,ECHS1,LYZ,NR1H3,PCYOX1,RXRG,SREBF1,TLR4,TTR,VTN
Branched-chain α-keto acid Dehydrogenase Complex	0.65	0.25	BCKDHB
Catecholamine Biosynthesis	0.65	0.25	DBH
Glutathione Redox Reactions II	0.65	0.25	GSR
Melatonin Degradation II	0.65	0.25	MAOA
Acetate Conversion to Acetyl-CoA	0.65	0.25	ACSS3
Fatty Acid β-oxidation III (Unsaturated, Odd Number)	0.65	0.25	ECI1
Gluconeogenesis I	0.642	0.111	ENO1,ENO3,ME2
BEX2 Signaling Pathway	0.642	0.0864	AKT1,AKT2,CTNNB1,PGF,PPM1L,PPP2R5A,VEGFB
HER-2 Signaling in Breast Cancer	0.636	0.0749	AKT1,AKT2,BIRC5,COX7A1,ELF4,ITGB5,MT-CO1,MT-CO2,MT-CO3,MYC,PIK3CG,PRKCD,PRKCE,PRKCH,PRKCQ,RASD2,RRAS2
IL-1 Signaling	0.629	0.0833	ADCY1,ADCY4,ADCY6,ADCY8,GNAO1,GNG13,GNG2,MAPK14
FLT3 Signaling in Hematopoietic Progenitor Cells	0.625	0.0854	AKT1,AKT2,EIF4EBP1,MAPK14,PIK3CG,RASD2,RRAS2
JAK/STAT Signaling	0.625	0.0854	AKT1,AKT2,PIK3CG,PTPN6,RASD2,RRAS2,TYK2
Eicosanoid Signaling	0.625	0.0882	ALOX5AP,DPEP2,PLA2G4E,PLA2G7,PLAAT3,PTGDS
Adrenomedullin signaling pathway	0.618	0.0754	ADCY1,ADCY4,ADCY6,ADCY8,AKT1,AKT2,ITPR2,ITPR3,MAPK14,NOS3,PIK3CG,RAMP2,RASD2,RRAS2,RXRG
FXR/RXR Activation	0.611	0.0794	AKT1,AKT2,CLU,MTTP,NR1H3,PCYOX1,SLC51A,SREBF1,TTR,VTN
Acute Phase Response Signaling	0.609	0.0757	AKT1,AKT2,CP,ITIH3,MAPK14,PIK3CG,RASD2,RRAS2,Saa3,SERPINA3,SERPINE1,SOD2,TTR,VWF
Lymphotoxin β Receptor Signaling	0.607	0.0909	AKT1,AKT2,CYCS,PIK3CG,TRAF3
SPINK1 General Cancer Pathway	0.606	0.087	AKT1,AKT2,PIK3CG,RASD2,RRAS2,TYK2
PEDF Signaling	0.592	0.0833	AKT1,AKT2,MAPK14,PIK3CG,RASD2,RRAS2,SOD2
Granzyme B Signaling	0.59	0.125	CYCS,PRKDC
Extrinsic Prothrombin Activation Pathway	0.59	0.125	F13A1,TFPI
Adenosine Nucleotides Degradation II	0.59	0.125	LACC1,NT5E
Role of MAPK Signaling in Promoting the Pathogenesis of Influenza	0.59	0.0796	ATP6V0E2,ATP6V1H,BECN1,MAPK14,PLA2G4E,PLA2G7,PLAAT3,RASD2,RRAS2
Th1 and Th2 Activation Pathway	0.588	0.0756	APH1B,CD28,IL10RA,IL10RB,JAG2,NFATC4,NOTCH1,NOTCH3,NOTCH4,PIK3CG,PRKCQ,TYK2,VAV1
Oxidative Ethanol Degradation III	0.587	0.0893	ACSS3,ALDH1A2,ALDH2,ALDH4A1,Cyp2d22
FAT10 Signaling Pathway	0.587	0.0893	PSMA5,PSMD5,PSMD8,SQSTM1,UBE2Z
IL-6 Signaling	0.585	0.0781	ABCB1,AKT1,AKT2,CSNK2A2,HSPB7,MAPK14,MCL1,PIK3CG,RASD2,RRAS2
ATM Signaling	0.583	0.0808	CBX5,GADD45G,MAPK14,PPM1L,PPP2R5A,RAD50,RBBP8,SMC1A
Serotonin Degradation	0.57	0.0845	AKR1A1,ALDH1A2,ALDH2,ALDH4A1,LARGE1,MAOA
Arsenate Detoxification I (Glutaredoxin)	0.567	0.2	LACC1
Proline Biosynthesis II (from Arginine)	0.567	0.2	OAT
Superpathway of Serine and Glycine Biosynthesis I	0.567	0.2	SHMT1
Tetrahydrofolate Salvage from 5,10-methenyltetrahydrofolate	0.567	0.2	MTHFD2L
Tetrapyrrole Biosynthesis II	0.567	0.2	ALAS2
CMP-N-acetylneuraminate Biosynthesis I (Eukaryotes)	0.567	0.2	CMAS
Myo-inositol Biosynthesis	0.567	0.2	ISYNA1
Galactose Degradation I (Leloir Pathway)	0.567	0.2	GALK2
dTMP De Novo Biosynthesis	0.567	0.2	SHMT1
Tyrosine Degradation I	0.567	0.2	FAH
Folate Polyglutamylation	0.567	0.2	SHMT1
FGF Signaling	0.561	0.0814	AKT1,AKT2,FGF23,FGF6,MAPK14,PIK3CG,PTPN6
PDGF Signaling	0.561	0.0814	CAV1,CSNK2A2,MYC,PIK3CG,RASD2,RRAS2,TYK2
IL-10 Signaling	0.554	0.0833	FCGR2A,FCGR2B,IL10RA,IL10RB,MAPK14,TYK2
Neuropathic Pain Signaling In Dorsal Horn Neurons	0.554	0.0792	GRIN2D,ITPR2,ITPR3,PIK3CG,PRKCD,PRKCE,PRKCH,PRKCQ
Basal Cell Carcinoma Signaling	0.554	0.0833	BMP6,CTNNB1,FZD2,FZD4,STK36,WNT11
RAN Signaling	0.553	0.118	IPO5,KPNA3
Role of Tissue Factor in Cancer	0.55	0.0776	AKT1,AKT2,CCN2,CFL2,LIMK2,MAPK14,PIK3CG,RASD2,RRAS2
Regulation Of The Epithelial Mesenchymal Transition In Development Pathway	0.545	0.0805	APH1B,CTNNB1,FZD2,FZD4,JAG2,NOTCH1,WNT11
Huntington's Disease Signaling	0.541	0.0707	AKT1,AKT2,CTSD,CYCS,GNG13,GNG2,HDAC7,HSPA1L,IFT57,PENK,PIK3CG,PRKCD,PRKCE,PRKCH,PRKCQ,PSMA5,PSMD5,PSMD8,VAMP2,YKT6
Regulation of Cellular Mechanics by Calpain Protease	0.517	0.0787	CCND2,CDK6,EZR,ITGB5,RASD2,RRAS2,TLN2
Neurovascular Coupling Signaling Pathway	0.514	0.0711	BDKRB2,CACNA1G,CACNA2D2,CACNB1,GRIN2D,ITPR2,ITPR3,KCNJ12,KCNJ14,KCNJ4,NOS3,P2RY1,PLA2G4E,PLA2G7,PLAAT3,SLC1A2
PCP (Planar Cell Polarity) Pathway	0.513	0.0833	FZD2,FZD4,PFN2,PRICKLE1,WNT11
tRNA Splicing	0.507	0.087	NAPEPLD,PDE4A,PDE4B,TSEN2
Apelin Pancreas Signaling Pathway	0.507	0.087	APLN,PIK3CG,PRKAB2,PRKAG3
Unfolded protein response	0.503	0.0778	AMFR,DNAJA4,DNAJC18,EIF2A,HSPA1L,SREBF1,UBXN4
Pyruvate Fermentation to Lactate	0.5	0.167	LDHA
Urea Cycle	0.5	0.167	ASL
Arginine Degradation VI (Arginase 2 Pathway)	0.5	0.167	OAT
Glycerol Degradation I	0.5	0.167	GPD2
Selenocysteine Biosynthesis II (Archaea and Eukaryotes)	0.5	0.167	SEPSECS
Tryptophan Degradation to 2-amino-3-carboxymuconate Semialdehyde	0.5	0.167	AFMID
GDP-mannose Biosynthesis	0.5	0.167	PMM1
Purine Nucleotides Degradation II (Aerobic)	0.485	0.105	LACC1,NT5E
DNA damage-induced 14-3-3σ Signaling	0.485	0.105	AKT1,AKT2
Th2 Pathway	0.48	0.073	APH1B,CD28,JAG2,NOTCH1,NOTCH3,NOTCH4,PIK3CG,PRKCQ,TYK2,VAV1
Antiproliferative Role of Somatostatin Receptor 2	0.476	0.0779	GNG13,GNG2,PIK3CG,PTPN6,RASD2,RRAS2
Pyroptosis Signaling Pathway	0.463	0.0753	GBP2,GSDME,MAPK14,PANX1,TLR2,TLR4,TRAF3
IL-7 Signaling Pathway	0.462	0.0769	AKT1,AKT2,MAPK14,MCL1,MYC,PIK3CG
Role of JAK2 in Hormone-like Cytokine Signaling	0.46	0.0882	PTPN6,SIRPA,TYK2
Inflammasome pathway	0.457	0.1	PANX1,TLR4
Thioredoxin Pathway	0.446	0.143	TXNRD1
NAD Salvage Pathway III	0.446	0.143	NMRK2
Adenine and Adenosine Salvage III	0.446	0.143	LACC1
Gαs Signaling	0.445	0.072	ADCY1,ADCY4,ADCY6,ADCY8,ADRB1,GNAO1,GNG13,GNG2,RAPGEF3
PXR/RXR Activation	0.434	0.0769	ABCB1,AKT1,AKT2,GSTM2,PAPSS2
MYC Mediated Apoptosis Signaling	0.434	0.08	ADRB1,CYCS,MCL1,MYC
Valine Degradation I	0.429	0.0952	BCKDHB,ECHS1
TGF-β Signaling	0.426	0.0729	MAPK14,RASD2,RRAS2,SERPINE1,SMAD9,TGFB2,TGFB3
Mitotic Roles of Polo-Like Kinase	0.419	0.0758	PPM1L,PPP2R5A,PRC1,SLK,SMC1A
Role of PI3K/AKT Signaling in the Pathogenesis of Influenza	0.419	0.0758	AKT1,AKT2,KPNA3,PIK3CG,ZNF346
Antioxidant Action of Vitamin C	0.419	0.0714	CSF2RB,MAPK14,NAPEPLD,PLA2G4E,PLA2G7,PLAAT3,SLC2A4,TXNRD1
Interferon Signaling	0.419	0.0833	IFIT1,IFITM2,TYK2
Triacylglycerol Biosynthesis	0.418	0.0784	LPCAT1,LPIN1,LPIN3,PLPP2
IL-17A Signaling in Airway Cells	0.406	0.0746	AKT1,AKT2,MAPK14,PIK3CG,TYK2
Histidine Degradation III	0.401	0.125	MTHFD2L
Inositol Pyrophosphates Biosynthesis	0.401	0.125	PPIP5K1
Purine Ribonucleosides Degradation to Ribose-1-phosphate	0.401	0.125	LACC1
TWEAK Signaling	0.4	0.0811	CYCS,TNFRSF12A,TRAF3
Prostate Cancer Signaling	0.398	0.0702	AKT1,AKT2,CTNNB1,E2F6,HDAC7,PIK3CG,RASD2,RRAS2
Atherosclerosis Signaling	0.385	0.0687	CLU,COL11A2,LYZ,MMP3,PCYOX1,PLA2G4E,PLA2G7,PLAAT3,TNFRSF12A
Cardiomyocyte Differentiation via BMP Receptors	0.381	0.087	NPPA,SMAD9
Role of JAK1 and JAK3 in γc Cytokine Signaling	0.379	0.0725	IL15,IL21R,PIK3CG,RASD2,RRAS2
Superpathway of Methionine Degradation	0.366	0.0769	GOT1,GOT2,PRMT3
Citrulline Biosynthesis	0.363	0.111	OAT
Leucine Degradation I	0.363	0.111	IVD
Heme Biosynthesis II	0.363	0.111	ALAS2
Salvage Pathways of Pyrimidine Deoxyribonucleotides	0.363	0.111	CDA
Agranulocyte Adhesion and Diapedesis	0.356	0.0654	ACTA1,ACTA2,AOC3,CDH5,CXCL14,EZR,MMP12,MMP14,MMP3,MYH7B,MYH8,MYL7,PECAM1,Podxl
Apoptosis Signaling	0.341	0.0673	BCL2A1,CYCS,MCL1,PRKCE,PRKCQ,RASD2,RRAS2
Role of JAK family kinases in IL-6-type Cytokine Signaling	0.338	0.08	MAPK14,TYK2
CDP-diacylglycerol Biosynthesis I	0.338	0.08	CDS1,LPCAT1
Prostanoid Biosynthesis	0.329	0.1	PTGDS
Glycine Betaine Degradation	0.329	0.1	SHMT1
cAMP-mediated signaling	0.323	0.0638	ADCY1,ADCY4,ADCY6,ADCY8,ADRB1,DRD2,GNAO1,GRK4,NAPEPLD,OPRD1,PDE4A,PDE4B,RAPGEF3,RGS14,RGS4
Coronavirus Pathogenesis Pathway	0.321	0.064	E2F6,EIF2A,HDAC7,MAPK14,MAVS,MT-RNR1,MT-RNR2,NPM1,RPS27L,SERPINE1,TNPO2,TRAF3,TYK2
IL-17 Signaling	0.321	0.0642	AKT1,AKT2,IL15,MAPK14,MMP3,PGF,PIK3CG,RASD2,RRAS2,TGFB2,TGFB3,VEGFB
Role of JAK1, JAK2 and TYK2 in Interferon Signaling	0.32	0.0769	PTPN6,TYK2
Estrogen-mediated S-phase Entry	0.32	0.0769	E2F6,MYC
April Mediated Signaling	0.319	0.0714	MAPK14,NFATC4,TRAF3
IL-15 Production	0.315	0.065	CSF1R,DDR1,EPHA4,IL15,MAP3K11,TEC,TIE1,TYK2
RANK Signaling in Osteoclasts	0.312	0.0659	AKT1,AKT2,GSN,MAP3K11,MAPK14,PIK3CG
B Cell Activating Factor Signaling	0.305	0.0698	MAPK14,NFATC4,TRAF3
NAD Salvage Pathway II	0.301	0.0741	NMRK2,NT5E
Phosphatidylglycerol Biosynthesis II (Non-plastidic)	0.301	0.0741	CDS1,LPCAT1
Glycolysis I	0.301	0.0741	ENO1,ENO3
Pregnenolone Biosynthesis	0.301	0.0741	Cyp2d22,CYP46A1
Purine Nucleotides De Novo Biosynthesis II	0.299	0.0909	ADSS1
G Protein Signaling Mediated by Tubby	0.291	0.0682	GNAO1,GNG13,GNG2
Role of MAPK Signaling in Inhibiting the Pathogenesis of Influenza	0.289	0.0649	MAPK14,PLA2G4E,PLA2G7,PLAAT3,TLR4
Histidine Degradation VI	0.285	0.0714	Cyp2d22,CYP46A1
Estrogen Biosynthesis	0.278	0.0667	DHRS11,HSD17B11,HSD17B8
Coronavirus Replication Pathway	0.278	0.0667	COPG2,IFITM2,TUBA4A
Inhibition of ARE-Mediated mRNA Degradation Pathway	0.276	0.0621	AKT1,AKT2,EDC4,EXOSC2,MAPK14,PPM1L,PPP2R5A,PSMA5,PSMD5,PSMD8
Assembly of RNA Polymerase I Complex	0.274	0.0833	POLR1D
Hematopoiesis from Multipotent Stem Cells	0.274	0.0833	IL15
Role of p14/p19ARF in Tumor Suppression	0.269	0.069	NPM1,PIK3CG
Role of BRCA1 in DNA Damage Response	0.261	0.0625	E2F6,RAD50,RBBP8,RFC5,SMARCD1
Chemokine Signaling	0.261	0.0625	LIMK2,MAPK14,PIK3CG,RASD2,RRAS2
iNOS Signaling	0.254	0.0638	MAPK14,TLR4,TYK2
Ubiquinol-10 Biosynthesis (Eukaryotic)	0.254	0.0667	Cyp2d22,CYP46A1
NAD biosynthesis II (from tryptophan)	0.251	0.0769	AFMID
Cholesterol Biosynthesis I	0.251	0.0769	LSS
γ-glutamyl Cycle	0.251	0.0769	GGT7
Cholesterol Biosynthesis II (via 24,25-dihydrolanosterol)	0.251	0.0769	LSS
Cholesterol Biosynthesis III (via Desmosterol)	0.251	0.0769	LSS
Stearate Biosynthesis I (Animals)	0.244	0.0615	ACOT4,ACOT9,DHRS11,SLC27A1
Methylglyoxal Degradation III	0.24	0.0645	AKR1A1,DHRS11
Mineralocorticoid Biosynthesis	0.231	0.0714	GSTA5
Telomere Extension by Telomerase	0.213	0.0667	RAD50
Fatty Acid Activation	0.213	0.0667	SLC27A1
Choline Biosynthesis III	0.213	0.0667	NAPEPLD
Glucocorticoid Biosynthesis	0.213	0.0667	GSTA5
Mismatch Repair in Eukaryotes	0.196	0.0625	RFC5
Chondroitin Sulfate Degradation (Metazoa)	0.196	0.0625	ARSB
Wound Healing Signaling Pathway	0	0.0556	ACTA2,COL11A2,COL4A5,COL8A1,IL15,LAMA5,LAMC2,PGF,RASD2,RRAS2,TGFB2,TGFB3,TYK2,VEGFB
Activation of IRF by Cytosolic Pattern Recognition Receptors	0	0.0462	IFIT2,MAVS,TRAF3
Role of RIG1-like Receptors in Antiviral Innate Immunity	0	0.0435	MAVS,TRAF3
Role of PKR in Interferon Induction and Antiviral Response	0	0.0588	CYCS,HSPA1L,MAPK14,MAVS,NPM1,TLR4,TRAF3,TYK2
MIF Regulation of Innate Immunity	0	0.0455	PLA2G4E,TLR4
Role of NFAT in Regulation of the Immune Response	0	0.0306	AKT1,AKT2,CD28,FCGR2A,FCGR2B,GNAO1,GNG13,GNG2,IPO5,ITPR2,ITPR3,KPNA3,NFATC4,PIK3CG,PRKCQ,RASD2,RCAN1,RRAS2
CCR5 Signaling in Macrophages	0	0.0261	CACNA1G,CACNA2D2,CACNB1,GNAO1,GNG13,GNG2,ITPR2,ITPR3,MAPK14,PRKCD,PRKCE,PRKCH,PRKCQ
CD40 Signaling	0	0.0448	MAPK14,PIK3CG,TRAF3
Calcium-induced T Lymphocyte Apoptosis	0	0.0152	ATP2A2,ITPR2,ITPR3,PRKCD,PRKCE,PRKCH,PRKCQ
Cytotoxic T Lymphocyte-mediated Apoptosis of Target Cells	0	0.00471	CYCS,MR1
CD27 Signaling in Lymphocytes	0	0.0351	CYCS,MAP3K11
Airway Pathology in Chronic Obstructive Pulmonary Disease	0	0.0508	FGF23,FGF6,IL15,PTGDS,TGFB2,TGFB3
4-1BB Signaling in T Lymphocytes	0	0.0294	MAPK14
CTLA4 Signaling in Cytotoxic T Lymphocytes	0	0.0167	AKT1,AKT2,CD28,MR1,PIK3CG,PPM1L,PPP2R5A,PTPN6
Induction of Apoptosis by HIV1	0	0.0462	CYCS,SLC25A10,SLC25A3
Airway Inflammation in Asthma	0	0.0606	TGFB2,TGFB3
T Helper Cell Differentiation	0	0.0106	CD28,IL10RA,IL10RB,IL21R,RORC
IL-9 Signaling	0	0.0286	PIK3CG
CD28 Signaling in T Helper Cells	0	0.0251	ACTR3,AKT1,AKT2,ARPC2,BCL10,CD28,ITPR2,ITPR3,NFATC4,PIK3CG,PRKCQ,PTPN6,VAV1
IL-15 Signaling	0	0.017	AKT1,AKT2,IL15,MAPK14,MYC,PIK3CG,RASD2,RRAS2,TYK2
Role of Cytokines in Mediating Communication between Immune Cells	0	0.0185	IL15
Dendritic Cell Maturation	0	0.022	AKT1,AKT2,COL11A2,FCGR2A,FCGR2B,IL15,MAPK14,MR1,PIK3CG,TLR2,TLR4,TREM2,TYROBP
ICOS-ICOSL Signaling in T Helper Cells	0	0.0178	AKT1,AKT2,CD28,ITPR2,ITPR3,NFATC4,PIK3CG,PRKCQ,VAV1
Maturity Onset Diabetes of Young (MODY) Signaling	0	0.038	CACNA2D2,CACNB1,GCK
DNA Methylation and Transcriptional Repression Signaling	0	0.0488	CHD3,RBBP4
Type I Diabetes Mellitus Signaling	0	0.00786	CD28,CPE,CYCS,MAPK14
Allograft Rejection Signaling	0	0.00413	CD28,H2-T24
Autoimmune Thyroid Disease Signaling	0	0.0022	CD28
Graft-versus-Host Disease Signaling	0	0.00224	CD28
ERK5 Signaling	0	0.0541	AKT1,MYC,RASD2,RRAS2
Communication between Innate and Adaptive Immune Cells	0	0.00538	CD28,IL15,MR1,TLR2,TLR4
Systemic Lupus Erythematosus Signaling	0	0.0225	AKT1,AKT2,BDKRB2,C6,CD28,FCGR2A,FCGR2B,NFATC4,PIK3CG,PRPF4,PTPN6,RASD2,RRAS2,SNRPN
CDC42 Signaling	0	0.0296	ACTR3,ARPC2,CFL2,CLIP1,EXOC1,EXOC4,FGD3,H2-T24,IQGAP2,ITGB5,LIMK2,MAP3K11,MAPK14,MYL12B,MYL7,PAK3,VAV1
FAK Signaling	0	0.0451	ACTR3,ADGRB2,ADGRF5,ADGRL1,ADRA1D,ADRB1,AKT1,AKT2,ARHGEF7,ARPC2,ASAP1,BCAR3,BDKRB2,C3AR1,CDH5,CELSR2,COL11A2,CSF2RB,CTNNB1,CX3CR1,DRD2,EFNB3,ELF4,FZD2,FZD4,GPR22,GPR4,GPR68,IL10RA,IL10RB,IL13RA1,IL21R,ITGB5,MAPK14,MMP14,MYC,OPRD1,P2RY1,PAK3,PIK3CG,PTAFR,RASD2,RRAS2,S1PR5,TGFB2,TGFB3,UTS2R
Retinoic acid Mediated Apoptosis Signaling	0	0.0333	CYCS,RXRG
Phospholipase C Signaling	0	0.0486	ADCY1,ADCY4,ADCY6,ADCY8,ARHGEF15,ARHGEF19,ARHGEF7,ARHGEF9,Cdc42,FCGR2A,FCGR2B,GNG13,GNG2,HDAC7,ITGB5,ITPR2,ITPR3,MYL12B,MYL7,NAPEPLD,NFATC4,PLA2G4E,PPP1R14A,PRKCD,PRKCE,PRKCH,PRKCQ,RAPGEF3,RASD2,RHOD,RHOT2,RHOU,RRAS2
Altered T Cell and B Cell Signaling in Rheumatoid Arthritis	0	0.0102	CD28,IL15,TLR2,TLR4,TRAF3
Neuroprotective Role of THOP1 in Alzheimer's Disease	0	0.0583	ECE1,GZMM,HPN,IDE,SERPINA3,ST14,TPP1
Regulation of IL-2 Expression in Activated and Anergic T Lymphocytes	0	0.0195	BCL10,CD28,NFATC4,PRKCQ,RASD2,RRAS2,TGFB2,TGFB3,VAV1
Role of WNT/GSK-3β Signaling in the Pathogenesis of Influenza	0	0.0513	CTNNB1,FZD2,FZD4,WNT11
NUR77 Signaling in T Lymphocytes	0	0.0156	CD28,CYCS,H2-T24,HDAC7,PRKCD,PRKCE,PRKCH,PRKCQ
PKCθ Signaling in T Lymphocytes	0	0.0251	BCL10,CACNA1G,CACNA2D2,CACNB1,CD28,ITPR2,ITPR3,MAP3K11,NFATC4,PIK3CG,PRKCQ,RASD2,RRAS2,VAV1
TNFR1 Signaling	0	0.0577	CYCS,MAP4K2,PAK3
Role of Hypercytokinemia/hyperchemokinemia in the Pathogenesis of Influenza	0	0.0349	IFIT2,TLR4,TYK2
Antiproliferative Role of TOB in T Cell Signaling	0	0.00939	CD28,SKP1,TGFB2,TGFB3
OX40 Signaling Pathway	0	0.00418	H2-T24,TRAF3
MIF-mediated Glucocorticoid Regulation	0	0.0556	PLA2G4E,TLR4
Tumoricidal Function of Hepatic Natural Killer Cells	0	0.0417	CYCS
Intrinsic Prothrombin Activation Pathway	0	0.0476	COL11A2,F13A1
Cell Cycle Control of Chromosomal Replication	0	0.0179	CDK6
Assembly of RNA Polymerase II Complex	0	0.06	GTF2E2,GTF2H2,MNAT1
Spliceosomal Cycle	0	0.0204	ISY1-RAB43
Role of IL-17A in Arthritis	0	0.0351	MAPK14,PIK3CG
IL-17A Signaling in Fibroblasts	0	0.0263	MAPK14
IL-17A Signaling in Gastric Cells	0	0.0385	MAPK14
NGF Signaling	0	0.0583	AKT1,AKT2,MAP3K11,PIK3CG,PRKCD,RASD2,RRAS2
Transcriptional Regulatory Network in Embryonic Stem Cells	0	0.0185	SET
Heparan Sulfate Biosynthesis	0	0.0341	ALDH2,EXTL3,GAL3ST2
Retinoate Biosynthesis I	0	0.0476	ALDH1A2,DHRS7C
Thyroid Hormone Metabolism II (via Conjugation and/or Degradation)	0	0.025	LARGE1
Nicotine Degradation III	0	0.0345	AOX1,LARGE1
Heparan Sulfate Biosynthesis (Late Stages)	0	0.037	ALDH2,EXTL3,GAL3ST2
Isoleucine Degradation I	0	0.0556	ECHS1
Androgen Biosynthesis	0	0.0476	GSTA5
Melatonin Degradation I	0	0.0161	LARGE1
γ-linolenate Biosynthesis II (Animals)	0	0.0526	SLC27A1
Triacylglycerol Degradation	0	0.0339	ALDH2,DAGLB
D-myo-inositol (1,4,5)-Trisphosphate Biosynthesis	0	0.0385	PIP4K2C
Phospholipases	0	0.0597	NAPEPLD,PLA2G4E,PLA2G7,PLAAT3
Chondroitin Sulfate Biosynthesis	0	0.0172	GAL3ST2
Dermatan Sulfate Biosynthesis	0	0.0167	GAL3ST2
1D-myo-inositol Hexakisphosphate Biosynthesis II (Mammalian)	0	0.0588	ITPKB
Dermatan Sulfate Biosynthesis (Late Stages)	0	0.0213	GAL3ST2
Nicotine Degradation II	0	0.0455	AOX1,FMO1,LARGE1
Superpathway of D-myo-inositol (1,4,5)-trisphosphate Metabolism	0	0.0455	ITPKB
Mitochondrial L-carnitine Shuttle Pathway	0	0.0526	SLC27A1
D-myo-inositol (1,3,4)-trisphosphate Biosynthesis	0	0.0588	ITPKB
TCA Cycle II (Eukaryotic)	0	0.0417	CS
Retinol Biosynthesis	0	0.0426	DAGLB,ESD
Tryptophan Degradation III (Eukaryotic)	0	0.037	AFMID
Chondroitin Sulfate Biosynthesis (Late Stages)	0	0.02	GAL3ST2
Superpathway of Melatonin Degradation	0	0.0299	LARGE1,MAOA
Acetone Degradation I (to Methylglyoxal)	0	0.0238	DHRS11
Methionine Degradation I (to Homocysteine)	0	0.0417	PRMT3
Superpathway of Cholesterol Biosynthesis	0	0.0345	LSS
Cysteine Biosynthesis III (mammalia)	0	0.0385	PRMT3
Granulocyte Adhesion and Diapedesis	0	0.037	CDH5,CXCL14,EZR,MMP12,MMP14,MMP3,PECAM1
TEC Kinase Signaling	0	0.0345	ACTA1,ACTA2,Cdc42,GNAO1,GNG13,GNG2,ITGB5,PAK3,PIK3CG,PRKCD,PRKCE,PRKCH,PRKCQ,RHOD,RHOT2,RHOU,TEC,TLR4,TYK2,VAV1
UVA-Induced MAPK Signaling	0	0.051	CYCS,MAPK14,PIK3CG,RASD2,RRAS2
BER (Base Excision Repair) Pathway	0	0.0455	ARL6IP5,RFC5
WNT/Ca+ pathway	0	0.0455	FZD2,FZD4,NFATC4
Toll-like Receptor Signaling	0	0.0385	MAPK14,TLR2,TLR4
Nucleotide Excision Repair Pathway	0	0.0571	GTF2H2,MNAT1
SAPK/JNK Signaling	0	0.0159	GNG13,GNG2,MAP3K11,MAP3K20,MAP4K2,PIK3CG,RASD2,RRAS2
PTEN Signaling	0	0.0533	AKT1,AKT2,CSNK2A2,ITGB5,MAGI2,PIK3CG,RASD2,RRAS2
Cell Cycle: G2/M DNA Damage Checkpoint Regulation	0	0.04	PRKDC,SKP1
Antigen Presentation Pathway	0	0.0256	MR1
B Cell Receptor Signaling	0	0.0285	AKT1,AKT2,BCL10,BCL2A1,CARD10,CFL2,FCGR2A,FCGR2B,MAP3K11,MAPK14,NFATC4,PIK3AP1,PIK3CG,PRKCQ,PTPN6,RASD2,RRAS2,VAV1
Phototransduction Pathway	0	0.0185	OPN4
Neurotrophin/TRK Signaling	0	0.0513	AKT1,PIK3CG,RASD2,RRAS2
Sonic Hedgehog Signaling	0	0.0345	STK36
Death Receptor Signaling	0	0.0417	ACTA1,ACTA2,CYCS,HSPB7
PPAR Signaling	0	0.028	NR1H3,RASD2,RRAS2
p38 MAPK Signaling	0	0.0583	HSPB7,MAPK14,MKNK1,MYC,PLA2G4E,TGFB2,TGFB3
NF-κB Signaling	0	0.0246	AKT1,AKT2,BCL10,CARD10,CSNK2A2,PIK3CG,PRKCQ,RASD2,RRAS2,TLR2,TLR4,TNIP1,TRAF3,UBE2N
T Cell Receptor Signaling	0	0.0228	AKT1,AKT2,BCL10,CD28,CTNNB1,H2-T24,MAPK14,NFATC4,PIK3CG,PRKCQ,PTPN6,RASD2,RRAS2,VAV1
BMP signaling pathway	0	0.0575	BMP6,MAPK14,RASD2,RRAS2,SMAD9
Th17 Activation Pathway	0	0.00826	IL21R,NFATC4,RORC,TYK2
SPINK1 Pancreatic Cancer Pathway	0	0.0333	CPE,MMP12
NER (Nucleotide Excision Repair, Enhanced Pathway)	0	0.0388	GTF2H2,MNAT1,RFC5,UBE2N
T Cell Exhaustion Signaling Pathway	0	0.0265	AKT1,AKT2,CD28,IL10RA,IL10RB,LAG3,NFATC4,PIK3CG,PPM1L,PPP2R5A,PRKCQ,PTPN6,RASD2,RRAS2,TYK2
Systemic Lupus Erythematosus In T Cell Signaling Pathway	0	0.0281	AKT1,AKT2,CD28,CD44,Cdc42,EZR,H2-T24,NOS3,PIK3CG,PPM1L,PPP2R5A,RASD2,RHOD,RHOT2,RHOU,RORC,RRAS2,VAV1
Systemic Lupus Erythematosus In B Cell Signaling Pathway	0	0.0415	AKT1,AKT2,BCL10,CCND2,CTNNB1,FCGR2A,FCGR2B,IFIT2,IL15,IRF5,LILRB4,MAVS,MCL1,MYC,NFATC4,PIK3AP1,PIK3CG,PRKCD,PRKCE,PRKCH,PRKCQ,PTPN6,RASD2,RASGRP2,RRAS2,TGFB2,TGFB3,TRAF3,TYK2,VAV1
Regulation Of The Epithelial Mesenchymal Transition By Growth Factors Pathway	0	0.0573	AKT1,AKT2,FGF23,FGF6,MAPK14,PIK3CG,RASD2,RRAS2,TGFB2,TGFB3,TYK2
MSP-RON Signaling In Macrophages Pathway	0	0.0504	PIK3CG,RASD2,RRAS2,SBNO2,ST14,TLR4
Complement System	0	0.0541	C3AR1,C6

## Sheet: 6 mo ntg vs R120G
© 2000-2022 QIAGEN. All rights reserved.
Ingenuity Canonical Pathways	-log(p-value)	Ratio	Molecules
Mitochondrial Dysfunction	30.7	0.614	ACO2,AIFM1,Aph1c,APP,ATP5F1A,ATP5F1B,ATP5F1C,ATP5MC1,ATP5MC2,ATP5MC3,ATP5PB,ATP5PD,ATP5PF,ATPAF1,ATPAF2,BCL2,CASP3,CAT,COX10,COX11,COX15,COX5A,COX6A1,COX6A2,Cox6c,COX7A1,COX8A,Cox8b,CPT1A,CPT1B,CPT1C,CYB5A,CYB5B,CYC1,CYCS,DMAC2L,GPD2,GPX4,GPX7,GSR,MAOA,MAOB,MAPK9,MT-ATP6,MT-CO1,MT-CO2,MT-CO3,MT-CYB,MT-ND1,MT-ND2,MT-ND3,MT-ND4,MT-ND4L,MT-ND5,MT-ND6,NCSTN,NDUFA1,NDUFA10,NDUFA3,NDUFA4,NDUFA5,NDUFA8,…
Estrogen Receptor Signaling	25.6	0.435	ADCY1,ADCY6,ADCY7,ADCY8,AKT1,AKT2,ATP5F1A,ATP5F1B,ATP5F1C,ATP5MC1,ATP5PB,BAD,BCL2,CACNA1C,CACNA1D,CACNA1S,CACNA2D1,CACNA2D2,CACNB1,CACNB2,CACNB3,CACNG7,CARM1,CAV1,CDK8,CDKN1A,CFL1,CREB3,CREB3L2,CTBP1,CYC1,DDX5,EGF,EIF4E,EIF4EBP1,EP300,FOXO1,FOXO3,FOXO6,GNA12,GNAI2,GNAL,GNAO1,GNB1,GNB3,GNB5,GNG13,GNG2,GUCY1A1,HES1,HNRNPD,IGF1,IGF1R,IGF2,IGF2R,JAK1,JAK3,JUN,LEPR,LIMK1,LIMK2,MAPK1,MAPK3,MCU,MDK,MED1…
Oxidative Phosphorylation	24.2	0.658	ATP5F1A,ATP5F1B,ATP5F1C,ATP5MC1,ATP5MC2,ATP5MC3,ATP5PB,ATP5PD,ATP5PF,ATPAF1,ATPAF2,COX10,COX11,COX15,COX5A,COX6A1,COX6A2,Cox6c,COX7A1,COX8A,Cox8b,CYB5A,CYB5B,CYC1,CYCS,DMAC2L,MT-ATP6,MT-CO1,MT-CO2,MT-CO3,MT-CYB,MT-ND1,MT-ND2,MT-ND3,MT-ND4,MT-ND4L,MT-ND5,NDUFA1,NDUFA10,NDUFA3,NDUFA4,NDUFA5,NDUFA8,NDUFA9,NDUFAB1,NDUFB1,NDUFB10,NDUFB11,NDUFB3,NDUFB4,NDUFB5,NDUFB8,NDUFB9,NDUFS1,NDUFS2,NDUFS3,NDUFS4,N…
Sirtuin Signaling Pathway	18.9	0.438	ACADL,AGTRAP,AKT1,APP,ATG13,ATG16L1,ATG4A,ATG4D,ATG7,ATG9A,ATP5F1A,ATP5F1B,ATP5F1C,ATP5MC1,ATP5PB,ATP5PF,BAX,BCL2L11,BECN1,CPT1A,CPT1B,CPT1C,CYC1,DOT1L,EPAS1,FOXO1,FOXO3,G6PD,GABARAP,GADD45G,GLUD1,GOT2,H1-2,H1-3,H3-3A/H3-3B,HSF1,IDH2,JUN,LDHA,LDHB,LDHD,MAPK1,MAPK3,MAPK6,MAPK7,MT-ATP6,MT-CYB,MT-ND1,MT-ND2,MT-ND3,MT-ND4,MT-ND4L,MT-ND5,MT-ND6,NAMPT,NBN,NDUFA1,NDUFA10,NDUFA3,NDUFA4,NDUFA5,NDUFA8,NDUF…
CLEAR Signaling Pathway	16.6	0.425	AKT1,AKT2,ASAH1,ATP6V0A2,ATP6V0B,ATP6V0D1,ATP6V0D2,ATP6V0E1,ATP6V0E2,ATP6V1C1,ATP6V1F,ATP6V1G1,ATP6V1G2,ATP6V1H,BECN1,BLOC1S3,BMP6,BNIP3,CD63,CREB3,CREB3L2,CTSB,CTSD,DEPDC5,EGF,EIF2AK3,EP300,FGFR1,FLCN,FLT1,FNIP1,GABARAP,GALNS,GBA,GHR,GLA,GLB1,GNPTG,GNS,GUSB,HEXA,HEXB,HPS1,IFI30,IGF1,IGF1R,IGF2R,INSR,ITPR1,KDR,LAMP1,M6PR,MAPK1,MAPK14,MAPK3,MAPK6,MAPK7,MAPK9,MID1,MITF,NAGLU,NPRL2,PDGFB,PDGFRA,PINK…
HIF1α Signaling	14.1	0.442	ADM,ADRA1B,AKT1,AKT2,BMP6,CAMK1,CAMK2A,CAMK2B,CAMK2D,CDKN1A,COPS5,CYBB,EGF,EGLN1,EGLN3,EIF4E,EIF4EBP1,EP300,FLT1,GCK,HIF1AN,HK1,HK2,HMOX1,HSPA1A/HSPA1B,Hspa1b,HSPA2,HSPA5,HSPA9,IGF1,IGF2,JUN,KDM1A,KDR,LDHA,LDHB,MAP2K6,MAP2K7,MAPK1,MAPK3,MKNK1,MKNK2,MMP11,MMP13,MMP14,MMP15,MMP19,MMP2,MMP23B,MMP24,MMP3,NCF1,NCF2,NCOA1,NOS2,NOX4,P4HTM,PDGFB,PDGFC,PIK3C2B,PIK3CG,PIK3R1,PIK3R4,PIK3R5,PIK3R6,PLCG2,PPP3…
Molecular Mechanisms of Cancer	13.5	0.358	ADCY1,ADCY6,ADCY7,ADCY8,AKT1,AKT2,Aph1c,ARHGEF10,ARHGEF15,ARHGEF2,ARHGEF5,ARHGEF7,ARHGEF9,ATM,BAD,BAK1,BAX,BBC3,BCL2,BCL2L11,BID,BIRC3,BMP1,BMP6,BMP7,CAMK2A,CAMK2B,CAMK2D,CASP3,CCND2,CDC25C,Cdc42,CDK11A,CDK14,CDK16,CDK18,CDK6,CDK8,CDK9,CDKN1A,CDKN2D,CFLAR,CHEK2,CYCS,DAXX,DIABLO,E2F3,E2F6,EP300,FAS,FOXO1,FYN,FZD1,FZD2,FZD4,FZD9,GAB1,GAB2,GNA12,GNAI2,GNAL,GNAO1,GNB1,GNB3,GNB5,GNG13,GNG2,GUCY1A1,HDA…
Hepatic Fibrosis Signaling Pathway	12.7	0.358	ACTA2,ACVR2B,AGTR1,AKT1,AKT2,BAMBI,BCL2,CACNA1C,CACNA1D,CACNA1S,CACNA2D1,CACNA2D2,CACNB1,CACNB2,CACNB3,CACNG7,CASP3,CCL2,CCN2,Cdc42,COL11A2,COL1A1,COL1A2,COL3A1,COL5A3,CREB3,CREB3L2,CYBB,FGFR1,FLT1,FOXO1,FTH1,FTL,FZD1,FZD2,FZD4,FZD9,GLIS2,GNAI2,ICAM1,IKBKE,IL17RA,IL1R1,IL1RN,IL33,IRAK1,IRAK3,IRAK4,IRS2,ITGA11,ITGA2B,ITGA3,ITGA5,ITGAM,ITGAX,ITGB1,ITGB2,ITGB3,ITGB5,ITGB6,JAK1,JUN,KDR,KLF9,LEPR,LRP1…
IL-8 Signaling	12.3	0.424	AKT1,AKT2,ANGPT1,ARRB2,BAX,BCL2,CCND2,Cdc42,CSTB,CYBB,EIF4EBP1,ELP1,FLT1,GNA12,GNAI2,GNAL,GNAO1,GNB1,GNB3,GNB5,GNG13,GNG2,HMOX1,ICAM1,IKBKE,IRAK1,IRAK3,IRAK4,ITGAM,ITGAX,ITGB2,ITGB3,JUN,KDR,LIMK1,LIMK2,MAPK1,MAPK3,MAPK9,MMP2,MYL2,MYL9,NAPEPLD,NCF1,NCF2,NFKBIE,NOX4,PDGFC,PIK3C2B,PIK3CG,PIK3R1,PIK3R4,PIK3R5,PIK3R6,PLD1,PLD3,PLD4,PRKCA,PRKCB,PRKCD,PRKCE,PRKCH,PRKCQ,PTK2B,RAC2,RAF1,RALA,RALB,RAP1B,RA…
Axonal Guidance Signaling	11.6	0.336	ABLIM1,ABLIM3,ACE,ACTR3,ADAM11,ADAM12,ADAM17,ADAM23,ADAM33,ADAM8,ADAM9,ADAMTS1,ADAMTS10,ADAMTS12,ADAMTS15,ADAMTS17,ADAMTS2,ADAMTS20,ADAMTS3,ADAMTS4,ADAMTS5,ADAMTS7,ADAMTS8,AKT1,AKT2,ARHGEF15,ARHGEF7,ARPC1B,ARPC2,ARPC3,ARPC4,ARPC5,BMP1,BMP6,BMP7,CFL1,CHMP1A,COPS5,EFNA1,EFNB3,EGF,EIF4E,EPHA2,EPHA4,EPHB1,EPHB3,ERBB2,FARP2,FES,FYN,FZD1,FZD2,FZD4,FZD9,GLIS2,GNA12,GNAI2,GNAL,GNAO1,GNB1,GNB3,GNB5,GNG13,…
Integrin Signaling	11.4	0.413	ACTA1,ACTA2,Actn3,ACTN4,ACTR3,AKT1,AKT2,Arf2,ARF3,ARF4,ARF5,ARF6,ARHGAP26,ARHGEF7,ARPC1B,ARPC2,ARPC3,ARPC4,ARPC5,ASAP1,CAPN2,CAPN3,CAPN5,CAPN6,CAV1,Cdc42,CTTN,FYN,ILK,ITGA11,ITGA2B,ITGA3,ITGA5,ITGAM,ITGAX,ITGB1,ITGB2,ITGB3,ITGB5,ITGB6,LIMS1,MAP3K11,MAPK1,MAPK3,MYL2,MYL9,MYLK2,PAK1,PAK3,PAK4,PAK6,PDGFB,PFN1,PIK3C2B,PIK3CG,PIK3R1,PIK3R4,PIK3R5,PIK3R6,PLCG2,RAC2,RAF1,RALA,RALB,RAP1B,RAP2B,RASD2,RHOB…
Hepatic Fibrosis / Hepatic Stellate Cell Activation	11.3	0.423	ACTA2,AGTR1,BAMBI,BAX,BCL2,CCL2,CCN2,CCR5,CCR7,COL11A2,COL16A1,COL1A1,COL1A2,COL22A1,COL25A1,COL27A1,COL3A1,COL4A1,COL4A2,COL5A1,COL5A2,COL5A3,COL6A1,COL6A2,COL6A3,COL6A5,COL6A6,COL8A1,COL8A2,EGF,FAS,FGF1,FGFR1,FLT1,ICAM1,IFNGR1,IFNGR2,IGF1,IGF1R,IGF2,IGFBP4,IL10RA,IL1R1,IL4R,KDR,LBP,LEPR,MMP13,MMP2,MYH14,MYH6,MYH7B,MYL2,MYL3,MYL6,MYL6B,MYL9,MYO10,MYO18A,MYO18B,MYO1H,NFKB2,PDGFB,PDGFC,PDGFRA,RELB…
RAC Signaling	11.1	0.464	ACTR3,ANK1,ARFIP2,ARPC1B,ARPC2,ARPC3,ARPC4,ARPC5,BRK1,CD44,CFL1,CYBB,IQGAP2,ITGA11,ITGA2B,ITGA3,ITGA5,ITGAM,ITGAX,ITGB1,ITGB2,ITGB3,ITGB5,ITGB6,JUN,LIMK1,LIMK2,MAP2K7,MAP3K11,MAPK1,MAPK3,MCF2L,NCF1,NCF2,NFKB2,NOX4,PAK1,PAK3,PAK4,PAK6,PARD3,PI4KA,PIK3C2B,PIK3CG,PIK3R1,PIK3R4,PIK3R5,PIK3R6,PIP4K2A,PIP4K2B,PIP4K2C,PIP5K1C,PLD1,PTK2B,RAC2,RAF1,RALA,RALB,RAP1B,RAP2B,RASD2,RELB,RRAS,WASF1
Signaling by Rho Family GTPases	11	0.384	ACTA1,ACTA2,ACTR3,ARFIP2,ARHGEF10,ARHGEF15,ARHGEF2,ARHGEF5,ARHGEF7,ARHGEF9,ARPC1B,ARPC2,ARPC3,ARPC4,ARPC5,Cdc42,CDC42EP2,CDC42EP3,CDH13,CDH20,CDH23,CDH24,CDH4,CDH5,CFL1,CLIP1,CYBB,DES,GNA12,GNAI2,GNAL,GNAO1,GNB1,GNB3,GNB5,GNG13,GNG2,ITGA11,ITGA2B,ITGA3,ITGA5,ITGAM,ITGAX,ITGB1,ITGB2,ITGB3,ITGB5,ITGB6,JUN,LIMK1,LIMK2,MAP2K7,MAP3K11,MAP3K12,MAPK1,MAPK3,MAPK9,MSN,MYL2,MYL3,MYL6,MYL6B,MYL9,NCF1,NCF2,N…
Fcγ Receptor-mediated Phagocytosis in Macrophages and Monocytes	11	0.521	ACTA1,ACTA2,ACTR3,AKT1,AKT2,ARF6,ARPC1B,ARPC2,ARPC3,ARPC4,ARPC5,FCGR1A,FCGR2A,FGR,FYB1,FYN,GAB2,HCK,HMOX1,INPP5D,LCP2,MAPK1,MAPK3,MYO5A,NAPEPLD,NCF1,PAK1,PIK3CG,PIK3R1,PLD1,PLD3,PLD4,PRKCA,PRKCB,PRKCD,PRKCE,PRKCH,PRKCQ,PTK2B,RAB11A,RAB11B,RAC2,SRC,SYK,TLN1,TLN2,VASP,VAV1,VAV2
RHOGDI Signaling	10.7	0.405	ACTA1,ACTA2,ACTR3,ARHGAP1,ARHGAP35,ARHGDIA,ARHGDIB,ARHGDIG,ARHGEF10,ARHGEF15,ARHGEF2,ARHGEF5,ARHGEF7,ARHGEF9,ARPC1B,ARPC2,ARPC3,ARPC4,ARPC5,CD44,Cdc42,CDH13,CDH20,CDH23,CDH24,CDH4,CDH5,CFL1,DGKZ,DLC1,EP300,GNA12,GNAI2,GNAL,GNAO1,GNB1,GNB3,GNB5,GNG13,GNG2,GRIP1,ITGA11,ITGA2B,ITGA3,ITGA5,ITGAM,ITGAX,ITGB1,ITGB2,ITGB3,ITGB5,ITGB6,LIMK1,LIMK2,MSN,MYH14,MYH6,MYH7B,MYL2,MYL3,MYL6,MYL6B,MYL9,PAK1,PAK3,P…
Reelin Signaling in Neurons	10.4	0.453	ACTR3,AKT1,AKT2,APBB1,APOE,APP,ARHGEF10,ARHGEF15,ARHGEF2,ARHGEF25,ARHGEF37,ARHGEF40,ARHGEF5,ARHGEF7,ARHGEF9,ARPC1B,ARPC2,ARPC3,ARPC4,ARPC5,CAMK2A,CAMK2B,CAMK2D,CFL1,CNR2,FGR,FYN,GRIN2C,GRINA,HCK,ITGA3,ITGA5,ITGB1,LCK,LIMK1,LRP8,MAP1B,MAP2K6,MAP2K7,MAP3K11,MAPK1,MAPK3,MAPK9,MAPT,NDEL1,NECTIN3,PAFAH1B1,PAFAH1B2,PAFAH1B3,PDK1,PDK2,PDK3,PDK4,PIK3C2B,PIK3CG,PIK3R1,PIK3R4,PIK3R5,PIK3R6,RAP1B,SRC,VLDLR,…
Production of Nitric Oxide and Reactive Oxygen Species in Macrophages	10.4	0.414	AKT1,AKT2,APOD,APOE,CAT,Cdc42,CLU,CYBB,ELP1,IFNGR1,IFNGR2,IKBKE,IRF1,JAK1,JAK3,JUN,LYZ,MAP2K7,MAP3K11,MAP3K12,MAP3K14,MAP3K4,MAP3K5,MAPK1,MAPK14,MAPK3,MAPK9,NCF1,NCF2,NCF4,NFKB2,NFKBIE,NOS2,PCYOX1,PIK3C2B,PIK3CG,PIK3R1,PIK3R4,PIK3R5,PIK3R6,PLCG2,PPARA,PPM1L,PPP1R14B,PPP1R14C,PPP1R3C,PPP1R7,PPP2CA,PPP2R2C,PPP2R3A,PPP2R5D,PRKCA,PRKCB,PRKCD,PRKCE,PRKCH,PRKCQ,PTPN6,RAC2,RAP1B,RELB,RHOB,RHOBTB2,RHOC,R…
Semaphorin Neuronal Repulsive Signaling Pathway	9.54	0.43	AKT1,AKT2,CD44,CFL1,CSPG4,DPYSL3,DPYSL4,ERBB2,FARP1,FARP2,FES,FYN,GUCY1A1,ITGA11,ITGA2B,ITGA3,ITGA5,ITGAM,ITGAX,ITGB1,ITGB2,ITGB3,ITGB5,ITGB6,LIMK1,LIMK2,MAP2K6,MAP2K7,MAPT,MICAL1,MYL2,MYL3,MYL6,MYL6B,MYL9,NRP1,NRP2,PAK1,PAK3,PAK4,PAK6,PDE4A,PDE4B,PDE4C,PIK3C2B,PIK3CG,PIK3R1,PIK3R4,PIK3R5,PIK3R6,PIP5K1C,PLCG2,PLXNA1,PLXNA2,PLXNB1,PLXND1,PRKAG2,PRKAR1A,PRKAR2A,RND1,RRAS,SEMA4D,SMC3,TP53,VCAN
Insulin Secretion Signaling Pathway	9.3	0.366	ABCC8,ABCC9,ADCY1,ADCY6,ADCY7,ADCY8,AGO2,AGO4,BET1L,CACNA1C,CACNA1D,CACNA1G,CACNA1S,CACNA2D1,CACNA2D2,CACNB1,CACNB2,CACNB3,CACNG7,CAMK2A,CAMK2B,CAMK2D,CHRM3,CLCN3,CPE,CREB3,CREB3L2,DLAT,DLD,EIF2AK3,EIF4A1,EIF4A2,EIF4E,EIF4EBP1,EIF4EBP2,EIF4G1,EIF4G2,FGR,FYN,GCK,GHR,GOSR2,GUCY1A1,HCK,INSR,ITPR1,JAK1,JAK3,KCNA4,KCNB1,KCNJ11,LCK,MAPK1,MAPK14,MAPK3,NAPB,PABPC1,PC,PDHA1,PDHB,PIK3C2B,PIK3CG,PIK3R1,PIK3…
Synaptogenesis Signaling Pathway	9.25	0.353	ACTR3,ADCY1,ADCY6,ADCY7,ADCY8,AKT1,AKT2,AP2S1,APOE,ARHGEF7,ARPC1B,ARPC2,ARPC3,ARPC4,ARPC5,BAD,BET1L,CACNA2D1,CACNA2D2,CACNB1,CACNB2,CACNB3,CADM1,CAMK2A,CAMK2B,CAMK2D,CDH13,CDH20,CDH23,CDH24,CDH4,CDH5,CFL1,CLASP2,CREB3,CREB3L2,EFNA1,EFNB3,EIF4EBP1,EIF4EBP2,EPHA2,EPHA4,EPHB1,EPHB3,FARP1,FGR,FYN,GOSR2,GRIN2C,GRINA,GRM1,GUCY1A1,HCK,ITPR1,ITSN1,LCK,LIMK1,LRP1,LRP8,MAP1B,MAPK1,MAPK14,MAPK3,MAPT,NAP1L4,…
Apoptosis Signaling	8.96	0.471	AIFM1,BAD,BAK1,BAX,BCL2,BCL2A1,BCL2L11,BID,BIRC3,BIRC6,CAPN2,CAPN3,CAPN5,CAPN6,CASP3,CYC1,CYCS,DFFA,DIABLO,ELP1,FAS,IKBKE,LMNA,MAP2K7,MAP3K14,MAP3K5,MAPK1,MAPK3,MCL1,Naip1 (includes others),NFKB2,NFKBIE,PARP1,PLCG2,PRKCA,PRKCE,PRKCQ,RAF1,RALA,RALB,RAP1B,RAP2B,RASD2,RELB,RRAS,SPTAN1,TNFRSF1A,TNFRSF1B,TP53
Glucocorticoid Receptor Signaling	8.92	0.31	AKT1,AKT2,ANXA1,ATP5F1A,ATP5F1B,ATP5F1C,ATP5MC1,ATP5PB,BAG1,BCL2,BCL2L11,BRD7,CAV1,CCL11,CCL2,CCNH,CDKN1A,CEBPA,CSF2RB,CYC1,DCAF6,DPF1,DUSP1,EGF,ELP1,EP300,ERCC3,FCGR1A,FKBP4,FKBP5,FOXO3,GHR,H2-T10,H2-T22,H2-T24,H3-3A/H3-3B,HLA-DMB,HLA-DOA,HLA-DRB5,HP,HSPA1A/HSPA1B,Hspa1b,HSPA2,HSPA5,HSPA9,ICAM1,IGF1,IKBKE,IL10RA,IL10RB,IL15RA,IL17RA,IL17RC,IL1R1,IL1RN,IL21R,IL2RA,IL3RA,IL4R,IL7R,JAK1,JAK3,JUN,KR…
ILK Signaling	8.83	0.39	ACTA1,ACTA2,Actn3,ACTN4,AKT1,AKT2,CASP3,Cdc42,CFL1,CREB3,CREB3L2,FBLIM1,FLNB,ILK,IRS1,IRS2,ITGB1,ITGB2,ITGB3,ITGB5,ITGB6,JUN,KRT18,LIMS1,LIMS2,MAP2K6,MAPK1,MAPK3,MAPK9,MYH14,MYH6,MYH7B,MYL2,MYL3,MYL6,MYL6B,MYL9,MYO10,MYO18A,MYO18B,MYO1H,NACA,NFKB2,NOS2,PDGFC,PIK3C2B,PIK3CG,PIK3R1,PIK3R4,PIK3R5,PIK3R6,PPM1L,PPP1R14B,PPP2CA,PPP2R2C,PPP2R3A,PPP2R5D,RAC2,RELB,RHOB,RHOBTB2,RHOC,RHOD,RHOF,RHOQ,RHOT2,RH…
PTEN Signaling	8.74	0.42	AKT1,AKT2,BAD,BCL2,BCL2L11,CASP3,CDKN1A,CSNK2A1,ELP1,FGFR1,FLT1,FOXO1,FOXO3,FOXO6,GHR,IGF1R,IGF2R,IKBKE,ILK,INPP5D,INPP5F,INPPL1,INSR,ITGA11,ITGA2B,ITGA3,ITGA5,ITGAM,ITGAX,ITGB1,ITGB2,ITGB3,ITGB5,ITGB6,KDR,MAGI1,MAGI2,MAGI3,MAGIX,MAPK1,MAPK3,NFKB2,OCRL,PDGFRA,PIK3CG,PIK3R1,PIK3R5,PREX2,RAC2,RAF1,RALA,RALB,RAP1B,RAP2B,RASD2,RELB,RRAS,SHC1,SIRT6,SYNJ2,TGFBR1,TGFBR2,TNFRSF11A
Dilated Cardiomyopathy Signaling Pathway	8.57	0.419	ABCC9,ACTA1,ACTA2,ADCY1,ADCY6,ADCY7,ADCY8,AKT1,AKT2,ATP2A2,BAD,BAG3,BAX,BCL2,CACNA1C,CACNA1D,CACNA1G,CACNA1S,CACNA2D1,CACNA2D2,CACNB1,CACNB2,CACNB3,CACNG7,CAMK1,CAMK2A,CAMK2B,CAMK2D,DES,GAB1,GUCY1A1,ILK,ITPR1,KDM1A,LMNA,MAPK1,MAPK14,MAPK3,MYH14,MYH6,MYH7B,MYL2,MYL3,MYL6,MYL6B,MYL9,MYO10,MYO18A,MYO18B,MYO1H,PDE3A,PRKAG2,PRKAR1A,PRKAR2A,PRKCE,RBM20,RYR2,TNNC1,TNNI3,TNNT1,TNNT3,TTN
Colorectal Cancer Metastasis Signaling	8.44	0.358	ADCY1,ADCY6,ADCY7,ADCY8,AKT1,AKT2,ARRB1,BAD,BAX,BIRC5,CASP3,Cdc42,EGF,FZD1,FZD2,FZD4,FZD9,GNA12,GNAI2,GNAL,GNAO1,GNB1,GNB3,GNB5,GNG13,GNG2,GUCY1A1,IFNGR1,JAK1,JAK3,JUN,LRP1,MAPK1,MAPK3,MAPK9,MMP11,MMP13,MMP14,MMP15,MMP19,MMP2,MMP23B,MMP24,MMP3,MSH3,NFKB2,NOS2,PDGFC,PIK3C2B,PIK3CG,PIK3R1,PIK3R4,PIK3R5,PIK3R6,PRKAG2,PRKAR1A,PRKAR2A,PTGER4,RAC2,RALA,RALB,RAP1B,RAP2B,RASD2,RELB,RHOB,RHOBTB2,RHOC,RHOD…
Xenobiotic Metabolism Signaling	8.37	0.352	ABCB1,ABCC3,AHRR,ALDH18A1,ALDH1A1,ALDH1A2,ALDH1L2,ALDH2,ALDH3B1,ALDH4A1,ALDH5A1,ALDH6A1,ALDH9A1,CAMK1,CAMK2A,CAMK2B,CAMK2D,CAT,CES1,CHST12,CHST3,CUL3,CYP1B1,CYP2B6,EIF2AK3,EP300,ESD,FMO5,FTL,GAL3ST2,GCLC,GRIP1,GSTA5,GSTK1,GSTM1,GSTM3,GSTM4,GSTM5,Gstm6,GSTZ1,HDAC4,HDAC5,HMOX1,HS2ST1,HS3ST1,HS3ST5,MAF,MAOA,MAOB,MAP2K6,MAP2K7,MAP3K11,MAP3K12,MAP3K14,MAP3K4,MAP3K5,MAPK1,MAPK14,MAPK3,MAPK7,MAPK9,MGST1…
NRF2-mediated Oxidative Stress Response	8.24	0.367	ACTA1,ACTA2,AKR1A1,AKT1,AOX1,BACH1,CAT,CUL3,CYP2B6,DNAJA1,DNAJA3,DNAJB1,DNAJB11,DNAJB4,DNAJB5,DNAJB6,DNAJB9,DNAJC14,DNAJC18,DNAJC19,DNAJC21,DNAJC8,EIF2AK3,ENC1,EP300,EPHX1,ERP29,FKBP5,FTH1,FTL,GCLC,GSR,GSTA5,GSTK1,GSTM1,GSTM3,GSTM4,GSTM5,Gstm6,GSTZ1,HACD3,HERPUD1,HMOX1,JUN,JUND,MAF,MAFK,MAP2K6,MAP2K7,MAP3K5,MAPK1,MAPK14,MAPK3,MAPK7,MAPK9,MGST1,MGST3,NFE2L2,NQO1,NQO2,PIK3C2B,PIK3CG,PIK3R1,PIK3R4,P…
Superpathway of Inositol Phosphate Compounds	8.24	0.367	ACP6,ALPL,ATP1A1,ATP1A2,CDC25C,CDIPT,CILP,DOT1L,DUSP1,DUSP10,DUSP16,DUSP23,DUSP8,ENPP1,INPP5A,INPP5D,INPP5E,INPP5F,INPPL1,IP6K3,IPMK,ITPKB,MDP1,MINPP1,MTMR4,MTMR9,NOCT,NT5C,NUDT15,NUDT16,NUDT5,OCRL,PALD1,PI4K2A,PI4KA,PIK3C2B,PIK3CG,PIK3R1,PIK3R4,PIK3R5,PIK3R6,PIP4K2A,PIP4K2B,PIP4K2C,PIP4P1,PIP5K1C,PLCB3,PLCD3,PLCG2,PLPP7,PPFIA3,PPIP5K1,PPM1K,PPM1L,PPP1R12C,PPP1R13B,PPP1R14B,PPP1R14C,PPP1R16B,PPP1…
PI3K/AKT Signaling	8.15	0.382	AKT1,AKT2,BAD,BCL2,CDKN1A,CSF2RB,EIF4E,EIF4EBP1,ELP1,EPM2A,FOXO1,FOXO3,GAB1,GAB2,GDF15,GHR,IKBKE,IL10RA,IL10RB,IL15RA,IL17RA,IL17RC,IL1R1,IL21R,IL2RA,IL3RA,IL4R,IL7R,ILK,INPP5D,INPP5F,INPPL1,ITGA11,ITGA2B,ITGA3,ITGA5,ITGAM,ITGAX,ITGB1,ITGB2,ITGB3,ITGB5,ITGB6,JAK1,JAK3,LIMS1,MAP3K5,MAPK1,MAPK3,MCL1,NFKB2,NFKBIE,NOS3,OCRL,PIK3CG,PIK3R1,PPM1L,PPP2CA,PPP2R2C,PPP2R3A,PPP2R5D,RAF1,RALA,RALB,RAP1B,RAP2B…
Pulmonary Fibrosis Idiopathic Signaling Pathway	8.14	0.34	ACTA1,ACTA2,ACVR2B,ADAMTS1,AJUBA,AKT1,AKT2,AXL,BAX,BBC3,BCL2,BIRC5,CAV1,CCN2,COL11A2,COL16A1,COL1A1,COL1A2,COL22A1,COL25A1,COL27A1,COL3A1,COL4A1,COL4A2,COL5A1,COL5A2,COL5A3,COL6A1,COL6A2,COL6A3,COL6A5,COL6A6,COL8A1,COL8A2,EIF4EBP1,EIF4EBP2,EP300,EPHB3,FGFR1,FOXO1,FOXO3,FOXO6,FZD1,FZD2,FZD4,FZD9,GNA12,HES1,IL17RA,ILK,ITGB1,ITGB6,JARID2,JUN,LPAR1,MAP2K6,MAPK1,MAPK14,MAPK3,MAPK9,MMP11,MMP13,MMP14,MM…
Role of NFAT in Cardiac Hypertrophy	7.95	0.369	ADCY1,ADCY6,ADCY7,ADCY8,AKT1,AKT2,CACNA1C,CACNA1D,CACNA1G,CACNA1S,CACNA2D1,CACNA2D2,CACNB1,CACNB2,CACNB3,CACNG7,CAMK1,CAMK2A,CAMK2B,CAMK2D,CTF1,EP300,GATA4,GNAI2,GNB1,GNB3,GNB5,GNG13,GNG2,GUCY1A1,HDAC11,HDAC4,HDAC5,HDAC9,IGF1,IGF1R,ITPR1,MAP2K6,MAP2K7,MAPK1,MAPK14,MAPK3,MAPK9,MEF2A,MEF2B,NFATC4,NKX2-5,PIK3C2B,PIK3CG,PIK3R1,PIK3R4,PIK3R5,PIK3R6,PLCB3,PLCD3,PLCG2,PPP3CB,PRKAG2,PRKAR1A,PRKAR2A,PRKCA…
3-phosphoinositide Biosynthesis	7.93	0.375	ACP6,ALPL,ATP1A1,ATP1A2,CDC25C,CDIPT,CILP,DOT1L,DUSP1,DUSP10,DUSP16,DUSP23,DUSP8,ENPP1,INPP5D,INPP5F,INPPL1,IPMK,MDP1,MINPP1,MTMR4,MTMR9,NOCT,NT5C,NUDT15,NUDT16,NUDT5,OCRL,PALD1,PI4K2A,PI4KA,PIK3C2B,PIK3CG,PIK3R1,PIK3R4,PIK3R5,PIK3R6,PIP4K2A,PIP4K2B,PIP4K2C,PIP5K1C,PLPP7,PPFIA3,PPIP5K1,PPM1K,PPM1L,PPP1R12C,PPP1R13B,PPP1R14B,PPP1R14C,PPP1R16B,PPP1R1B,PPP1R3C,PPP1R7,PPP2CA,PPP2R2C,PPP2R3A,PPP2R5D,P…
Xenobiotic Metabolism General Signaling Pathway	7.89	0.413	ABCA2,AKT1,AKT2,CUL3,EIF2AK3,EP300,FTL,GCLC,GSTA5,GSTK1,GSTM1,GSTM3,GSTM4,GSTM5,Gstm6,GSTZ1,HMOX1,MAF,MAP2K6,MAP2K7,MAP3K11,MAP3K12,MAP3K14,MAP3K4,MAP3K5,MAPK1,MAPK14,MAPK3,MAPK7,MAPK9,MGST1,MGST3,NFE2L2,NQO1,NQO2,PIK3C2B,PIK3CG,PIK3R1,PIK3R4,PIK3R5,PIK3R6,PPARA,PRKCA,PRKCB,PRKCD,PRKCE,PRKCH,PRKCQ,RAF1,RALA,RALB,RAP1B,RAP2B,RASD2,RRAS,RXRA,SLC51A,UGT1A6,Ugt1a7c
TCA Cycle II (Eukaryotic)	7.82	0.75	ACO2,CS,DLD,DLST,FH,IDH3A,IDH3B,IDH3G,MDH1,MDH2,OGDH,OGDHL,SDHA,SDHB,SDHC,SDHD,SUCLA2,SUCLG1
GP6 Signaling Pathway	7.82	0.425	AKT1,AKT2,APBB1IP,COL11A2,COL16A1,COL1A1,COL1A2,COL22A1,COL25A1,COL27A1,COL3A1,COL4A1,COL4A2,COL5A1,COL5A2,COL5A3,COL6A1,COL6A2,COL6A3,COL6A5,COL6A6,COL8A1,COL8A2,FCER1G,FYB1,FYN,ITGA2B,ITGB3,ITPR1,LAMA2,LAMA5,LAMB3,LAMC2,LCP2,PIK3C2B,PIK3CG,PIK3R1,PIK3R4,PIK3R5,PIK3R6,PLCG2,PRKCA,PRKCB,PRKCD,PRKCE,PRKCH,PRKCQ,RAP1B,RASGRP2,SCHIP1,SYK,TLN1,VAV1,VAV2
Actin Cytoskeleton Signaling	7.81	0.359	ACTA1,ACTA2,Actn3,ACTN4,ACTR3,ARHGAP24,ARHGAP35,ARHGEF7,ARPC1B,ARPC2,ARPC3,ARPC4,ARPC5,BRK1,CFL1,CSK,DIAPH1,EGF,FGD3,FGF1,FGF13,FGF14,FGF23,GNA12,IQGAP2,ITGA11,ITGA2B,ITGA3,ITGA5,ITGAM,ITGAX,ITGB1,ITGB2,ITGB3,ITGB5,ITGB6,LBP,LIMK1,LIMK2,MAPK1,MAPK3,MATK,MSN,MYH14,MYH6,MYH7B,MYL2,MYL3,MYL6,MYL6B,MYL9,MYLK2,MYO10,MYO18A,MYO18B,MYO1H,NCKAP1L,PAK1,PAK3,PAK4,PAK6,PDGFB,PDGFC,PFN1,PIK3C2B,PIK3CG,PIK3R1…
HER-2 Signaling in Breast Cancer	7.81	0.366	AAAS,AKT1,AKT2,Arf2,ARF3,ARF4,ARF5,ARF6,BAD,BCL2L11,BIRC5,CASP3,CDKN1A,COX10,COX11,COX15,COX5A,COX6A1,COX6A2,Cox6c,COX7A1,COX8A,Cox8b,CYB5A,EGF,ELF2,ERBB2,ERBB3,ETS2,FCER1G,FGR,FOXO1,FOXO3,FYN,HCK,IKBKE,ITGB1,ITGB2,ITGB3,ITGB5,ITGB6,JUN,LCK,MAPK1,MAPK3,MMP2,MT-CO1,MT-CO2,MT-CO3,NDC1,NFKB2,NFKBIE,NUP214,NUP42,NUP93,PARD3,PDK1,PIK3C2B,PIK3CG,PIK3R1,PIK3R4,PIK3R5,PIK3R6,POM121/POM121C,PRKCA,PRKCB,PR…
Senescence Pathway	7.67	0.342	ACVR2B,AKT1,AKT2,ANAPC7,ATF3,ATM,CACNA1C,CACNA1D,CACNA1S,CACNA2D1,CACNA2D2,CACNB1,CACNB2,CACNB3,CACNG7,CAPN2,CAPN3,CAPN5,CAPN6,CAT,CCND2,CDC16,CDC25C,CDK6,CDKN1A,CHEK2,DHCR24,DLAT,DLD,E2F3,E2F6,EIF4E,EIF4EBP1,ELF2,EP300,EP400,ETS2,FOXO3,GADD45G,GATA4,IKBKE,JUN,MAP2K6,MAP2K7,MAPK1,MAPK14,MAPK3,MAPK6,MAPK7,MAPKAPK2,MAPKAPK3,MAPKAPK5,MCU,NBN,NFATC4,NFKB2,PARP1,PCGF2,PCGF6,PDHA1,PDHB,PDK1,PDK2,PDK3,P…
Phagosome Formation	7.66	0.292	ACKR1,ACKR3,ACKR4,ACTR3,ADGRA1,ADGRD1,ADGRE1,ADGRE5,ADGRF5,ADGRL1,ADORA1,ADRA1A,ADRA1B,AGTR1,AKT1,AKT2,AP1M1,AP1S1,AP1S3,APBB1IP,ARF6,ARFIP2,ARPC1B,ARPC2,ARPC3,ARPC4,ARPC5,AVPR1A,BDKRB2,C3,C3AR1,CCR1,CCR2,CCR5,CCR7,CCRL2,CELSR1,CELSR2,CFL1,CHRM3,CLEC7A,CLIP1,CNR2,COLEC12,CRHR2,CX3CR1,CXCR6,CYSLTR1,DIAPH1,DRD1,ELMO1,FCER1G,FCGR1A,FCGR2A,FCGR2B,FGR,FPR2,FYN,FZD1,FZD2,FZD4,FZD9,GAB2,GPR153,GPR155,GP…
Regulation of Actin-based Motility by Rho	7.53	0.431	ACTA1,ACTA2,ACTR3,ARHGDIA,ARPC1B,ARPC2,ARPC3,ARPC4,ARPC5,Cdc42,CFL1,ITGA11,ITGA2B,ITGA3,ITGA5,ITGAM,ITGAX,ITGB1,ITGB2,ITGB3,ITGB5,ITGB6,LIMK1,MYL2,MYL3,MYL6,MYL6B,MYL9,PAK1,PAK3,PAK4,PAK6,PFN1,PI4KA,PIP4K2A,PIP4K2B,PIP4K2C,PIP5K1C,RAC2,RHOB,RHOBTB2,RHOC,RHOD,RHOF,RHOQ,RHOT2,RHOU,RND1,RND2,WASF1
IL-3 Signaling	7.41	0.481	AKT1,AKT2,BAD,CSF2RB,FOXO1,GAB2,IL3RA,INPP5D,JAK1,JUN,MAPK1,MAPK3,PAK1,PIK3C2B,PIK3CG,PIK3R1,PIK3R4,PIK3R5,PIK3R6,PPP3CB,PRKCA,PRKCB,PRKCD,PRKCE,PRKCH,PRKCQ,PTPN6,RAF1,RALA,RALB,RAP1B,RAP2B,RASD2,RRAS,SHC1,STAT1,STAT5B,STAT6
Germ Cell-Sertoli Cell Junction Signaling	7.38	0.386	ACTA1,ACTA2,Actn3,ACTN4,AKT1,Cdc42,CFL1,FER,ILK,ITGA3,ITGB1,LIMK1,LIMK2,MAP2K6,MAP2K7,MAP3K11,MAP3K12,MAP3K14,MAP3K4,MAP3K5,MAPK1,MAPK14,MAPK3,MAPK9,MYO7A,NECTIN3,PAK1,PAK3,PAK4,PAK6,PIK3C2B,PIK3CG,PIK3R1,PIK3R4,PIK3R5,PIK3R6,RAC2,RALA,RALB,RAP1B,RAP2B,RASD2,RHOB,RHOBTB2,RHOC,RHOD,RHOF,RHOQ,RHOT2,RHOU,RND1,RND2,RRAS,SRC,TGFB2,TGFB3,TGFBR1,TGFBR2,TJP1,TNFRSF1A,TUBA1A,TUBA4A,TUBA8,TUBB2B,TUBB3,ZYX
Cardiac Hypertrophy Signaling	7.34	0.349	ADCY1,ADCY6,ADCY7,ADCY8,ADRA1A,ADRA1B,AKT1,CACNA1C,CACNA1D,CACNA1S,CACNA2D1,CACNA2D2,CACNB1,CACNB2,CACNB3,CACNG7,Cdc42,EIF4E,EP300,GATA4,GNA12,GNAI2,GNAL,GNAO1,GNB1,GNB3,GNB5,GNG13,GNG2,GUCY1A1,IGF1,IGF1R,IRS1,JUN,MAP2K6,MAP2K7,MAP3K11,MAP3K12,MAP3K14,MAP3K4,MAP3K5,MAPK1,MAPK14,MAPK3,MAPK9,MAPKAPK2,MAPKAPK3,MEF2A,MEF2B,MYL2,MYL3,MYL6,MYL6B,MYL9,NFATC4,NKX2-5,PIK3C2B,PIK3CG,PIK3R1,PIK3R4,PIK3R5,PI…
Ephrin Receptor Signaling	7.34	0.369	ACTR3,AKT1,AKT2,ANGPT1,ARHGEF15,ARPC1B,ARPC2,ARPC3,ARPC4,ARPC5,CFL1,CREB3,CREB3L2,DOK1,EFNA1,EFNB3,EGF,EPHA2,EPHA4,EPHB1,EPHB3,FGF1,FYN,GNA12,GNAI2,GNAL,GNAO1,GNB1,GNB3,GNB5,GNG13,GNG2,GRIN2C,GRINA,ITGA11,ITGA2B,ITGA3,ITGA5,ITGAM,ITGAX,ITGB1,ITGB2,ITGB3,ITGB5,ITGB6,ITSN1,LIMK1,LIMK2,MAP3K14,MAPK1,MAPK3,NGEF,PAK1,PAK3,PAK4,PAK6,PDGFB,PDGFC,PIK3CG,PTPN13,RAC2,RAF1,RALA,RALB,RAP1B,RAP2B,RASD2,RRAS,S…
Glioma Signaling	7.32	0.419	AKT1,AKT2,CAMK1,CAMK2A,CAMK2B,CAMK2D,CCND2,CDK6,CDKN1A,CDKN2D,E2F3,E2F6,EGF,HDAC11,HDAC4,HDAC5,HDAC9,IDH2,IDH3B,IDH3G,IGF1,IGF1R,IGF2,IGF2R,MAPK1,MAPK3,PDGFB,PDGFC,PDGFRA,PIK3C2B,PIK3CG,PIK3R1,PIK3R4,PIK3R5,PIK3R6,PLCG2,PRKCA,PRKCB,PRKCD,PRKCE,PRKCH,PRKCQ,RAF1,RALA,RALB,RAP1B,RAP2B,RASD2,RRAS,SHC1,TGFA,TP53
NAD Signaling Pathway	7.3	0.397	ACADL,ACADM,AIFM1,AKT1,AKT2,BMP6,BST1,EGF,EIF2AK3,ERN1,ETFA,H1-2,H1-3,H2BC10,H2BC12,HSPD1,IDH2,IGF1,LDHA,LDHB,LDHD,NADK,NAMPT,NAPRT,NFKB2,NMNAT1,Nmnat3,NMRK2,NT5E,PARP1,PARP2,PDGFB,PIK3C2B,PIK3CG,PIK3R1,PIK3R4,PIK3R5,PIK3R6,POLR2B,POLR2G,POLRMT,PPARGC1A,PRKAB2,PRKAG2,RYR2,RYR3,SIRT2,SIRT3,SIRT5,SIRT6,SIRT7,SLC29A1,SLC29A3,SLC7A5,SOD2,TGFA,TGFB2,TP53,TPCN2,VEGFA
Opioid Signaling Pathway	7.3	0.343	ADCY1,ADCY6,ADCY7,ADCY8,AKT1,AKT2,AP2S1,ARRB1,ARRB2,BAD,CACNA1C,CACNA1D,CACNA1G,CACNA1S,CACNA2D1,CACNA2D2,CACNB1,CACNB2,CACNB3,CACNG7,CAMK1,CAMK2A,CAMK2B,CAMK2D,CLTB,CREB3,CREB3L2,EP300,FGR,FYN,GNA12,GNAI2,GNAL,GNAO1,GNB1,GNB3,GNB5,GNG13,GNG2,GRIN2C,GRINA,GRK4,GRK5,GUCY1A1,HCK,ITPR1,KCNJ3,KCNJ5,LCK,MAP2K6,MAP2K7,MAPK1,MAPK3,MAPK6,MAPK7,NFKB2,NOS3,OPRD1,PDE1A,PDE1B,PDE1C,PDK1,PENK,PIK3CG,PPP3CB,PR…
Semaphorin Signaling in Neurons	7.25	0.516	ARHGAP1,Cdc42,CFL1,DPYSL3,DPYSL4,FES,FYN,ITGB1,LIMK1,LIMK2,MAPK1,MAPK3,NRP1,PAK1,PAK3,PAK4,PAK6,PLXNA1,PLXNA2,PLXNB1,RAC2,RHOB,RHOBTB2,RHOC,RHOD,RHOF,RHOQ,RHOT2,RHOU,RND1,RND2,SEMA4D
Cardiac Hypertrophy Signaling (Enhanced)	7.12	0.3	ACE,ACVR2B,ADCY1,ADCY6,ADCY7,ADCY8,ADRA1A,ADRA1B,AGTR1,AKT1,AKT2,ATP2A2,CACNA1C,CACNA1D,CACNA1S,CACNA2D1,CACNA2D2,CACNB1,CACNB2,CACNB3,CACNG7,CAMK2A,CAMK2B,CAMK2D,CSF2RB,CTF1,CYBB,DIAPH1,DLG1,EIF4E,EIF4EBP1,ENPP1,EP300,FGF1,FGF13,FGF14,FGF23,FGFR1,FZD1,FZD2,FZD4,FZD9,GATA4,GDPD3,GHR,GNA12,GNAI2,GNB1,GNB3,GNB5,GNG13,GNG2,GUCY1A1,HDAC11,HDAC4,HDAC5,HDAC9,HSPB3,HSPB7,IGF1,IGF1R,IKBKE,IL10RA,IL10RB,I…
ERK/MAPK Signaling	7.11	0.361	BAD,CREB3,CREB3L2,DUSP1,EIF4E,EIF4EBP1,ELF2,ETS2,FYN,H3-3A/H3-3B,HSPB3,HSPB7,ITGA11,ITGA2B,ITGA3,ITGA5,ITGAM,ITGAX,ITGB1,ITGB2,ITGB3,ITGB5,ITGB6,MAPK1,MAPK3,MAPKAPK5,MKNK1,MKNK2,PAK1,PAK3,PAK4,PAK6,PIK3C2B,PIK3CG,PIK3R1,PIK3R4,PIK3R5,PIK3R6,PLA2G12A,PLA2G4A,PLA2G4E,PLA2G5,PLCG2,PPM1L,PPP1R14B,PPP1R14C,PPP1R3C,PPP1R7,PPP2CA,PPP2R2C,PPP2R3A,PPP2R5D,PRKAG2,PRKAR1A,PRKAR2A,PRKCA,PRKCB,PRKCD,PRKCE,PTK…
Thrombin Signaling	6.95	0.356	ADCY1,ADCY6,ADCY7,ADCY8,AKT1,AKT2,ARHGEF10,ARHGEF15,ARHGEF2,ARHGEF25,ARHGEF37,ARHGEF40,ARHGEF5,ARHGEF7,ARHGEF9,CAMK1,CAMK2A,CAMK2B,CAMK2D,Cdc42,EGF,GATA2,GATA4,GATA6,GNA12,GNAI2,GNAL,GNAO1,GNB1,GNB3,GNB5,GNG13,GNG2,GUCY1A1,ITPR1,MAPK1,MAPK14,MAPK3,MYL2,MYL3,MYL6,MYL6B,MYL9,NFKB2,PIK3C2B,PIK3CG,PIK3R1,PIK3R4,PIK3R5,PIK3R6,PLCB3,PLCD3,PLCG2,PRKCA,PRKCB,PRKCD,PRKCE,PRKCH,PRKCQ,RAC2,RAF1,RALA,RALB,RA…
Apelin Endothelial Signaling Pathway	6.85	0.397	ADCY1,ADCY6,ADCY7,ADCY8,AKT1,AKT2,ANGPT1,APLN,CCL2,GNA12,GNAI2,GNAL,GNAO1,GNB1,GNB3,GNB5,GNG13,GNG2,GUCY1A1,HDAC4,HDAC5,ICAM1,JUN,KLF2,MAPK1,MAPK3,MAPK9,MEF2A,MEF2B,NFKB2,NOS3,PIK3C2B,PIK3CG,PIK3R1,PIK3R4,PIK3R5,PIK3R6,PLCB3,PRKAB2,PRKAG2,PRKCA,PRKCB,PRKCD,PRKCE,PRKCH,PRKCQ,RAF1,RALA,RALB,RAP1B,RAP2B,RASD2,RELB,RRAS,TEK,VCAM1
Macropinocytosis Signaling	6.84	0.474	ACTN4,ARF6,CSF1R,EGF,ITGA5,ITGB1,ITGB2,ITGB3,ITGB5,ITGB6,MRC1,PAK1,PDGFB,PDGFC,PIK3C2B,PIK3CG,PIK3R1,PIK3R4,PIK3R5,PIK3R6,PLCG2,PRKCA,PRKCB,PRKCD,PRKCE,PRKCH,PRKCQ,RAB34,RALA,RALB,RAP1B,RAP2B,RASD2,RRAS,SRC,USP6NL
Oxytocin Signaling Pathway	6.82	0.337	ABCB8,ABCC9,AKT1,AKT2,ARRB1,ARRB2,ATP2B1,CACNA1C,CACNA1D,CACNA1S,CACNA2D1,CACNA2D2,CACNB1,CACNB2,CACNB3,CACNG7,CAMKK1,CAMKK2,CREB3,CREB3L2,CTH,GNA12,GNAI2,GNAL,GNAO1,GNB1,GNB3,GNB5,GNG13,GNG2,GUCY1A1,HSPB3,HSPB7,ITPR1,KCNA5,LPL,MAPK1,MAPK14,MAPK3,MAPK6,MAPK7,MAPK9,MFN2,MYH14,MYH6,MYH7B,MYL2,MYL3,MYL6,MYL6B,MYL9,MYO10,MYO18A,MYO18B,MYO1H,NFE2L2,NFKB2,NOS3,NPPA,NPR3,NT5C,PIK3C2B,PIK3CG,PIK3R1,PIK3R…
CXCR4 Signaling	6.82	0.379	ADCY1,ADCY6,ADCY7,ADCY8,AKT1,AKT2,Cdc42,ELMO1,GNA12,GNAI2,GNAL,GNAO1,GNB1,GNB3,GNB5,GNG13,GNG2,GUCY1A1,ITPR1,JUN,MAPK1,MAPK3,MAPK9,MYL2,MYL3,MYL6,MYL6B,MYL9,PAK1,PAK3,PAK4,PAK6,PIK3C2B,PIK3CG,PIK3R1,PIK3R4,PIK3R5,PIK3R6,PLCB3,PRKCA,PRKCB,PRKCD,PRKCE,PRKCH,PRKCQ,RAC2,RAF1,RALA,RALB,RAP1B,RAP2B,RASD2,RHOB,RHOBTB2,RHOC,RHOD,RHOF,RHOQ,RHOT2,RHOU,RND1,RND2,RRAS,SRC
Induction of Apoptosis by HIV1	6.63	0.492	BAK1,BAX,BBC3,BCL2,BID,BIRC3,CASP3,CYC1,CYCS,DAXX,DFFA,DIABLO,ELP1,FAS,IKBKE,MAP2K7,MAP3K14,MAP3K5,MAPK9,Naip1 (includes others),NFKB2,NFKBIE,RELB,SLC25A13,SLC25A3,SLC25A4,SLC25A5,TNFRSF1A,TNFRSF1B,TP53,TRAF1,TRAF2
Protein Kinase A Signaling	6.56	0.311	ADCY1,ADCY6,ADCY7,ADCY8,ADD1,AKAP1,AKAP12,ANAPC7,BAD,CAMK2A,CAMK2B,CAMK2D,CDC16,CDC25C,CNGA3,CNGB3,CREB3,CREB3L2,DUSP1,DUSP10,DUSP16,DUSP22,DUSP3,DUSP8,ENPP1,EPM2A,EYA1,FLNB,GDPD3,GNAI2,GNB1,GNB3,GNB5,GNG13,GNG2,GUCY1A1,H1-2,H1-3,H3-3A/H3-3B,ITPR1,KDELR3,MAPK1,MAPK3,MYL2,MYL3,MYL6,MYL6B,MYL9,MYLK2,NAPEPLD,NFATC4,NFKB2,NFKBIE,NOS3,PDE11A,PDE1A,PDE1B,PDE1C,PDE3A,PDE4A,PDE4B,PDE4C,PDE6D,PDE7A,PGP,PH…
Tumor Microenvironment Pathway	6.51	0.369	AKT1,AKT2,BAD,BCL2,CCL2,CD44,CFLAR,COL1A1,COL1A2,COL3A1,CSPG4,EGF,FAS,FGF1,FGF13,FGF14,FGF23,FOXO1,FOXO3,FOXO6,ICAM1,IGF1,IGF2,ITGA5,ITGB3,JUN,LEPR,MAP3K14,MAPK1,MAPK3,MMP11,MMP13,MMP14,MMP15,MMP19,MMP2,MMP23B,MMP24,MMP3,NFKB2,NOS2,PDGFB,PDGFC,PIK3C2B,PIK3CG,PIK3R1,PIK3R4,PIK3R5,PIK3R6,RAF1,RALA,RALB,RAP1B,RAP2B,RASD2,RELB,RRAS,SLC2A4,SPP1,TGFB2,TGFB3,TNC,TNFRSF1A,VEGFA,VEGFB,VEGFD
NF-κB Activation by Viruses	6.49	0.462	AKT1,AKT2,CCR5,EIF2AK2,ELP1,IKBKE,ITGA3,ITGB1,ITGB3,LCK,MAP3K14,MAPK1,MAPK3,NFKB2,NFKBIE,PIK3C2B,PIK3CG,PIK3R1,PIK3R4,PIK3R5,PIK3R6,PRKCA,PRKCB,PRKCD,PRKCE,PRKCH,PRKCQ,RAF1,RALA,RALB,RAP1B,RAP2B,RASD2,RELB,RRAS,TRAF2
mTOR Signaling	6.46	0.354	AKT1,AKT2,ATG13,Cdc42,DGKZ,EIF3B,EIF4A1,EIF4A2,EIF4E,EIF4EBP1,EIF4EBP2,EIF4G1,EIF4G2,FAU,FKBP1A,HMOX1,INSR,IRS1,MAPK1,MAPK3,MT-RNR1,MT-RNR2,NAPEPLD,PDGFC,PIK3C2B,PIK3CG,PIK3R1,PIK3R4,PIK3R5,PIK3R6,PLD1,PLD3,PLD4,PPM1L,PPP2CA,PPP2R2C,PPP2R3A,PPP2R5D,PRKAB2,PRKAG2,PRKCA,PRKCB,PRKCD,PRKCE,PRKCH,PRKCQ,RAC2,RALA,RALB,RAP1B,RAP2B,RASD2,RHOB,RHOBTB2,RHOC,RHOD,RHOF,RHOQ,RHOT2,RHOU,RND1,RND2,RPS12,RPS16,R…
Role of JAK1 and JAK3 in γc Cytokine Signaling	6.45	0.478	CRLF2,FES,IL15,IL15RA,IL21R,IL2RA,IL4R,IL7R,IRS1,IRS2,JAK1,JAK3,MAPK1,MAPK3,PIK3C2B,PIK3CG,PIK3R1,PIK3R4,PIK3R5,PIK3R6,PTK2B,RALA,RALB,RAP1B,RAP2B,RASD2,RRAS,SHC1,SOCS3,STAT1,STAT5B,STAT6,SYK
Gαq Signaling	6.33	0.371	ADRA1A,ADRA1B,AGTR1,AKT1,AKT2,ARHGEF25,AVPR1A,Cdc42,CHRM3,CSK,EPM2A,GNA12,GNAI2,GNAL,GNAO1,GNB1,GNB3,GNB5,GNG13,GNG2,GRM1,HMOX1,IKBKE,ITPR1,MAPK1,MAPK3,NAPEPLD,NFATC4,NFKB2,NFKBIE,PIK3C2B,PIK3CG,PIK3R1,PIK3R4,PIK3R5,PIK3R6,PLCB3,PLCG2,PLD1,PLD3,PLD4,PPP3CB,PRKCA,PRKCB,PRKCD,PRKCE,PRKCH,PRKCQ,PTK2B,RAC2,RAF1,RELB,RGS4,RHOB,RHOBTB2,RHOC,RHOD,RHOF,RHOQ,RHOT2,RHOU,RND1,RND2
Renin-Angiotensin Signaling	6.25	0.402	ACE,ADCY1,ADCY6,ADCY7,ADCY8,AGTR1,CCL2,GUCY1A1,ITPR1,JUN,MAPK1,MAPK14,MAPK3,MAPK9,NFKB2,PAK1,PAK3,PAK4,PAK6,PIK3C2B,PIK3CG,PIK3R1,PIK3R4,PIK3R5,PIK3R6,PLCG2,PRKAG2,PRKAR1A,PRKAR2A,PRKCA,PRKCB,PRKCD,PRKCE,PRKCH,PRKCQ,PTK2B,PTPN6,RAF1,RALA,RALB,RAP1B,RAP2B,RASD2,RELB,RRAS,SHC1,SHC2,SHE,STAT1
Autophagy	6.19	0.349	AKT1,AKT2,ARL8B,ATG13,ATG16L1,ATG7,ATG9A,ATM,BAD,BCL2,BECN1,BIRC6,BMP6,BNIP3,CAMKK2,CREB3,CREB3L2,EGF,EIF2AK3,ERN1,FOXO1,FOXO3,GABARAP,GORASP2,IGF1,INSR,IRS1,IRS2,JUN,LAMP1,MAP2K7,MAPK1,MAPK3,MAPK9,MYD88,NFKB2,OPTN,PDGFB,PI4K2A,PIK3C2B,PIK3CG,PIK3R1,PIK3R4,PIK3R5,PIK3R6,PPM1L,PPP2CA,PPP2R2C,PPP2R3A,PPP2R5D,PPP3CB,PRKAB2,PRKAG2,PRKAR1A,PRKAR2A,PRKCQ,RAB7B,RAF1,RALA,RALB,RGS19,RPTOR,SESN1,SLC7A5,SQ…
RAR Activation	6.18	0.353	ADCY1,ADCY6,ADCY7,ADCY8,AKR1B1,AKR1B10,Akr1c14,AKT1,AKT2,ALDH1A1,ALDH1A2,BRD7,CARM1,CCNH,CSF2RB,CSK,CSNK2A1,DHRS4,DHRS7C,DHRS9,DPF1,DUSP1,EP300,ERCC3,GUCY1A1,IL3RA,JUN,MAP3K5,MAPK1,MAPK14,MAPK9,MAPKAPK2,MNAT1,NCOA1,NCOR2,NFKB2,PARP1,PHF10,PIK3CG,PIK3R1,PML,PPARGC1A,PRKAG2,PRKAR1A,PRKAR2A,PRKCA,PRKCB,PRKCD,PRKCE,PRKCH,PRKCQ,PRMT2,RARA,RBP1,RBP7,RDH11,RDH12,RDH14,RELB,RXRA,RXRG,SMAD4,SMAD9,SMARCD1,…
Neuroinflammation Signaling Pathway	6.18	0.322	ACVR2B,AKT1,AKT2,Aph1c,APP,BCL2,BIRC3,BIRC5,BIRC6,CASP3,CCL2,CD200R1,CD86,CFLAR,CREB3,CREB3L2,CSF1R,CX3CL1,CX3CR1,CYBB,ELP1,FAS,FZD1,GABRG3,GABRR2,GRIN2C,GRINA,HLA-DMB,HLA-DOA,HLA-DRB5,HMOX1,ICAM1,IFNGR1,IFNGR2,IKBKE,IL1R1,IRAK1,IRAK3,IRAK4,IRF7,JAK1,JAK3,JUN,KCNJ3,KCNJ5,KLK3,MAPK1,MAPK14,MAPK3,MAPK6,MAPK7,MAPK9,MAPT,MFGE8,MMP3,MR1,MYD88,Naip1 (includes others),NCF1,NCF2,NCSTN,NFATC4,NFE2L2,NFKB2…
D-myo-inositol-5-phosphate Metabolism	6.06	0.354	ACP6,ALPL,ATP1A1,ATP1A2,CDC25C,CILP,DOT1L,DUSP1,DUSP10,DUSP16,DUSP23,DUSP8,ENPP1,INPP5D,INPP5F,INPPL1,MDP1,MINPP1,MTMR4,MTMR9,NOCT,NT5C,NUDT15,NUDT16,NUDT5,OCRL,PALD1,PIP4K2A,PIP4K2C,PIP4P1,PLCB3,PLCD3,PLCG2,PLPP7,PPFIA3,PPIP5K1,PPM1K,PPM1L,PPP1R12C,PPP1R13B,PPP1R14B,PPP1R14C,PPP1R16B,PPP1R1B,PPP1R3C,PPP1R7,PPP2CA,PPP2R2C,PPP2R3A,PPP2R5D,PPP3CB,PPP5C,PPTC7,PRUNE1,PTPN1,PTPN13,PTPN2,PTPN23,PTPN6,P…
VEGF Family Ligand-Receptor Interactions	6.03	0.44	AKT1,AKT2,FLT1,KDR,MAPK1,MAPK3,NOS3,NRP1,NRP2,PIK3C2B,PIK3CG,PIK3R1,PIK3R4,PIK3R5,PIK3R6,PLA2G12A,PLA2G4A,PLA2G4E,PLA2G5,PLCG2,PRKCA,PRKCB,PRKCD,PRKCE,PRKCH,PRKCQ,RAF1,RALA,RALB,RAP1B,RAP2B,RASD2,RRAS,SHC1,VEGFA,VEGFB,VEGFD
Virus Entry via Endocytic Pathways	5.97	0.413	ACTA1,ACTA2,AP1M1,AP1S1,AP2S1,AP3B1,AP3S1,CAV1,CD55,CLTB,CXADR,DNM1,FLNB,FYN,ITGA5,ITGB1,ITGB2,ITGB3,ITGB5,ITGB6,ITSN1,MR1,PIK3C2B,PIK3CG,PIK3R1,PIK3R4,PIK3R5,PIK3R6,PLCG2,PRKCA,PRKCB,PRKCD,PRKCE,PRKCH,PRKCQ,RAC2,RALA,RALB,RAP1B,RAP2B,RASD2,RRAS,SRC
Acute Myeloid Leukemia Signaling	5.95	0.429	AKT1,AKT2,BAD,CEBPA,CSF1R,CSF2RA,CSF2RB,CSF3R,EIF4EBP1,IDH2,IDH3B,IDH3G,KIT,KITLG,MAP2K6,MAP2K7,MAPK1,MAPK3,NFKB2,PIK3C2B,PIK3CG,PIK3R1,PIK3R4,PIK3R5,PIK3R6,PML,RAF1,RALA,RALB,RAP1B,RAP2B,RARA,RASD2,RELB,RRAS,RUNX1,SPI1,STAT5B,TCF7L1
STAT3 Pathway	5.93	0.385	BCL2,BMP6,CDKN1A,CISH,CSF2RB,EGF,FGFR1,FLT1,GHR,IGF1,IGF1R,IGF2R,IL10RA,IL10RB,IL15RA,IL17RA,IL17RC,IL1R1,IL21R,IL2RA,IL3RA,IL4R,IL7R,INSR,KDR,MAP3K11,MAP3K12,MAPK1,MAPK14,MAPK3,MAPK9,PDGFB,PDGFRA,PIAS3,PTPN2,PTPN6,RAF1,RALA,RALB,RAP1B,RAP2B,RASD2,RRAS,SOCS3,SRC,TGFA,TGFB2,TGFBR1,TGFBR2,TNFRSF11A,TYK2,VEGFA
PAK Signaling	5.9	0.398	ARHGEF7,CASP3,CFL1,EPHB3,ITGA11,ITGA2B,ITGA3,ITGA5,ITGAM,ITGAX,ITGB1,ITGB2,ITGB3,ITGB5,ITGB6,LIMK1,LIMK2,MAPK1,MAPK3,MAPK9,MYL2,MYL3,MYL6,MYL6B,MYL9,PAK1,PAK3,PAK4,PAK6,PDGFB,PDGFC,PDGFRA,PIK3C2B,PIK3CG,PIK3R1,PIK3R4,PIK3R5,PIK3R6,PTK2B,RAF1,RALA,RALB,RAP1B,RAP2B,RASD2,RRAS,SHC1
D-myo-inositol (1,4,5,6)-Tetrakisphosphate Biosynthesis	5.85	0.357	ACP6,ALPL,ATP1A1,ATP1A2,CDC25C,CILP,DOT1L,DUSP1,DUSP10,DUSP16,DUSP23,DUSP8,ENPP1,INPP5D,INPP5F,INPPL1,IPMK,MDP1,MINPP1,MTMR4,MTMR9,NOCT,NT5C,NUDT15,NUDT16,NUDT5,OCRL,PALD1,PLPP7,PPFIA3,PPIP5K1,PPM1K,PPM1L,PPP1R12C,PPP1R13B,PPP1R14B,PPP1R14C,PPP1R16B,PPP1R1B,PPP1R3C,PPP1R7,PPP2CA,PPP2R2C,PPP2R3A,PPP2R5D,PPP3CB,PPP5C,PPTC7,PRUNE1,PTPN1,PTPN13,PTPN2,PTPN23,PTPN6,PTPRC,PTPRF,PTPRJ,PTPRM,PTPRN,PTPRO,P…
D-myo-inositol (3,4,5,6)-tetrakisphosphate Biosynthesis	5.85	0.357	ACP6,ALPL,ATP1A1,ATP1A2,CDC25C,CILP,DOT1L,DUSP1,DUSP10,DUSP16,DUSP23,DUSP8,ENPP1,INPP5D,INPP5F,INPPL1,IPMK,MDP1,MINPP1,MTMR4,MTMR9,NOCT,NT5C,NUDT15,NUDT16,NUDT5,OCRL,PALD1,PLPP7,PPFIA3,PPIP5K1,PPM1K,PPM1L,PPP1R12C,PPP1R13B,PPP1R14B,PPP1R14C,PPP1R16B,PPP1R1B,PPP1R3C,PPP1R7,PPP2CA,PPP2R2C,PPP2R3A,PPP2R5D,PPP3CB,PPP5C,PPTC7,PRUNE1,PTPN1,PTPN13,PTPN2,PTPN23,PTPN6,PTPRC,PTPRF,PTPRJ,PTPRM,PTPRN,PTPRO,P…
Complement System	5.85	0.568	C1QA,C1QB,C1QBP,C1QC,C1R,C1S,C2,C3,C3AR1,C4A/C4B,C6,C7,C8G,CD55,CD59,CFH,CFI,ITGAM,ITGAX,ITGB2,SERPING1
G Beta Gamma Signaling	5.82	0.388	ADCY1,AKT1,AKT2,CACNA1C,CACNA1D,CACNA1G,CACNA1S,CACNA2D1,CACNA2D2,CACNB1,CACNB2,CACNB3,CACNG7,CAV1,CAV2,GNA12,GNAI2,GNAL,GNAO1,GNB1,GNB3,GNB5,GNG13,GNG2,ITPR1,KCNJ3,KCNJ5,MAPK1,MAPK3,PAK1,PIK3CG,PLCG2,PRKAG2,PRKAR1A,PRKAR2A,PRKCA,PRKCB,PRKCD,PRKCE,PRKCH,PRKCQ,RAF1,RALA,RALB,RAP1B,RAP2B,RASD2,RRAS,SHC1,SRC
Pancreatic Adenocarcinoma Signaling	5.77	0.389	AKT1,AKT2,BAD,BCL2,BIRC5,CDKN1A,E2F3,E2F6,EGF,ERBB2,HDAC11,HDAC4,HDAC5,HDAC9,HMOX1,JAK1,JAK3,MAPK1,MAPK3,MAPK9,NAPEPLD,NFKB2,NOTCH1,PDGFC,PIK3C2B,PIK3CG,PIK3R1,PIK3R4,PIK3R5,PIK3R6,PLD1,PLD3,PLD4,RAF1,RALA,RALBP1,RELB,SMAD4,STAT1,TGFA,TGFB2,TGFB3,TGFBR1,TGFBR2,TP53,TYK2,VEGFA,VEGFB,VEGFD
3-phosphoinositide Degradation	5.76	0.351	ACP6,ALPL,ATP1A1,ATP1A2,CDC25C,CILP,DOT1L,DUSP1,DUSP10,DUSP16,DUSP23,DUSP8,ENPP1,INPP5D,INPP5E,INPP5F,INPPL1,MDP1,MINPP1,MTMR14,MTMR4,MTMR9,NOCT,NT5C,NUDT15,NUDT16,NUDT5,OCRL,PALD1,PIP4P1,PLPP7,PPFIA3,PPIP5K1,PPM1K,PPM1L,PPP1R12C,PPP1R13B,PPP1R14B,PPP1R14C,PPP1R16B,PPP1R1B,PPP1R3C,PPP1R7,PPP2CA,PPP2R2C,PPP2R3A,PPP2R5D,PPP3CB,PPP5C,PPTC7,PRUNE1,PTPN1,PTPN13,PTPN2,PTPN23,PTPN6,PTPRC,PTPRF,PTPRJ,PTP…
Glioma Invasiveness Signaling	5.75	0.452	CD44,Cdc42,ITGB3,MAPK1,MAPK3,MMP2,PIK3C2B,PIK3CG,PIK3R1,PIK3R4,PIK3R5,PIK3R6,RAC2,RALA,RALB,RAP1B,RAP2B,RASD2,RHOB,RHOBTB2,RHOC,RHOD,RHOF,RHOQ,RHOT2,RHOU,RND1,RND2,RRAS,TIMP1,TIMP2,TIMP3,VTN
VEGF Signaling	5.75	0.414	ACTA1,ACTA2,Actn3,ACTN4,AKT1,AKT2,BAD,BCL2,EIF1AX,FLT1,FOXO1,FOXO3,KDR,MAPK1,MAPK3,NOS3,PDGFC,PIK3C2B,PIK3CG,PIK3R1,PIK3R4,PIK3R5,PIK3R6,PLCG2,PRKCA,PRKCB,PTK2B,PTPN6,RAF1,RALA,RALB,RAP1B,RAP2B,RASD2,RRAS,SHC1,SRC,VEGFA,VEGFB,VEGFD,YWHAE
PDGF Signaling	5.72	0.43	CAV1,CSNK2A1,EIF2AK2,INPP5D,INPP5F,INPPL1,JAK1,JAK3,JUN,MAPK1,MAPK3,OCRL,PDGFB,PDGFC,PDGFRA,PIK3C2B,PIK3CG,PIK3R1,PIK3R4,PIK3R5,PIK3R6,PLCG2,PRKCA,PRKCB,RAF1,RALA,RALB,RAP1B,RAP2B,RASD2,RRAS,SHC1,SPHK1,SRC,STAT1,SYNJ2,TYK2
Actin Nucleation by ARP-WASP Complex	5.66	0.419	ACTR3,ARPC1B,ARPC2,ARPC3,ARPC4,ARPC5,Cdc42,GNA12,ITGA11,ITGA2B,ITGA3,ITGA5,ITGAM,ITGAX,ITGB1,ITGB2,ITGB3,ITGB5,ITGB6,PPP1R12C,RAC2,RALA,RALB,RAP1B,RAP2B,RASD2,RHOB,RHOBTB2,RHOC,RHOD,RHOF,RHOQ,RHOT2,RHOU,RND1,RND2,RRAS,VASP,WASF1
Aryl Hydrocarbon Receptor Signaling	5.63	0.365	AHRR,ALDH18A1,ALDH1A1,ALDH1A2,ALDH1L2,ALDH2,ALDH3B1,ALDH4A1,ALDH5A1,ALDH6A1,ALDH9A1,ATM,BAX,CCND2,CDK6,CDKN1A,CHEK2,CTSD,CYP1B1,EP300,FAS,GSTA5,GSTK1,GSTM1,GSTM3,GSTM4,GSTM5,Gstm6,GSTZ1,HSPB3,HSPB7,JUN,MAPK1,MAPK3,MGST1,MGST3,NCOA3,NCOA7,NCOR2,NEDD8,NFE2L2,NFIB,NFIX,NFKB2,NQO1,NQO2,NR0B2,PTGES3,RARA,RELB,RXRA,RXRG,SRC,TGFB2,TGFB3,TGM2,TP53,TRIP11
Angiopoietin Signaling	5.62	0.442	AKT1,AKT2,ANGPT1,ANGPT4,BAD,BIRC5,ELP1,FOXO1,GRB14,IKBKE,NFKB2,NFKBIE,NOS3,PAK1,PAK3,PAK4,PAK6,PIK3C2B,PIK3CG,PIK3R1,PIK3R4,PIK3R5,PIK3R6,RALA,RALB,RAP1B,RAP2B,RASD2,RELB,RRAS,STAT5B,TEK,TIE1,TNIP1
Huntington's Disease Signaling	5.58	0.322	AKT1,AKT2,ARFIP2,ATP5F1A,ATP5F1B,ATP5F1C,ATP5MC1,ATP5PB,ATP5PF,BAX,BET1L,CAPN2,CAPN3,CAPN5,CAPN6,CASP3,CASP4,CASQ1,CLTB,CREB3,CREB3L2,CTSD,CYCS,DNAJB1,DNM1,DNM3,EGF,EP300,GNB1,GNB3,GNB5,GNG13,GNG2,GOSR2,GRM1,HDAC11,HDAC4,HDAC5,HDAC9,HIP1,HSPA1A/HSPA1B,Hspa1b,HSPA2,HSPA5,HSPA9,IFT57,IGF1,IGF1R,ITPR1,JUN,MAP2K7,MAPK1,MAPK3,MAPK9,NAPB,NCOR2,PENK,PIK3C2B,PIK3CG,PIK3R1,PIK3R4,PIK3R5,PIK3R6,PLCB3,POLR2…
Acute Phase Response Signaling	5.58	0.351	AHSG,AKT1,AKT2,C1QA,C1QB,C1QC,C1R,C1S,C2,C3,C4A/C4B,CP,ECSIT,ELP1,FTL,HMOX1,HP,IKBKE,IL1R1,IL1RN,IL33,IRAK1,ITIH3,ITIH4,JUN,LBP,MAP2K6,MAP2K7,MAP3K14,MAP3K5,MAPK1,MAPK14,MAPK3,MAPK9,MYD88,NFKB2,NFKBIE,NR3C1,OSMR,PIK3CG,PIK3R1,RAF1,RALA,RALB,RAP1B,RAP2B,RASD2,RBP1,RBP7,RELB,RRAS,Saa3,SERPINA1,SERPINA3,SERPINE1,SERPINF1,SERPING1,SHC1,SOCS3,SOD2,TF,TNFRSF1A,TNFRSF1B,TRAF2,TTR
Clathrin-mediated Endocytosis Signaling	5.52	0.347	ACTA1,ACTA2,ACTR3,AP1M1,AP1S1,AP2S1,AP3B1,AP3S1,APOD,APOE,ARF6,ARPC1B,ARPC2,ARPC3,ARPC4,ARPC5,ARRB1,ARRB2,CLTB,CLU,CSNK2A1,CTTN,DAB2,DNM1,DNM3,EGF,FGF1,FGF13,FGF14,FGF23,GAK,HIP1,IGF1,ITGA5,ITGB1,ITGB2,ITGB3,ITGB5,ITGB6,LDLR,LDLRAP1,LYZ,PCYOX1,PDGFB,PDGFC,PICALM,PIK3C2B,PIK3CG,PIK3R1,PIK3R4,PIK3R5,PIK3R6,PIP5K1C,PPP3CB,RAB11A,RAB11B,RAB4B,RAB5C,SERPINA1,SH3GL1,SNAP91,SRC,STON2,TF,VEGFA,VEGFB,VEGFD
Ferroptosis Signaling Pathway	5.48	0.379	ANGPTL4,Arf2,ARF3,ARF4,ARF5,ARF6,BAP1,BECN1,BID,CDKN1A,CTH,CTSB,CYBB,DPP4,EIF2AK3,EMP1,FDFT1,FTH1,FTL,GCLC,GPX4,GSS,H2BC10,H2BC12,HMOX1,MACROH2A1,MAPK1,MAPK3,NCOA4,NFE2L2,NFS1,NOX4,PHKG2,PRKAB2,PRKAG2,RAF1,RALA,RALB,RAP1B,RAP2B,RASD2,RRAS,SAT1,SLC38A1,SLC7A11,SQSTM1,SREBF2,TF,TP53,TXNRD1
Sperm Motility	5.38	0.325	AXL,CACNA1G,CLK3,CNGA3,CNGB3,CSF1R,CSF2RA,CSK,DDR1,EPHA2,EPHA4,EPHB1,EPHB3,ERBB2,ERBB3,FER,FES,FGFR1,FGR,FLT1,FYN,GNA12,GNAI2,GNAL,GNAO1,GNB1,GNB3,GNB5,GNG13,GNG2,GUCY1A1,HCK,IGF1R,INSR,ITPR1,JAK1,JAK3,KDR,KIT,LCK,LMTK2,MAP2K6,MAP2K7,MAP3K11,MATK,NPPA,PDE1A,PDE1B,PDE1C,PDE4A,PDE4B,PDE4C,PDGFRA,PLA2G12A,PLA2G4A,PLA2G4E,PLA2G5,PLA2G7,PLAAT1,PLAAT3,PLCB3,PLCD3,PLCG2,PNPLA8,PRKAG2,PRKAR1A,PRKAR2A,PRK…
Role of Tissue Factor in Cancer	5.32	0.388	AKT1,AKT2,ARRB1,ARRB2,CASP3,CCN2,CFL1,EIF4E,FGR,FYN,GNA12,HCK,ITGA3,ITGB1,ITGB3,LCK,LIMK1,LIMK2,MAPK1,MAPK14,MAPK3,MMP13,P4HB,PAK1,PIK3C2B,PIK3CG,PIK3R1,PIK3R4,PIK3R5,PIK3R6,PRKCA,PTK2B,RALA,RALB,RAP1B,RAP2B,RASD2,RPS6KA2,RPS6KA4,RPS6KA5,RRAS,SRC,STAT5B,TP53,VEGFA
GNRH Signaling	5.28	0.344	ADCY1,ADCY6,ADCY7,ADCY8,CACNA1C,CACNA1D,CACNA1G,CACNA1S,CACNA2D1,CACNA2D2,CACNB1,CACNB2,CACNB3,CACNG7,CAMK2A,CAMK2B,CAMK2D,CREB3,CREB3L2,GNAI2,GNB1,GNB3,GNB5,GNG13,GNG2,GUCY1A1,ITPR1,JUN,MAP2K6,MAP2K7,MAP3K11,MAP3K12,MAP3K14,MAP3K4,MAP3K5,MAPK1,MAPK14,MAPK3,MAPK7,MAPK9,MMP2,NFKB2,PAK1,PAK3,PAK4,PAK6,PLCB3,PRKAG2,PRKAR1A,PRKAR2A,PRKCA,PRKCB,PRKCD,PRKCE,PRKCH,PRKCQ,PTK2B,RAF1,RALA,RALB,RAP1B,RAP2B,…
GDNF Family Ligand-Receptor Interactions	5.28	0.434	DOK1,DOK3,DOK4,DOK5,DOK7,GAB1,GFRA1,GFRA4,IRS1,IRS2,ITPR1,JUN,MAPK1,MAPK3,MAPK9,NRTN,PDLIM7,PIK3C2B,PIK3CG,PIK3R1,PIK3R4,PIK3R5,PIK3R6,PLCG2,RAF1,RALA,RALB,RAP1B,RAP2B,RASD2,RET,RRAS,SHC1
GM-CSF Signaling	5.21	0.443	AKT1,AKT2,BCL2A1,CAMK2A,CAMK2B,CAMK2D,CISH,CSF2RA,CSF2RB,HCK,MAPK1,MAPK3,PIK3C2B,PIK3CG,PIK3R1,PIK3R4,PIK3R5,PIK3R6,PPP3CB,PRKCB,RAF1,RALA,RALB,RAP1B,RAP2B,RASD2,RRAS,RUNX1,SHC1,STAT1,STAT5B
Valine Degradation I	5.21	0.667	ACAD8,ACADSB,ALDH6A1,AUH,BCKDHA,BCKDHB,DBT,DLD,ECHS1,HADHA,HADHB,HIBADH,HIBCH,TUBA8
fMLP Signaling in Neutrophils	5.21	0.374	ACTR3,ARPC1B,ARPC2,ARPC3,ARPC4,ARPC5,CYBB,FPR2,GNA12,GNAI2,GNAL,GNAO1,GNB1,GNB3,GNB5,GNG13,GNG2,ITPR1,MAPK1,MAPK3,NCF1,NCF2,NFATC4,NFKB2,NFKBIE,NOX4,PIK3C2B,PIK3CG,PIK3R1,PIK3R4,PIK3R5,PIK3R6,PLCB3,PPP3CB,PRKCA,PRKCB,PRKCD,PRKCE,PRKCH,PRKCQ,RAC2,RAF1,RALA,RALB,RAP1B,RAP2B,RASD2,RELB,RRAS
Leukocyte Extravasation Signaling	5.2	0.342	ACTA1,ACTA2,Actn3,ACTN4,ARHGAP1,ARHGAP35,CD44,CDH5,CLDN15,CTNNA3,CTTN,CYBB,DLC1,FER,GNAI2,ICAM1,ITGA3,ITGAM,ITGB1,ITGB2,JAM2,MAP3K4,MAPK1,MAPK14,MAPK9,MMP11,MMP13,MMP14,MMP15,MMP19,MMP2,MMP23B,MMP24,MMP3,MSN,MYL6,NCF1,NCF2,NCF4,PECAM1,PIK3C2B,PIK3CG,PIK3R1,PIK3R4,PIK3R5,PIK3R6,PLCG2,PRKCA,PRKCB,PRKCD,PRKCE,PRKCH,PRKCQ,PTK2B,RAC2,RAP1B,RAPGEF4,SELPLG,SRC,TIMP1,TIMP2,TIMP3,VASP,VAV1,VAV2,VCAM1
Unfolded protein response	5.16	0.411	BCL2,CANX,CEBPA,CEBPD,DNAJA1,DNAJA3,DNAJB1,DNAJB11,DNAJB4,DNAJB5,DNAJB6,DNAJB9,DNAJC14,DNAJC18,DNAJC19,DNAJC21,DNAJC8,EIF2AK3,ERN1,ERO1B,HSPA1A/HSPA1B,Hspa1b,HSPA2,HSPA5,HSPA9,HSPH1,MAP2K7,MAP3K5,MBTPS1,NFE2L2,OS9,P4HB,SCAP,SREBF2,SYVN1,TRAF2,UBXN4
Epithelial Adherens Junction Signaling	5.12	0.357	ACTR3,ACVR2B,AKT1,AKT2,ARHGAP35,ARPC1B,ARPC2,ARPC3,ARPC4,ARPC5,CFL1,DIAPH1,DLL1,EGF,FARP2,FER,FGF1,FGFR1,FYN,IGF1R,LIMK1,LIMK2,MAGI1,MAGI2,NECTIN3,NOTCH1,NOTCH4,PAK1,PAK3,PAK4,PAK6,PPM1L,PPP2CA,PPP2R2C,PPP2R3A,PPP2R5D,PRKAB2,PRKAG2,RALA,RALB,RAP1B,RAP2B,RASD2,RRAS,SNAI1,SRC,STK3,TCF7L1,TGFB2,TGFBR1,TGFBR2,VAV2,WASF1,YWHAE,YWHAQ,YWHAZ
Fc Epsilon RI Signaling	5.09	0.381	AKT1,AKT2,FCER1G,FYN,GAB1,INPP5D,INPP5F,INPPL1,LCP2,MAP2K6,MAP2K7,MAPK1,MAPK14,MAPK3,MAPK9,OCRL,PIK3C2B,PIK3CG,PIK3R1,PIK3R4,PIK3R5,PIK3R6,PLA2G12A,PLA2G4A,PLA2G4E,PLA2G5,PLCG2,PRKCA,PRKCB,PRKCD,PRKCE,PRKCH,PRKCQ,RAC2,RAF1,RALA,RALB,RAP1B,RAP2B,RASD2,RRAS,SYK,SYNJ2,VAV1,VAV2
ERBB Signaling	5.08	0.404	AKT1,EGF,ERBB2,ERBB3,FOXO1,JUN,MAP2K6,MAPK1,MAPK14,MAPK3,MAPK9,NRG2,PAK1,PAK3,PAK4,PAK6,PIK3C2B,PIK3CG,PIK3R1,PIK3R4,PIK3R5,PIK3R6,PLCG2,PRKCA,PRKCB,PRKCD,PRKCE,PRKCH,PRKCQ,RAF1,RALA,RALB,RAP1B,RAP2B,RASD2,RRAS,SHC1,TGFA
α-Adrenergic Signaling	5.04	0.389	ADCY1,ADCY6,ADCY7,ADCY8,ADRA1A,EPM2A,GNA12,GNAI2,GNAL,GNAO1,GNB1,GNB3,GNB5,GNG13,GNG2,GUCY1A1,ITPR1,MAPK1,MAPK3,PHKA2,PHKB,PHKG1,PHKG2,PLCG2,PRKAG2,PRKAR1A,PRKAR2A,PRKCA,PRKCB,PRKCD,PRKCE,PRKCH,PRKCQ,PYGM,RAF1,RALA,RALB,RAP1B,RAP2B,RASD2,RRAS,SLC8A2
Paxillin Signaling	5.04	0.389	ACTA1,ACTA2,Actn3,ACTN4,ARF6,ARFIP2,ARHGEF7,CSK,ITGA11,ITGA2B,ITGA3,ITGA5,ITGAM,ITGAX,ITGB1,ITGB2,ITGB3,ITGB5,ITGB6,MAPK1,MAPK14,MAPK9,PAK1,PAK3,PAK4,PAK6,PIK3C2B,PIK3CG,PIK3R1,PIK3R4,PIK3R5,PIK3R6,PTK2B,RALA,RALB,RAP1B,RAP2B,RASD2,RRAS,SRC,TLN1,TLN2
Apelin Adipocyte Signaling Pathway	5.03	0.407	ADCY1,ADCY6,ADCY7,ADCY8,APLN,CAT,CYBB,GNAI2,GPX1,GPX3,GPX4,GPX7,GPX8,GSTA5,GSTK1,GSTM1,Gstt1,GSTZ1,GUCY1A1,MAPK1,MAPK14,MAPK3,MAPK6,MAPK7,MAPK9,MGST1,MGST3,NCF1,NCF2,NOX4,PPARGC1A,PRKAB2,PRKAG2,PRKAR1A,PRKAR2A,PTGES,RAC2
ERBB4 Signaling	5.03	0.441	ADAM17,AKT1,Aph1c,MAPK1,MAPK3,NCSTN,Nrg1,NRG2,PIK3C2B,PIK3CG,PIK3R1,PIK3R4,PIK3R5,PIK3R6,PLCG2,PRKCA,PRKCB,PRKCD,PRKCE,PRKCH,PRKCQ,PSENEN,RAF1,RALA,RALB,RAP1B,RAP2B,RASD2,RRAS,SHC1
Natural Killer Cell Signaling	5.01	0.337	AKT1,AKT2,CD48,CFL1,COL11A2,COL1A1,COL1A2,COL3A1,COL5A3,FCER1G,FCGR2A,FYN,HSPA1A/HSPA1B,Hspa1b,HSPA2,HSPA5,HSPA9,IL15,IRAK4,ITGB1,JAK3,KLRB1,LAIR1,LCK,LCP2,LIMK1,LIMK2,MAP3K11,MAP3K12,MAP3K14,MAP3K4,MAP3K5,MAPK1,MAPK14,MAPK3,MYD88,NFATC4,NFKB2,PAK1,PAK3,PAK4,PAK6,PIK3C2B,PIK3CG,PIK3R1,PIK3R4,PIK3R5,PIK3R6,PLCG2,PRKCQ,PTK2B,PTPN6,RAC2,RAF1,RALA,RALB,RAP1B,RAP2B,RASD2,RELB,RRAS,SYK,TYK2,TYROBP,ULBP…
P2Y Purigenic Receptor Signaling Pathway	5	0.368	ADCY1,ADCY6,ADCY7,ADCY8,AKT1,AKT2,CREB3,CREB3L2,GNAI2,GNB1,GNB3,GNB5,GNG13,GNG2,GUCY1A1,ITGA2B,ITGB3,JUN,MAPK1,MAPK3,NFKB2,P2RY1,P2RY6,PIK3C2B,PIK3CG,PIK3R1,PIK3R4,PIK3R5,PIK3R6,PLCB3,PLCD3,PLCG2,PRKAG2,PRKAR1A,PRKAR2A,PRKCA,PRKCB,PRKCD,PRKCE,PRKCH,PRKCQ,RAF1,RALA,RALB,RAP1B,RAP2B,RASD2,RELB,RRAS
IL-15 Production	4.93	0.374	AXL,CLK3,CSF1R,CSF2RA,CSK,DDR1,EPHA2,EPHA4,EPHB1,EPHB3,ERBB2,ERBB3,FER,FES,FGFR1,FGR,FLT1,FYN,HCK,IGF1R,IL15,INSR,IRF1,JAK1,JAK3,KDR,KIT,LCK,LMTK2,MAP2K6,MAP2K7,MAP3K11,MATK,NFKB2,PDGFRA,PTK2B,PTK7,RELB,RET,SRC,STAT1,SYK,TEK,TIE1,TWF1,TYK2
JAK/STAT Signaling	4.89	0.415	AKT1,AKT2,CDKN1A,CISH,JAK1,JAK3,JUN,MAPK1,MAPK3,NFKB2,PIAS3,PIK3C2B,PIK3CG,PIK3R1,PIK3R4,PIK3R5,PIK3R6,PTPN1,PTPN6,RAF1,RALA,RALB,RAP1B,RAP2B,RASD2,RELB,RRAS,SHC1,SOCS3,STAT1,STAT2,STAT5B,STAT6,TYK2
Sphingosine-1-phosphate Signaling	4.87	0.375	ADCY1,ADCY6,ADCY7,ADCY8,AKT1,AKT2,ASAH1,CASP3,CASP4,CASQ1,Cdc42,GNA12,GNAI2,GUCY1A1,MAPK1,MAPK3,NAAA,PDGFB,PDGFC,PDGFRA,PIK3C2B,PIK3CG,PIK3R1,PIK3R4,PIK3R5,PIK3R6,PLCB3,PLCD3,PLCG2,PTK2B,RAC2,RHOB,RHOBTB2,RHOC,RHOD,RHOF,RHOQ,RHOT2,RHOU,RND1,RND2,S1PR2,S1PR3,S1PR5,SPHK1
Nitric Oxide Signaling in the Cardiovascular System	4.87	0.375	AKT1,AKT2,ATP2A2,BDKRB2,CACNA1C,CACNA1D,CACNA1S,CACNA2D1,CACNA2D2,CACNB1,CACNB2,CACNB3,CACNG7,CAV1,FLT1,GUCY1A1,ITPR1,KDR,MAPK1,MAPK3,NOS3,PDE1A,PDE1B,PDE1C,PDGFC,PIK3C2B,PIK3CG,PIK3R1,PIK3R4,PIK3R5,PIK3R6,PRKAG2,PRKAR1A,PRKAR2A,PRKCA,PRKCB,PRKCD,PRKCE,PRKCH,PRKCQ,RYR2,SLC7A1,VEGFA,VEGFB,VEGFD
Type II Diabetes Mellitus Signaling	4.81	0.353	ABCC8,ACSF2,ACSL1,ACSL5,AKT1,AKT2,CACNA1C,CACNA1D,CACNA1G,CACNA1S,CACNA2D1,CACNA2D2,CACNB1,CACNB2,CACNB3,CACNG7,GCK,IKBKE,INSR,IRS1,IRS2,ITPR1,KCNJ11,MAP2K7,MAP3K14,MAP3K5,MAPK1,MAPK3,MAPK9,NFKB2,NFKBIE,NSMAF,PIK3C2B,PIK3CG,PIK3R1,PIK3R4,PIK3R5,PIK3R6,PRKAB2,PRKAG2,PRKCA,PRKCB,PRKCD,PRKCE,PRKCH,PRKCQ,RELB,SLC27A1,SLC27A3,SLC2A4,SOCS3,TNFRSF1A,TNFRSF1B,TRAF2
Thrombopoietin Signaling	4.8	0.444	GAB2,IRS2,JUN,MAPK1,MAPK3,PIK3C2B,PIK3CG,PIK3R1,PIK3R4,PIK3R5,PIK3R6,PLCG2,PRKCA,PRKCB,PRKCD,PRKCE,PRKCH,PRKCQ,RAF1,RALA,RALB,RAP1B,RAP2B,RASD2,RRAS,SHC1,STAT1,STAT5B
AMPK Signaling	4.78	0.32	ACACB,ADRA1A,ADRA1B,AK1,AK2,AK4,AKT1,AKT2,BRD7,CAMKK2,CDKN1A,CHRM3,CHRNA2,CKM,CPT1A,CPT1B,CPT1C,CPT2,CREB3,CREB3L2,DPF1,EIF4EBP1,EP300,EPM2A,FOXO1,FOXO3,FOXO6,GNA12,GNAI2,GNAL,GNAO1,GNB1,GNB3,GNB5,GNG13,GNG2,INSR,IRS1,IRS2,MAPK1,MAPK14,NOS3,ORAI1,ORAI2,PFKFB1,PFKFB2,PFKM,PFKP,PHF10,PHLPP1,PIK3C2B,PIK3CG,PIK3R1,PIK3R4,PIK3R5,PIK3R6,PPARGC1A,PPM1E,PPM1F,PPM1K,PPM1L,PPM1M,PPP2CA,PPP2R2C,PPP2R3A,PPP2…
HGF Signaling	4.74	0.364	AKT1,AKT2,CDKN1A,ELF2,ETS2,GAB1,ITGA11,ITGA2B,ITGA3,ITGA5,ITGAM,ITGAX,ITGB1,ITGB2,ITGB3,ITGB5,ITGB6,JUN,MAP2K7,MAP3K11,MAP3K12,MAP3K14,MAP3K4,MAP3K5,MAPK1,MAPK3,MAPK9,PAK1,PIK3C2B,PIK3CG,PIK3R1,PIK3R4,PIK3R5,PIK3R6,PLCG2,PRKCA,PRKCB,PRKCD,PRKCE,PRKCH,PRKCQ,RAF1,RALA,RALB,RAP1B,RAP2B,RASD2,RRAS
Ceramide Signaling	4.73	0.4	AKT1,AKT2,BAD,BCL2,CTSD,CYCS,DIABLO,JUN,MAPK3,NFKB2,NSMAF,PIK3C2B,PIK3CG,PIK3R1,PIK3R4,PIK3R5,PIK3R6,PPM1L,PPP2CA,PPP2R2C,PPP2R3A,PPP2R5D,RAF1,RALA,RALB,RAP1B,RAP2B,RASD2,RELB,RRAS,S1PR2,S1PR3,S1PR5,SPHK1,TNFRSF1A,TNFRSF1B
Xenobiotic Metabolism AHR Signaling Pathway	4.68	0.402	ABCG2,AHRR,ALDH18A1,ALDH1A1,ALDH1A2,ALDH1L2,ALDH2,ALDH3B1,ALDH4A1,ALDH5A1,ALDH6A1,ALDH9A1,CYP1B1,EP300,GSTA5,GSTK1,GSTM1,GSTM3,GSTM4,GSTM5,Gstm6,GSTZ1,HDAC4,HDAC5,MGST1,MGST3,NCOA1,NFKB2,NQO1,NQO2,PTGES3,RELB,SENP1,UGT1A6,Ugt1a7c
IL-2 Signaling	4.62	0.443	AKT1,AKT2,CSNK2A1,IL2RA,JAK1,JAK3,JUN,LCK,MAPK1,MAPK3,PIK3C2B,PIK3CG,PIK3R1,PIK3R4,PIK3R5,PIK3R6,PTK2B,RAF1,RALA,RALB,RAP1B,RAP2B,RASD2,RRAS,SHC1,STAT5B,SYK
Melanocyte Development and Pigmentation Signaling	4.59	0.388	ADCY1,ADCY6,ADCY7,ADCY8,BCL2,CREB3,CREB3L2,EP300,GUCY1A1,KIT,KITLG,MAPK1,MAPK3,MITF,PIK3C2B,PIK3CG,PIK3R1,PIK3R4,PIK3R5,PIK3R6,PLCG2,PRKAG2,PRKAR1A,PRKAR2A,PTPN6,RAF1,RALA,RALB,RAP1B,RAP2B,RASD2,RPS6KA2,RPS6KA4,RPS6KA5,RRAS,SH2B2,SHC1,SRC
Amyotrophic Lateral Sclerosis Signaling	4.54	0.371	ALS2,BAX,BCL2,BID,BIRC3,CACNA1C,CACNA1D,CACNA1S,CACNA2D1,CACNA2D2,CACNB1,CACNB2,CACNB3,CACNG7,CAPN2,CAPN3,CAPN5,CAPN6,CASP3,CAT,CYCS,GPX1,GRIK5,GRIN2C,GRINA,IGF1,Naip1 (includes others),PAK1,PDGFC,PIK3C2B,PIK3CG,PIK3R1,PIK3R4,PIK3R5,PIK3R6,PRPH,RAB5C,SLC1A2,SSR4,TP53,VEGFA,VEGFB,VEGFD
Inhibition of Angiogenesis by TSP1	4.54	0.529	AKT1,AKT2,CASP3,CD47,FYN,GUCY1A1,JUN,KDR,MAPK1,MAPK14,MAPK9,NOS3,SDC1,SDC2,TGFBR1,TGFBR2,TP53,VEGFA
UVB-Induced MAPK Signaling	4.54	0.462	AKT1,BAD,EIF4E,EIF4EBP1,H3-3A/H3-3B,JUN,MAPK1,MAPK14,MAPK3,MAPK9,PIK3C2B,PIK3CG,PIK3R1,PIK3R4,PIK3R5,PIK3R6,PRKCA,PRKCB,PRKCD,PRKCE,PRKCH,PRKCQ,RPS6KA5,TP53
14-3-3-mediated Signaling	4.52	0.362	AKT1,AKT2,BAD,BAX,FOXO1,JUN,MAP3K5,MAPK1,MAPK3,MAPK9,MAPT,PDCD6IP,PIK3C2B,PIK3CG,PIK3R1,PIK3R4,PIK3R5,PIK3R6,PLCB3,PLCD3,PLCG2,PRKCA,PRKCB,PRKCD,PRKCE,PRKCH,PRKCQ,RAF1,RALA,RALB,RAP1B,RAP2B,RASD2,RRAS,SRC,STRADA,TNFRSF1A,TRAF2,TUBA1A,TUBA4A,TUBA8,TUBB2B,TUBB3,YWHAE,YWHAQ,YWHAZ
LPS-stimulated MAPK Signaling	4.5	0.4	ELP1,IKBKE,JUN,LBP,MAP2K6,MAP3K14,MAP3K5,MAPK1,MAPK14,MAPK3,MAPK9,NFKB2,NFKBIE,PAK1,PIK3C2B,PIK3CG,PIK3R1,PIK3R4,PIK3R5,PIK3R6,PRKCA,PRKCB,PRKCD,PRKCE,PRKCH,PRKCQ,RAF1,RALA,RALB,RAP1B,RAP2B,RASD2,RELB,RRAS
Oncostatin M Signaling	4.5	0.488	CHI3L1,EPAS1,JAK1,JAK3,MAPK1,MAPK3,MMP13,MMP3,OSMR,RAF1,RALA,RALB,RAP1B,RAP2B,RASD2,RRAS,SHC1,STAT1,STAT5B,TIMP3,TYK2
p38 MAPK Signaling	4.5	0.367	CREB3,CREB3L2,DAXX,DUSP1,DUSP10,FAS,H3-3A/H3-3B,HSPB3,HSPB7,IL1R1,IL1RN,IL33,IRAK1,IRAK3,IRAK4,MAP2K6,MAP3K5,MAPK14,MAPKAPK2,MAPKAPK3,MAPKAPK5,MAPT,MAX,MEF2A,MEF2B,MKNK1,MKNK2,PLA2G12A,PLA2G4A,PLA2G4E,PLA2G5,RPS6KA2,RPS6KA4,RPS6KA5,STAT1,TGFB2,TGFB3,TGFBR1,TGFBR2,TIFA,TNFRSF1A,TNFRSF1B,TP53,TRAF2
Role of MAPK Signaling in Promoting the Pathogenesis of Influenza	4.48	0.372	ATP6V0A2,ATP6V0B,ATP6V0D1,ATP6V0D2,ATP6V0E1,ATP6V0E2,ATP6V1C1,ATP6V1F,ATP6V1G1,ATP6V1G2,ATP6V1H,BAX,BCL2,BECN1,CASP3,JUN,MAP2K6,MAP2K7,MAP3K5,MAPK1,MAPK14,MAPK3,MAPK9,NFKB2,NFKBIE,PLA2G12A,PLA2G4A,PLA2G4E,PLA2G5,PLA2G7,PLAAT1,PLAAT3,PNPLA8,PRKCA,RAF1,RALA,RALB,RAP1B,RAP2B,RASD2,RRAS,TCIRG1
RHOA Signaling	4.46	0.363	ACTA1,ACTA2,ACTR3,ARHGAP1,ARHGAP35,ARPC1B,ARPC2,ARPC3,ARPC4,ARPC5,CDC42EP2,CDC42EP3,CFL1,DLC1,GNA12,IGF1,IGF1R,LIMK1,LIMK2,LPAR1,LPAR3,MSN,MYL2,MYL3,MYL6,MYL6B,MYL9,MYLK2,NGEF,NRP2,PFN1,PI4KA,PIP4K2A,PIP4K2B,PIP4K2C,PIP5K1C,PKN1,PLD1,PLXNA1,PTK2B,RAPGEF2,SEPTIN5,SEPTIN8,TTN,WASF1
FLT3 Signaling in Hematopoietic Progenitor Cells	4.45	0.402	AKT1,AKT2,BAD,CREB3,CREB3L2,EIF4E,EIF4EBP1,GAB2,INPP5D,MAPK1,MAPK14,MAPK3,PIK3C2B,PIK3CG,PIK3R1,PIK3R4,PIK3R5,PIK3R6,RAF1,RALA,RALB,RAP1B,RAP2B,RASD2,RPS6KA2,RPS6KA4,RPS6KA5,RRAS,SHC1,STAT1,STAT2,STAT5B,STAT6
Neuregulin Signaling	4.44	0.368	ADAM17,AKT1,AKT2,BAD,DCN,EGF,ERBB2,ERBB3,ERRFI1,ITGA11,ITGA2B,ITGA3,ITGA5,ITGAM,ITGAX,ITGB1,ITGB2,ITGB3,ITGB5,ITGB6,MAPK1,MAPK3,MATK,NRG2,PIK3R1,PLCG2,PRKCA,PRKCB,PRKCD,PRKCE,PRKCH,PRKCQ,RAF1,RALA,RALB,RAP1B,RAP2B,RASD2,RRAS,SHC1,SRC,STAT5B,TGFA
PPARα/RXRα Activation	4.43	0.328	ACADL,ACVR2B,ADCY1,ADCY6,ADCY7,ADCY8,CAND1,CKAP5,CPT1B,ELP1,EP300,GHR,GOT2,GPD1,GPD2,GUCY1A1,IKBKE,IL1R1,INSR,IRS1,ITGB5,JUN,LPL,MAP2K6,MAP2K7,MAP3K14,MAPK1,MAPK14,MAPK3,MED12,NCOA3,NCOR2,NFKB2,NFKBIE,NR0B2,PLCB3,PLCD3,PLCG2,PPARA,PPARGC1A,PRKAB2,PRKAG2,PRKAR1A,PRKAR2A,PRKCA,PRKCB,RAF1,RALA,RALB,RAP1B,RAP2B,RASD2,RELB,RRAS,RXRA,SHC1,SLC27A1,SMAD4,STAT5B,TGFB2,TGFB3,TGFBR1,TGFBR2,TGS1
Pulmonary Healing Signaling Pathway	4.41	0.327	ACKR3,CDC25C,CELA1,CFL1,EGF,EP300,ETV5,FGFR1,FGR,FYN,FZD1,FZD2,FZD4,FZD9,HCK,IDH2,KDR,LCK,MAPK1,MAPK14,MAPK3,MAPK9,MMP11,MMP13,MMP14,MMP15,MMP19,MMP2,MMP23B,MMP24,MMP3,MYD88,NFKB2,NOTCH1,NOTCH4,PDGFC,PECAM1,PRKAB2,PRKAG2,PRKCA,PRKCB,PRKCD,PRKCE,PRKCH,PRKCQ,RAF1,RALA,RALB,RAP1B,RAP2B,RASD2,RRAS,SMAD9,SRC,STAT5B,TCF7L1,TGFB2,TGFB3,TLR2,TNFRSF1A,TNFRSF1B,VEGFA,VEGFB,VEGFD,WNT9A
Insulin Receptor Signaling	4.32	0.35	AKT1,AKT2,BAD,EIF4E,EIF4EBP1,EPM2A,FOXO1,FOXO3,FYN,GAB1,INPP5D,INPP5F,INPPL1,INSR,IRS1,IRS2,JAK1,MAPK1,MAPK3,OCRL,PIK3C2B,PIK3CG,PIK3R1,PIK3R4,PIK3R5,PIK3R6,PPP1R14B,PPP1R14C,PPP1R3C,PPP1R7,PRKAG2,PRKAR1A,PRKAR2A,PTPN1,PTPRF,RAF1,RALA,RALB,RAP1B,RAP2B,RASD2,RHOQ,RPTOR,RRAS,SHC1,SLC2A4,SOCS3,SYNJ2,TRIP10
IGF-1 Signaling	4.31	0.375	AKT1,AKT2,BAD,CCN2,CSNK2A1,FOXO1,FOXO3,IGF1,IGF1R,IGFBP4,IGFBP6,IGFBP7,IRS1,IRS2,JAK1,JUN,MAPK1,MAPK3,PIK3C2B,PIK3CG,PIK3R1,PIK3R4,PIK3R5,PIK3R6,PRKAG2,PRKAR1A,PRKAR2A,RAF1,RALA,RALB,RAP1B,RAP2B,RASD2,RRAS,SHC1,SOCS3,YWHAE,YWHAQ,YWHAZ
Docosahexaenoic Acid (DHA) Signaling	4.3	0.5	AKT1,AKT2,APP,BAD,BAX,BCL2,BCL2A1,BID,BIK,CASP3,CYCS,FOXO1,PIK3C2B,PIK3CG,PIK3R1,PIK3R4,PIK3R5,PIK3R6,SERPINF1
G-Protein Coupled Receptor Signaling	4.3	0.266	ACKR1,ACKR3,ACKR4,ADCY1,ADCY6,ADCY7,ADCY8,ADGRA1,ADGRD1,ADGRE1,ADGRE5,ADGRF5,ADGRL1,ADORA1,ADRA1A,ADRA1B,AGTR1,AKT1,AKT2,AMOT,ARRB1,ARRB2,AVPR1A,BDKRB2,C3AR1,CAMK2A,CAMK2B,CAMK2D,CCR1,CCR2,CCR5,CCR7,CCRL2,CELSR1,CELSR2,CHRM3,CNGA3,CNGB3,CNR2,CREB3,CREB3L2,CRHR2,CX3CR1,CXCR6,CYSLTR1,DRD1,DUSP1,ELP1,ENPP1,FOXO1,FOXO3,FOXO6,FPR2,FYN,FZD1,FZD2,FZD4,FZD9,GDPD3,GNA12,GNAI2,GNAL,GNAO1,GNB1,GNB3,GNB5,GNG…
Gα12/13 Signaling	4.29	0.353	AKT1,AKT2,CDH13,CDH20,CDH23,CDH24,CDH4,CDH5,ELP1,GNA12,IKBKE,JUN,LPAR1,LPAR3,MAP2K7,MAP3K5,MAPK1,MAPK3,MAPK7,MAPK9,MEF2A,MEF2B,MYL2,MYL3,MYL6,MYL6B,MYL9,NFKB2,NFKBIE,PIK3C2B,PIK3CG,PIK3R1,PIK3R4,PIK3R5,PIK3R6,PTK2B,RAF1,RALA,RALB,RAP1B,RAP2B,RASD2,RELB,RRAS,SRC,VAV1,VAV2
Cholecystokinin/Gastrin-mediated Signaling	4.24	0.361	Cdc42,EPHA4,GNA12,IL1RN,IL33,ITPR1,JUN,MAP2K6,MAPK1,MAPK14,MAPK3,MAPK7,MAPK9,MEF2A,MEF2B,PLCB3,PRKCA,PRKCB,PRKCD,PRKCE,PRKCH,PRKCQ,PTK2B,RAC2,RAF1,RALA,RALB,RAP1B,RAP2B,RASD2,RHOB,RHOBTB2,RHOC,RHOD,RHOF,RHOQ,RHOT2,RHOU,RND1,RND2,RRAS,SHC1,SRC
Role of Macrophages, Fibroblasts and Endothelial Cells in Rheumatoid Arthritis	4.24	0.296	ADAMTS4,AKT1,AKT2,CAMK2A,CAMK2B,CAMK2D,CCL2,CEBPA,CEBPD,CREB3,CREB3L2,DAAM1,DKK3,ELP1,FCGR1A,FRZB,FZD1,FZD2,FZD4,FZD9,GNAO1,ICAM1,IKBKE,IL15,IL17RA,IL17RC,IL1R1,IL1RN,IL33,IRAK1,IRAK3,IRAK4,JUN,LRP1,LTBR,MAP2K6,MAP2K7,MAP3K14,MAPK1,MAPK14,MAPK3,MAPK9,MAPKAPK2,MIF,MMP13,MMP3,MYD88,NFATC4,NFKBIE,NOS2,PDGFB,PDGFC,PIK3C2B,PIK3CG,PIK3R1,PIK3R4,PIK3R5,PIK3R6,PLCB3,PLCD3,PLCG2,PPP3CB,PRKCA,PRKCB,PRKCD,P…
Endocannabinoid Developing Neuron Pathway	4.17	0.354	ADCY1,ADCY6,ADCY7,ADCY8,AKT1,AKT2,CNR2,CREB3,CREB3L2,GNAI2,GNAL,GNAO1,GNB1,GNB3,GNB5,GNG13,GNG2,GUCY1A1,MAP2K6,MAP2K7,MAPK1,MAPK14,MAPK3,MAPK6,MAPK7,MAPK9,PIK3C2B,PIK3CG,PIK3R1,PIK3R4,PIK3R5,PIK3R6,PRKAG2,PRKAR1A,PRKAR2A,RAC2,RAF1,RALA,RALB,RAP1B,RAP2B,RASD2,RPTOR,RRAS,SRC
Calcium Signaling	4.16	0.317	ACTA1,ACTA2,ATP2A2,ATP2B1,CACNA1C,CACNA1D,CACNA1G,CACNA1S,CACNA2D1,CACNA2D2,CACNB1,CACNB2,CACNB3,CACNG7,CAMK1,CAMK2A,CAMK2B,CAMK2D,CAMKK1,CAMKK2,CASQ1,CASQ2,CHRNA2,CREB3,CREB3L2,EP300,GRIN2C,GRINA,HDAC11,HDAC4,HDAC5,HDAC9,ITPR1,MAPK1,MAPK3,MCU,MEF2A,MEF2B,MICU1,MYH14,MYH6,MYH7B,MYL2,MYL3,MYL6,MYL6B,MYL9,MYO10,MYO18A,MYO18B,MYO1H,NFATC4,PPP3CB,PRKAG2,PRKAR1A,PRKAR2A,RAP1B,RAP2B,RCAN3,RYR2,RYR3,SLC…
Estrogen-Dependent Breast Cancer Signaling	4.15	0.395	AKR1B10,AKT1,AKT2,CREB3,CREB3L2,DHRS11,HSD17B1,HSD17B11,HSD17B12,HSD17B7,HSD17B8,IGF1,IGF1R,JUN,MAPK1,MAPK3,NFKB2,PIK3C2B,PIK3CG,PIK3R1,PIK3R4,PIK3R5,PIK3R6,RALA,RALB,RAP1B,RAP2B,RASD2,RELB,RRAS,SRC,STAT5B
Adrenomedullin signaling pathway	4.13	0.322	ADCY1,ADCY6,ADCY7,ADCY8,ADM,AKT1,AKT2,BAD,BAX,BCL2,C3,CASP3,CFH,CRCP,CSK,CTH,GUCY1A1,IL1RN,IL33,ITPR1,KCNN3,MAP2K6,MAP2K7,MAPK1,MAPK14,MAPK3,MAPK6,MAPK7,MAPK9,MATK,MAX,MMP2,MYLK2,NFKB2,NOS3,NPR3,NT5C,PIK3C2B,PIK3CG,PIK3R1,PIK3R4,PIK3R5,PIK3R6,PLCB3,PLCD3,PLCG2,PRKAG2,PRKAR1A,PRKAR2A,PTK2B,RAF1,RALA,RALB,RAP1B,RAP2B,RASD2,RELB,RRAS,RXRA,RXRG,SHC1,SHC2,SHE,TTN
Growth Hormone Signaling	4.12	0.408	CEBPA,GHR,IGF1,IGF1R,IGF2,IRS1,MAPK1,MAPK3,PIK3C2B,PIK3CG,PIK3R1,PIK3R4,PIK3R5,PIK3R6,PLCG2,PRKCA,PRKCB,PRKCD,PRKCE,PRKCH,PRKCQ,PTPN6,RPS6KA2,RPS6KA4,RPS6KA5,SLC2A4,SOCS3,STAT1,STAT5B
Apelin Cardiomyocyte Signaling Pathway	4.09	0.374	AKT1,AKT2,APLN,ATP2A2,CAT,GNAI2,ITPR1,MAPK1,MAPK14,MAPK3,MAPK6,MAPK7,MAPK9,MYL2,MYL3,MYL6,MYL6B,MYL9,NOS3,PIK3C2B,PIK3CG,PIK3R1,PIK3R4,PIK3R5,PIK3R6,PLCB3,PLCD3,PLCG2,PRKCA,PRKCB,PRKCD,PRKCE,PRKCH,PRKCQ,SLC8A2,SLC9A2,SLC9A6
Endothelin-1 Signaling	4.08	0.323	ADCY1,ADCY6,ADCY7,ADCY8,CASP3,CASP4,CASQ1,GAB1,GNA12,GNAI2,GNAL,GNAO1,GUCY1A1,HMOX1,ITPR1,JUN,MAPK1,MAPK14,MAPK3,MAPK6,MAPK7,MAPK9,NAPEPLD,NOS2,NOS3,PIK3C2B,PIK3CG,PIK3R1,PIK3R4,PIK3R5,PIK3R6,PLA2G12A,PLA2G4A,PLA2G4E,PLA2G5,PLA2G7,PLAAT1,PLAAT3,PLCB3,PLCD3,PLCG2,PLD1,PLD3,PLD4,PNPLA8,PRKCA,PRKCB,PRKCD,PRKCE,PRKCH,PRKCQ,RAF1,RALA,RALB,RAP1B,RAP2B,RASD2,RRAS,SHC1,SHC2,SHE,SRC
Remodeling of Epithelial Adherens Junctions	4.08	0.412	ACTA1,ACTA2,Actn3,ACTN4,ACTR3,ARF6,ARPC1B,ARPC2,ARPC3,ARPC4,ARPC5,CBLL1,CLIP1,DNM1,DNM3,EXOC2,MAPRE1,MAPRE3,NME1,RAB5C,RALA,SRC,TUBA1A,TUBA4A,TUBA8,TUBB2B,TUBB3,ZYX
IL-6 Signaling	4.07	0.352	ABCB1,AKT1,AKT2,COL1A1,CSNK2A1,ELP1,HSPB3,HSPB7,IKBKE,IL1R1,IL1RN,IL33,JUN,LBP,MAP2K6,MAP2K7,MAP3K14,MAPK1,MAPK14,MAPK3,MAPK9,MAPKAPK2,MCL1,NFKB2,NFKBIE,PIK3C2B,PIK3CG,PIK3R1,PIK3R4,PIK3R5,PIK3R6,RAF1,RALA,RALB,RAP1B,RAP2B,RASD2,RELB,RRAS,SHC1,SOCS3,TNFRSF1A,TNFRSF1B,TRAF2,VEGFA
Lymphotoxin β Receptor Signaling	4.05	0.436	AKT1,AKT2,CASP3,CYC1,CYCS,DIABLO,ELP1,EP300,IKBKE,LTBR,MAP3K14,MAPK1,MAPK3,NFKB2,PIK3C2B,PIK3CG,PIK3R1,PIK3R4,PIK3R5,PIK3R6,RELB,TRAF1,TRAF2,VCAM1
ERB2-ERBB3 Signaling	4.03	0.415	AKT1,BAD,ERBB2,ERBB3,FOXO1,JAK3,JUN,MAPK1,MAPK3,Nrg1,NRG2,PIK3C2B,PIK3CG,PIK3R1,PIK3R4,PIK3R5,PIK3R6,RAF1,RALA,RALB,RAP1B,RAP2B,RASD2,RRAS,SHC1,STAT5B,TYK2
IL-1 Signaling	4.03	0.375	ADCY1,ADCY6,ADCY7,ADCY8,ECSIT,ELP1,GNA12,GNAI2,GNAL,GNAO1,GNB1,GNB3,GNB5,GNG13,GNG2,GUCY1A1,IKBKE,IL1R1,IRAK1,IRAK3,IRAK4,JUN,MAP2K6,MAP2K7,MAP3K14,MAPK1,MAPK14,MAPK9,MYD88,NFKB2,NFKBIE,PRKAG2,PRKAR1A,PRKAR2A,RELB,TOLLIP
Role of PKR in Interferon Induction and Antiviral Response	4.02	0.346	ATF3,BAX,BID,CASP3,COLEC12,CYC1,CYCS,EIF2AK2,ELP1,FAS,FCGR1A,HSPA1A/HSPA1B,Hspa1b,HSPA2,HSPA5,HSPA9,IFNGR1,IFNGR2,IKBKE,IRF1,JAK1,JUN,MAP2K6,MAP2K7,MAPK1,MAPK14,MAPK3,MAPK9,MAVS,MSR1,MYD88,NFKB2,NFKBIE,NLRP1,NLRP10,NPM1,PDGFB,PDGFC,RELB,SCARA3,STAT1,STAT2,TARBP2,TLR9,TNFRSF1A,TP53,TYK2
Chronic Myeloid Leukemia Signaling	4	0.364	AKT1,AKT2,BAD,CCND2,CDK6,CDKN1A,CTBP1,E2F3,E2F6,GAB2,HDAC11,HDAC4,HDAC5,HDAC9,IKBKE,MAPK1,MAPK3,NFKB2,PIK3C2B,PIK3CG,PIK3R1,PIK3R4,PIK3R5,PIK3R6,RAF1,RALA,RALB,RAP1B,RAP2B,RASD2,RELB,RRAS,SMAD4,STAT5B,TGFB2,TGFB3,TGFBR1,TGFBR2,TP53
Relaxin Signaling	3.99	0.335	ADCY1,ADCY6,ADCY7,ADCY8,AKT1,AKT2,CTH,ENPP1,GDPD3,GNA12,GNAI2,GNAL,GNAO1,GNB1,GNB3,GNB5,GNG13,GNG2,GUCY1A1,JUN,MAPK1,MAPK3,NAPEPLD,NFKB2,NFKBIE,NOS2,NOS3,NPR3,NT5C,PDE11A,PDE1A,PDE1B,PDE1C,PDE3A,PDE4A,PDE4B,PDE4C,PDE6D,PDE7A,PIK3C2B,PIK3CG,PIK3R1,PIK3R4,PIK3R5,PIK3R6,PRKAG2,PRKAR1A,PRKAR2A,RAP1B,RELB,RXFP1,VEGFA
Prolactin Signaling	3.97	0.384	EP300,FYN,IRF1,IRS1,JUN,MAPK1,MAPK3,NR3C1,PIK3C2B,PIK3CG,PIK3R1,PIK3R4,PIK3R5,PIK3R6,PLCG2,PRKCA,PRKCB,PRKCD,PRKCE,PRKCH,PRKCQ,PRLR,RAF1,RALA,RALB,RAP1B,RAP2B,RASD2,RRAS,SHC1,SOCS3,STAT1,STAT5B
Glioblastoma Multiforme Signaling	3.93	0.327	AKT1,AKT2,CCND2,Cdc42,CDK6,CDKN1A,E2F3,E2F6,EGF,FOXO1,FZD1,FZD2,FZD4,FZD9,IGF1,IGF1R,IGF2,ITPR1,MAPK1,MAPK3,PDGFB,PDGFC,PDGFRA,PIK3C2B,PIK3CG,PIK3R1,PIK3R4,PIK3R5,PIK3R6,PLCB3,PLCD3,PLCG2,PRKCD,RAC2,RAF1,RALA,RALB,RAP1B,RAP2B,RASD2,RHOB,RHOBTB2,RHOC,RHOD,RHOF,RHOQ,RHOT2,RHOU,RND1,RND2,RRAS,SHC1,SHC2,SRC,TP53,WNT9A
Hypoxia Signaling in the Cardiovascular System	3.92	0.395	AKT1,ATM,BIRC6,COPS5,CREB3,CREB3L2,EP300,HIF1AN,JUN,LDHA,NFKBIE,NOS3,NQO1,P4HB,SLC2A4,TP53,UBE2B,UBE2D1,UBE2D2,UBE2E2,UBE2E3,UBE2F,UBE2G1,UBE2G2,UBE2J1,UBE2L6,UBE2O,UBE2Q1,UBE2Z,VEGFA
Non-Small Cell Lung Cancer Signaling	3.86	0.372	AKT1,AKT2,BAD,CCND2,CDK6,E2F3,E2F6,EGF,ERBB2,FOXO3,HDAC11,HDAC4,HDAC5,HDAC9,ITPR1,MAPK1,MAPK3,PIK3C2B,PIK3CG,PIK3R1,PIK3R4,PIK3R5,PIK3R6,PRKCA,RAF1,RALA,RALB,RAP1B,RAP2B,RASD2,RRAS,RXRA,RXRG,TGFA,TP53
RANK Signaling in Osteoclasts	3.8	0.374	AKT1,AKT2,BIRC3,ELP1,IKBKE,JUN,MAP2K6,MAP2K7,MAP3K11,MAP3K12,MAP3K14,MAP3K4,MAP3K5,MAPK1,MAPK14,MAPK3,MAPK9,MITF,NFKB2,NFKBIE,PIK3C2B,PIK3CG,PIK3R1,PIK3R4,PIK3R5,PIK3R6,PPP3CB,PTK2B,RAF1,RELB,SRC,TNFRSF11A,TNFSF11,TRAF2
ID1 Signaling Pathway	3.79	0.315	ACVR2B,AKT1,AKT2,APP,ATF3,BAX,BCL2,BHLHB9,BIRC5,CAV1,CCN2,CDKN1A,CHRNA2,CUL3,EGF,EP300,FGFR1,FGR,FOXO3,FYN,HCK,IGF1R,IGF2,LCK,LIFR,MAPK1,MAPK14,MAPK3,MMP2,NFKB2,PDGFC,PIK3C2B,PIK3CG,PIK3R1,PIK3R4,PIK3R5,PIK3R6,PLXNB1,PLXNB2,PTGER4,PTK7,RAF1,RALA,RALB,RAP1B,RAP2B,RASD2,RHOC,RRAS,SMAD4,SMAD9,SRC,TGFB2,TGFB3,TGFBR1,TGFBR2,TGM2,TNFRSF1A,TNFRSF1B,TP53,VEGFA,VEGFB,VEGFD
Iron homeostasis signaling pathway	3.76	0.338	ABCB10,ACO2,ATP6V0A2,ATP6V0B,ATP6V0D1,ATP6V0D2,ATP6V0E1,ATP6V0E2,ATP6V1C1,ATP6V1F,ATP6V1G1,ATP6V1G2,ATP6V1H,BMP1,BMP6,BMP7,CIAO2B,CP,CYBRD1,EGF,EPAS1,FTH1,FTL,GDF15,HFE,HJV,HMOX1,HP,HSPA9,JAK1,JAK3,LRP1,MAPK1,MAPK3,NFS1,NUBP1,NUBP2,PDGFB,PDGFRA,SKP1,SLC11A1,SLC48A1,SMAD4,STAT5B,TCIRG1,TF,TYK2
Role of Osteoblasts, Osteoclasts and Chondrocytes in Rheumatoid Arthritis	3.76	0.308	ADAM17,ADAMTS4,ADAMTS5,AKT1,AKT2,ALPL,BAD,BCL2,BIRC3,BMP1,BMP6,BMP7,COL1A1,CSF1R,CTSK,DKK3,ELP1,FOXO1,FRZB,FZD1,FZD2,FZD4,FZD9,IGF1,IKBKE,IL1R1,IL1RN,IL33,ITGA5,ITGB3,JUN,LRP1,MAP2K6,MAP2K7,MAP3K14,MAP3K5,MAPK1,MAPK14,MAPK3,MAPK9,MMP13,MMP14,MMP3,Naip1 (includes others),NFATC4,NFKBIE,PIK3C2B,PIK3CG,PIK3R1,PIK3R4,PIK3R5,PIK3R6,PPP3CB,PTK2B,RUNX2,SFRP1,SFRP2,SMAD4,SMAD9,SPP1,SRC,TCF7L1,TNFRSF11A,TN…
Osteoarthritis Pathway	3.75	0.305	ADAMTS4,ADAMTS5,ALPL,ANKH,ANXA2,ANXA5,CASP3,CASP4,CASQ1,CREB3,CREB3L2,DCN,EPAS1,FGFR1,FOXO3,FRZB,FZD1,FZD2,FZD4,FZD9,GLIS2,HDAC4,HES1,HTRA1,IL1R1,ITGA11,ITGA2B,ITGA3,ITGA5,ITGAM,ITGAX,ITGB1,ITGB2,ITGB3,ITGB5,ITGB6,LRP1,MMP13,MMP3,NAMPT,NFKB2,NOS2,NOTCH1,OCRL,P2RX7,PDGFC,PPARGC1A,PRKAB2,PRKAG2,PTCH1,PTCH2,PTH1R,RARRES2,RELB,RUNX2,S1PR2,S1PR3,SDC4,SMAD4,SMAD9,SPHK1,SPP1,TCF7L1,TGFBR1,TGFBR2,TIMP3,T…
Oxytocin In Brain Signaling Pathway	3.73	0.315	AKT1,AKT2,CACNA1C,CACNA1D,CACNA1G,CACNA1S,CACNA2D1,CACNA2D2,CACNB1,CACNB2,CACNB3,CACNG7,CAMKK1,CAMKK2,CREB3,CREB3L2,GNAI2,GNAL,GNAO1,GNB1,GNB3,GNB5,GNG13,GNG2,ITPR1,MAPK1,MAPK3,MAPK7,MEF2A,MEF2B,NFKB2,NLRP1,NLRP10,PIK3C2B,PIK3CG,PIK3R1,PIK3R4,PIK3R5,PIK3R6,PLA2G12A,PLA2G4A,PLA2G4E,PLA2G5,PLA2G7,PLAAT1,PLAAT3,PLCB3,PNPLA8,PRKCA,PRKCB,PRKCD,PRKCE,PRKCH,PRKCQ,PTPN1,RAF1,RALA,RALB,RAP1B,RAP2B,RASD2,R…
Endocannabinoid Cancer Inhibition Pathway	3.72	0.333	ADCY1,ADCY6,ADCY7,ADCY8,AKT1,AKT2,ATF3,BAD,CAMKK2,CASP3,CASP4,CASQ1,CCND2,CDKN1A,CNR2,CREB3,CREB3L2,GNAI2,GNAL,GNAO1,GUCY1A1,MAP2K6,MAP2K7,MAPK1,MAPK14,MAPK3,MMP2,NOS2,NOS3,NSMAF,NUPR1,PDGFC,PIK3C2B,PIK3CG,PIK3R1,PIK3R4,PIK3R5,PIK3R6,PRKAB2,PRKAG2,PRKAR1A,PRKAR2A,RAF1,RPTOR,SRC,TCF7L1,VEGFA,VEGFB,VEGFD
p70S6K Signaling	3.72	0.341	AGTR1,AKT1,AKT2,BAD,GNAI2,IL4R,IRS1,JAK1,MAPK1,MAPK3,MAPT,PIK3C2B,PIK3CG,PIK3R1,PIK3R4,PIK3R5,PIK3R6,PLCB3,PLCD3,PLCG2,PLD1,PPM1L,PPP2CA,PPP2R2C,PPP2R3A,PPP2R5D,PRKCA,PRKCB,PRKCD,PRKCE,PRKCH,PRKCQ,RAF1,RALA,RALB,RAP1B,RAP2B,RASD2,RRAS,SHC1,SRC,SYK,YWHAE,YWHAQ,YWHAZ
Fatty Acid β-oxidation I	3.71	0.486	ACAA2,ACADM,ACSF2,ACSL1,ACSL5,AUH,ECHS1,ECI1,ECI2,HADH,HADHA,HADHB,IVD,SCP2,SLC27A1,SLC27A3,TUBA8
Corticotropin Releasing Hormone Signaling	3.71	0.331	ADCY1,ADCY6,ADCY7,ADCY8,ARPC5,CACNA1C,CACNA1D,CACNA1G,CACNA1S,CACNA2D1,CACNA2D2,CACNB1,CACNB2,CACNB3,CACNG7,CREB3,CREB3L2,CRHR2,CTH,GNAI2,GNAO1,GUCY1A1,ITPR1,JUN,JUND,MAPK1,MAPK14,MAPK3,MEF2A,MEF2B,NOS2,NOS3,NPR3,NR4A1,NT5C,PLCG2,PRKAG2,PRKAR1A,PRKAR2A,PRKCA,PRKCB,PRKCD,PRKCE,PRKCH,PRKCQ,PTCH1,PTCH2,RAF1,RAP1B,VEGFA
Sumoylation Pathway	3.68	0.359	ARHGDIA,ARHGDIB,ARHGDIG,Cdc42,CEBPA,CTBP1,DAXX,DNMT3A,EP300,FAS,JUN,KDM1A,MAP3K5,MAPK9,NFKB2,NR3C1,PML,RAC2,RANGAP1,RFC1,RFC2,RFC5,RHOB,RHOBTB2,RHOC,RHOD,RHOF,RHOQ,RHOT2,RHOU,RND1,RND2,SENP1,SERBP1,SMAD4,SUMO2,TP53
CDK5 Signaling	3.67	0.351	ADCY1,ADCY6,ADCY7,ADCY8,DRD1,GNAL,GUCY1A1,ITGA3,ITGB1,LAMA2,LAMA5,LAMB3,LAMC2,MAPK1,MAPK14,MAPK3,MAPK6,MAPK7,MAPK9,MAPT,PPM1L,PPP1R14B,PPP1R14C,PPP1R1B,PPP1R3C,PPP1R7,PPP2CA,PPP2R2C,PPP2R3A,PPP2R5D,PRKAG2,PRKAR1A,PRKAR2A,RAF1,RALA,RALB,RAP1B,RAP2B,RASD2,RRAS
Death Receptor Signaling	3.65	0.365	ACTA1,ACTA2,ARHGDIB,BCL2,BID,BIRC3,CASP3,CFLAR,CRADD,CYC1,CYCS,DAXX,DFFA,DIABLO,ELP1,FAS,HSPB3,HSPB7,IKBKE,LIMK1,LMNA,MAP2K7,MAP3K14,MAP3K5,Naip1 (includes others),NFKB2,NFKBIE,PARP1,PARP2,RELB,SPTAN1,TNFRSF1A,TNFRSF1B,TNFRSF21,TRAF2
Regulation of Cellular Mechanics by Calpain Protease	3.64	0.371	Actn3,ACTN4,CAPN2,CAPN3,CAPN5,CAPN6,CCND2,CDK6,CNGA3,CNGB3,EGF,ITGA11,ITGA2B,ITGA3,ITGA5,ITGAM,ITGAX,ITGB1,ITGB2,ITGB3,ITGB5,ITGB6,MAPK1,MAPK3,RALA,RALB,RAP1B,RAP2B,RASD2,RRAS,SRC,TLN1,TLN2
Caveolar-mediated Endocytosis Signaling	3.63	0.387	ACTA1,ACTA2,CAV1,CD48,CD55,COPG2,COPZ1,EGF,FLNB,FLOT2,FYN,INSR,ITGA11,ITGA2B,ITGA3,ITGA5,ITGAM,ITGAX,ITGB1,ITGB2,ITGB3,ITGB5,ITGB6,ITSN1,MR1,PRKCA,PTPN1,RAB5C,SRC
Regulation of eIF4 and p70S6K Signaling	3.62	0.318	AGO2,AGO4,AKT1,AKT2,EIF1AX,EIF3B,EIF4A1,EIF4A2,EIF4E,EIF4EBP1,EIF4EBP2,EIF4G1,EIF4G2,FAU,IRS1,ITGA11,ITGA2B,ITGA3,ITGA5,ITGAM,ITGAX,ITGB1,ITGB2,ITGB3,ITGB5,ITGB6,MAPK1,MAPK14,MAPK3,MKNK1,MT-RNR1,MT-RNR2,MT-TM,PABPC1,PIK3C2B,PIK3CG,PIK3R1,PIK3R4,PIK3R5,PIK3R6,PPM1L,PPP2CA,PPP2R2C,PPP2R3A,PPP2R5D,RAF1,RALA,RALB,RAP1B,RAP2B,RASD2,RPS12,RPS16,RPS2,RPS27L,RRAS,SHC1
Aldosterone Signaling in Epithelial Cells	3.59	0.323	CRYAB,DNAJA1,DNAJB1,DNAJB11,DNAJB4,DNAJB5,DNAJB6,DNAJB9,DNAJC14,DNAJC18,DNAJC19,DNAJC2,DNAJC21,DNAJC25,DNAJC28,DNAJC8,DUSP1,HSPA12A,HSPA12B,HSPA1A/HSPA1B,HSPA2,HSPA5,HSPA9,HSPB11,HSPB3,HSPB7,HSPD1,HSPH1,ITPR1,MAPK1,MAPK3,NR3C2,PI4KA,PIK3C2B,PIK3CG,PIK3R1,PIK3R4,PIK3R5,PIK3R6,PIP4K2A,PIP4K2B,PIP4K2C,PIP5K1C,PLCB3,PLCD3,PLCG2,PRKCA,PRKCB,PRKCD,PRKCE,PRKCH,PRKCQ,RAF1
Ethanol Degradation IV	3.55	0.542	ACSL1,ACSS1,ACSS3,ALDH1A1,ALDH1A2,ALDH2,ALDH3B1,Aldh3b2,ALDH4A1,ALDH9A1,CAT,CYGB,GPX7
Inhibition of Matrix Metalloproteases	3.55	0.462	ADAM12,ADAM17,LRP1,MMP11,MMP13,MMP14,MMP15,MMP19,MMP2,MMP23B,MMP24,MMP3,SDC1,SDC2,THBS2,TIMP1,TIMP2,TIMP3
CCR3 Signaling in Eosinophils	3.47	0.333	CCL11,CFL1,GNA12,GNAI2,GNAL,GNAO1,GNB1,GNB3,GNB5,GNG13,GNG2,ITPR1,LIMK1,LIMK2,MAPK1,MAPK14,MAPK3,PAK1,PAK3,PAK4,PAK6,PIK3C2B,PIK3CG,PIK3R1,PIK3R4,PIK3R5,PIK3R6,PLA2G12A,PLA2G4A,PLA2G4E,PLA2G5,PLCB3,PRKCA,PRKCB,PRKCD,PRKCE,PRKCH,PRKCQ,RAF1,RALA,RALB,RAP1B,RAP2B,RASD2,RRAS
Circadian Rhythm Signaling	3.47	0.294	ADCY1,ADCY6,ADCY7,ADCY8,CACNA1C,CACNA1D,CACNA1G,CACNA1S,CACNA2D1,CACNA2D2,CACNB1,CACNB2,CACNB3,CACNG7,CAMK2A,CAMK2B,CAMK2D,CREB3,CREB3L2,CSNK2A1,CTH,EIF4E,EIF4EBP1,EIF4EBP2,FGR,FYN,GNAI2,GNB1,GNB3,GNB5,GNG13,GNG2,GRIN2C,GRINA,GUCY1A1,H3-3A/H3-3B,HCK,HLF,HSF1,ITPR1,KLK3,LCK,MAP2K6,MAP2K7,MAPK1,MAPK3,MKNK1,MKNK2,NPR3,NR1D2,NR3C1,NT5C,OPN4,PLCB3,PLCD3,PLCG2,PRKAB2,PRKAG2,PRKAR1A,PRKAR2A,PRKCA,PRKCB,…
Xenobiotic Metabolism PXR Signaling Pathway	3.47	0.311	ABCB1,ABCC3,ALDH18A1,ALDH1A1,ALDH1A2,ALDH1L2,ALDH2,ALDH3B1,ALDH4A1,ALDH5A1,ALDH6A1,ALDH9A1,CAMK2A,CAMK2B,CAMK2D,CAT,CES1,CHST12,CHST3,CYP2B6,EP300,ESD,GAL3ST2,GRIP1,GSTA5,GSTK1,GSTM1,GSTM3,GSTM4,GSTM5,Gstm6,GSTZ1,HS2ST1,HS3ST1,HS3ST5,MAOA,MAOB,MGST1,MGST3,NCOA1,NCOR2,NDST2,NOS2,PPARGC1A,PPP1R14B,PPP1R14C,PPP1R3C,PPP1R7,PRKAG2,PRKAR1A,PRKAR2A,PRKCA,PRKCB,PRKCD,PRKCE,PRKCH,PRKCQ,RXRA,UGT1A6,Ugt1a7c
Chemokine Signaling	3.46	0.375	CAMK1,CAMK2A,CAMK2B,CAMK2D,CCL11,CCL2,CCR5,CFL1,GNAI2,JUN,LIMK1,LIMK2,MAPK1,MAPK14,MAPK3,MYL2,PIK3CG,PLCB3,PLCG2,PRKCA,PRKCB,PTK2B,RAF1,RALA,RALB,RAP1B,RAP2B,RASD2,RRAS,SRC
2-oxobutanoate Degradation I	3.44	1	DLD,MCEE,MMUT,PCCA,PCCB
TREM1 Signaling	3.4	0.377	AKT1,AKT2,CCL2,CD86,FCGR2B,ICAM1,IRAK1,ITGA5,ITGAX,ITGB1,LAT2,MAPK1,MAPK3,MYD88,Naip1 (includes others),NFKB2,NLRC3,NLRP10,NOD1,PLCG2,RELB,STAT5B,TLR1,Tlr13,TLR2,TLR7,TLR8,TLR9,TYROBP
Melanoma Signaling	3.34	0.42	AKT1,AKT2,BAD,CDKN1A,MAPK1,MAPK3,MITF,PIK3C2B,PIK3CG,PIK3R1,PIK3R4,PIK3R5,PIK3R6,RAF1,RALA,RALB,RAP1B,RAP2B,RASD2,RRAS,TP53
MYC Mediated Apoptosis Signaling	3.34	0.42	BAX,BBC3,BCL2,BCL2L11,BID,CASP3,CFLAR,CRADD,CYCS,FAS,IKBKE,MAX,MCL1,NFKB2,PRKAG2,PRKAR1A,PRKAR2A,TNFRSF1A,TNFRSF1B,TP53,TRAF2
Role of JAK2 in Hormone-like Cytokine Signaling	3.33	0.471	GHR,IRS1,IRS2,JAK1,PRLR,PTPN1,PTPN6,SH2B1,SH2B2,SH2B3,SHC1,SIRPA,SOCS3,STAT1,STAT5B,TYK2
Glutathione Redox Reactions I	3.31	0.5	GPX1,GPX3,GPX4,GPX7,GPX8,GSR,GSTA5,GSTK1,GSTM1,Gstt1,GSTZ1,MGST1,MGST3,PTGES
FcγRIIB Signaling in B Lymphocytes	3.31	0.365	AKT1,CACNA1C,CACNA1D,CACNA1G,CACNA1S,CACNA2D1,CACNA2D2,CACNB1,CACNB2,CACNB3,CACNG7,DOK1,FCGR2B,INPP5D,ITPR1,MAPK9,PIK3C2B,PIK3CG,PIK3R1,PIK3R4,PIK3R5,PIK3R6,PLCG2,RALA,RALB,RAP1B,RAP2B,RASD2,RRAS,SHC1,SYK
CNTF Signaling	3.3	0.404	AKT1,JAK1,LIFR,MAPK1,MAPK3,PIK3C2B,PIK3CG,PIK3R1,PIK3R4,PIK3R5,PIK3R6,RAF1,RALA,RALB,RAP1B,RAP2B,RASD2,RPS6KA2,RPS6KA4,RPS6KA5,RRAS,STAT1,TYK2
Th1 and Th2 Activation Pathway	3.3	0.314	ACVR2B,Aph1c,CCR1,CCR5,CD28,CD86,CD8A,CRLF2,CXCR6,DLL1,DLL4,HLA-DMB,HLA-DOA,HLA-DRB5,ICAM1,IFNGR1,IFNGR2,IKZF1,IL10RA,IL10RB,IL2RA,IL33,IL4R,IRF1,ITGB2,JAG2,JAK1,JAK3,JUN,MAF,MAP2K6,NCSTN,NFATC4,NOTCH1,NOTCH4,PIK3C2B,PIK3CG,PIK3R1,PIK3R4,PIK3R5,PIK3R6,PRKCQ,PSENEN,SOCS3,SPI1,STAT1,STAT5B,STAT6,TGFBR1,TGFBR2,TIMD4,TNFSF11,TYK2,VAV1
iNOS Signaling	3.3	0.426	IFNGR1,IFNGR2,IKBKE,IRAK1,IRAK3,IRAK4,IRF1,JAK1,JAK3,JUN,LBP,MAPK1,MAPK14,MYD88,NFKB2,NFKBIE,NOS2,RELB,STAT1,TYK2
White Adipose Tissue Browning Pathway	3.24	0.326	ADCY1,ADCY6,ADCY7,ADCY8,BMP7,CACNA1C,CACNA1D,CACNA1G,CACNA1S,CACNA2D1,CACNA2D2,CACNB1,CACNB2,CACNB3,CACNG7,CAMKK2,CREB3,CREB3L2,CTBP1,DIO2,FCER1G,FGFR1,FNDC5,GUCY1A1,HIF1AN,ITPR1,KDR,LDHA,LDHB,LDHD,MAPK1,MAPK14,NPPA,PPARA,PPARGC1A,PRDM16,PRKAB2,PRKAG2,PRKAR1A,PRKAR2A,RARA,RUNX1T1,RXRA,RXRG,VEGFA
IL-4 Signaling	3.24	0.355	AKT1,AKT2,HLA-DMB,HLA-DOA,HLA-DRB5,IL4R,INPP5D,INPP5F,INPPL1,IRS1,JAK1,JAK3,NFATC4,NR3C1,NR3C2,OCRL,PIK3C2B,PIK3CG,PIK3R1,PIK3R4,PIK3R5,PIK3R6,PTPN6,RALA,RALB,RAP1B,RAP2B,RASD2,RRAS,SHC1,STAT6,SYNJ2,TYK2
D-myo-inositol (1,3,4)-trisphosphate Biosynthesis	3.21	0.588	INPP5A,INPP5D,INPP5E,INPP5F,INPPL1,IPMK,ITPKB,MINPP1,OCRL,SYNJ2
PFKFB4 Signaling Pathway	3.16	0.417	CREB3,CREB3L2,FBP2,GCK,HK1,HK2,MAP2K6,MAP2K7,MAPK1,MAPK3,NCOA3,PFKM,PRKAG2,PRKAR1A,PRKAR2A,RPS6KA5,TGFB2,TGFB3,TKT,TP53
IL-9 Signaling	3.15	0.457	CISH,IRS1,IRS2,JAK1,JAK3,NFKB2,PIK3C2B,PIK3CG,PIK3R1,PIK3R4,PIK3R5,PIK3R6,RELB,SOCS3,STAT1,STAT5B
Sertoli Cell-Sertoli Cell Junction Signaling	3.15	0.301	ACTA1,ACTA2,Actn3,ACTN4,AKT1,AKT2,CLDN15,DLG1,EPB41,GUCY1A1,ILK,ITGA11,ITGA2B,ITGA3,ITGA5,ITGAM,ITGAX,ITGB1,ITGB2,ITGB3,ITGB5,ITGB6,JAM2,JUN,MAGI2,MAP2K7,MAP3K11,MAP3K12,MAP3K14,MAP3K4,MAP3K5,MAPK1,MAPK14,MAPK3,MAPK9,MYO7A,NECTIN3,NOS2,NOS3,PRKAG2,PRKAR1A,PRKAR2A,RAF1,RALA,RALB,RAP1B,RAP2B,RASD2,RRAS,SPTAN1,SPTB,SRC,TGFB3,TJP1,TJP2,TNFRSF1A,TUBA1A,TUBA4A,TUBA8,TUBB2B,TUBB3,YBX3
EGF Signaling	3.12	0.4	AKT1,AKT2,CSNK2A1,EGF,ITPR1,JAK1,JUN,MAP2K7,MAPK1,MAPK14,MAPK3,PIK3C2B,PIK3CG,PIK3R1,PIK3R4,PIK3R5,PIK3R6,PRKCA,RAF1,SHC1,SRC,STAT1
Apelin Cardiac Fibroblast Signaling Pathway	3.12	0.522	AGTR1,AKT1,AKT2,APLN,CCN2,NOS3,PRKAB2,PRKAG2,SERPINE1,SPHK1,TGFB2,TGFB3
Superpathway of Cholesterol Biosynthesis	3.12	0.483	ACAA2,ACAT1,DHCR24,FDFT1,FDPS,HADHA,HADHB,HSD17B7,IDI1,LBR,LSS,MSMO1,NSDHL,SQLE
SNARE Signaling Pathway	3.1	0.324	ADCY1,ADCY6,ADCY7,ADCY8,BET1L,CACNA2D1,CACNA2D2,CACNB1,CACNB2,CACNB3,CAMK2A,CAMK2B,CAMK2D,GOSR2,GUCY1A1,MYH14,MYH6,MYH7B,MYL2,MYL3,MYL6,MYL6B,MYL9,MYO10,MYO18A,MYO18B,MYO1H,NAPB,PRKAG2,PRKAR1A,PRKAR2A,RAB11A,RAB3A,RAB8A,SNAP23,SNAP91,STXBP1,STXBP2,STXBP3,SYN2,SYT11,SYT13,SYT7,YKT6
IL-12 Signaling and Production in Macrophages	3.1	0.324	AKT1,AKT2,APOD,APOE,CLU,ELP1,EP300,IFNGR1,IKBKE,IRF1,JUN,LYZ,MAF,MAPK1,MAPK14,MAPK3,MAPK9,MYD88,NCOA1,NFKB2,NFKBIE,NOS2,PCYOX1,PIK3C2B,PIK3CG,PIK3R1,PIK3R4,PIK3R5,PIK3R6,PRKCA,PRKCB,PRKCD,PRKCE,PRKCH,PRKCQ,RELB,RXRA,SERPINA1,SPI1,STAT1,STAT6,TGFB2,TGFB3,TLR2
Cardiac β-adrenergic Signaling	3.1	0.307	ADCY1,ADCY6,ADCY7,ADCY8,AKAP1,AKAP12,ATP2A2,CACNA1C,CACNA1D,CACNA1S,CACNA2D1,CACNA2D2,CACNB1,CACNB2,CACNB3,CACNG7,ENPP1,GDPD3,GNA12,GNAI2,GNAL,GNAO1,GNB1,GNB3,GNB5,GNG13,GNG2,GUCY1A1,NAPEPLD,PDE11A,PDE1A,PDE1B,PDE1C,PDE3A,PDE4A,PDE4B,PDE4C,PDE6D,PDE7A,PKIA,PKIG,PPM1L,PPP1R14B,PPP1R14C,PPP1R3C,PPP1R7,PPP2CA,PPP2R2C,PPP2R3A,PPP2R5D,PRKAG2,PRKAR1A,PRKAR2A,RYR2,SLC8A2
Renal Cell Carcinoma Signaling	3.08	0.362	AKT1,AKT2,EGLN3,EP300,FH,GAB1,JUN,MAPK1,MAPK3,PAK1,PAK3,PAK4,PAK6,PDGFB,PIK3C2B,PIK3CG,PIK3R1,PIK3R4,PIK3R5,PIK3R6,RAF1,RALA,RALB,RAP1B,RAP2B,RASD2,RRAS,TGFA,VEGFA
PEDF Signaling	3.05	0.357	AKT1,AKT2,ARHGAP22,BCL2,CFLAR,FAS,IKBKE,MAPK1,MAPK14,MAPK3,NFKB2,NFKBIE,PIK3C2B,PIK3CG,PIK3R1,PIK3R4,PIK3R5,PIK3R6,RAF1,RALA,RALB,RAP1B,RAP2B,RASD2,RELB,RRAS,SERPINF1,SOD2,TCF7L1,TP53
Agrin Interactions at Neuromuscular Junction	3	0.371	ACTA1,ACTA2,ARHGEF7,CTTN,ERBB2,ERBB3,ITGB1,JUN,LAMA2,MAPK1,MAPK3,MAPK9,Nrg1,NRG2,PAK1,PAK3,PAK4,PAK6,RAC2,RALA,RALB,RAP1B,RAP2B,RASD2,RRAS,SRC
Ketolysis	2.99	0.7	ACAA2,ACAT1,BDH1,BDH2,HADHA,HADHB,OXCT1
Interferon Signaling	2.99	0.444	BAK1,BAX,BCL2,IFIT1,IFIT3,IFITM2,IFITM3,IFNGR1,IFNGR2,IRF1,JAK1,OAS1,PTPN2,STAT1,STAT2,TYK2
BEX2 Signaling Pathway	2.99	0.358	AKT1,AKT2,BAD,BAK1,BBC3,BCL2,CDKN1A,ERBB2,ITGB6,JUN,KLK3,LDB1,LGALS1,MAP2,MAPK9,MMP2,NFKB2,PDGFC,PPM1L,PPP2CA,PPP2R2C,PPP2R3A,PPP2R5D,RELB,SPP1,TCF7L1,VEGFA,VEGFB,VEGFD
Telomerase Signaling	2.98	0.336	AKT1,AKT2,CDKN1A,DKC1,EGF,ELF2,ETS2,HDAC11,HDAC4,HDAC5,HDAC9,IL2RA,MAPK1,MAPK3,PIK3C2B,PIK3CG,PIK3R1,PIK3R4,PIK3R5,PIK3R6,POT1,PPM1L,PPP2CA,PPP2R2C,PPP2R3A,PPP2R5D,PTGES3,RAF1,RALA,RALB,RAP1B,RAP2B,RASD2,RRAS,SHC1,TP53
TGF-β Signaling	2.96	0.344	ACVR2B,BCL2,BMP7,EP300,INHBA,INHBB,IRF7,JUN,MAP2K6,MAPK1,MAPK14,MAPK3,MAPK9,NKX2-5,PMEPA1,RAF1,RALA,RALB,RAP1B,RAP2B,RASD2,RRAS,RUNX2,SERPINE1,SMAD4,SMAD9,TFE3,TGFB2,TGFB3,TGFBR1,TGFBR2,TGIF1,ZFYVE9
Isoleucine Degradation I	2.95	0.556	ACAA2,ACAD8,ACADSB,ACAT1,AUH,DLD,ECHS1,HADHA,HADHB,TUBA8
VDR/RXR Activation	2.92	0.359	CDKN1A,CEBPA,CSNK2A1,CST6,EP300,FOXO1,HES1,IGFBP6,NCOA1,NCOA3,NCOR2,PRKCA,PRKCB,PRKCD,PRKCE,PRKCH,PRKCQ,RUNX2,RXRA,RXRG,SEMA3B,SERPINB1,SPP1,TGFB2,THBD,TNFSF11,WT1,YY1
Agranulocyte Adhesion and Diapedesis	2.92	0.294	ACKR3,ACKR4,ACTA1,ACTA2,CCL11,CCL2,CCL22,Ccl27a,Ccl6,Ccl8,Ccl9,CCR1,CCR2,CCR5,CCR7,CD34,CDH5,CLDN15,CX3CL1,CXCL13,CXCL14,CXCL16,CXCR6,GNAI2,ICAM1,IL1R1,IL1RN,IL33,ITGA3,ITGA5,ITGB1,ITGB2,MMP11,MMP13,MMP14,MMP15,MMP19,MMP2,MMP23B,MMP24,MMP3,MSN,MYH14,MYH6,MYH7B,MYL2,MYL3,MYL6,MYL6B,MYL9,MYO10,MYO18A,MYO18B,MYO1H,PECAM1,PF4,Podxl,PODXL2,SDC4,SELP,SELPLG,TNFRSF1A,VCAM1
Tight Junction Signaling	2.91	0.303	ACTA1,ACTA2,AKT1,AKT2,ARHGEF2,BET1L,CEBPA,CLDN15,CSTF2,EPB41,GOSR2,HSF1,JAM2,JUN,MAGI2,MYH14,MYH6,MYH7B,MYL2,MYL3,MYL6,MYL6B,MYL9,MYO10,MYO18A,MYO18B,MYO1H,NAPB,NECTIN3,NFKB2,PATJ,PPM1L,PPP2CA,PPP2R2C,PPP2R3A,PPP2R5D,PRKAG2,PRKAR1A,PRKAR2A,RAB13,RELB,SAFB,SPTAN1,TGFB2,TGFB3,TGFBR1,TGFBR2,TJP1,TJP2,TNFRSF1A,TNFRSF1B,VASP,YBX3,YKT6
Gap Junction Signaling	2.91	0.298	ACTA1,ACTA2,ADCY1,ADCY6,ADCY7,ADCY8,AKT1,AKT2,CAV1,CTH,DBN1,DRD1,EGF,GJA3,GJA4,GJC2,GNAI2,GUCY1A1,ITPR1,LPAR1,MAPK1,MAPK3,MAPK7,NPR3,NT5C,PIK3C2B,PIK3CG,PIK3R1,PIK3R4,PIK3R5,PIK3R6,PLCB3,PLCD3,PLCG2,PPP3CB,PRKAG2,PRKAR1A,PRKAR2A,PRKCA,PRKCB,PRKCD,PRKCE,PRKCH,PRKCQ,RAF1,RALA,RALB,RAP1B,RAP2B,RASD2,RRAS,SRC,TJP1,TJP2,TUBA1A,TUBA4A,TUBA8,TUBB2B,TUBB3
IL-22 Signaling	2.91	0.5	AKT1,AKT2,IL10RB,JAK1,MAPK1,MAPK14,MAPK3,MAPK9,SOCS3,STAT1,STAT5B,TYK2
Role of MAPK Signaling in the Pathogenesis of Influenza	2.89	0.354	AKT1,AKT2,BAX,BCL2,CASP3,CCL2,MAP2K6,MAP2K7,MAP3K5,MAPK1,MAPK14,MAPK3,MAPK9,PLA2G12A,PLA2G4A,PLA2G4E,PLA2G5,PLA2G7,PLAAT1,PLAAT3,PNPLA8,PRKCA,RAF1,RALA,RALB,RAP1B,RAP2B,RASD2,RRAS
PI3K Signaling in B Lymphocytes	2.88	0.315	AKT1,AKT2,ATF3,ATF5,C3,CAMK2A,CAMK2B,CAMK2D,FCGR2B,FOXO3,FYN,IKBKE,IL4R,INPP5D,IRS1,IRS2,ITPR1,JUN,MAPK1,MAPK3,NFATC4,NFKB2,NFKBIE,PIK3AP1,PIK3CG,PIK3R1,PLCB3,PLCD3,PLCG2,PLEKHA2,PLEKHA4,PPP3CB,PRKCB,PTPRC,RAF1,RALA,RALB,RAP1B,RAP2B,RASD2,RELB,RRAS,SYK,VAV1,VAV2
Wound Healing Signaling Pathway	2.86	0.286	ACTA2,ACVR2B,COL11A2,COL16A1,COL1A1,COL1A2,COL22A1,COL25A1,COL27A1,COL3A1,COL4A1,COL4A2,COL5A1,COL5A2,COL5A3,COL6A1,COL6A2,COL6A3,COL6A5,COL6A6,COL8A1,COL8A2,EGF,IFNGR1,IFNGR2,IL15,IL1R1,IL1RN,IL33,ITGA3,ITGB1,JAK1,JUN,LAMA2,LAMA5,LAMB3,LAMC2,MAP2K6,MAP2K7,MAP3K14,MAPK1,MAPK3,MAPK9,NFKB2,NFKBIE,PDGFB,PDGFC,PF4,PRKCA,RAF1,RALA,RALB,RAP1B,RAP2B,RASD2,RRAS,SHC1,SHC2,STAT1,TGFA,TGFB2,TGFB3,TGFBR1,TGF…
NGF Signaling	2.86	0.325	AKT1,AKT2,BAX,CREB3,CREB3L2,GAB1,IKBKE,MAP3K11,MAP3K12,MAP3K14,MAP3K4,MAP3K5,MAPK1,MAPK3,MAPK7,MAPK9,NFKB2,PIK3C2B,PIK3CG,PIK3R1,PIK3R4,PIK3R5,PIK3R6,PLCG2,PRKCD,RAF1,RALA,RALB,RAP1B,RAP2B,RASD2,RELB,RPS6KA2,RPS6KA4,RPS6KA5,RRAS,SHC1,SHC2,TP53
HMGB1 Signaling	2.85	0.305	AKT1,AKT2,CCL2,Cdc42,ICAM1,IFNGR1,IFNGR2,IL15,IL1R1,IL33,JUN,KAT6A,MAP2K6,MAP2K7,MAPK1,MAPK14,MAPK3,MAPK9,NFKB2,PIK3C2B,PIK3CG,PIK3R1,PIK3R4,PIK3R5,PIK3R6,RAC2,RALA,RALB,RAP1B,RAP2B,RASD2,RBBP7,RELB,RHOB,RHOBTB2,RHOC,RHOD,RHOF,RHOQ,RHOT2,RHOU,RND1,RND2,RRAS,SERPINE1,TGFB2,TGFB3,TNFRSF1A,TNFRSF1B,TNFSF11,VCAM1
Superoxide Radicals Degradation	2.85	0.75	CAT,CYGB,GPX7,NQO1,SOD2,SOD3
Cholesterol Biosynthesis I	2.83	0.615	DHCR24,FDFT1,HSD17B7,LBR,LSS,MSMO1,NSDHL,SQLE
Cholesterol Biosynthesis II (via 24,25-dihydrolanosterol)	2.83	0.615	DHCR24,FDFT1,HSD17B7,LBR,LSS,MSMO1,NSDHL,SQLE
Cholesterol Biosynthesis III (via Desmosterol)	2.83	0.615	DHCR24,FDFT1,HSD17B7,LBR,LSS,MSMO1,NSDHL,SQLE
Thyroid Cancer Signaling	2.83	0.354	AKT1,AKT2,FOXO1,IGF1,INSR,IRS1,IRS2,JUN,KLK3,MAPK1,MAPK3,PDK1,PIK3C2B,PIK3CG,PIK3R1,PIK3R4,PIK3R5,PIK3R6,RALA,RALB,RAP1B,RAP2B,RASD2,RET,RRAS,SHC1,TCF7L1,TP53
IL-10 Signaling	2.8	0.361	BLVRB,CCR1,CCR5,ELP1,FCGR2A,FCGR2B,HMOX1,IKBKE,IL10RA,IL10RB,IL1R1,IL1RN,IL33,IL4R,JAK1,JUN,LBP,MAP2K6,MAP3K14,MAPK1,MAPK14,NFKB2,NFKBIE,RELB,SOCS3,TYK2
Ethanol Degradation II	2.8	0.441	ACSL1,ACSS1,ACSS3,ADH5,ADHFE1,AKR1A1,ALDH1A1,ALDH1A2,ALDH2,ALDH3B1,Aldh3b2,ALDH4A1,ALDH9A1,DHRS4,DHRS9
p53 Signaling	2.79	0.337	AKT1,AKT2,ATM,BAX,BBC3,BCL2,BIRC5,CCND2,CCNG1,CCNK,CDKN1A,CHEK2,COQ8A,EP300,FAS,GADD45G,HDAC9,JUN,MAPK14,PIK3C2B,PIK3CG,PIK3R1,PIK3R4,PIK3R5,PIK3R6,PML,PPP1R13B,RPRM,SERPINE2,ST13,TP53,TP63,WT1
UVC-Induced MAPK Signaling	2.76	0.392	JUN,MAPK1,MAPK14,MAPK3,MAPK9,PRKCA,PRKCB,PRKCD,PRKCE,PRKCH,PRKCQ,RAF1,RALA,RALB,RAP1B,RAP2B,RASD2,RRAS,SRC,TP53
Amyloid Processing	2.76	0.392	AKT1,AKT2,Aph1c,APP,CAPN2,CAPN3,CAPN5,CAPN6,CSNK2A1,MAPK1,MAPK14,MAPK3,MAPT,MARK1,NCSTN,PRKAG2,PRKAR1A,PRKAR2A,PRKCE,PSENEN
Branched-chain α-keto acid Dehydrogenase Complex	2.75	1	BCKDHA,BCKDHB,DBT,DLD
Methylmalonyl Pathway	2.75	1	MCEE,MMUT,PCCA,PCCB
Th2 Pathway	2.75	0.314	ACVR2B,Aph1c,CCR1,CCR5,CD28,CD86,CRLF2,CXCR6,DLL1,HLA-DMB,HLA-DOA,HLA-DRB5,ICAM1,IKZF1,IL2RA,IL33,IL4R,ITGB2,JAG2,JAK1,JAK3,JUN,MAF,NCSTN,NOTCH1,NOTCH4,PIK3C2B,PIK3CG,PIK3R1,PIK3R4,PIK3R5,PIK3R6,PRKCQ,PSENEN,SOCS3,SPI1,STAT5B,STAT6,TGFBR1,TGFBR2,TIMD4,TYK2,VAV1
CREB Signaling in Neurons	2.73	0.254	ACKR1,ACKR3,ACKR4,ADCY1,ADCY6,ADCY7,ADCY8,ADGRA1,ADGRD1,ADGRE1,ADGRE5,ADGRF5,ADGRL1,ADORA1,ADRA1A,ADRA1B,AGTR1,AKT1,AKT2,AVPR1A,BDKRB2,BMP6,C3AR1,CACNA1C,CACNA1D,CACNA1G,CACNA1S,CACNA2D1,CACNA2D2,CACNB1,CACNB2,CACNB3,CACNG7,CAMK2A,CAMK2B,CAMK2D,CCR1,CCR2,CCR5,CCR7,CCRL2,CELSR1,CELSR2,CHRM3,CNR2,CREB3,CREB3L2,CRHR2,CX3CR1,CXCR6,CYSLTR1,DRD1,EGF,EP300,FGFR1,FLT1,FPR2,FZD1,FZD2,FZD4,FZD9,GHR,GNA12,G…
Putrescine Degradation III	2.71	0.5	ALDH1A1,ALDH1A2,ALDH2,ALDH3B1,Aldh3b2,ALDH4A1,ALDH9A1,MAOA,MAOB,SAT1,SAT2
Xenobiotic Metabolism CAR Signaling Pathway	2.68	0.295	ABCB1,ABCC3,ALDH18A1,ALDH1A1,ALDH1A2,ALDH1L2,ALDH2,ALDH3B1,ALDH4A1,ALDH5A1,ALDH6A1,ALDH9A1,CHST12,CHST3,CYP2B6,EP300,FMO5,GAL3ST2,GRIP1,GSTA5,GSTK1,GSTM1,GSTM3,GSTM4,GSTM5,Gstm6,GSTZ1,HS2ST1,HS3ST1,HS3ST5,MAP2K6,MAP2K7,MAPK1,MAPK3,MGST1,MGST3,NCOA1,NDST2,NOS2,PPARGC1A,PPM1L,PPP2CA,PPP2R2C,PPP2R3A,PPP2R5D,PRKCA,PRKCB,PRKCD,PRKCE,PRKCH,PRKCQ,RXRA,SOD3,SRC,UGT1A6,Ugt1a7c
PPAR Signaling	2.68	0.327	ELP1,EP300,IKBKE,IL1R1,IL1RN,IL33,INSR,JUN,MAP3K14,MAPK1,MAPK3,NCOA1,NCOR2,NFKB2,NFKBIE,NR0B2,PDGFB,PDGFC,PDGFRA,PPARA,PPARGC1A,RAF1,RALA,RALB,RAP1B,RAP2B,RASD2,RELB,RRAS,RXRA,SHC1,STAT5B,TNFRSF1A,TNFRSF1B,TRAF2
Cellular Effects of Sildenafil (Viagra)	2.67	0.307	ACTA1,ACTA2,ADCY1,ADCY6,ADCY7,ADCY8,CACNA1C,CACNA1D,CACNA1S,CACNA2D1,CACNA2D2,CACNB1,CACNB2,CACNB3,CACNG7,GUCY1A1,ITPR1,KCNN3,MYH14,MYH6,MYH7B,MYL2,MYL3,MYL6,MYL6B,MYL9,MYO10,MYO18A,MYO18B,MYO1H,NOS3,NPPA,PABPC4,PDE1A,PDE1B,PDE1C,PDE3A,PDE4A,PDE4B,PDE4C,PLCB3,PLCD3,PLCG2,PRKAG2,PRKAR1A,PRKAR2A
Pyridoxal 5'-phosphate Salvage Pathway	2.67	0.364	AKT2,CDK18,CDK6,CDK8,EIF2AK2,GRK4,GRK5,IRAK1,LIMK1,LIMK2,MAP2K6,MAPK1,MAPK3,MAPK6,MAPK7,MAPK9,PAK1,PAK3,PKN1,PNPO,PRKCD,PRKCE,PRKCH,PRKCQ
TNFR1 Signaling	2.65	0.385	BID,BIRC3,CASP3,CRADD,CYCS,IKBKE,JUN,MADD,MAP3K14,MAP4K2,Naip1 (includes others),NFKB2,NFKBIE,PAK1,PAK3,PAK4,PAK6,RELB,TNFRSF1A,TRAF2
Small Cell Lung Cancer Signaling	2.64	0.333	AKT1,AKT2,BCL2,BID,CCND2,CDK6,CKS1B,CYC1,CYCS,E2F3,E2F6,HDAC11,HDAC4,HDAC5,HDAC9,IKBKE,MAX,NFKB2,NFKBIE,PIAS3,PIK3C2B,PIK3CG,PIK3R1,PIK3R4,PIK3R5,PIK3R6,RELB,RXRA,RXRG,TP53,TRAF1,TRAF2
Synaptic Long Term Depression	2.63	0.292	CACNA1C,CACNA1D,CACNA1G,CACNA1S,CACNA2D1,CACNA2D2,CACNB1,CACNB2,CACNB3,CACNG7,CTH,GNA12,GNAI2,GNAL,GNAO1,GRM1,GUCY1A1,IGF1,IGF1R,ITPR1,MAPK1,MAPK3,NOS2,NOS3,NPR3,NT5C,PLA2G12A,PLA2G4A,PLA2G4E,PLA2G5,PLA2G7,PLAAT1,PLAAT3,PLCB3,PLCD3,PLCG2,PNPLA8,PPM1L,PPP2CA,PPP2R2C,PPP2R3A,PPP2R5D,PRKCA,PRKCB,PRKCD,PRKCE,PRKCH,PRKCQ,RAF1,RALA,RALB,RAP1B,RAP2B,RASD2,RRAS,RYR2,RYR3
eNOS Signaling	2.61	0.302	ADCY1,ADCY6,ADCY7,ADCY8,AKT1,AKT2,AQP1,BDKRB2,CASP3,CAV1,CHRM3,CHRNA2,CNGA3,CNGB3,FLT1,GUCY1A1,HSPA1A/HSPA1B,Hspa1b,HSPA2,HSPA5,HSPA9,ITPR1,KDR,LPAR1,LPAR3,NOS3,PDGFC,PIK3C2B,PIK3CG,PIK3R1,PIK3R4,PIK3R5,PIK3R6,PLCG2,PRKAB2,PRKAG2,PRKAR1A,PRKAR2A,PRKCA,PRKCB,PRKCD,PRKCE,PRKCH,PRKCQ,SLC7A1,VEGFA,VEGFB,VEGFD
Phagosome Maturation	2.61	0.302	ATP6V0A2,ATP6V0B,ATP6V0D1,ATP6V0D2,ATP6V0E1,ATP6V0E2,ATP6V1C1,ATP6V1F,ATP6V1G1,ATP6V1G2,ATP6V1H,BET1L,CANX,CTSB,CTSC,CTSD,CTSH,CTSK,CTSS,CTSV,CTSZ,CYBB,DYNC1LI1,DYNC1LI2,DYNLL1,DYNLRB1,DYNLT1,GOSR2,HLA-DRB5,LAMP1,M6PR,MR1,NAPB,NCF1,NCF2,NOX4,RAB5C,RAB7B,RAC2,TCIRG1,TUBA1A,TUBA4A,TUBA8,TUBB2B,TUBB3,TUBG2,VPS33B,YKT6
ERK5 Signaling	2.6	0.351	AKT1,BAD,CREB3,CREB3L2,CTF1,EGF,FOXO3,GAB1,GNA12,MAPK7,MEF2A,MEF2B,RALA,RALB,RAP1B,RAP2B,RASD2,RPS6KA2,RPS6KA4,RPS6KA5,RRAS,SRC,WNK1,YWHAE,YWHAQ,YWHAZ
IL-13 Signaling Pathway	2.58	0.319	AKT1,AKT2,ANO1,CCL11,CHI3L1,DUSP1,FGR,FYN,HCK,IL17RA,IL17RC,IL33,IL4R,JAK1,JUN,LCK,MAOA,MAPK1,MAPK14,MAPK3,PIK3C2B,PIK3CG,PIK3R1,PIK3R4,PIK3R5,PIK3R6,POSTN,PRKCD,Retnla,SOCS3,SRC,STAT1,STAT6,TGFB2,TGFB3,TP53,TYK2
Bladder Cancer Signaling	2.58	0.319	CDKN1A,E2F3,E2F6,EGF,ERBB2,FGF1,FGF13,FGF14,FGF23,HDAC11,HDAC4,HDAC5,HDAC9,MAPK1,MAPK3,MMP11,MMP13,MMP14,MMP15,MMP19,MMP2,MMP23B,MMP24,MMP3,PDGFC,RAF1,RALA,RALB,RAP1B,RAP2B,RASD2,RPS6KA5,RRAS,TP53,VEGFA,VEGFB,VEGFD
IL-7 Signaling Pathway	2.58	0.346	AKT1,AKT2,BAD,BAK1,BAX,BCL2,FOXO1,FOXO3,FOXO6,FYN,IL7R,JAK1,JAK3,JUN,MAPK1,MAPK14,MAPK3,MCL1,PIK3C2B,PIK3CG,PIK3R1,PIK3R4,PIK3R5,PIK3R6,SHC1,STAT1,STAT5B
CD40 Signaling	2.57	0.358	ELP1,ICAM1,IKBKE,JAK3,JUN,MAP2K6,MAP2K7,MAP3K14,MAPK1,MAPK14,MAPK3,MAPK9,MAPKAPK2,NFKB2,NFKBIE,PIK3C2B,PIK3CG,PIK3R1,PIK3R4,PIK3R5,PIK3R6,RELB,TRAF1,TRAF2
Protein Ubiquitination Pathway	2.56	0.276	BAG1,BAP1,BIRC3,BIRC6,CRYAB,DNAJA1,DNAJB1,DNAJB11,DNAJB4,DNAJB5,DNAJB6,DNAJB9,DNAJC14,DNAJC18,DNAJC19,DNAJC2,DNAJC21,DNAJC25,DNAJC28,DNAJC8,FBXW7,HSPA12A,HSPA12B,HSPA1A/HSPA1B,HSPA2,HSPA5,HSPA9,HSPB11,HSPB3,HSPB7,HSPD1,HSPH1,MR1,PSMA3,PSMA5,PSMB1,PSMB10,PSMD11,PSMD5,PSMD8,PSMD9,SKP1,SUGT1,UBE2B,UBE2D1,UBE2D2,UBE2E2,UBE2E3,UBE2F,UBE2G1,UBE2G2,UBE2J1,UBE2L6,UBE2O,UBE2Q1,UBE2Z,UBE3B,UBR2,UCHL1,UCHL5…
MSP-RON Signaling In Cancer Cells Pathway	2.55	0.307	ACTA2,AKT1,AKT2,CREB3,CREB3L2,CSF2RB,ELF2,ETS2,IL3RA,ITGB1,JUN,KLK10,KLK3,KLK8,MAPK1,MAPK3,NFKB2,PDGFC,PIK3C2B,PIK3CG,PIK3R1,PIK3R4,PIK3R5,PIK3R6,PTK2B,RAF1,RALA,RALB,RAP1B,RAP2B,RASD2,RELB,RPS6KA2,RRAS,SRC,ST14,TCF7L1,VEGFA,VEGFB,VEGFD,YWHAE,YWHAQ,YWHAZ
Endometrial Cancer Signaling	2.55	0.367	AKT1,AKT2,BAD,ERBB2,FOXO3,ILK,MAPK1,MAPK3,PIK3C2B,PIK3CG,PIK3R1,PIK3R4,PIK3R5,PIK3R6,RAF1,RALA,RALB,RAP1B,RAP2B,RASD2,RRAS,TP53
1D-myo-inositol Hexakisphosphate Biosynthesis II (Mammalian)	2.51	0.529	INPP5A,INPP5D,INPP5E,INPP5F,INPPL1,IPMK,ITPKB,OCRL,SYNJ2
Androgen Signaling	2.49	0.296	CACNA1C,CACNA1D,CACNA1G,CACNA1S,CACNA2D1,CACNA2D2,CACNB1,CACNB2,CACNB3,CACNG7,CCNH,DNAJB1,EP300,ERCC3,GNA12,GNAI2,GNAL,GNAO1,GNB1,GNB3,GNB5,GNG13,GNG2,H3-3A/H3-3B,ITPR1,JUN,MAPK1,MAPK3,MNAT1,NCOA1,NCOA4,NFKB2,POLR2B,POLR2G,PRKAG2,PRKAR1A,PRKAR2A,PRKCA,PRKCB,PRKCD,PRKCE,PRKCH,PRKCQ,RELB,SHC1,SRC,TAF4,TAF6,TAF7,TGFB1I1
Endocannabinoid Neuronal Synapse Pathway	2.49	0.302	ADCY1,ADCY6,ADCY7,ADCY8,CACNA1C,CACNA1D,CACNA1G,CACNA1S,CACNA2D1,CACNA2D2,CACNB1,CACNB2,CACNB3,CACNG7,CNR2,GNAI2,GNAL,GNAO1,GNB1,GNB3,GNB5,GNG13,GNG2,GRIN2C,GRINA,GRM1,GUCY1A1,ITPR1,KCNJ3,KCNJ5,MAPK1,MAPK14,MAPK3,MAPK6,MAPK7,MAPK9,NAPEPLD,NDUFS2,PLCB3,PLCD3,PLCG2,PPP3CB,PRKAG2,PRKAR1A,PRKAR2A
Salvage Pathways of Pyrimidine Ribonucleotides	2.48	0.327	AK1,AK4,AKT2,APOBEC1,CDA,CDK18,CDK6,CDK8,CMPK1,EIF2AK2,GRK4,GRK5,IRAK1,LIMK1,LIMK2,MAP2K6,MAPK1,MAPK3,MAPK6,MAPK7,MAPK9,NME1,NME5,NME7,PAK1,PAK3,PKN1,PRKCD,PRKCE,PRKCH,PRKCQ,UCK2
Breast Cancer Regulation by Stathmin1	2.43	0.251	ACKR1,ACKR3,ACKR4,ADGRA1,ADGRD1,ADGRE1,ADGRE5,ADGRF5,ADGRL1,ADORA1,ADRA1A,ADRA1B,AGTR1,ARHGEF10,ARHGEF15,ARHGEF2,ARHGEF5,ARHGEF7,ARHGEF9,AVPR1A,BDKRB2,BMP6,C3AR1,CAMK1,CAMK2A,CAMK2B,CAMK2D,CCND2,CCR1,CCR2,CCR5,CCR7,CCRL2,CDK6,CELSR1,CELSR2,CHRM3,CNR2,CREB3,CREB3L2,CRHR2,CX3CR1,CXCR6,CYSLTR1,DRD1,E2F3,E2F6,EGF,FPR2,FZD1,FZD2,FZD4,FZD9,GNB1,GNB3,GNB5,GNG13,GNG2,GPR153,GPR155,GPR157,GPR158,GPR173,GP…
Coronavirus Pathogenesis Pathway	2.42	0.286	ACE,ADAM17,ADAM9,AGTR1,BAX,BCL2,BCL2L11,CASP3,CCL2,CCR2,DPP9,E2F3,E2F6,EEF1A1,EEF1A2,EIF2AK3,EIF4E,EP300,FAU,HDAC11,HDAC4,HDAC5,HDAC9,IL17RA,IRF7,JAK1,JUN,MAPK1,MAPK14,MAPK3,MAPK9,MAVS,MT-RNR1,MT-RNR2,NFKB2,NFKBIE,NPC1,NPM1,OAS1,PTGES2,RELB,RPS12,RPS16,RPS2,RPS27L,SERPINE1,SIGMAR1,SMAD4,STAT1,STAT2,STING1,TGFBR1,TGFBR2,TLR7,TNPO2,TP53,TRIM25,TYK2
TR/RXR Activation	2.38	0.333	AKT1,AKT2,COL6A3,DIO2,DIO3,EP300,HP,KLF9,LDLR,NCOA1,NCOA3,NCOA4,NCOR2,PFKP,PIK3C2B,PIK3CG,PIK3R1,PIK3R4,PIK3R5,PIK3R6,PPARGC1A,RAB3B,RXRA,RXRG,SLC16A3,SREBF2,STRBP,UCP2
BAG2 Signaling Pathway	2.38	0.333	ANXA2,CASP3,CDKN1A,CTSB,HSPA1A/HSPA1B,Hspa1b,HSPA2,HSPA5,HSPA9,MAPK1,MAPK14,MAPK3,MAPKAPK2,MAPT,NFKB2,PINK1,PSMA3,PSMA5,PSMB1,PSMB10,PSMD11,PSMD5,PSMD8,PSMD9,RELB,SIRT3,TP53,UBE2D1
Cancer Drug Resistance By Drug Efflux	2.38	0.362	ABCB1,ABCG2,AKT1,AKT2,FOXO1,FOXO3,FOXO6,MAPK1,MAPK3,PDK1,PIK3CG,PIK3R1,RAF1,RALA,RALB,RAP1B,RAP2B,RASD2,RRAS,TP53,YBX1
Tryptophan Degradation X (Mammalian, via Tryptamine)	2.37	0.444	AKR1A1,AKR1B10,ALDH1A1,ALDH1A2,ALDH2,ALDH3B1,Aldh3b2,ALDH4A1,ALDH9A1,MAOA,MAOB,RDH14
Glutathione-mediated Detoxification	2.36	0.405	ANPEP,GGH,GSTA5,GSTK1,GSTM1,GSTM3,GSTM4,GSTM5,Gstm6,Gstt1,GSTZ1,HPGDS,MGST1,MGST3,PTGES
Noradrenaline and Adrenaline Degradation	2.36	0.405	ADH5,ADHFE1,AKR1A1,ALDH1A1,ALDH1A2,ALDH2,ALDH3B1,Aldh3b2,ALDH4A1,ALDH9A1,COMT,DHRS4,DHRS9,MAOA,MAOB
Adipogenesis pathway	2.36	0.304	AKT1,ATG7,BMP7,CCNH,CEBPA,CEBPD,CTBP1,ERCC3,FBXW7,FGF1,FGFR1,FOXO1,FZD1,FZD2,FZD4,FZD9,HDAC11,HDAC4,HDAC5,HDAC9,KAT6A,KDM1A,KLF3,KLF5,KMT2B,LPIN1,LPL,MNAT1,NFATC4,NOCT,PPIP5K1,RBBP7,RBP1,RUNX1T1,SIN3B,SIRT2,SLC2A4,SMAD9,STAT5B,TNFRSF1A,TP53
Regulation Of The Epithelial Mesenchymal Transition By Growth Factors Pathway	2.35	0.286	AKT1,AKT2,EGF,ERBB2,FGF1,FGF13,FGF14,FGF23,FGFR1,FOXO1,GAB1,HSF1,IKBKE,JAK1,JAK3,JUN,MAP2K6,MAP2K7,MAPK1,MAPK14,MAPK3,MAPK9,MEST,MMP2,NFKB2,PDGFB,PDGFC,PDGFRA,PIK3C2B,PIK3CG,PIK3R1,PIK3R4,PIK3R5,PIK3R6,RAF1,RALA,RALB,RAP1B,RAP2B,RASD2,RELB,RRAS,SHC1,SHC2,SMAD4,SNAI1,TGFB2,TGFB3,TGFBR1,TGFBR2,TNFRSF1A,TNFRSF1B,TNFSF11,TYK2,ZEB2
Dopamine-DARPP32 Feedback in cAMP Signaling	2.34	0.288	ADCY1,ADCY6,ADCY7,ADCY8,ATP2A2,CACNA1C,CACNA1D,CACNA1S,CACNA2D1,CACNA2D2,CACNB1,CACNB2,CACNB3,CACNG7,CAMKK1,CAMKK2,CREB3,CREB3L2,DRD1,GNAI2,GRIN2C,GRINA,GUCY1A1,ITPR1,KCNJ11,KCNJ12,KCNJ14,KCNJ2,KCNJ3,KCNJ5,PLCB3,PLCD3,PLCG2,PPM1L,PPP1R14B,PPP1R14C,PPP1R1B,PPP1R3C,PPP1R7,PPP2CA,PPP2R2C,PPP2R3A,PPP2R5D,PPP3CB,PRKAG2,PRKAR1A,PRKAR2A,PRKCA,PRKCB,PRKCD,PRKCE,PRKCH,PRKCQ
Antiproliferative Role of Somatostatin Receptor 2	2.34	0.338	CDKN1A,CTH,GNB1,GNB3,GNB5,GNG13,GNG2,GUCY1A1,MAPK1,MAPK3,NPR3,NT5C,PIK3C2B,PIK3CG,PIK3R1,PIK3R4,PIK3R5,PIK3R6,PTPN6,RALA,RALB,RAP1B,RAP2B,RASD2,RRAS,SRC
4-1BB Signaling in T Lymphocytes	2.31	0.412	ELP1,IKBKE,JUN,MAP3K14,MAP3K5,MAPK1,MAPK14,MAPK3,MAPK9,NFKB2,NFKBIE,RELB,TRAF1,TRAF2
Role of NANOG in Mammalian Embryonic Stem Cell Pluripotency	2.31	0.308	AKT1,AKT2,BMP1,BMP6,BMP7,FZD1,FZD2,FZD4,FZD9,GAB1,GATA4,GATA6,JAK1,JAK3,LIFR,MAPK1,MAPK3,PIK3C2B,PIK3CG,PIK3R1,PIK3R4,PIK3R5,PIK3R6,RAF1,RALA,RALB,RAP1B,RAP2B,RASD2,RRAS,SHC1,SMAD4,SMAD9,TCF7L1,TP53,TYK2,WNT9A
Gαi Signaling	2.3	0.3	ADCY1,ADCY6,ADCY7,ADCY8,ADORA1,AGTR1,CAV1,CNR2,FPR2,GNA12,GNAI2,GNAL,GNAO1,GNB1,GNB3,GNB5,GNG13,GNG2,GUCY1A1,LPAR1,MAPK1,MAPK3,NPR3,OPRD1,P2RY14,PRKAG2,PRKAR1A,PRKAR2A,RAF1,RALA,RALB,RAP1B,RAP2B,RASD2,RGS10,RGS14,RGS4,RRAS,S1PR3,SHC1,SHC2,SRC
Apelin Muscle Signaling Pathway	2.3	0.375	AKT1,AKT2,APLN,GNA12,GNAI2,GNAL,GNAO1,GNB1,GNB3,GNB5,GNG13,GNG2,NOS3,PPARGC1A,PRKAB2,PRKAG2,SLC2A4,TFAM
Acetyl-CoA Biosynthesis I (Pyruvate Dehydrogenase Complex)	2.28	0.714	DBT,DLAT,DLD,PDHA1,PDHB
Neurotrophin/TRK Signaling	2.25	0.333	AKT1,CREB3,CREB3L2,GAB1,JUN,KLK3,MAP2K6,MAP2K7,MAP3K5,MAPK1,MAPK3,PIK3C2B,PIK3CG,PIK3R1,PIK3R4,PIK3R5,PIK3R6,RAF1,RALA,RALB,RAP1B,RAP2B,RASD2,RRAS,SHC1,SPRY1
Notch Signaling	2.24	0.395	ADAM17,Aph1c,DLL1,DLL4,DTX3,DTX4,HES1,HEY1,JAG2,LFNG,NCSTN,NOTCH1,NOTCH4,NUMBL,PSENEN
UVA-Induced MAPK Signaling	2.2	0.316	ATM,CASP3,CYCS,JUN,MAPK1,MAPK14,MAPK3,MAPK9,PARP1,PARP2,PIK3C2B,PIK3CG,PIK3R1,PIK3R4,PIK3R5,PIK3R6,PLCB3,PLCD3,PLCG2,PRKCA,RALA,RALB,RAP1B,RAP2B,RASD2,RPS6KA2,RPS6KA4,RPS6KA5,RRAS,STAT1,TP53
GADD45 Signaling	2.19	0.35	ACVR2B,ATM,CCND2,CDKN1A,FOXO3,GADD45G,MAP2K6,MAP2K7,MAP3K4,MAPK1,MAPK14,MAPK9,NFKB2,RELB,SMAD4,TGFB2,TGFB3,TGFBR1,TGFBR2,TP53,WT1
Hereditary Breast Cancer Signaling	2.19	0.296	AKT1,AKT2,ATM,BRD7,CCND2,CDC25C,CDK6,CDKN1A,CHEK2,DPF1,EP300,FAAP24,FANCA,FANCG,GADD45G,HDAC11,HDAC4,HDAC5,HDAC9,NBN,NPM1,PHF10,PIK3C2B,PIK3CG,PIK3R1,PIK3R4,PIK3R5,PIK3R6,POLR2B,POLR2G,RAD50,RALA,RALB,RAP1B,RAP2B,RASD2,RFC1,RFC2,RFC5,RRAS,SMARCD1,TP53
Th1 Pathway	2.18	0.303	Aph1c,CCR5,CD28,CD86,CD8A,DLL1,DLL4,HLA-DMB,HLA-DOA,HLA-DRB5,ICAM1,IFNGR1,IFNGR2,IL10RA,IL10RB,IRF1,ITGB2,JAK1,JAK3,MAP2K6,NCSTN,NFATC4,NOTCH1,NOTCH4,PIK3C2B,PIK3CG,PIK3R1,PIK3R4,PIK3R5,PIK3R6,PRKCQ,PSENEN,SOCS3,STAT1,TNFSF11,TYK2,VAV1
HOTAIR Regulatory Pathway	2.15	0.288	AGO2,AGO4,AKT1,AKT2,ATG7,ATXN1,CD44,CDKN1A,COL1A1,COL1A2,COL3A1,EP300,ERBB2,H3-3A/H3-3B,HSF1,ICAM1,IRF1,JAM2,JARID2,KDM1A,KMT2C,MMP11,MMP13,MMP14,MMP15,MMP19,MMP2,MMP23B,MMP24,MMP3,NFKB2,PIK3C2B,PIK3CG,PIK3R1,PIK3R4,PIK3R5,PIK3R6,RBBP7,RBM38,RELB,RHOC,SPP1,STK38,TCF7L1,WIF1,WNT9A,YY1
Prostanoid Biosynthesis	2.14	0.6	HPGDS,PTGES,PTGES2,PTGES3,PTGIS,TBXAS1
Superpathway of D-myo-inositol (1,4,5)-trisphosphate Metabolism	2.13	0.455	INPP5A,INPP5D,INPP5E,INPP5F,INPPL1,IPMK,ITPKB,MINPP1,OCRL,SYNJ2
Creatine-phosphate Biosynthesis	2.13	0.8	CKB,CKM,CKMT1A/CKMT1B,CKMT2
Pentose Phosphate Pathway (Oxidative Branch)	2.13	0.8	G6PD,H6PD,PGD,PGLS
CD27 Signaling in Lymphocytes	2.12	0.351	BID,CASP3,CYC1,CYCS,ELP1,IKBKE,JUN,MAP2K6,MAP2K7,MAP3K11,MAP3K12,MAP3K14,MAP3K4,MAP3K5,MAPK9,NFKB2,NFKBIE,RELB,SIVA1,TRAF2
Melatonin Signaling	2.12	0.333	CAMK2A,CAMK2B,CAMK2D,GNAI2,GNAO1,MAP2K6,MAP2K7,MAPK1,MAPK3,PLCB3,PLCD3,PLCG2,PRKAG2,PRKAR1A,PRKAR2A,PRKCA,PRKCB,PRKCD,PRKCE,PRKCH,PRKCQ,RAF1,RORB,SLC2A4
Role of IL-17A in Arthritis	2.12	0.351	CCL2,IL17RA,IL17RC,MAP2K6,MAPK1,MAPK14,MAPK3,MAPK9,MAPKAPK2,MMP13,NFKB2,NFKBIE,NOS2,PIK3C2B,PIK3CG,PIK3R1,PIK3R4,PIK3R5,PIK3R6,RELB
Synaptic Long Term Potentiation	2.12	0.298	ADCY1,ADCY8,CACNA1C,CAMK2A,CAMK2B,CAMK2D,CREB3,CREB3L2,EP300,GRIN2C,GRINA,GRM1,ITPR1,MAPK1,MAPK3,PLCB3,PLCD3,PLCG2,PPP1R14B,PPP1R14C,PPP1R3C,PPP1R7,PPP3CB,PRKAG2,PRKAR1A,PRKAR2A,PRKCA,PRKCB,PRKCD,PRKCE,PRKCH,PRKCQ,RAF1,RALA,RALB,RAP1B,RAP2B,RASD2,RRAS
MSP-RON Signaling In Macrophages Pathway	2.12	0.303	CREB3,CREB3L2,GAB2,HLA-DMB,HLA-DOA,HLA-DRB5,IFNGR1,IFNGR2,IKBKE,ITGAM,ITGB2,JUN,KLK10,KLK3,KLK8,MAPK1,MAPK3,NFKB2,NOS2,PIK3C2B,PIK3CG,PIK3R1,PIK3R4,PIK3R5,PIK3R6,RALA,RALB,RAP1B,RAP2B,RASD2,RELB,RRAS,SBNO2,SOCS3,ST14,STAT1
Leptin Signaling in Obesity	2.11	0.329	ADCY1,ADCY6,ADCY7,ADCY8,AKT1,AKT2,FOXO1,GUCY1A1,LEPR,MAPK1,MAPK3,PDE3A,PIK3C2B,PIK3CG,PIK3R1,PIK3R4,PIK3R5,PIK3R6,PLCB3,PLCD3,PLCG2,PRKAG2,PRKAR1A,PRKAR2A,SOCS3
Mitochondrial L-carnitine Shuttle Pathway	2.1	0.474	ACSF2,ACSL1,ACSL5,CPT1A,CPT1B,CPT1C,CPT2,SLC27A1,SLC27A3
Guanosine Nucleotides Degradation III	2.09	0.538	GDA,LACC1,NT5C,NT5C1A,NT5C3A,NT5E,PNP
Adenine and Adenosine Salvage I	2.06	1	APRT,LACC1,PNP
MSP-RON Signaling Pathway	2.03	0.345	ACTA1,ACTA2,CCL2,CCR2,CSF2RB,IL3RA,ITGAM,ITGB2,KLK10,KLK3,KLK8,NOS2,PIK3C2B,PIK3CG,PIK3R1,PIK3R4,PIK3R5,PIK3R6,RPS6KA2,TLR2
Role of JAK1, JAK2 and TYK2 in Interferon Signaling	2.02	0.423	IFNGR1,IFNGR2,JAK1,NFKB2,PTPN2,PTPN6,RAF1,RELB,STAT1,STAT2,TYK2
HIPPO signaling	2.01	0.318	AJUBA,AMOT,CD44,DLG1,DLG5,FAT4,PARD3,PATJ,PPM1L,PPP1R14B,PPP1R14C,PPP1R3C,PPP1R7,PPP2CA,PPP2R2C,PPP2R3A,PPP2R5D,SCRIB,SKP1,SMAD4,STK3,TEAD1,TEAD4,TJP2,YWHAE,YWHAQ,YWHAZ
Pyroptosis Signaling Pathway	2	0.312	AIM2,BAX,CASP3,CASP4,FOXO3,GAS5,GSDMD,GSDME,IL1R1,MAPK1,MAPK14,NFKB2,NLRP1,NLRP10,NOL3,P2RX7,PANX1,PRKAG2,PRKAR1A,PRKAR2A,PTGER4,TLR1,Tlr13,TLR2,TLR7,TLR8,TLR9,TNFRSF1A,TNFRSF1B
BER (Base Excision Repair) Pathway	1.95	0.364	ARL6IP5,HUWE1,MAP2K6,MAP2K7,MAPK1,MAPK3,MPG,NEIL2,OGG1,PARP1,POLG,RFC1,RFC2,RFC5,TP53,UNG
FGF Signaling	1.94	0.314	AKT1,AKT2,CREB3,CREB3L2,FGF1,FGF13,FGF14,FGF23,FGFR1,GAB1,ITPR1,MAP2K6,MAP3K5,MAPK1,MAPK14,MAPK3,MAPKAPK2,PIK3C2B,PIK3CG,PIK3R1,PIK3R4,PIK3R5,PIK3R6,PRKCA,PTPN6,RAF1,RPS6KA5
Prostate Cancer Signaling	1.93	0.298	AKT1,AKT2,BAD,BCL2,CDKN1A,CREB3,CREB3L2,E2F3,E2F6,FOXO1,HDAC11,HDAC4,HDAC5,HDAC9,KLK3,MAPK1,MAPK3,NFKB2,NFKBIE,PIK3C2B,PIK3CG,PIK3R1,PIK3R4,PIK3R5,PIK3R6,RAF1,RALA,RALB,RAP1B,RAP2B,RASD2,RELB,RRAS,TP53
Glutaryl-CoA Degradation	1.93	0.45	ACAA2,ACAT1,GCDH,HACD1,HADH,HADHA,HADHB,TBXAS1,TUBA8
IL-17A Signaling in Airway Cells	1.91	0.328	AKT1,AKT2,CCL11,IKBKE,IL17RA,IL17RC,JAK1,JAK3,MAPK1,MAPK14,MAPK3,MAPK9,NFKB2,NFKBIE,PIK3C2B,PIK3CG,PIK3R1,PIK3R4,PIK3R5,PIK3R6,RELB,TYK2
Atherosclerosis Signaling	1.89	0.29	APOD,APOE,CCL11,CCL2,CCR2,CLU,COL11A2,COL1A1,COL1A2,COL3A1,COL5A3,ICAM1,IL1RN,IL33,ITGB2,LPL,LYZ,MMP13,MMP3,MSR1,NFKB2,PCYOX1,PDGFB,PDGFC,PLA2G12A,PLA2G4A,PLA2G4E,PLA2G5,PLA2G7,PLAAT1,PLAAT3,PNPLA8,RELB,SELP,SELPLG,SERPINA1,TNFRSF12A,VCAM1
Ketogenesis	1.88	0.545	ACAA2,ACAT1,BDH1,BDH2,HADHA,HADHB
Pentose Phosphate Pathway	1.88	0.545	G6PD,H6PD,PGD,PGLS,TALDO1,TKT
Dopamine Receptor Signaling	1.88	0.316	ADCY1,ADCY6,ADCY7,ADCY8,COMT,DRD1,GUCY1A1,MAOA,MAOB,NCS1,PCBD1,PPM1L,PPP1R14B,PPP1R14C,PPP1R1B,PPP1R3C,PPP1R7,PPP2CA,PPP2R2C,PPP2R3A,PPP2R5D,PRKAG2,PRKAR1A,PRKAR2A,PTS
NAD Salvage Pathway II	1.88	0.407	ACP2,Acp5,ACP6,NMNAT1,Nmnat3,NMRK2,NT5C,NT5C1A,NT5C3A,NT5E,PXYLP1
Gluconeogenesis I	1.88	0.407	ALDOB,ALDOC,ENO2,ENO3,FBP2,GAPDH,MDH1,MDH2,ME2,ME3,PGAM1
Netrin Signaling	1.82	0.319	ABLIM1,ABLIM3,CACNA1C,CACNA1D,CACNA1G,CACNA1S,CACNA2D1,CACNA2D2,CACNB1,CACNB2,CACNB3,CACNG7,ENAH,ITPR1,NFATC4,PPP3CB,PRKAG2,PRKAR1A,PRKAR2A,RAC2,RYR2,RYR3,UNC5A
Regulation of the Epithelial-Mesenchymal Transition Pathway	1.82	0.272	ADAM17,AKT1,AKT2,Aph1c,EGF,FGF1,FGF13,FGF14,FGF23,FGFR1,FZD1,FZD2,FZD4,FZD9,GAB1,JAG2,JAK1,JAK3,LOX,MAP2K6,MAP2K7,MAPK1,MAPK3,MMP2,NCSTN,NFKB2,NOTCH1,NOTCH4,PIK3C2B,PIK3CG,PIK3R1,PIK3R4,PIK3R5,PIK3R6,PSENEN,RAF1,RALA,RALB,RAP1B,RAP2B,RASD2,RELB,RRAS,SMAD4,SNAI1,TCF7L1,TGFB2,TGFB3,TGFBR1,TGFBR2,TYK2,WNT9A,ZEB2
Mouse Embryonic Stem Cell Pluripotency	1.8	0.298	AKT1,AKT2,FZD1,FZD2,FZD4,FZD9,ID4,JAK1,JAK3,LIFR,MAPK1,MAPK14,MAPK3,PIK3C2B,PIK3CG,PIK3R1,PIK3R4,PIK3R5,PIK3R6,RAF1,RALA,RALB,RAP1B,RAP2B,RASD2,RRAS,SMAD4,SMAD9,TCF7L1,TP53,TYK2
April Mediated Signaling	1.79	0.357	ELP1,IKBKE,JUN,MAP2K7,MAP3K14,MAPK1,MAPK14,MAPK9,NFATC4,NFKB2,NFKBIE,RELB,TNFRSF13B,TRAF1,TRAF2
Role of CHK Proteins in Cell Cycle Checkpoint Control	1.79	0.333	ATM,CDC25C,CDKN1A,CHEK2,E2F3,E2F6,HUS1,MDC1,NBN,PPM1L,PPP2CA,PPP2R2C,PPP2R3A,PPP2R5D,RAD50,RFC1,RFC2,RFC5,TP53
Apelin Pancreas Signaling Pathway	1.76	0.348	APLN,EIF2AK3,ERN1,MAPK9,NFKB2,PIK3C2B,PIK3CG,PIK3R1,PIK3R4,PIK3R5,PIK3R6,PRKAB2,PRKAG2,PRKAR1A,PRKAR2A,RELB
SPINK1 General Cancer Pathway	1.75	0.319	AKT1,AKT2,JAK1,JAK3,MAPK1,MAPK3,Mt1,Mt2,PIK3C2B,PIK3CG,PIK3R1,PIK3R4,PIK3R5,PIK3R6,RAF1,RALA,RALB,RAP1B,RAP2B,RASD2,RRAS,TYK2
Role of MAPK Signaling in Inhibiting the Pathogenesis of Influenza	1.74	0.312	BAX,CASP3,CCL2,EIF2AK2,JUN,MAP2K6,MAP2K7,MAP3K5,MAPK1,MAPK14,MAPK3,MAPK9,MYD88,NFKB2,NFKBIE,PLA2G12A,PLA2G4A,PLA2G4E,PLA2G5,PLA2G7,PLAAT1,PLAAT3,PNPLA8,RAF1
Neuropathic Pain Signaling In Dorsal Horn Neurons	1.74	0.297	CAMK1,CAMK2A,CAMK2B,CAMK2D,GRIN2C,GRINA,GRM1,ITPR1,KCNN3,MAPK1,MAPK3,PIK3C2B,PIK3CG,PIK3R1,PIK3R4,PIK3R5,PIK3R6,PLCB3,PLCD3,PLCG2,PRKAG2,PRKAR1A,PRKAR2A,PRKCA,PRKCB,PRKCD,PRKCE,PRKCH,PRKCQ,SRC
FAT10 Cancer Signaling Pathway	1.74	0.34	ACKR3,ACVR2B,AKT1,AKT2,EEF1A1,IKBKE,NFKB2,NFKBIE,RELB,SMAD4,TGFB2,TGFB3,TGFBR1,TGFBR2,TNFRSF1A,TNFRSF1B,TP53
Zymosterol Biosynthesis	1.73	0.667	HSD17B7,LBR,MSMO1,NSDHL
tRNA Charging	1.72	0.359	CARS2,DARS1,DARS2,FARS2,GARS1,HARS1,HARS2,MARS2,NARS1,TARS1,TARS3,WARS2,YARS1,YARS2
B Cell Activating Factor Signaling	1.69	0.349	ELP1,IKBKE,JUN,MAP2K7,MAP3K14,MAPK1,MAPK14,MAPK9,NFATC4,NFKB2,NFKBIE,RELB,TNFRSF13B,TRAF1,TRAF2
LPS/IL-1 Mediated Inhibition of RXR Function	1.69	0.26	ABCB1,ABCC3,ACSF2,ACSL1,ACSL5,ALDH18A1,ALDH1A1,ALDH1A2,ALDH1L2,ALDH2,ALDH3B1,ALDH4A1,ALDH5A1,ALDH6A1,ALDH9A1,APOE,CAT,CHST12,CHST3,CPT1A,CPT1B,CPT1C,CPT2,CRAT,CYP2B6,ECSIT,FMO5,GAL3ST2,GSTA5,GSTK1,GSTM1,GSTM3,GSTM4,GSTM5,Gstm6,GSTZ1,HS2ST1,HS3ST1,HS3ST5,IL1R1,IL1RN,IL33,IRAK1,JUN,LBP,MAOA,MAOB,MAP2K7,MAPK9,MGST1,MGST3,MYD88,NCOA1,NDST2,NR0B2,PPARA,PPARGC1A,RARA,RXRA,SLC27A1,SLC27A3,SOD3,TNFRSF1A,…
Role of JAK family kinases in IL-6-type Cytokine Signaling	1.69	0.4	JAK1,MAPK1,MAPK14,MAPK3,MAPK9,OSMR,SOCS3,STAT1,STAT5B,TYK2
Choline Biosynthesis III	1.68	0.467	CHPT1,HMOX1,NAPEPLD,PCYT1A,PLD1,PLD3,PLD4
Leukotriene Biosynthesis	1.68	0.467	ALOX5AP,DPEP1,DPEP2,GGT7,GSTM4,LTA4H,MGST3
Erythropoietin Signaling Pathway	1.68	0.271	AKT1,AKT2,BAD,BIRC3,CCND2,CSF2RB,FOXO3,IL15,IL33,IRS2,ITPR1,JUN,MAPK1,MAPK3,NFKB2,NFKBIE,NOS3,PIK3C2B,PIK3CG,PIK3R1,PIK3R4,PIK3R5,PIK3R6,PRKCA,PRKCB,PRKCD,PRKCE,PRKCH,PRKCQ,PTPN6,RAC2,RAF1,RALA,RALB,RAP1B,RAP2B,RASD2,RELB,RRAS,SHC1,SHC2,SRC,STAT5B,TGFB2,TGFB3,TNFSF11,TP53,TRPC3
EIF2 Signaling	1.68	0.263	ACTA1,ACTA2,AGO2,AGO4,AKT1,AKT2,ATF3,ATF5,BCL2,CDK11A,EIF1AX,EIF2AK2,EIF2AK3,EIF3B,EIF4A1,EIF4A2,EIF4E,EIF4G1,EIF4G2,EIF5B,FAU,HSPA5,IGF1R,INSR,MAPK1,MAPK3,MT-RNR1,MT-RNR2,MT-TM,NOX4,PABPC1,PIK3C2B,PIK3CG,PIK3R1,PIK3R4,PIK3R5,PIK3R6,RAF1,RALA,RALB,RAP1B,RAP2B,RASD2,RPL10A,RPL12,RPL13A,RPL17,RPL3,RPL39,RPL3L,RPL41,RPL7L1,RPS12,RPS16,RPS2,RPS27L,RRAS,SHC1,VEGFA
Role of Pattern Recognition Receptors in Recognition of Bacteria and Viruses	1.68	0.276	C1QA,C1QB,C1QC,C3,C3AR1,CLEC6A,CLEC7A,EIF2AK2,IL15,IL33,IRF7,MAPK1,MAPK3,MAPK9,MAVS,MYD88,NFKB2,NOD1,OAS1,PIK3C2B,PIK3CG,PIK3R1,PIK3R4,PIK3R5,PIK3R6,PLCG2,PRKCA,PRKCB,PRKCD,PRKCE,PRKCH,PRKCQ,RELB,RNASEL,SYK,TGFB2,TGFB3,TLR1,TLR2,TLR7,TLR8,TLR9,TNFSF11
Toll-like Receptor Signaling	1.67	0.308	ECSIT,EIF2AK2,IL1RN,IL33,IRAK1,IRAK3,IRAK4,JUN,LBP,MAP2K6,MAP3K14,MAPK1,MAPK14,MYD88,NFKB2,PPARA,RELB,TLR1,TLR2,TLR7,TLR8,TLR9,TOLLIP,TRAF1
Ephrin A Signaling	1.67	0.34	CFL1,EFNA1,EPHA2,EPHA4,FYN,LIMK1,NGEF,PAK1,PIK3C2B,PIK3CG,PIK3R1,PIK3R4,PIK3R5,PIK3R6,VAV1,VAV2
Leucine Degradation I	1.66	0.556	ACADM,AUH,IVD,MCCC1,MCCC2
LXR/RXR Activation	1.66	0.285	ABCG4,AHSG,APOD,APOE,C3,C4A/C4B,CCL2,CLU,ECHS1,FDFT1,HADH,IL1R1,IL1RN,IL33,ITIH4,LBP,LDLR,LPL,LYZ,MLXIPL,MSR1,NCOR2,NFKB2,NOS2,PCYOX1,RELB,RXRA,RXRG,SERPINA1,SERPINF1,TF,TNFRSF1A,TNFRSF1B,TTR,VTN
Triacylglycerol Biosynthesis	1.65	0.333	AGPAT3,ASPG,DBT,DGAT2,ELOVL1,GPAT3,LCLAT1,LPIN1,LPIN3,MBOAT1,MBOAT2,Plpp1,PLPP2,PLPP5,PLPPR2,PLPPR3,TAZ
Neurovascular Coupling Signaling Pathway	1.64	0.262	ADORA1,APP,BDKRB2,CACNA1C,CACNA1D,CACNA1G,CACNA1S,CACNA2D1,CACNA2D2,CACNB1,CACNB2,CACNB3,CACNG7,CHRM3,CTH,ENTPD2,ENTPD4,GABRG3,GABRR2,GRIN2C,GRINA,GRM1,GUCY1A1,ITPR1,KCNJ11,KCNJ12,KCNJ14,KCNJ2,KCNJ3,KCNJ5,Kcnn2,KCNN3,MAPT,NOS3,NPR3,NT5C,ORAI2,P2RY1,PLA2G12A,PLA2G4A,PLA2G4E,PLA2G5,PLA2G7,PLAAT1,PLAAT3,PLCB3,PNPLA8,PRKAG2,PRKAR1A,PRKAR2A,PTGER4,PTGR2,RYR2,RYR3,SLC1A2,SLC1A3,SLCO2A1,TRPC3,TRPV4
Hepatic Cholestasis	1.63	0.267	ABCB1,ABCB4,ABCC3,ADCY1,ADCY6,ADCY7,ADCY8,CYP27A1,CYP7B1,ELP1,GUCY1A1,IKBKE,IL15,IL1R1,IL1RN,IL33,INSR,IRAK1,IRAK3,IRAK4,JUN,LBP,MAP3K14,MAP3K4,MAP4K2,MAPK9,MYD88,NFKB2,NFKBIE,NR0B2,PPARA,PRKAG2,PRKAR1A,PRKAR2A,PRKCA,PRKCB,PRKCD,PRKCE,PRKCH,PRKCQ,RARA,RELB,RXRA,SLC22A7,TGFB2,TGFB3,TJP2,TNFRSF1A,TNFRSF1B,TNFSF11,TRAF2
Ovarian Cancer Signaling	1.59	0.272	AKT1,AKT2,ARRB1,BCL2,CD44,E2F3,E2F6,EGF,FZD1,FZD2,FZD4,FZD9,HDAC11,HDAC4,HDAC5,HDAC9,MAPK1,MAPK3,MMP2,PDGFC,PIK3C2B,PIK3CG,PIK3R1,PIK3R4,PIK3R5,PIK3R6,PRKAG2,PRKAR1A,PRKAR2A,RAF1,RALA,RALB,RAP1B,RAP2B,RASD2,RRAS,SRC,TCF7L1,TP53,VEGFA,VEGFB,VEGFD,WNT9A
Purine Nucleotides Degradation II (Aerobic)	1.57	0.421	ADA,GDA,LACC1,NT5C,NT5C1A,NT5C3A,NT5E,PNP
D-myo-inositol (1,4,5)-Trisphosphate Biosynthesis	1.56	0.385	CDIPT,PI4K2A,PI4KA,PIP4K2A,PIP4K2B,PIP4K2C,PIP5K1C,PLCB3,PLCD3,PLCG2
Apelin Liver Signaling Pathway	1.56	0.385	APLN,COL11A2,COL1A1,COL1A2,COL3A1,COL5A3,EDN3,FAS,IRS1,MAPK9
Gαs Signaling	1.55	0.28	ADCY1,ADCY6,ADCY7,ADCY8,ADD1,CHRM3,CNGA3,CNGB3,CREB3,CREB3L2,DRD1,GNA12,GNAI2,GNAL,GNAO1,GNB1,GNB3,GNB5,GNG13,GNG2,GUCY1A1,HCK,MAPK1,MAPK3,PRKAG2,PRKAR1A,PRKAR2A,PTGER4,PTH1R,RAPGEF2,RAPGEF4,RYR2,RYR3,SRC,VIPR1
TWEAK Signaling	1.55	0.351	BID,BIRC3,CASP3,CYCS,IKBKE,MAP3K14,Naip1 (includes others),NFKB2,NFKBIE,RELB,TNFRSF12A,TRAF1,TRAF2
Ephrin B Signaling	1.54	0.306	CAP1,CFL1,EFNB3,EPHB1,EPHB3,GNA12,GNAI2,GNAL,GNAO1,GNB1,GNB3,GNB5,GNG13,GNG2,ITSN1,LIMK1,MAPK1,MAPK3,PAK1,RAC2,VAV1,VAV2
Eicosanoid Signaling	1.54	0.309	ALOX5AP,CYSLTR1,DPEP1,DPEP2,FPR2,HPGDS,LTA4H,LTB4R2,PLA2G12A,PLA2G4A,PLA2G4E,PLA2G5,PLA2G7,PLAAT1,PLAAT3,PNPLA8,PTGER4,PTGES,PTGES2,PTGIS,TBXAS1
Granulocyte Adhesion and Diapedesis	1.54	0.265	ACKR3,ACKR4,CCL11,CCL2,CCL22,Ccl27a,Ccl6,Ccl8,Ccl9,CCR1,CCR2,CCR5,CCR7,CDH5,CLDN15,CSF3R,CX3CL1,CXCL13,CXCL14,CXCL16,CXCR6,FPR2,GNAI2,ICAM1,IL1R1,IL1RN,IL33,ITGAM,ITGB1,ITGB2,MMP11,MMP13,MMP14,MMP15,MMP19,MMP2,MMP23B,MMP24,MMP3,MSN,PECAM1,PF4,SDC1,SDC2,SDC4,SELP,SELPLG,TNFRSF1A,TNFRSF1B,VCAM1
2-ketoglutarate Dehydrogenase Complex	1.53	0.75	DLD,DLST,OGDH
PRPP Biosynthesis I	1.53	0.75	PRPS1,Prps1l3,PRPS2
Spermine and Spermidine Degradation I	1.53	0.75	PAOX,SAT1,SAT2
L-cysteine Degradation I	1.53	0.75	CDO1,GOT1,GOT2
Molybdenum Cofactor Biosynthesis	1.53	0.75	GPHN,MOCS2,NFS1
Acetate Conversion to Acetyl-CoA	1.53	0.75	ACSL1,ACSS1,ACSS3
Mechanisms of Viral Exit from Host Cells	1.53	0.341	ACTA1,ACTA2,CHMP3,CHMP4B,PDCD6IP,PRKCA,PRKCB,PRKCD,PRKCE,PRKCH,PRKCQ,SH3GL1,VPS36,XPO1
D-myo-inositol (1,4,5)-trisphosphate Degradation	1.52	0.438	INPP5A,INPP5D,INPP5E,INPP5F,INPPL1,OCRL,SYNJ2
Adenosine Nucleotides Degradation II	1.52	0.438	ADA,LACC1,NT5C,NT5C1A,NT5C3A,NT5E,PNP
Parkinson's Signaling	1.52	0.438	CASP3,CYCS,MAPK1,MAPK14,SEPTIN5,SNCAIP,UCHL1
The Visual Cycle	1.5	0.391	AKR1B10,DHRS4,DHRS7,DHRS9,RBP1,RBP7,RDH11,RDH12,RDH14
Stearate Biosynthesis I (Animals)	1.48	0.308	ACOT9,ACSF2,ACSL1,ACSL5,AKR1B10,ASPG,BDH2,DBT,DHCR24,DHRS11,DHRS7,ELOVL1,PPT1,PTGR1,PTGR2,SLC27A1,SLC27A3,SRD5A3,TBXAS1,TECR
IL-17A Signaling in Fibroblasts	1.46	0.342	CCL2,CEBPD,IKBKE,IL17RA,IL17RC,JUN,LCN2,MAPK1,MAPK14,MAPK3,NFKB2,NFKBIE,RELB
cAMP-mediated signaling	1.44	0.255	ADCY1,ADCY6,ADCY7,ADCY8,ADORA1,AGTR1,AKAP1,AKAP12,CAMK1,CAMK2A,CAMK2B,CAMK2D,CHRM3,CNGA3,CNGB3,CNR2,CREB3,CREB3L2,DRD1,DUSP1,ENPP1,FPR2,GDPD3,GNAI2,GNAL,GNAO1,GRK4,GUCY1A1,LPAR1,MAPK1,MAPK3,NAPEPLD,NPR3,OPRD1,P2RY14,PDE11A,PDE1A,PDE1B,PDE1C,PDE3A,PDE4A,PDE4B,PDE4C,PDE6D,PDE7A,PKIA,PKIG,PPP3CB,PRKAR1A,PRKAR2A,PTGER4,PTH1R,RAF1,RAPGEF4,RGS10,RGS14,RGS4,S1PR3,SRC,VIPR1
Aspartate Degradation II	1.44	0.571	GOT1,GOT2,MDH1,MDH2
Pyrimidine Ribonucleotides Interconversion	1.39	0.343	AK1,AK4,CANT1,CMPK1,CTPS2,ENTPD2,ENTPD4,NME1,NME5,NME7,NUDT15,NUDT5
Tumoricidal Function of Hepatic Natural Killer Cells	1.38	0.375	AIFM1,BAX,BID,CASP3,CYCS,DFFA,FAS,ICAM1,M6PR
Asparagine Degradation I	1.38	1	ASPG,ASRGL1
Epoxysqualene Biosynthesis	1.38	1	FDFT1,SQLE
All-trans-decaprenyl Diphosphate Biosynthesis	1.38	1	PDSS1,PDSS2
Alanine Degradation III	1.38	1	GPT,GPT2
Taurine Biosynthesis	1.38	1	CDO1,CSAD
Alanine Biosynthesis II	1.38	1	GPT,GPT2
L-cysteine Degradation III	1.38	1	GOT1,MPST
Xanthine and Xanthosine Salvage	1.38	1	LACC1,PNP
Formaldehyde Oxidation II (Glutathione-dependent)	1.38	1	ADH5,ESD
Superpathway of Methionine Degradation	1.37	0.333	CDO1,CTH,DLD,Eef1akmt4,GOT1,GOT2,MAT2A,MCEE,MMUT,MTR,NSUN4,PCCA,PCCB
Maturity Onset Diabetes of Young (MODY) Signaling	1.36	0.291	ABCC8,ABCC9,ALDOB,APOD,APOE,APOO,CACNA1C,CACNA1D,CACNA1S,CACNA2D1,CACNA2D2,CACNB1,CACNB2,CACNB3,CACNG7,EP300,GAPDH,GCK,INSR,KCNJ11,NFKB2,OGDH,UCP2
Role of IL-17F in Allergic Inflammatory Airway Diseases	1.35	0.319	CCL2,CREB3,CREB3L2,IGF1,IL17RA,IL17RC,MAPK1,MAPK3,MMP13,NFKB2,RAF1,RELB,RPS6KA2,RPS6KA4,RPS6KA5
nNOS Signaling in Neurons	1.35	0.319	CAMK2A,CAPN2,CAPN3,CAPN5,CAPN6,GRIN2C,GRINA,PFKM,PPP3CB,PRKCA,PRKCB,PRKCD,PRKCE,PRKCH,PRKCQ
Gustation Pathway	1.34	0.256	ABCC8,ABCC9,ADCY1,ADCY6,ADCY7,ADCY8,CACNA1C,CACNA1D,CACNA1G,CACNA1S,CACNA2D1,CACNA2D2,CACNB1,CACNB2,CACNB3,CACNG7,CHRM3,DAGLB,ENTPD2,GABRG3,GABRR2,GNB3,GNG13,GUCY1A1,ITPR1,KCNJ11,KCNJ12,KCNN3,LIPA,LPL,ORAI1,ORAI2,P2RX4,P2RX5,P2RX6,P2RX7,P2RY1,P2RY10,P2RY14,P2RY6,PANX1,PDE3A,PRKAG2,PRKAR1A,PRKAR2A,SCN10A,SCN1B,SCN3B,SCN4A,SCN4B,SLC2A4,SLC5A1
TNFR2 Signaling	1.32	0.344	BIRC3,IKBKE,JUN,MAP3K14,Naip1 (includes others),NFKB2,NFKBIE,RELB,TNFRSF1B,TRAF1,TRAF2
Urate Biosynthesis/Inosine 5'-phosphate Degradation	1.31	0.429	LACC1,NT5C,NT5C1A,NT5C3A,NT5E,PNP
Phenylalanine Degradation IV (Mammalian, via Side Chain)	1.31	0.429	ALDH2,GOT1,GOT2,MAOA,MAOB,SLC27A3
Histamine Degradation	1.31	0.381	ALDH1A1,ALDH1A2,ALDH2,ALDH3B1,Aldh3b2,ALDH4A1,ALDH9A1,HNMT
GPCR-Mediated Nutrient Sensing in Enteroendocrine Cells	1.29	0.271	ADCY1,ADCY6,ADCY7,ADCY8,CACNA1C,CACNA1D,CACNA1G,CACNA1S,CACNA2D1,CACNA2D2,CACNB1,CACNB2,CACNB3,CACNG7,GNAI2,GNG13,GNG2,GUCY1A1,ITPR1,PLCB3,PLCD3,PLCG2,PRKAG2,PRKAR1A,PRKAR2A,PRKCA,PRKCB,PRKCD,PRKCE,PRKCH,PRKCQ,RAPGEF4
MIF Regulation of Innate Immunity	1.28	0.318	JUN,MAPK1,MAPK3,MAPK9,MIF,NFKB2,NFKBIE,NOS2,PLA2G12A,PLA2G4A,PLA2G4E,PLA2G5,RELB,TP53
CSDE1 Signaling Pathway	1.27	0.304	AGO2,AGO4,AKT1,AKT2,CCL2,CDK11A,CSDE1,CTTN,DCP2,DDX6,EDC4,HNRNPD,PABPC1,PABPC4,SDC4,SNAI1,TNC
Necroptosis Signaling Pathway	1.27	0.261	AXL,BIRC3,CAMK2A,CAMK2B,CAMK2D,CAPN2,CAPN3,CAPN5,CAPN6,CFLAR,CYBB,CYLD,EIF2AK2,FAS,FKBP1A,GLUD1,JAK1,PLA2G12A,PLA2G4A,PLA2G4E,PLA2G5,PPID,PPIF,PPP3CB,RBCK1,SLC25A13,SLC25A3,SLC25A4,SLC25A5,STAT1,STAT2,TIMM23,TNFRSF1A,TNFRSF1B,TNIP1,TOMM34,TP53,TRAF2,TSPO,VDAC1,VDAC3
Factors Promoting Cardiogenesis in Vertebrates	1.26	0.261	ACVR2B,BMP1,BMP6,BMP7,CAMK2A,CAMK2B,CAMK2D,CREB3,CREB3L2,FZD1,FZD2,FZD4,FZD9,GATA4,LRP1,MAPK14,MAPK9,MYH6,MYL2,MYOCD,NKX2-5,NOX4,NPPA,PLCB3,PLCD3,PLCG2,PRKCA,PRKCB,PRKCD,PRKCE,PRKCH,PRKCQ,SMAD4,SMAD9,TCF7L1,TGFB2,TGFB3,TGFBR1,TGFBR2,WNT9A
PD-1, PD-L1 cancer immunotherapy pathway	1.26	0.274	AKT1,AKT2,CD28,CSK,CSNK2A1,HLA-DMB,HLA-DOA,HLA-DRB5,IFNGR1,IFNGR2,IL2RA,JAK1,JAK3,LCK,LCP2,MR1,PIK3C2B,PIK3CG,PIK3R1,PIK3R4,PIK3R5,PIK3R6,PRKCQ,STAT5B,TGFB2,TGFB3,TNFRSF1A,TNFRSF1B,TYK2
Superpathway of Geranylgeranyldiphosphate Biosynthesis I (via Mevalonate)	1.24	0.389	ACAA2,ACAT1,COX10,FDPS,HADHA,HADHB,IDI1
PXR/RXR Activation	1.22	0.292	ABCB1,ABCC3,AKT1,AKT2,ALDH1A1,CPT1A,CYP2B6,FOXO1,GSTM1,INSR,NCOA1,NR0B2,NR3C1,PPARA,PPARGC1A,PRKAG2,PRKAR1A,PRKAR2A,RXRA
Arsenate Detoxification I (Glutaredoxin)	1.21	0.6	AS3MT,LACC1,PNP
CMP-N-acetylneuraminate Biosynthesis I (Eukaryotes)	1.21	0.6	CMAS,NAGK,NANS
Citrulline-Nitric Oxide Cycle	1.21	0.6	ASL,NOS2,NOS3
Galactose Degradation I (Leloir Pathway)	1.21	0.6	GALK1,GALK2,GALM
GABA Receptor Signaling	1.2	0.263	ADCY1,ADCY6,ADCY7,ADCY8,ALDH5A1,ALDH9A1,AP2S1,CACNA1C,CACNA1D,CACNA1G,CACNA1S,CACNA2D1,CACNA2D2,CACNB1,CACNB2,CACNB3,CACNG7,DNM1,GABARAP,GABRG3,GABRR2,GNA12,GNAI2,GNAL,GNAO1,GNB1,GNB3,GNB5,GNG13,GNG2,GPHN,GUCY1A1,ITPR1,KCNN3,UBQLN1
Antioxidant Action of Vitamin C	1.18	0.268	CSF2RA,CSF2RB,HMOX1,IKBKE,MAPK1,MAPK14,MAPK3,MAPK9,NAPEPLD,NFKB2,NFKBIE,PLA2G12A,PLA2G4A,PLA2G4E,PLA2G5,PLA2G7,PLAAT1,PLAAT3,PLCB3,PLCD3,PLCG2,PLD1,PLD3,PLD4,PNPLA8,RELB,SLC2A4,STAT5B,TXN,TXNRD1
Superpathway of Citrulline Metabolism	1.17	0.4	ALDH18A1,ASL,LOC102724788/PRODH,NOS2,NOS3,OAT
BMP signaling pathway	1.15	0.276	BMP1,BMP6,BMP7,JUN,MAPK1,MAPK14,MAPK3,MAPK9,NFKB2,NKX2-5,PRKAG2,PRKAR1A,PRKAR2A,RAF1,RALA,RALB,RAP1B,RAP2B,RASD2,RELB,RRAS,RUNX2,SMAD4,SMAD9
Ubiquinol-10 Biosynthesis (Eukaryotic)	1.15	0.333	BCKDHA,COQ2,COQ3,CYP2B6,CYP46A1,CYP7B1,ECHDC1,MICAL1,MICAL2,MICAL3
Pyrimidine Ribonucleotides De Novo Biosynthesis	1.13	0.316	AK1,AK4,CANT1,CMPK1,CTPS2,ENTPD2,ENTPD4,NME1,NME5,NME7,NUDT15,NUDT5
tRNA Splicing	1.13	0.304	ENPP1,GDPD3,NAPEPLD,PDE11A,PDE1A,PDE1B,PDE1C,PDE3A,PDE4A,PDE4B,PDE4C,PDE6D,PDE7A,TSEN54
IL-23 Signaling Pathway	1.13	0.304	AKT1,AKT2,NFKB2,PIK3C2B,PIK3CG,PIK3R1,PIK3R4,PIK3R5,PIK3R6,RELB,RUNX1,SOCS3,TNFSF11,TYK2
Retinoate Biosynthesis I	1.13	0.31	AKR1B1,AKR1B10,Akr1c14,ALDH1A1,ALDH1A2,DHRS4,DHRS7C,DHRS9,RBP1,RBP7,RDH11,RDH12,RDH14
FXR/RXR Activation	1.13	0.262	ABCB4,AHSG,AKT1,AKT2,APOD,APOE,C3,C4A/C4B,CLU,CYP27A1,FETUB,FOXO1,IL1RN,IL33,ITIH4,LPL,MAPK9,MLXIPL,NR0B2,PCYOX1,PPARA,PPARGC1A,RARA,RXRA,SDC1,SERPINA1,SERPINF1,SLC22A7,SLC51A,TF,TTR,VLDLR,VTN
Inhibition of ARE-Mediated mRNA Degradation Pathway	1.13	0.255	AGO2,AGO4,AKT1,AKT2,CNOT1,CNOT2,CNOT4,DCP2,DDX6,EDC4,MAPK1,MAPK14,MAPK3,MAPK6,MAPK7,MAPKAPK2,PAPOLG,PARN,PPM1L,PPP2CA,PPP2R2C,PPP2R3A,PPP2R5D,PRKAG2,PRKAR1A,PRKAR2A,PSMA3,PSMA5,PSMB1,PSMB10,PSMD11,PSMD5,PSMD8,PSMD9,TNFRSF1A,TNFRSF1B,TNFSF11,YWHAE,YWHAQ,YWHAZ,ZFP36L2
γ-linolenate Biosynthesis II (Animals)	1.12	0.368	ACSF2,ACSL1,ACSL5,CYB5A,FADS1,SLC27A1,SLC27A3
Human Embryonic Stem Cell Pluripotency	1.11	0.253	AKT1,AKT2,BMP1,BMP6,BMP7,FGFR1,FOXO1,FZD1,FZD2,FZD4,FZD9,GNA12,GNAI2,GNAL,GNAO1,GNB1,GNB3,GNB5,GNG13,GNG2,INHBA,KLK3,PDGFB,PDGFC,PDGFRA,PIK3C2B,PIK3CG,PIK3R1,PIK3R4,PIK3R5,PIK3R6,S1PR2,S1PR3,S1PR5,SMAD4,SPHK1,TCF7L1,TGFB2,TGFB3,TGFBR1,TGFBR2,WNT9A
Phospholipases	1.1	0.284	HMOX1,LPL,NAPEPLD,PLA1A,PLA2G12A,PLA2G15,PLA2G4A,PLA2G4E,PLA2G5,PLA2G7,PLAAT1,PLAAT3,PLCB3,PLCD3,PLCG2,PLD1,PLD3,PLD4,PNPLA8
Pyrimidine Deoxyribonucleotides De Novo Biosynthesis I	1.09	0.348	AK1,AK4,CMPK1,DTYMK,DUT,NME1,NME5,NME7
Tryptophan Degradation III (Eukaryotic)	1.07	0.333	ACAA2,ACAT1,GCDH,HACD1,HADH,HADHA,HADHB,TBXAS1,TUBA8
Glycolysis I	1.07	0.333	ALDOB,ALDOC,ENO2,ENO3,FBP2,GAPDH,PFKM,PFKP,PGAM1
Oxytocin In Spinal Neurons Signaling Pathway	1.06	0.314	ABCC8,ABCC9,AVPR1A,CAMKK1,CAMKK2,CTH,GUCY1A1,KCNJ11,NPR3,NT5C,PLCB3
Granzyme B Signaling	1.04	0.375	BID,CASP3,CYCS,DFFA,NUMA1,PARP1
Folate Transformations I	1.03	0.444	MTHFD2,MTHFR,MTR,SHMT1
Inflammasome pathway	1.01	0.35	AIM2,CTSB,MYD88,NFKB2,NLRP1,P2RX7,PANX1
nNOS Signaling in Skeletal Muscle Cells	1	0.292	CACNA1C,CACNA1D,CACNA1G,CACNA1S,CACNA2D1,CACNA2D2,CACNB1,CACNB2,CACNB3,CACNG7,CAPN3,ITPR1,RYR2,RYR3
G Protein Signaling Mediated by Tubby	0.996	0.295	GNA12,GNAI2,GNAL,GNAO1,GNB1,GNB3,GNB5,GNG13,GNG2,INSR,LCK,PLCB3,PLCG2
MIF-mediated Glucocorticoid Regulation	0.987	0.306	MAPK1,MAPK3,MIF,NFKB2,NFKBIE,NR3C1,PLA2G12A,PLA2G4A,PLA2G4E,PLA2G5,RELB
Dopamine Degradation	0.987	0.312	ALDH1A1,ALDH1A2,ALDH2,ALDH3B1,Aldh3b2,ALDH4A1,ALDH9A1,COMT,MAOA,MAOB
Arginine Biosynthesis IV	0.979	0.5	ASL,GLUD1,OAT
Chondroitin and Dermatan Biosynthesis	0.979	0.5	CHPF,CHPF2,CHSY3
NAD Biosynthesis III	0.979	0.5	NAMPT,NMNAT1,Nmnat3
Crosstalk between Dendritic Cells and Natural Killer Cells	0.971	0.264	ACTA1,ACTA2,CAMK2A,CAMK2B,CAMK2D,CCR7,CD28,CD86,CSF2RB,FAS,HLA-DRB5,IL15,IL15RA,IL3RA,LTBR,NFKB2,RELB,TLN1,TLN2,TLR7,TLR9,TNFRSF1B,TREM2,TYROBP
Oleate Biosynthesis II (Animals)	0.967	0.385	ALDH6A1,CYB5A,FADS1,FADS6,UFSP2
NAD Phosphorylation and Dephosphorylation	0.967	0.385	ACP2,Acp5,ACP6,NADK,PXYLP1
γ-glutamyl Cycle	0.967	0.385	ANPEP,CHAC2,GCLC,GGT7,GSS
Methylglyoxal Degradation I	0.963	0.667	HAGH,HAGHL
Guanine and Guanosine Salvage I	0.963	0.667	LACC1,PNP
Coenzyme A Biosynthesis	0.963	0.667	PPCDC,PPCS
S-methyl-5'-thioadenosine Degradation II	0.963	0.667	LACC1,MTAP
Proline Degradation	0.963	0.667	ALDH4A1,LOC102724788/PRODH
Thyronamine and Iodothyronamine Metabolism	0.963	0.667	DIO2,DIO3
Glutathione Biosynthesis	0.963	0.667	GCLC,GSS
Glycerol-3-phosphate Shuttle	0.963	0.667	GPD1,GPD2
Thyroid Hormone Metabolism I (via Deiodination)	0.963	0.667	DIO2,DIO3
Glutamate Degradation II	0.963	0.667	GOT1,GOT2
Tyrosine Biosynthesis IV	0.963	0.667	PAH,PCBD1
4-aminobutyrate Degradation I	0.963	0.667	ALDH5A1,SUCLG2
Aspartate Biosynthesis	0.963	0.667	GOT1,GOT2
Fatty Acid α-oxidation	0.917	0.333	ALDH1A1,ALDH1A2,ALDH2,ALDH3B1,Aldh3b2,ALDH4A1,ALDH9A1
Endoplasmic Reticulum Stress Pathway	0.917	0.333	CASP3,EIF2AK3,ERN1,HSPA5,MAP3K5,MBTPS1,TRAF2
Role of p14/p19ARF in Tumor Suppression	0.91	0.31	NPM1,PIK3C2B,PIK3CG,PIK3R1,PIK3R4,PIK3R5,PIK3R6,POLR3D,TP53
Cyclins and Cell Cycle Regulation	0.9	0.262	ATM,CCND2,CCNH,CDK6,CDKN1A,CDKN2D,E2F3,E2F6,HDAC11,HDAC4,HDAC5,HDAC9,PPM1L,PPP2CA,PPP2R2C,PPP2R3A,PPP2R5D,RAF1,SKP1,TGFB2,TGFB3,TP53
Role of BRCA1 in DNA Damage Response	0.886	0.263	ATM,BABAM2,BRD7,CDKN1A,CHEK2,DPF1,E2F3,E2F6,FAAP24,FANCA,FANCG,MDC1,NBN,PHF10,RAD50,RFC1,RFC2,RFC5,SMARCD1,STAT1,TP53
Mevalonate Pathway I	0.851	0.357	ACAA2,ACAT1,HADHA,HADHB,IDI1
Colanic Acid Building Blocks Biosynthesis	0.851	0.357	GALK1,GALK2,GMDS,PMM1,PMM2
Cell Cycle: G1/S Checkpoint Regulation	0.842	0.265	ATM,CCND2,CDK6,CDKN1A,CDKN2D,E2F3,E2F6,FOXO1,HDAC11,HDAC4,HDAC5,HDAC9,MAX,SKP1,SMAD4,TGFB2,TGFB3,TP53
Retinol Biosynthesis	0.821	0.277	AKR1B10,CES1,DAGLB,DHRS4,DHRS7,DHRS9,ESD,LPL,RBP1,RBP7,RDH11,RDH12,RDH14
Trehalose Degradation II (Trehalase)	0.804	0.429	GCK,HK1,HK2
NAD Salvage Pathway III	0.804	0.429	NMNAT1,Nmnat3,NMRK2
Adenine and Adenosine Salvage III	0.804	0.429	ADA,LACC1,PNP
Glycogen Biosynthesis II (from UDP-D-Glucose)	0.804	0.429	EPM2A,GBE1,GYG1
Phosphatidylglycerol Biosynthesis II (Non-plastidic)	0.762	0.296	AGPAT3,CDS1,GPAT3,LCLAT1,MBOAT1,MBOAT2,PGS1,TAZ
Cardiomyocyte Differentiation via BMP Receptors	0.754	0.304	BMP7,GATA4,MYL2,NKX2-5,NPPA,SMAD4,SMAD9
Fatty Acid Activation	0.75	0.333	ACSF2,ACSL1,ACSL5,SLC27A1,SLC27A3
Glutamate Receptor Signaling	0.74	0.258	GNB1,GNB3,GNB5,GNG13,GNG2,GRIK5,GRIN2C,GRINA,GRIP1,GRM1,HOMER2,HOMER3,SLC17A7,SLC1A1,SLC1A2,SLC1A3,SLC38A1
Retinoate Biosynthesis II	0.724	0.5	RBP1,RBP7
Heme Degradation	0.724	0.5	BLVRB,HMOX1
Glutathione Redox Reactions II	0.724	0.5	GSR,TXNDC12
Proline Biosynthesis I	0.724	0.5	ALDH18A1,PYCR1
Melatonin Degradation II	0.724	0.5	MAOA,MAOB
Arginine Degradation I (Arginase Pathway)	0.724	0.5	ALDH4A1,OAT
Oxidized GTP and dGTP Detoxification	0.724	0.5	DDX6,RUVBL2
Phenylalanine Degradation I (Aerobic)	0.724	0.5	PAH,PCBD1
Fatty Acid β-oxidation III (Unsaturated, Odd Number)	0.724	0.5	ECI1,ECI2
Polyamine Regulation in Colon Cancer	0.708	0.259	AKT1,AKT2,BCL2L11,CSNK2A1,JUN,MAP2K6,MAP2K7,MAPK1,MAPK3,OAZ1,RAF1,RPTOR,SAT1,SAT2,TP53
Methylthiopropionate Biosynthesis	0.688	1	ADI1
Glutamate Removal from Folates	0.688	1	GGH
Sorbitol Degradation I	0.688	1	SORD
Methylglyoxal Degradation VI	0.688	1	LDHD
Histamine Biosynthesis	0.688	1	HDC
L-cysteine Degradation II	0.688	1	CTH
Asparagine Biosynthesis I	0.688	1	ASNS
Adenine and Adenosine Salvage VI	0.688	1	ADK
Lanosterol Biosynthesis	0.688	1	LSS
Alanine Biosynthesis III	0.688	1	NFS1
Cell Cycle: G2/M DNA Damage Checkpoint Regulation	0.674	0.26	ATM,CDC25C,CDKN1A,CHEK2,CKS1B,CKS2,EP300,RPRM,SKP1,TP53,YWHAE,YWHAQ,YWHAZ
Inositol Pyrophosphates Biosynthesis	0.668	0.375	IP6K3,IPMK,PPIP5K1
Purine Ribonucleosides Degradation to Ribose-1-phosphate	0.668	0.375	ADA,LACC1,PNP
Chondroitin Sulfate Degradation (Metazoa)	0.662	0.312	GALNS,GM2A,HEXA,HEXB,HYAL1
Intrinsic Prothrombin Activation Pathway	0.638	0.262	COL11A2,COL1A1,COL1A2,COL3A1,COL5A3,F13A1,KLK10,KLK3,KLK8,PROS1,THBD
Sonic Hedgehog Signaling	0.636	0.276	ARRB2,GLIS2,PRKAG2,PRKAR1A,PRKAR2A,PTCH1,PTCH2,STK36
CDP-diacylglycerol Biosynthesis I	0.618	0.28	AGPAT3,CDS1,GPAT3,LCLAT1,MBOAT1,MBOAT2,TAZ
RAN Signaling	0.585	0.294	CSE1L,KPNA1,KPNA2,RANGAP1,XPO1
Dermatan Sulfate Degradation (Metazoa)	0.585	0.294	GM2A,HEXA,HEXB,HYAL1,IDUA
UDP-N-acetyl-D-galactosamine Biosynthesis II	0.57	0.308	GCK,GNPNAT1,HK1,HK2
Proline Biosynthesis II (from Arginine)	0.564	0.4	OAT,PYCR1
Trans, trans-farnesyl Diphosphate Biosynthesis	0.564	0.4	FDPS,IDI1
Tyrosine Degradation I	0.564	0.4	FAH,GSTZ1
Glutamate Degradation III (via 4-aminobutyrate)	0.564	0.4	ALDH5A1,SUCLG2
IL-17A Signaling in Gastric Cells	0.561	0.269	IL17RA,IL17RC,JUN,MAPK1,MAPK14,MAPK3,MAPK9
Citrulline Biosynthesis	0.559	0.333	ALDH18A1,LOC102724788/PRODH,OAT
Serotonin Degradation	0.554	0.239	ADH5,ADHFE1,AKR1A1,ALDH1A1,ALDH1A2,ALDH2,ALDH3B1,Aldh3b2,ALDH4A1,ALDH9A1,DHRS4,DHRS9,LARGE1,MAOA,MAOB,UGT1A6,Ugt1a7c
IL-17 Signaling	0.551	0.225	AKT1,AKT2,CCL11,CCL2,CCL22,IL15,IL17RA,IL17RC,IL33,JAK1,JUN,LCN2,MAP2K6,MAP3K14,MAPK1,MAPK14,MAPK3,MAPK9,MMP13,MMP2,MMP3,NOS2,PDGFC,PIK3C2B,PIK3CG,PIK3R1,PIK3R4,PIK3R5,PIK3R6,RALA,RALB,RAP1B,RAP2B,RASD2,RRAS,TGFB2,TGFB3,TNFSF11,TRAF2,VEGFA,VEGFB,VEGFD
Methylglyoxal Degradation III	0.53	0.258	AKR1A1,AKR1B1,AKR1B10,Akr1c14,DHRS11,DHRS7,PTGR1,PTGR2
Coronavirus Replication Pathway	0.509	0.244	ACE,BAG3,COPG2,COPZ1,IFITM2,IFITM3,TUBA1A,TUBA4A,TUBA8,TUBB2B,TUBB3
Pregnenolone Biosynthesis	0.507	0.259	CYP27A1,CYP2B6,CYP46A1,CYP7B1,MICAL1,MICAL2,MICAL3
DNA Double-Strand Break Repair by Non-Homologous End Joining	0.495	0.286	ATM,NBN,PARP1,RAD50
Regulation Of The Epithelial Mesenchymal Transition In Development Pathway	0.491	0.23	ADAM17,Aph1c,FZD1,FZD2,FZD4,FZD9,GLIS2,JAG2,LOX,NCSTN,NFKB2,NOTCH1,PSENEN,PTCH1,PTCH2,RELB,S100A4,SNAI1,TCF7L1,WNT9A
Calcium Transport I	0.471	0.3	ANXA5,ATP2A2,ATP2B1
Glycine Betaine Degradation	0.471	0.3	SARDH,SDSL,SHMT1
Cell Cycle Regulation by BTG Family Proteins	0.465	0.243	BTG1,E2F3,E2F6,NOCT,PPM1L,PPP2CA,PPP2R2C,PPP2R3A,PPP2R5D
WNT/β-catenin Signaling	0.46	0.22	ACVR2B,AKT1,AKT2,CD44,CDH5,CSNK2A1,DKK3,EP300,FRZB,FZD1,FZD2,FZD4,FZD9,GNAO1,ILK,JUN,LRP1,PPM1L,PPP2CA,PPP2R2C,PPP2R3A,PPP2R5D,RARA,RUVBL2,SFRP1,SFRP2,SOX6,SOX7,SRC,TCF7L1,TGFB2,TGFB3,TGFBR1,TGFBR2,TLE4,TP53,WIF1,WNT9A
DNA damage-induced 14-3-3σ Signaling	0.458	0.263	AKT1,AKT2,ATM,HUS1,TP53
Pyruvate Fermentation to Lactate	0.447	0.333	LDHA,LDHB
Arginine Degradation VI (Arginase 2 Pathway)	0.447	0.333	OAT,PYCR1
Pentose Phosphate Pathway (Non-oxidative Branch)	0.447	0.333	TALDO1,TKT
Glycerol Degradation I	0.447	0.333	GPD1,GPD2
Glycine Cleavage Complex	0.447	0.333	DLD,GCSH
Rapoport-Luebering Glycolytic Shunt	0.447	0.333	MINPP1,PGAM1
GDP-mannose Biosynthesis	0.447	0.333	PMM1,PMM2
UDP-D-xylose and UDP-D-glucuronate Biosynthesis	0.434	0.5	UXS1
Dolichol and Dolichyl Phosphate Biosynthesis	0.434	0.5	DOLK
β-alanine Degradation I	0.434	0.5	ALDH6A1
Spermine Biosynthesis	0.434	0.5	AMD1
L-DOPA Degradation	0.434	0.5	COMT
Flavin Biosynthesis IV (Mammalian)	0.434	0.5	RFK
4-hydroxyproline Degradation I	0.434	0.5	ALDH4A1
Spermidine Biosynthesis I	0.434	0.5	AMD1
Thyroid Hormone Biosynthesis	0.434	0.5	CTSD
L-glutamine Biosynthesis II (tRNA-dependent)	0.434	0.5	QRSL1
Glycine Degradation (Creatine Biosynthesis)	0.434	0.5	GATM
Cysteine Biosynthesis/Homocysteine Degradation	0.434	0.5	CTH
Threonine Degradation II	0.434	0.5	GCAT
GDP-L-fucose Biosynthesis I (from GDP-D-mannose)	0.434	0.5	GMDS
Cardiolipin Biosynthesis II	0.434	0.5	PGS1
Putrescine Biosynthesis III	0.434	0.5	AZIN2
Glycine Biosynthesis I	0.434	0.5	SHMT1
Glutamate Biosynthesis II	0.434	0.5	GLUD1
Glutamate Degradation X	0.434	0.5	GLUD1
Telomere Extension by Telomerase	0.431	0.267	HNRNPA2B1,NBN,POT1,RAD50
Role of PI3K/AKT Signaling in the Pathogenesis of Influenza	0.426	0.227	AKT1,AKT2,CCR5,GNAI2,MAPK1,MAPK3,NFKB2,NFKBIE,PIK3C2B,PIK3CG,PIK3R1,PIK3R4,PIK3R5,PIK3R6,RELB
WNT/Ca+ pathway	0.426	0.227	CAMK2A,CREB3,CREB3L2,FZD1,FZD2,FZD4,FZD9,NFATC4,NFKB2,PDE6D,PLCB3,PLCD3,PLCG2,PRKCA,RELB
Sucrose Degradation V (Mammalian)	0.398	0.273	ALDOB,ALDOC,GALM
GDP-glucose Biosynthesis	0.398	0.273	GCK,HK1,HK2
Extrinsic Prothrombin Activation Pathway	0.374	0.25	F13A1,PROS1,TFPI,THBD
Mismatch Repair in Eukaryotes	0.374	0.25	MSH3,RFC1,RFC2,RFC5
NAD Biosynthesis from 2-amino-3-carboxymuconate Semialdehyde	0.359	0.286	NMNAT1,Nmnat3
Thioredoxin Pathway	0.359	0.286	TXN,TXNRD1
Phosphatidylcholine Biosynthesis I	0.359	0.286	CHPT1,PCYT1A
Ceramide Degradation	0.359	0.286	ASAH1,NAAA
Glucose and Glucose-1-phosphate Degradation	0.337	0.25	GCK,HK1,HK2
Glycogen Degradation II	0.337	0.25	AGL,MTAP,PYGM
Dermatan Sulfate Biosynthesis	0.333	0.217	CHPF,CHPF2,CHST12,CHST14,CHST3,CHSY3,DSE,DSEL,GAL3ST2,HS2ST1,HS3ST1,HS3ST5,NDST2
ATM Signaling	0.326	0.212	ATM,BID,CDC25C,CDKN1A,CHEK2,CREB3,CREB3L2,GADD45G,JUN,MAPK14,MAPK9,MDC1,NBN,PPM1L,PPP2CA,PPP2R2C,PPP2R3A,PPP2R5D,RAD50,SMC3,TP53
Role of OCT4 in Mammalian Embryonic Stem Cell Pluripotency	0.321	0.217	ETS2,JARID2,MEF2A,PARP1,PCGF6,PHC1,RARA,SPP1,TP53,WWP2
L-carnitine Biosynthesis	0.303	0.333	ALDH9A1
Diphthamide Biosynthesis	0.303	0.333	DPH5
NADH Repair	0.303	0.333	GAPDH
Palmitate Biosynthesis I (Animals)	0.303	0.333	CBR4
Tetrahydrobiopterin Biosynthesis I	0.303	0.333	PTS
D-glucuronate Degradation I	0.303	0.333	AKR1A1
Methionine Salvage II (Mammalian)	0.303	0.333	MTR
Inosine-5'-phosphate Biosynthesis II	0.303	0.333	ADSL
Geranylgeranyldiphosphate Biosynthesis	0.303	0.333	COX10
Anandamide Degradation	0.303	0.333	NAAA
Biotin-carboxyl Carrier Protein Assembly	0.303	0.333	ACACB
Thiosulfate Disproportionation III (Rhodanese)	0.303	0.333	MPST
1D-myo-inositol Hexakisphosphate Biosynthesis V (from Ins(1,3,4)P3)	0.303	0.333	IPMK
Tetrahydrobiopterin Biosynthesis II	0.303	0.333	PTS
S-adenosyl-L-methionine Biosynthesis	0.303	0.333	MAT2A
L-serine Degradation	0.303	0.333	SDSL
Dermatan Sulfate Biosynthesis (Late Stages)	0.295	0.213	CHST12,CHST14,CHST3,DSE,DSEL,GAL3ST2,HS2ST1,HS3ST1,HS3ST5,NDST2
Assembly of RNA Polymerase III Complex	0.287	0.231	BRF2,GTF3C1,POLR3D
Bile Acid Biosynthesis, Neutral Pathway	0.283	0.222	Akr1c14,AMACR,CYP27A1,SCP2
Histidine Degradation VI	0.278	0.214	CYP2B6,CYP46A1,CYP7B1,MICAL1,MICAL2,MICAL3
Granzyme A Signaling	0.246	0.211	EP300,H1-2,H1-3,NME1
DNA Double-Strand Break Repair by Homologous Recombination	0.243	0.214	ATM,NBN,RAD50
Glycogen Degradation III	0.243	0.214	AGL,MTAP,PYGM
Pathogenesis of Multiple Sclerosis	0.237	0.222	CCR1,CCR5
Sphingosine and Sphingosine-1-phosphate Metabolism	0.237	0.222	ASAH1,NAAA
Heme Biosynthesis II	0.237	0.222	ALAD,CPOX
Salvage Pathways of Pyrimidine Deoxyribonucleotides	0.237	0.222	CDA,TK2
Heme Biosynthesis from Uroporphyrinogen-III I	0.221	0.25	CPOX
Catecholamine Biosynthesis	0.221	0.25	DBH
Phenylethylamine Degradation I	0.221	0.25	ALDH2
Eumelanin Biosynthesis	0.221	0.25	MIF
N-acetylglucosamine Degradation II	0.221	0.25	NAGK
Coagulation System	0	0.2	BDKRB2,F13A1,PROS1,SERPINA1,SERPINE1,TFPI,THBD
Activation of IRF by Cytosolic Pattern Recognition Receptors	0	0.2	ELP1,IFIT2,IKBKE,IRF7,JUN,MAPK9,MAVS,NFKB2,NFKBIE,PPIB,RELB,STAT1,STAT2
Role of RIG1-like Receptors in Antiviral Innate Immunity	0	0.196	EP300,IKBKE,IRF7,MAVS,NFKB2,NFKBIE,RELB,TRAF2,TRIM25
Role of NFAT in Regulation of the Immune Response	0	0.1	AKT1,AKT2,CD28,CD86,ELP1,FCER1G,FCGR1A,FCGR2A,FCGR2B,FYN,GATA4,GNA12,GNAI2,GNAL,GNAO1,GNB1,GNB3,GNB5,GNG13,GNG2,HLA-DMB,HLA-DOA,HLA-DRB5,IKBKE,ITPR1,JUN,KPNA1,KPNA2,LCK,LCP2,MAPK1,MAPK3,MEF2A,MEF2B,NFATC4,NFKB2,NFKBIE,ORAI1,PIK3C2B,PIK3CG,PIK3R1,PIK3R4,PIK3R5,PIK3R6,PLCB3,PLCG2,PPP3CB,PRKCQ,RAF1,RALA,RALB,RAP1B,RAP2B,RASD2,RCAN3,RELB,RRAS,SYK,XPO1
CCR5 Signaling in Macrophages	0	0.0701	CACNA1C,CACNA1D,CACNA1G,CACNA1S,CACNA2D1,CACNA2D2,CACNB1,CACNB2,CACNB3,CACNG7,CCR5,FAS,FCER1G,GNA12,GNAI2,GNAL,GNAO1,GNB1,GNB3,GNB5,GNG13,GNG2,ITPR1,JUN,MAPK1,MAPK14,MAPK9,PLCG2,PRKCA,PRKCB,PRKCD,PRKCE,PRKCH,PRKCQ,PTK2B
Calcium-induced T Lymphocyte Apoptosis	0	0.0391	ATP2A2,CAPN2,EP300,FCER1G,HLA-DMB,HLA-DOA,HLA-DRB5,ITPR1,LCK,NR4A1,ORAI1,PPP3CB,PRKCA,PRKCB,PRKCD,PRKCE,PRKCH,PRKCQ
Cytotoxic T Lymphocyte-mediated Apoptosis of Target Cells	0	0.0212	BCL2,BID,CASP3,CYC1,CYCS,DFFA,FAS,FCER1G,MR1
Airway Pathology in Chronic Obstructive Pulmonary Disease	0	0.119	APOD,C8G,CCL2,FGF1,FGF13,FGF14,FGF23,IL15,IL33,LCN2,MMP2,TGFB2,TGFB3,TNFSF11
CTLA4 Signaling in Cytotoxic T Lymphocytes	0	0.0586	AKT1,AKT2,AP1M1,AP1S1,AP1S3,AP2S1,CD28,CD86,CD8A,CLTB,FCER1G,FYN,LCK,LCP2,MR1,PIK3C2B,PIK3CG,PIK3R1,PIK3R4,PIK3R5,PIK3R6,PPM1L,PPP2CA,PPP2R2C,PPP2R3A,PPP2R5D,PTPN6,SYK
Airway Inflammation in Asthma	0	0.182	CCL2,IFNGR1,IFNGR2,IL33,TGFB2,TGFB3
T Helper Cell Differentiation	0	0.0403	CD28,CD86,FCER1G,HLA-DMB,HLA-DOA,HLA-DRB5,IFNGR1,IFNGR2,IL10RA,IL10RB,IL21R,IL2RA,IL4R,STAT1,STAT6,TGFBR1,TGFBR2,TNFRSF1A,TNFRSF1B
CD28 Signaling in T Helper Cells	0	0.0774	ACTR3,AKT1,AKT2,ARPC1B,ARPC2,ARPC3,ARPC4,ARPC5,CD28,CD86,CSK,ELP1,FCER1G,FYN,HLA-DMB,HLA-DOA,HLA-DRB5,IKBKE,ITPR1,JUN,LCK,LCP2,MAPK9,NFATC4,NFKB2,NFKBIE,PAK1,PIK3C2B,PIK3CG,PIK3R1,PIK3R4,PIK3R5,PIK3R6,PPP3CB,PRKCQ,PTPN6,PTPRC,RELB,SYK,VAV1
IL-15 Signaling	0	0.0587	AKT1,AKT2,IL15,IL15RA,JAK1,JAK3,LCK,MAPK1,MAPK14,MAPK3,NFKB2,PIK3C2B,PIK3CG,PIK3R1,PIK3R4,PIK3R5,PIK3R6,RAF1,RALA,RALB,RAP1B,RAP2B,RASD2,RELB,RPTOR,RRAS,SHC1,STAT5B,STAT6,SYK,TYK2
Role of Cytokines in Mediating Communication between Immune Cells	0	0.0556	IL15,IL1RN,IL33
Dendritic Cell Maturation	0	0.0895	AKT1,AKT2,CCR7,CD86,COL11A2,COL1A1,COL1A2,COL3A1,COL5A3,CREB3,CREB3L2,ELP1,FCER1G,FCGR1A,FCGR2A,FCGR2B,HLA-DMB,HLA-DOA,HLA-DRB5,ICAM1,IKBKE,IL15,IL1RN,IL33,LEPR,LTBR,MAP3K14,MAPK1,MAPK14,MAPK3,MAPK9,MR1,MYD88,NFKB2,NFKBIE,PIK3C2B,PIK3CG,PIK3R1,PIK3R4,PIK3R5,PIK3R6,PLCB3,PLCD3,PLCG2,RELB,STAT1,STAT2,TLR2,TLR9,TNFRSF1A,TNFRSF1B,TREM2,TYROBP
ICOS-ICOSL Signaling in T Helper Cells	0	0.073	AKT1,AKT2,BAD,CAMK2A,CAMK2B,CAMK2D,CD28,CD86,CSK,FCER1G,GAB2,HLA-DMB,HLA-DOA,HLA-DRB5,IKBKE,IL2RA,INPP5D,ITPR1,LCK,LCP2,NFATC4,NFKB2,NFKBIE,PIK3C2B,PIK3CG,PIK3R1,PIK3R4,PIK3R5,PIK3R6,PLEKHA2,PLEKHA4,PPP3CB,PRKCQ,PTPRC,RELB,SHC1,VAV1
Lipid Antigen Presentation by CD1	0	0.012	AP2S1,ARF6,CANX,FCER1G,PSAP
Mitotic Roles of Polo-Like Kinase	0	0.197	ANAPC7,CDC16,CDC25C,CHEK2,PLK2,PLK5,PPM1L,PPP2CA,PPP2R2C,PPP2R3A,PPP2R5D,PTTG1,SMC3
DNA Methylation and Transcriptional Repression Signaling	0	0.122	DNMT3A,H3-3A/H3-3B,MBD2,RBBP7,SUDS3
Type I Diabetes Mellitus Signaling	0	0.0766	BCL2,BID,CASP3,CD28,CD86,CPE,CYC1,CYCS,FAS,FCER1G,HLA-DMB,HLA-DOA,HLA-DRB5,HSPD1,IFNGR1,IFNGR2,IKBKE,IL1R1,IRAK1,IRF1,JAK1,MAP2K6,MAP2K7,MAP3K14,MAP3K5,MAPK1,MAPK14,MAPK9,MYD88,NFKB2,NFKBIE,NOS2,PTPRN,RELB,SOCS3,STAT1,TNFRSF1A,TNFRSF1B,TRAF2
Basal Cell Carcinoma Signaling	0	0.194	BMP1,BMP6,BMP7,FZD1,FZD2,FZD4,FZD9,GLIS2,PTCH1,PTCH2,STK36,TCF7L1,TP53,WNT9A
Primary Immunodeficiency Signaling	0	0.179	ADA,CD8A,IL7R,JAK3,LCK,PTPRC,RFXANK,RFXAP,TNFRSF13B,UNG
Allograft Rejection Signaling	0	0.0207	CD28,CD86,FAS,FCER1G,H2-T10,H2-T22,H2-T24,HLA-DMB,HLA-DOA,HLA-DRB5
Autoimmune Thyroid Disease Signaling	0	0.0154	CD28,CD86,FAS,FCER1G,HLA-DMB,HLA-DOA,HLA-DRB5
Graft-versus-Host Disease Signaling	0	0.0202	CD28,CD86,FAS,FCER1G,HLA-DMB,HLA-DOA,HLA-DRB5,IL1RN,IL33
Cleavage and Polyadenylation of Pre-mRNA	0	0.167	CSTF2,WDR33
Communication between Innate and Adaptive Immune Cells	0	0.0194	Ccl9,CCR7,CD28,CD86,CD8A,FCER1G,HLA-DRB5,IL15,IL1RN,IL33,MR1,TLR1,Tlr13,TLR2,TLR7,TLR8,TLR9,TNFRSF13B
Systemic Lupus Erythematosus Signaling	0	0.082	AKT1,AKT2,BDKRB2,C6,C7,C8G,CD28,CD2BP2,CD86,FCER1G,FCGR1A,FCGR2A,FCGR2B,HNRNPA2B1,IL1RN,IL33,INPP5D,JUN,LCK,LSM14B,LSM4,LSM6,MAPK1,MAPK3,NFATC4,PIK3C2B,PIK3CG,PIK3R1,PIK3R4,PIK3R5,PIK3R6,PLCG2,PPIH,PRPF19,PRPF31,PRPF38B,PRPF4,PRPF8,PTPN6,PTPRC,RALA,RALB,RAP1B,RAP2B,RASD2,RRAS,SNRNP200,SNRNP25,SNU13,TLR7,TLR9
CDC42 Signaling	0	0.0939	ACTR3,ARPC1B,ARPC2,ARPC3,ARPC4,ARPC5,CDC42EP2,CFL1,CLIP1,DIAPH1,EXOC2,EXOC3,EXOC6,FCER1G,FGD3,H2-T10,H2-T22,H2-T24,HLA-DMB,HLA-DOA,HLA-DRB5,IQGAP2,ITGA11,ITGA2B,ITGA3,ITGA5,ITGAM,ITGAX,ITGB1,ITGB2,ITGB3,ITGB5,ITGB6,JUN,LIMK1,LIMK2,MAP3K11,MAPK1,MAPK14,MAPK9,MYL2,MYL3,MYL6,MYL6B,MYL9,PAK1,PAK3,PAK4,PARD3,RAF1,RALA,SRC,VAV1,VAV2
FAK Signaling	0	0.169	ACKR1,ACKR3,ACKR4,ACTR3,ACVR2B,ADGRA1,ADGRD1,ADGRE1,ADGRE5,ADGRF5,ADGRL1,ADORA1,ADRA1A,ADRA1B,AGO2,AGTR1,AKT1,AKT2,ARHGAP35,ARHGEF7,ARPC1B,ARPC2,ARPC3,ARPC4,ARPC5,ASAP1,AVPR1A,BAD,BDKRB2,C3AR1,CAPN2,CAPN3,CAPN5,CAPN6,CCR1,CCR2,CCR5,CCR7,CCRL2,CDH5,CELSR1,CELSR2,CHRM3,CNR2,COL11A2,COL1A1,COL1A2,COL3A1,COL5A3,CRHR2,CSF2RB,CSK,CX3CR1,CXCR6,CYSLTR1,DRD1,ECM1,EFNA1,EFNB3,EGF,ELF2,ERBB2,ETS2,FCER1G,FLT…
Retinoic acid Mediated Apoptosis Signaling	0	0.183	BID,CASP3,CFLAR,CYCS,DAP3,IRF1,PARP1,PARP2,RARA,RXRA,RXRG
Phospholipase C Signaling	0	0.14	ADCY1,ADCY6,ADCY7,ADCY8,ARHGEF10,ARHGEF15,ARHGEF2,ARHGEF5,ARHGEF7,ARHGEF9,Cdc42,CREB3,CREB3L2,EP300,FCER1G,FCGR2A,FCGR2B,FYN,GNB1,GNB3,GNB5,GNG13,GNG2,GUCY1A1,HDAC11,HDAC4,HDAC5,HDAC9,HMOX1,ITGA11,ITGA2B,ITGA3,ITGA5,ITGAM,ITGAX,ITGB1,ITGB2,ITGB3,ITGB5,ITGB6,ITPR1,LCK,LCP2,MAPK1,MAPK3,MEF2A,MEF2B,MYL2,MYL3,MYL6,MYL6B,MYL9,NAPEPLD,NFATC4,NFKB2,PLA2G12A,PLA2G4A,PLA2G4E,PLA2G5,PLCB3,PLCD3,PLCG2,PLD1,…
Altered T Cell and B Cell Signaling in Rheumatoid Arthritis	0	0.0467	CD28,CD86,CXCL13,FAS,FCER1G,HLA-DMB,HLA-DOA,HLA-DRB5,IL15,IL1RN,IL33,MAP3K14,NFKB2,RELB,SPP1,TLR1,Tlr13,TLR2,TLR7,TLR8,TLR9,TNFRSF13B,TNFSF11
B Cell Development	0	0.136	CD86,HLA-DMB,HLA-DOA,HLA-DRB5,IL7R,PTPRC
Neuroprotective Role of THOP1 in Alzheimer's Disease	0	0.167	ACE,APP,C1R,DPP4,GZMM,HTRA1,HTRA3,KLK10,KLK3,KLK8,MAPT,MME,PRKAG2,PRKAR1A,PRKAR2A,PRSS23,SERPINA3,ST14,TMPRSS4,YWHAE
Regulation of IL-2 Expression in Activated and Anergic T Lymphocytes	0	0.0716	CD28,ELP1,FCER1G,FYN,IKBKE,JUN,LCK,MAP2K7,MAPK1,MAPK3,MAPK9,NFATC4,NFKB2,NFKBIE,PABPC4,PLCG2,PPP3CB,PRKCQ,RAF1,RALA,RALB,RAP1B,RAP2B,RASD2,RELB,RRAS,SMAD4,TGFB2,TGFB3,TGFBR1,TGFBR2,VAV1,VAV2
Role of WNT/GSK-3β Signaling in the Pathogenesis of Influenza	0	0.115	FZD1,FZD2,FZD4,FZD9,NCOA1,NCOA3,NCOA4,TCF7L1,WNT9A
NUR77 Signaling in T Lymphocytes	0	0.0547	BCL2,CASP3,CD28,CD86,CYCS,EP300,FCER1G,H2-T10,H2-T22,H2-T24,HDAC9,HLA-DMB,HLA-DOA,HLA-DRB5,MAPK1,MAPK3,MAPK7,NR4A1,PDK1,PPP3CB,PRKCA,PRKCB,PRKCD,PRKCE,PRKCH,PRKCQ,RXRA,SIN3B
PKCθ Signaling in T Lymphocytes	0	0.0968	CACNA1C,CACNA1D,CACNA1G,CACNA1S,CACNA2D1,CACNA2D2,CACNB1,CACNB2,CACNB3,CACNG7,CAMK2A,CAMK2B,CAMK2D,CD28,CD86,FCER1G,FYN,HLA-DMB,HLA-DOA,HLA-DRB5,IKBKE,ITPR1,JUN,LCK,LCP2,MAP3K11,MAP3K12,MAP3K14,MAP3K4,MAP3K5,MAPK1,MAPK3,NFATC4,NFKB2,NFKBIE,PIK3C2B,PIK3CG,PIK3R1,PIK3R4,PIK3R5,PIK3R6,PLCG2,PPP3CB,PRKCQ,RAC2,RALA,RALB,RAP1B,RAP2B,RASD2,RELB,RRAS,VAV1,VAV2
Role of Lipids/Lipid Rafts in the Pathogenesis of Influenza	0	0.0435	FDPS
Role of Hypercytokinemia/hyperchemokinemia in the Pathogenesis of Influenza	0	0.186	CCL2,EIF2AK2,IFIT2,IFIT3,IL1RN,IL33,IRF7,JAK1,MYD88,NFKB2,OAS1,STAT1,STAT2,TLR7,TLR9,TYK2
Antiproliferative Role of TOB in T Cell Signaling	0	0.0282	CD28,DPP7,FCER1G,MAPK1,PABPC1,PABPC4,SKP1,SMAD4,TGFB2,TGFB3,TGFBR1,TGFBR2
OX40 Signaling Pathway	0	0.0292	BCL2,FCER1G,H2-T10,H2-T22,H2-T24,HLA-DMB,HLA-DOA,HLA-DRB5,JUN,MAPK9,NFKB2,NFKBIE,RELB,TRAF2
Cell Cycle Control of Chromosomal Replication	0	0.179	CDK11A,CDK14,CDK16,CDK18,CDK6,CDK8,CDK9,CHEK2,MCM9,ORC3
Assembly of RNA Polymerase II Complex	0	0.16	CCNH,ERCC3,MNAT1,POLR2B,POLR2G,TAF4,TAF6,TAF7
Assembly of RNA Polymerase I Complex	0	0.0833	POLR1A
Spliceosomal Cycle	0	0.102	CASC3,CDC5L,PRPF19,SF3B3,SNRNP200
Role of IL-17A in Psoriasis	0	0.143	IL17RA,IL17RC
Differential Regulation of Cytokine Production in Macrophages and T Helper Cells by IL-17A and IL-17F	0	0.0556	CCL2
Differential Regulation of Cytokine Production in Intestinal Epithelial Cells by IL-17A and IL-17F	0	0.087	CCL2,LCN2
Embryonic Stem Cell Differentiation into Cardiac Lineages	0	0.2	GATA4,NKX2-5
Hematopoiesis from Pluripotent Stem Cells	0	0.00679	CD8A,FCER1G,KITLG
Hematopoiesis from Multipotent Stem Cells	0	0.167	IL15,KITLG
Transcriptional Regulatory Network in Embryonic Stem Cells	0	0.0926	GATA4,GATA6,H3-3A/H3-3B,KAT6A,TCF7L1
Estrogen-mediated S-phase Entry	0	0.115	CDKN1A,E2F3,E2F6
Heparan Sulfate Biosynthesis	0	0.136	AARSD1,ALDH2,Ces2g,CHST12,CHST3,EXTL1,GAL3ST2,HS2ST1,HS3ST1,HS3ST5,NDST2,PLA1A
Bupropion Degradation	0	0.08	CYP1B1,CYP2B6
Thyroid Hormone Metabolism II (via Conjugation and/or Degradation)	0	0.125	DIO2,DIO3,LARGE1,UGT1A6,Ugt1a7c
NAD biosynthesis II (from tryptophan)	0	0.154	NMNAT1,Nmnat3
Nicotine Degradation III	0	0.121	AOX1,CYP1B1,CYP2B6,FMO5,LARGE1,UGT1A6,Ugt1a7c
Heparan Sulfate Biosynthesis (Late Stages)	0	0.148	AARSD1,ALDH2,Ces2g,CHST12,CHST3,EXTL1,GAL3ST2,HS2ST1,HS3ST1,HS3ST5,NDST2,PLA1A
Androgen Biosynthesis	0	0.0952	GSTA5,SRD5A3
Protein Citrullination	0	0.2	PADI4
Acyl-CoA Hydrolysis	0	0.143	ACOT9,PPT1
Superpathway of Serine and Glycine Biosynthesis I	0	0.2	SHMT1
Urea Cycle	0	0.167	ASL
Melatonin Degradation I	0	0.0806	CYP1B1,CYP2B6,LARGE1,UGT1A6,Ugt1a7c
Tetrahydrofolate Salvage from 5,10-methenyltetrahydrofolate	0	0.2	MTHFD2
Phosphatidylethanolamine Biosynthesis II	0	0.111	ETNK1
Triacylglycerol Degradation	0	0.136	AARSD1,ALDH2,CES1,Ces2g,DAGLB,LPL,NDST2,PLA1A
Tetrapyrrole Biosynthesis II	0	0.2	ALAD
Estrogen Biosynthesis	0	0.2	AKR1B10,CYP1B1,CYP2B6,DHRS11,HSD17B1,HSD17B11,HSD17B12,HSD17B7,HSD17B8
Histidine Degradation III	0	0.125	MTHFD2
Chondroitin Sulfate Biosynthesis	0	0.172	CHPF,CHPF2,CHST12,CHST3,CHSY3,GAL3ST2,HS2ST1,HS3ST1,HS3ST5,NDST2
Nicotine Degradation II	0	0.106	AOX1,CYP1B1,CYP2B6,FMO5,LARGE1,UGT1A6,Ugt1a7c
Selenocysteine Biosynthesis II (Archaea and Eukaryotes)	0	0.167	SEPSECS
α-tocopherol Degradation	0	0.1	CYP4F3
UDP-N-acetyl-D-glucosamine Biosynthesis II	0	0.167	GNPNAT1
Myo-inositol Biosynthesis	0	0.2	INPP5F
Purine Nucleotides De Novo Biosynthesis II	0	0.182	ADSL,ADSS1
Dolichyl-diphosphooligosaccharide Biosynthesis	0	0.2	ALG5,DPM2
Chondroitin Sulfate Biosynthesis (Late Stages)	0	0.18	CHPF,CHST12,CHST3,CHSY3,GAL3ST2,HS2ST1,HS3ST1,HS3ST5,NDST2
Superpathway of Melatonin Degradation	0	0.104	CYP1B1,CYP2B6,LARGE1,MAOA,MAOB,UGT1A6,Ugt1a7c
Acetone Degradation I (to Methylglyoxal)	0	0.167	AKR1B10,CYP1B1,CYP2B6,DHRS11,DHRS7,PTGR1,PTGR2
Glucocorticoid Biosynthesis	0	0.0667	GSTA5
Mineralocorticoid Biosynthesis	0	0.0714	GSTA5
Lactose Degradation III	0	0.2	GLB1
dTMP De Novo Biosynthesis	0	0.2	SHMT1
Oxidative Ethanol Degradation III	0	0.196	ACSL1,ACSS1,ACSS3,ALDH1A1,ALDH1A2,ALDH2,ALDH3B1,Aldh3b2,ALDH4A1,ALDH9A1,CYP2B6
Methionine Degradation I (to Homocysteine)	0	0.125	Eef1akmt4,MAT2A,NSUN4
Folate Polyglutamylation	0	0.2	SHMT1
Cysteine Biosynthesis III (mammalia)	0	0.154	CTH,Eef1akmt4,MAT2A,NSUN4
TEC Kinase Signaling	0	0.126	ACTA1,ACTA2,Cdc42,FAS,FCER1G,FGR,FYN,GNA12,GNAI2,GNAL,GNAO1,GNB1,GNB3,GNB5,GNG13,GNG2,GTF2I,HCK,ITGA11,ITGA2B,ITGA3,ITGA5,ITGAM,ITGAX,ITGB1,ITGB2,ITGB3,ITGB5,ITGB6,JAK1,JAK3,LCK,MAPK9,NFKB2,PAK1,PAK3,PAK4,PAK6,PIK3C2B,PIK3CG,PIK3R1,PIK3R4,PIK3R5,PIK3R6,PLCG2,PRKCA,PRKCB,PRKCD,PRKCE,PRKCH,PRKCQ,PTK2B,RAC2,RELB,RHOB,RHOBTB2,RHOC,RHOD,RHOF,RHOQ,RHOT2,RHOU,RND1,RND2,SRC,STAT1,STAT2,STAT5B,STAT6,TNFRS…
Vitamin-C Transport	0	0.174	SLC2A4,STOM,TXN,TXNRD1
PCP (Planar Cell Polarity) Pathway	0	0.2	CELSR1,DAAM1,FZD1,FZD2,FZD4,FZD9,JUN,JUND,MAPK9,PFN1,PRICKLE1,WNT9A
Nucleotide Excision Repair Pathway	0	0.2	CCNH,ERCC3,ERCC5,MNAT1,POLR2B,POLR2G,RAD23B
SAPK/JNK Signaling	0	0.0757	DAXX,DUSP10,DUSP8,FCER1G,GAB1,GNA12,GNB1,GNB3,GNB5,GNG13,GNG2,IRS1,JUN,LCK,MAP2K7,MAP3K11,MAP3K12,MAP3K4,MAP3K5,MAP4K2,MAPK9,MINK1,PIK3C2B,PIK3CG,PIK3R1,PIK3R4,PIK3R5,PIK3R6,RAC2,RALA,RALB,RAP1B,RAP2B,RASD2,RRAS,SHC1,TP53,TRAF2
Antigen Presentation Pathway	0	0.128	CANX,HLA-DMB,HLA-DOA,HLA-DRB5,MR1
B Cell Receptor Signaling	0	0.106	AKT1,AKT2,APBB1IP,BAD,BCL2A1,CAMK2A,CAMK2B,CAMK2D,CFL1,CREB3,CREB3L2,CSK,ELP1,FCGR2A,FCGR2B,FOXO1,GAB1,GAB2,IKBKE,INPP5D,INPP5F,INPPL1,JUN,MAP2K6,MAP2K7,MAP3K11,MAP3K12,MAP3K14,MAP3K4,MAP3K5,MAPK1,MAPK14,MAPK3,MAPK9,NFATC4,NFKB2,NFKBIE,OCRL,PIK3AP1,PIK3C2B,PIK3CG,PIK3R1,PIK3R4,PIK3R5,PIK3R6,PLCG2,POU2F2,PPP3CB,PRKCB,PRKCQ,PTK2B,PTPN6,PTPRC,RAC2,RAF1,RALA,RALB,RAP1B,RAP2B,RASD2,RELB,RRAS,SHC1,SYK,…
Serotonin Receptor Signaling	0	0.2	ADCY1,ADCY6,ADCY7,ADCY8,GUCY1A1,MAOA,MAOB,PCBD1,PTS
Phototransduction Pathway	0	0.204	CNGA3,CNGB3,GNB1,GNB3,GNB5,GUCY1A1,OPN4,PDE6D,PRKAG2,PRKAR1A,PRKAR2A
NF-κB Signaling	0	0.105	AKT1,AKT2,CSNK2A1,EGF,EIF2AK2,EP300,FCER1G,FGFR1,FLT1,GHR,IGF1R,IGF2R,IL1R1,IL1RN,IL33,INSR,IRAK1,IRAK3,IRAK4,KDR,LCK,LTBR,MAP2K6,MAP2K7,MAP3K14,MYD88,NFKB2,NFKBIE,PDGFRA,PIK3C2B,PIK3CG,PIK3R1,PIK3R4,PIK3R5,PIK3R6,PLCG2,PRKCB,PRKCQ,RAF1,RALA,RALB,RAP1B,RAP2B,RASD2,RELB,RRAS,TGFA,TGFBR1,TGFBR2,TLR1,TLR2,TLR7,TLR8,TLR9,TNFRSF11A,TNFRSF1A,TNFRSF1B,TNFSF11,TNIP1,TRAF2
T Cell Receptor Signaling	0	0.0928	AKT1,AKT2,CD28,CD86,CD8A,CSK,ELP1,FCER1G,FOXO3,FYB1,FYN,H2-T10,H2-T22,H2-T24,HLA-DMB,HLA-DOA,HLA-DRB5,ICAM1,IKBKE,ITGA3,ITGB1,ITGB2,JUN,LCK,LCP2,MAP2K6,MAP2K7,MAPK1,MAPK14,MAPK3,NFATC4,NFKB2,NFKBIE,PDK1,PIK3C2B,PIK3CG,PIK3R1,PIK3R4,PIK3R5,PIK3R6,PPP3CB,PRKCQ,PTK2B,PTPN6,PTPRC,RAF1,RALA,RALB,RAP1B,RAP2B,RASD2,RELB,RPTOR,RRAS,TCF7L1,VAV1,VAV2
GPCR-Mediated Integration of Enteroendocrine Signaling Exemplified by an L Cell	0	0.187	ADCY1,ADCY6,ADCY7,ADCY8,GNAI2,GUCY1A1,ITPR1,PLCB3,PLCD3,PLCG2,PRKAG2,PRKAR1A,PRKAR2A,VIPR1
Th17 Activation Pathway	0	0.0331	FCER1G,IL1R1,IL21R,IRAK1,IRAK3,IRAK4,JAK1,JAK3,MYD88,NFATC4,NFKB2,PTGER4,RELB,RUNX1,SOCS3,TYK2
SPINK1 Pancreatic Cancer Pathway	0	0.15	CELA1,CPE,CPQ,CTSB,KLK10,KLK3,KLK8,TGFBR1,TGFBR2
NER (Nucleotide Excision Repair, Enhanced Pathway)	0	0.184	CCNH,CHAF1A,COPS5,DDB1,EP300,ERCC3,ERCC5,H3-3A/H3-3B,MNAT1,NEDD8,POLD4,POLE3,POLE4,POLR2B,POLR2G,RAD23B,RFC1,RFC2,RFC5
FAT10 Signaling Pathway	0	0.179	PSMA3,PSMA5,PSMB1,PSMB10,PSMD11,PSMD5,PSMD8,PSMD9,SQSTM1,UBE2Z
T Cell Exhaustion Signaling Pathway	0	0.0848	ACVR2B,AKT1,AKT2,CD28,CD86,FCER1G,FOXO1,HLA-DMB,HLA-DOA,HLA-DRB5,IL10RA,IL10RB,JAK1,JAK3,JUN,KDR,LAG3,MAPK1,MAPK3,MAPK9,NFATC4,PDK1,PIK3C2B,PIK3CG,PIK3R1,PIK3R4,PIK3R5,PIK3R6,PLCG2,PPM1L,PPP2CA,PPP2R2C,PPP2R3A,PPP2R5D,PRKCQ,PTPN6,RALA,RALB,RAP1B,RAP2B,RASD2,RRAS,STAT1,STAT2,TGFBR1,TGFBR2,TYK2,VEGFA
Systemic Lupus Erythematosus In T Cell Signaling Pathway	0	0.105	AKT1,AKT2,CASP3,CASP4,CASQ1,CD28,CD44,CD86,Cdc42,CREB3,CREB3L2,FAS,FCER1G,GNA12,GNAI2,H2-T10,H2-T22,H2-T24,HLA-DMB,HLA-DOA,HLA-DRB5,ITPR1,JUN,LEPR,MAP2K6,MAP2K7,MAPK1,MAPK3,MSN,NOS2,NOS3,ORAI1,PDK1,PIK3C2B,PIK3CG,PIK3R1,PIK3R4,PIK3R5,PIK3R6,PPM1L,PPP2CA,PPP2R2C,PPP2R3A,PPP2R5D,PPP3CB,RAC2,RALA,RALB,RAP1B,RAP2B,RASD2,RHOB,RHOBTB2,RHOC,RHOD,RHOF,RHOQ,RHOT2,RHOU,RND1,RND2,RPTOR,RRAS,S1PR3,SELPLG,SYK…
Systemic Lupus Erythematosus In B Cell Signaling Pathway	0	0.122	AKT1,AKT2,BAD,BCL2,BCL2L11,CCND2,CSK,FCGR2A,FCGR2B,FGR,FOXO1,FOXO3,FOXO6,FYN,GAB1,HCK,IFIT2,IFIT3,IFNGR1,IFNGR2,IL15,IL33,INPP5D,INPP5F,INPPL1,IRAK1,IRAK4,IRF5,IRF7,JAK1,JUN,LCK,LILRB3,LILRB4,MAP3K14,MAPK1,MAPK3,MAVS,MCL1,MYD88,NFATC4,NFKB2,OCRL,PIK3AP1,PIK3C2B,PIK3CG,PIK3R1,PIK3R4,PIK3R5,PIK3R6,PLCG2,PPP3CB,PRKCA,PRKCB,PRKCD,PRKCE,PRKCH,PRKCQ,PTPN6,RAC2,RAF1,RALA,RALB,RAP1B,RAP2B,RASD2,RASGRP2,R…
Kinetochore Metaphase Signaling Pathway	0	0.18	ANAPC7,BIRC5,BOD1,CDC16,CENPL,CENPT,DSN1,MACROH2A1,PPP1R14B,PPP1R14C,PPP1R3C,PPP1R7,PPP2R5D,PTTG1,SMC3,SPC24,SPDL1,STAG3,ZWILCH,ZWINT
